# Supplementary material for: Cell fate specification modes shape transcriptome evolution in the highly conserved spiral cleavage
Source: EMBO Rep. 2025 Sep 4;26(20):5088–114. doi: 10.1038/s44319-025-00569-4 (PMC12550047; doi:10.1038/s44319-025-00569-4)
Supplement: Supplementary file 3 — Dataset EV1 [file 44319_2025_569_MOESM3_ESM.xlsx]

## Sheet: Sheet1
Dataset EV1 – Upregulated genes between the zygote and oocyte in O. fusiformis.

## Sheet: Dataset EV1
Gene_ID	Basemean	log2FoldChange	lfcSE	stat	pvalue	padj
OFUSG00064.2	710.863	1.35357	0.350045	3.86685	0.000110252	0.0183953
OFUSG00188.1	1111.57	0.718086	0.211267	3.39895	0.000676456	0.0470726
OFUSG00463.1	1143.64	0.63187	0.193324	3.26846	0.00108135	0.0594867
OFUSG00688.1	651.541	6.88782	2.20156	3.1286	0.00175641	0.0722079
OFUSG00692.1	5068.41	0.812145	0.205639	3.94938	7.83539e-05	0.0160625
OFUSG00748.1	2974.63	0.720015	0.230397	3.1251	0.00177743	0.0725925
OFUSG00807.1	6307.04	0.918285	0.26621	3.44948	0.000561669	0.0441478
OFUSG00815.1	3339.49	0.827551	0.269287	3.07312	0.00211834	0.0794502
OFUSG00837.1	3418.01	0.385213	0.123282	3.12466	0.00178012	0.0725925
OFUSG00939.1	4192	0.715017	0.150858	4.73966	2.14078e-06	0.00129902
OFUSG00975.1	7951.68	0.470793	0.0925774	5.0854	3.66854e-07	0.000397512
OFUSG01118.1	1493.24	0.442009	0.147837	2.98984	0.00279122	0.0905503
OFUSG01257.1	3787.83	0.624723	0.194254	3.21602	0.00129983	0.0640211
OFUSG01306.1	3295.79	0.802031	0.271386	2.95532	0.00312349	0.0983056
OFUSG01341.1	639.778	2.16254	0.452946	4.77438	1.80258e-06	0.00118892
OFUSG01467.5	244.554	6.26503	1.84211	3.40101	0.000671373	0.0470726
OFUSG01585.1	1043.95	0.661321	0.188581	3.50683	0.000453486	0.0408929
OFUSG01650.1	1664.51	1.15322	0.3559	3.2403	0.00119405	0.0614024
OFUSG01706.1	1957.72	0.813497	0.233307	3.48681	0.000488818	0.0418947
OFUSG02029.1	11397.5	0.945183	0.175746	5.37811	7.52729e-08	0.000118081
OFUSG02087.2	1896.16	0.611512	0.187428	3.26264	0.00110378	0.0594867
OFUSG02144.1	565.455	0.632194	0.207869	3.0413	0.00235557	0.0844442
OFUSG02188.1	3943.47	0.564349	0.185635	3.04011	0.00236495	0.0844442
OFUSG02239.2	1329.54	0.603415	0.19045	3.16837	0.00153296	0.0686629
OFUSG02473.1	1490.37	0.86124	0.286212	3.00909	0.00262028	0.0884183
OFUSG02529.1	711.224	1.01189	0.293687	3.44546	0.000570085	0.0441798
OFUSG03074.2	1001.63	1.18166	0.393415	3.0036	0.00266805	0.0885653
OFUSG03104.1	792.801	0.688672	0.204913	3.36081	0.000777148	0.0515336
OFUSG03215.1	1705.71	1.0079	0.224545	4.48866	7.16715e-06	0.00329472
OFUSG03496.1	8760.08	0.596783	0.132292	4.5111	6.44915e-06	0.00315592
OFUSG03516.1	2250.51	1.20749	0.401544	3.00711	0.00263744	0.0884183
OFUSG03940.2	180.644	1.60503	0.3828	4.19287	2.75449e-05	0.00773808
OFUSG03994.1	4658.28	0.604043	0.189229	3.19213	0.0014123	0.0667433
OFUSG04123.1	7167.21	0.761448	0.252366	3.01724	0.0025509	0.087408
OFUSG04163.5	201.566	8.34568	2.02255	4.12631	3.68622e-05	0.00916721
OFUSG04187.2	4056.85	0.866434	0.29344	2.95267	0.00315035	0.0987414
OFUSG04314.2	4047.27	0.32063	0.108134	2.96512	0.00302562	0.0960755
OFUSG04536.1	4622.78	0.585479	0.190018	3.08118	0.00206184	0.0784827
OFUSG04944.1	14291.2	0.39456	0.11029	3.57747	0.00034693	0.0368224
OFUSG05021.1	6673.94	0.893544	0.296514	3.0135	0.00258255	0.0882373
OFUSG05199.1	1637.92	1.04562	0.283684	3.68587	0.000227923	0.0283409
OFUSG05340.1	23418.5	0.431853	0.125437	3.44279	0.000575736	0.0441798
OFUSG05347.2	571.507	7.43266	1.82523	4.07218	4.65754e-05	0.0112151
OFUSG05390.1	1747.85	0.862874	0.28367	3.04182	0.0023515	0.0844442
OFUSG05439.1	914.097	0.683994	0.221992	3.08117	0.00206191	0.0784827
OFUSG05747.1	713.664	1.19816	0.355081	3.37434	0.000739917	0.0503342
OFUSG05790.1	1956.44	0.770349	0.258989	2.97444	0.00293519	0.0940464
OFUSG05931.1	240.744	9.66652	1.80877	5.34425	9.07901e-08	0.000125208
OFUSG06020.1	261.855	11.0553	3.38677	3.26427	0.00109748	0.0594867
OFUSG06099.1	389.377	6.25353	1.82634	3.42408	0.000616892	0.0454069
OFUSG06121.1	421.455	1.9563	0.497654	3.93104	8.45798e-05	0.0164497
OFUSG06360.1	4087.26	0.347923	0.0908574	3.82933	0.000128493	0.0203046
OFUSG06481.1	742.186	6.55588	2.17978	3.00759	0.00263328	0.0884183
OFUSG06632.2	277.622	8.87159	2.27227	3.90429	9.45032e-05	0.0170668
OFUSG06638.1	8935.94	0.437066	0.109627	3.98685	6.6955e-05	0.0147196
OFUSG06646.1	2433.21	0.605389	0.166209	3.64233	0.000270184	0.0315284
OFUSG06649.2	2352.88	0.944972	0.31052	3.04319	0.00234082	0.0844442
OFUSG06705.2	206.361	9.39207	1.59985	5.87058	4.34278e-09	1.098e-05
OFUSG06735.1	1190.97	0.816187	0.252195	3.23634	0.00121075	0.0617761
OFUSG06740.2	4246.08	0.793462	0.22977	3.45329	0.000553793	0.0437554
OFUSG06964.1	841.145	1.1583	0.307001	3.77294	0.000161337	0.023369
OFUSG07020.1	788.389	0.820358	0.195173	4.20324	2.63116e-05	0.00765992
OFUSG07078.2	750.667	0.575106	0.163705	3.51306	0.000442983	0.0402399
OFUSG07212.1	4621.16	0.948368	0.293175	3.23482	0.00121721	0.0617761
OFUSG07232.1	2564.83	0.798412	0.244327	3.26781	0.00108384	0.0594867
OFUSG07245.1	6454.44	0.810247	0.204784	3.9566	7.60256e-05	0.0157988
OFUSG07501.1	1944.56	0.983943	0.25518	3.85587	0.000115317	0.0190148
OFUSG07501.5	337.985	8.9	1.84818	4.81555	1.46793e-06	0.00111343
OFUSG07668.1	2013.53	0.379789	0.124243	3.05681	0.00223704	0.0817268
OFUSG07673.1	309.685	20.8385	3.23276	6.44606	1.14799e-10	5.80498e-07
OFUSG07780.2	730.539	0.83308	0.255914	3.25531	0.00113268	0.0599846
OFUSG07879.1	1596.57	1.04176	0.294619	3.53594	0.000406321	0.038285
OFUSG07884.1	3123.91	0.649003	0.212249	3.05775	0.00223008	0.0817268
OFUSG07891.1	4031.59	0.587693	0.184803	3.18011	0.00147219	0.0674716
OFUSG07953.1	9364.42	0.387392	0.109197	3.54766	0.00038867	0.0381087
OFUSG08087.1	2869.72	0.507028	0.121306	4.17974	2.91847e-05	0.00804967
OFUSG08089.1	5212.02	0.62985	0.184095	3.42134	0.000623131	0.0454069
OFUSG08127.1	1665.92	0.504985	0.16822	3.00194	0.00268263	0.0888548
OFUSG08198.1	2160.7	0.583836	0.166543	3.50561	0.000455564	0.0408929
OFUSG08225.1	2005.14	0.503633	0.163943	3.07199	0.00212635	0.0794502
OFUSG08233.1	994.613	0.7487	0.246964	3.03162	0.00243246	0.0856158
OFUSG08695.1	1614.18	0.898082	0.258487	3.47438	0.000512043	0.0422157
OFUSG08940.1	4935.47	0.558911	0.114221	4.89323	9.91961e-07	0.000883679
OFUSG08951.1	454.854	7.69821	1.78183	4.32039	1.55754e-05	0.00549485
OFUSG09015.1	464.658	0.719186	0.210271	3.42027	0.000625579	0.0454069
OFUSG09296.1	5833.36	0.821185	0.258168	3.18082	0.00146858	0.0674716
OFUSG09373.1	4145.33	0.770206	0.205704	3.74425	0.000180932	0.0256518
OFUSG09523.1	537.625	0.838092	0.226607	3.69843	0.000216934	0.0275137
OFUSG09645.1	1214.79	0.411936	0.11976	3.43969	0.000582382	0.0441798
OFUSG09921.2	468.81	0.590265	0.166578	3.54348	0.00039489	0.0382495
OFUSG10063.5	3454.91	0.905575	0.302539	2.99325	0.00276019	0.0904216
OFUSG10091.5	1859.18	18.2402	2.8663	6.36369	1.96962e-10	7.46978e-07
OFUSG10285.2	3468.22	0.420974	0.137551	3.0605	0.00220965	0.0817268
OFUSG10421.2	378.785	8.55131	2.74035	3.12052	0.00180532	0.0730314
OFUSG10453.1	4367.11	0.51048	0.14612	3.49357	0.000476601	0.0418073
OFUSG10457.2	2766.84	0.933132	0.31176	2.99311	0.00276153	0.0904216
OFUSG10461.2	1817.92	1.48792	0.455701	3.26512	0.00109419	0.0594867
OFUSG10585.2	1660.58	9.79601	2.84991	3.4373	0.000587534	0.0443427
OFUSG10760.1	2732.54	0.491251	0.15347	3.20096	0.00136969	0.065834
OFUSG10856.1	203.591	3.05278	0.981814	3.10932	0.00187518	0.0744671
OFUSG10959.1	243.84	23.6929	2.76587	8.56617	1.06982e-17	1.62292e-13
OFUSG10984.1	1375.63	0.73182	0.219793	3.32959	0.000869741	0.0537199
OFUSG11256.1	430.475	0.71094	0.213699	3.32683	0.000878415	0.0537199
OFUSG11258.1	730.353	0.636326	0.202818	3.13742	0.0017044	0.0721858
OFUSG11476.1	12958	0.335336	0.111574	3.00549	0.00265152	0.0884183
OFUSG11794.1	1700.37	0.719002	0.206884	3.47539	0.000510118	0.0422157
OFUSG11799.1	7901.73	0.625483	0.204334	3.06108	0.00220543	0.0817268
OFUSG11964.4	7050.61	1.01996	0.304731	3.34708	0.000816676	0.0520545
OFUSG12005.1	1290.59	0.862556	0.279975	3.08083	0.00206425	0.0784827
OFUSG12079.1	7075.56	0.712525	0.203347	3.50399	0.000458337	0.0408999
OFUSG12414.1	1339.23	1.00896	0.256307	3.93654	8.26636e-05	0.0162858
OFUSG12424.4	360.655	3.42172	0.787419	4.34549	1.38966e-05	0.00527027
OFUSG12506.1	1656.89	0.992922	0.267504	3.7118	0.000205793	0.0275137
OFUSG12628.2	555.248	1.5485	0.399589	3.87524	0.00010652	0.0183953
OFUSG13085.1	249.522	6.18733	1.59996	3.86717	0.000110104	0.0183953
OFUSG13155.1	2245.17	0.698783	0.223349	3.12866	0.00175606	0.0722079
OFUSG13170.1	1716.15	0.624973	0.195997	3.18869	0.00142919	0.0669254
OFUSG13239.1	3352.09	0.614601	0.184176	3.33703	0.000846787	0.053524
OFUSG13264.2	254.613	23.5067	5.64201	4.16637	3.09491e-05	0.00838388
OFUSG13294.1	855.616	0.72817	0.240728	3.02487	0.00248742	0.0863163
OFUSG13394.1	6878.02	0.592747	0.19827	2.98959	0.00279351	0.0905503
OFUSG13404.2	13293.5	0.609875	0.18963	3.21612	0.00129936	0.0640211
OFUSG13481.1	2856.69	0.456873	0.140675	3.24771	0.00116337	0.0606472
OFUSG13590.2	386.138	8.21676	2.49483	3.29352	0.000989427	0.0577293
OFUSG15008.1	3337.41	0.717341	0.219996	3.2607	0.00111136	0.0595737
OFUSG15115.1	1992.14	1.02399	0.339157	3.01924	0.00253413	0.08737
OFUSG15623.2	5178.91	1.13774	0.322855	3.52398	0.000425122	0.0390001
OFUSG15859.1	4816.12	0.763539	0.236855	3.22365	0.00126567	0.0627458
OFUSG15949.1	6990.29	0.623681	0.170331	3.66159	0.000250659	0.0301785
OFUSG16107.1	12765.3	0.802898	0.248492	3.23108	0.00123324	0.0620722
OFUSG16226.2	1297.76	8.53792	2.50783	3.4045	0.000662845	0.0469877
OFUSG16509.1	275.426	1.81196	0.613623	2.95288	0.00314823	0.0987414
OFUSG16574.2	699.746	8.02682	1.67047	4.80512	1.54661e-06	0.00111724
OFUSG16645.1	813.6	1.01526	0.344316	2.94862	0.00319199	0.0989791
OFUSG16848.2	1947.03	8.07561	1.92113	4.20358	2.62732e-05	0.00765992
OFUSG16904.1	2883.2	0.379573	0.0888938	4.26996	1.95504e-05	0.00674045
OFUSG16934.1	480.978	0.750154	0.216688	3.46191	0.000536363	0.0432799
OFUSG17098.1	1122.62	1.08258	0.323017	3.35147	0.000803825	0.0520545
OFUSG17100.1	3014.04	1.04978	0.346174	3.03253	0.0024251	0.0855552
OFUSG17112.1	507.706	7.98448	2.21525	3.60432	0.000312973	0.0344463
OFUSG17293.1	1708.91	0.782347	0.227335	3.44138	0.000578753	0.0441798
OFUSG17484.2	8260.8	0.562044	0.179411	3.13272	0.00173193	0.0722079
OFUSG17521.1	4356.45	0.672607	0.195445	3.44142	0.000578679	0.0441798
OFUSG17633.1	1936.66	0.599822	0.179064	3.34976	0.000808802	0.0520545
OFUSG17800.1	5742.15	0.392587	0.105351	3.72645	0.000194196	0.02701
OFUSG17897.1	699.041	0.551052	0.180175	3.05843	0.00222501	0.0817268
OFUSG18153.1	2003.66	0.633747	0.189206	3.34951	0.000809534	0.0520545
OFUSG18449.3	385.479	3.14677	0.775293	4.05882	4.93216e-05	0.0114507
OFUSG18462.1	1094.93	0.898724	0.207216	4.33713	1.44353e-05	0.00529951
OFUSG18499.3	751.247	0.852429	0.272256	3.13099	0.0017422	0.0722079
OFUSG18838.1	35973.3	0.608157	0.179971	3.3792	0.00072697	0.0496763
OFUSG19099.1	2796.45	0.881482	0.262077	3.36345	0.00076976	0.0515336
OFUSG19256.1	604.701	1.41624	0.405571	3.49196	0.000479487	0.0418073
OFUSG19540.1	1303.74	0.752953	0.224427	3.355	0.000793653	0.0520545
OFUSG19643.1	897.775	0.942312	0.250408	3.76311	0.000167816	0.0240167
OFUSG19764.1	774.095	0.98203	0.310437	3.16338	0.00155949	0.0687805
OFUSG20007.1	1208.18	0.703829	0.222467	3.16374	0.00155754	0.0687805
OFUSG20505.2	635.541	1.33514	0.44405	3.00674	0.00264066	0.0884183
OFUSG20550.1	1114.66	0.760749	0.199099	3.82096	0.000132936	0.0207901
OFUSG20592.1	738.824	0.917465	0.247791	3.70257	0.000213428	0.0275137
OFUSG20691.2	3728.98	0.644826	0.202591	3.18289	0.00145814	0.0674716
OFUSG20850.1	227.278	1.09577	0.288145	3.80283	0.000143053	0.0217011
OFUSG21006.1	3844.83	0.859366	0.192013	4.47557	7.62088e-06	0.00340026
OFUSG21089.1	1264.02	0.758535	0.18271	4.15159	3.30178e-05	0.00863587
OFUSG21097.1	11754.5	0.781466	0.198302	3.94078	8.12168e-05	0.0162858
OFUSG21204.1	2305.6	0.566542	0.171453	3.30436	0.000951937	0.0559724
OFUSG21409.1	2398.92	0.714542	0.232564	3.07246	0.00212304	0.0794502
OFUSG21496.1	1591.05	0.76795	0.233918	3.28299	0.00102711	0.0581681
OFUSG21503.1	2124.75	0.790702	0.217933	3.62819	0.000285411	0.0325598
OFUSG21581.1	1475.15	0.829589	0.277968	2.98448	0.0028406	0.0918805
OFUSG21600.1	4089.92	0.72719	0.218476	3.32847	0.000873244	0.0537199
OFUSG21617.1	4307.96	0.489943	0.160782	3.04726	0.00230941	0.0836126
OFUSG21932.1	1471.36	0.663525	0.159676	4.15544	3.24668e-05	0.00863587
OFUSG22075.1	6808.24	0.644846	0.21855	2.95057	0.00317185	0.0989791
OFUSG22325.1	744.401	1.27458	0.299858	4.25061	2.13192e-05	0.00687644
OFUSG22988.3	2752.88	0.651447	0.153424	4.24604	2.1758e-05	0.00687644
OFUSG23097.1	706.269	0.712414	0.158573	4.49266	7.03379e-06	0.00329472
OFUSG23122.2	261.021	1.76886	0.5538	3.19404	0.00140294	0.0665787
OFUSG23135.1	27416.1	0.276539	0.0762204	3.62815	0.000285462	0.0325598
OFUSG23494.1	1171.3	0.732102	0.230627	3.17441	0.00150143	0.0681938
OFUSG23549.1	815.399	0.919238	0.303866	3.02515	0.00248512	0.0863163
OFUSG23562.1	5467.77	0.778949	0.251443	3.09792	0.00194885	0.0759658
OFUSG23624.1	4841.85	0.436816	0.134905	3.23796	0.00120387	0.0616982
OFUSG23681.1	7468	0.327632	0.108283	3.02571	0.00248052	0.0863163
OFUSG24289.1	665.996	0.838158	0.209613	3.9986	6.37176e-05	0.0142147
OFUSG24361.1	8988.34	0.524551	0.135661	3.86663	0.000110348	0.0183953
OFUSG24409.1	2237.86	0.961859	0.307328	3.12975	0.00174957	0.0722079
OFUSG24457.1	193.369	1.399	0.447878	3.12362	0.0017864	0.0726033
OFUSG24459.1	1168.07	0.932396	0.24256	3.84398	0.000121053	0.019536
OFUSG25104.1	16749.7	0.42907	0.13534	3.17032	0.00152271	0.0686629
OFUSG25381.2	1387.46	0.535982	0.161542	3.31791	0.00090695	0.0545969
OFUSG25723.1	16599.1	0.618583	0.180572	3.42568	0.000613274	0.0454069
OFUSG25739.1	408.762	0.921664	0.29945	3.07786	0.00208492	0.0788734
OFUSG25764.2	215.225	4.72478	1.43846	3.28461	0.00102125	0.0581681
OFUSG26036.1	2186.78	1.09979	0.273138	4.0265	5.66131e-05	0.0128182
OFUSG26101.1	1752.68	0.940299	0.301085	3.12304	0.00178996	0.0726033
OFUSG26282.4	646.244	8.63418	2.83186	3.04894	0.00229651	0.0833445
OFUSG26376.1	5721.37	0.676662	0.217343	3.11334	0.00184982	0.0738467
OFUSG26379.1	387.236	1.74473	0.561535	3.10706	0.00188957	0.0748426
OFUSG26411.1	7509.58	0.684809	0.209127	3.27461	0.00105807	0.0590108
OFUSG26449.2	344.263	9.19651	3.05816	3.0072	0.00263663	0.0884183
OFUSG26610.1	8227.06	0.347316	0.0971623	3.5746	0.00035077	0.0368224
OFUSG26691.1	193.425	2.56013	0.720096	3.55526	0.000377598	0.037439
