# Supplementary material for: Cell fate specification modes shape transcriptome evolution in the highly conserved spiral cleavage
Source: EMBO Rep. 2025 Sep 4;26(20):5088–114. doi: 10.1038/s44319-025-00569-4 (PMC12550047; doi:10.1038/s44319-025-00569-4)
Supplement: Supplementary file 4 — Dataset EV2 [file 44319_2025_569_MOESM4_ESM.xlsx]

## Sheet: Sheet1
Dataset EV2 – Downregulated genes between the zygote and oocyte in O. fusiformis.

## Sheet: Dataset EV2
Gene_ID	Basemean	log2FoldChange	lfcSE	stat	pvalue	padj
OFUSG00034.1	14162.3	-0.670352	0.204005	-3.28595	0.00101639	0.0581681
OFUSG00212.1	2046.23	-0.699445	0.21659	-3.22935	0.00124071	0.0620722
OFUSG00226.1	1964.83	-0.617399	0.15054	-4.10122	4.10974e-05	0.0100556
OFUSG00245.1	33540.5	-0.61614	0.20373	-3.02429	0.00249214	0.0863163
OFUSG00364.1	1699.07	-0.906785	0.292555	-3.09954	0.00193821	0.0759658
OFUSG00442.1	4687.05	-0.453032	0.104541	-4.33355	1.46723e-05	0.00529951
OFUSG00694.1	426.932	-1.68508	0.54038	-3.11832	0.00181886	0.0732654
OFUSG00723.1	40225.7	-0.684911	0.190156	-3.60184	0.000315978	0.0344847
OFUSG00770.1	1572.35	-1.0066	0.302574	-3.32679	0.000878512	0.0537199
OFUSG00775.1	51492.4	-1.12667	0.378607	-2.97582	0.00292202	0.0939132
OFUSG00883.1	905.778	-5.71921	1.75463	-3.2595	0.0011161	0.0595858
OFUSG00889.1	12176.8	-5.37118	1.51607	-3.54283	0.000395859	0.0382495
OFUSG01280.1	545.665	-0.726656	0.226613	-3.20659	0.00134319	0.0653082
OFUSG01383.1	936.771	-1.44698	0.288106	-5.02238	5.10341e-07	0.000516125
OFUSG01428.1	35943.2	-0.699727	0.19145	-3.65488	0.000257306	0.0305827
OFUSG01430.1	11761.5	-0.799004	0.231028	-3.45847	0.000543248	0.0434887
OFUSG01453.1	23161.1	-0.768286	0.228274	-3.36563	0.0007637	0.0515336
OFUSG01513.1	2223.83	-0.9526	0.321658	-2.96153	0.00306111	0.0969458
OFUSG01529.1	615.761	-0.702661	0.215193	-3.26526	0.00109362	0.0594867
OFUSG01618.1	1246.76	-0.483648	0.163122	-2.96495	0.0030273	0.0960755
OFUSG01619.1	838.689	-0.680595	0.183602	-3.70691	0.000209805	0.0275137
OFUSG01810.1	5309.11	-1.06299	0.192837	-5.51239	3.53991e-08	6.71256e-05
OFUSG01811.1	5059.69	-0.863683	0.212604	-4.06241	4.85689e-05	0.0114507
OFUSG01862.1	3053.41	-0.44635	0.124639	-3.58115	0.000342082	0.0368041
OFUSG02001.1	832.765	-0.666129	0.198221	-3.36053	0.00077793	0.0515336
OFUSG02444.1	587.741	-0.625393	0.194567	-3.21428	0.0013077	0.0642
OFUSG02448.1	7456.62	-0.715348	0.215575	-3.31832	0.000905598	0.0545969
OFUSG02735.1	10202.4	-3.32203	0.713906	-4.65332	3.2663e-06	0.00183518
OFUSG02738.1	52378	-0.587902	0.166878	-3.52295	0.000426764	0.0390001
OFUSG02740.1	2743.81	-0.606862	0.171499	-3.53857	0.000402294	0.038285
OFUSG02963.1	2697.63	-2.81189	0.806389	-3.48701	0.000488451	0.0418947
OFUSG03013.1	394.838	-0.728848	0.204541	-3.56333	0.000366184	0.0370834
OFUSG03087.1	374.952	-2.49412	0.668568	-3.73054	0.00019107	0.0268382
OFUSG03174.1	715.546	-0.880938	0.278729	-3.16056	0.00157467	0.0690399
OFUSG03315.1	435.706	-2.0893	0.703465	-2.97001	0.00297787	0.0951037
OFUSG03342.1	2408.08	-0.740832	0.236937	-3.1267	0.00176778	0.0724788
OFUSG03392.1	201.927	-16.1408	2.55082	-6.32771	2.48826e-10	7.54938e-07
OFUSG03613.1	1114.96	-0.628324	0.193708	-3.24366	0.00118004	0.0610965
OFUSG03669.1	32797.4	-0.662229	0.203825	-3.249	0.0011581	0.0605809
OFUSG03718.1	437.74	-1.38009	0.438666	-3.14611	0.00165457	0.0715096
OFUSG03810.1	265.659	-1.32021	0.363544	-3.63149	0.000281789	0.0325598
OFUSG03862.1	1574.05	-0.602907	0.201004	-2.99948	0.00270444	0.089382
OFUSG03898.1	6631.64	-0.498115	0.1572	-3.16867	0.00153139	0.0686629
OFUSG03934.1	188.746	-0.687851	0.224003	-3.07072	0.0021354	0.0795923
OFUSG03935.1	3645.17	-0.688538	0.217183	-3.17031	0.00152278	0.0686629
OFUSG03952.1	4698.81	-0.58024	0.176399	-3.28937	0.00100413	0.0581681
OFUSG04157.1	207.049	-6.61577	1.79022	-3.6955	0.000219457	0.0275137
OFUSG04201.1	14766.4	-1.1601	0.39323	-2.95018	0.00317586	0.0989791
OFUSG04568.1	468.296	-0.994052	0.330751	-3.00544	0.00265197	0.0884183
OFUSG05156.1	2397.81	-1.06922	0.336552	-3.17699	0.00148813	0.0679967
OFUSG05158.1	1574.35	-5.08522	1.56884	-3.2414	0.00118945	0.0613738
OFUSG05228.1	339.168	-0.848073	0.240219	-3.53042	0.000414906	0.0386143
OFUSG05309.1	239.466	-1.50515	0.470239	-3.20083	0.00137035	0.065834
OFUSG05347.1	2958.28	-7.04869	1.59245	-4.42632	9.58556e-06	0.00415466
OFUSG05424.1	528.958	-0.575798	0.178394	-3.22768	0.00124799	0.0620722
OFUSG05441.1	367.246	-1.18657	0.387853	-3.05932	0.00221839	0.0817268
OFUSG05532.1	10091.1	-0.431314	0.142482	-3.02714	0.00246878	0.0863163
OFUSG05675.1	5958.3	-0.437153	0.117378	-3.72431	0.000195854	0.02701
OFUSG05741.1	18689.8	-0.704504	0.214858	-3.27893	0.001042	0.0583982
OFUSG05888.1	1098.8	-0.887684	0.294197	-3.01731	0.00255027	0.087408
OFUSG05930.1	28817.4	-0.775367	0.233334	-3.323	0.000890563	0.0540394
OFUSG06082.1	399.184	-5.11614	1.71809	-2.97781	0.00290315	0.0935049
OFUSG06090.1	821.446	-5.604	1.77048	-3.16524	0.00154955	0.0687805
OFUSG06527.1	2120	-0.71531	0.210331	-3.40087	0.000671708	0.0470726
OFUSG06582.1	806.864	-6.72823	1.92679	-3.49194	0.00047953	0.0418073
OFUSG06609.1	880.353	-0.699534	0.16403	-4.26467	2.00202e-05	0.00674904
OFUSG06769.1	2361.23	-0.666338	0.19887	-3.35062	0.000806303	0.0520545
OFUSG06990.1	320.327	-9.53548	2.30997	-4.12796	3.65994e-05	0.00916721
OFUSG06990.2	259.778	-7.50953	2.2848	-3.28673	0.00101357	0.0581681
OFUSG06993.1	982.405	-0.597125	0.136918	-4.36117	1.29368e-05	0.00503209
OFUSG07009.2	6172.18	-0.908563	0.240415	-3.77914	0.000157369	0.023369
OFUSG07029.1	25391.5	-2.34921	0.601269	-3.90709	9.34133e-05	0.0170668
OFUSG07050.1	977.947	-1.11381	0.311614	-3.57433	0.000351124	0.0368224
OFUSG07143.1	2160.48	-0.470684	0.129816	-3.62579	0.000288084	0.0326137
OFUSG07144.1	41902.8	-0.644659	0.196115	-3.28715	0.00101207	0.0581681
OFUSG07249.1	30777.9	-0.713452	0.214207	-3.33066	0.000866396	0.0537199
OFUSG07280.1	30948.3	-0.852438	0.166159	-5.13026	2.89339e-07	0.000337636
OFUSG07317.1	916.873	-2.89376	0.791913	-3.65414	0.000258048	0.0305827
OFUSG07444.1	2093.32	-0.542169	0.151711	-3.57371	0.000351961	0.0368224
OFUSG07554.1	35341.9	-0.698616	0.233073	-2.99741	0.00272285	0.0896001
OFUSG07576.1	17830.9	-0.758282	0.23306	-3.25359	0.00113959	0.0600261
OFUSG07690.1	1561.84	-0.775783	0.250472	-3.09729	0.00195298	0.0759658
OFUSG07746.1	605.73	-0.790362	0.179566	-4.40151	1.07498e-05	0.00440741
OFUSG07747.1	62068.9	-0.555457	0.150303	-3.69558	0.000219387	0.0275137
OFUSG07902.1	463.412	-0.776723	0.229846	-3.37931	0.000726671	0.0496763
OFUSG07939.1	4152.23	-0.483652	0.156722	-3.08605	0.00202837	0.0780975
OFUSG08187.1	3566.54	-0.598134	0.194238	-3.07939	0.00207428	0.0786669
OFUSG08243.1	1009.47	-1.09466	0.281038	-3.89504	9.81806e-05	0.0175223
OFUSG08334.1	3467.34	-0.901963	0.258608	-3.48777	0.000487073	0.0418947
OFUSG08345.1	11122.6	-0.828178	0.276737	-2.99265	0.0027657	0.0904216
OFUSG08407.1	2286.75	-0.469672	0.157656	-2.97909	0.0028911	0.0933149
OFUSG08581.1	4033.35	-0.94352	0.287781	-3.2786	0.00104324	0.0583982
OFUSG08661.1	1989	-3.40194	1.03233	-3.2954	0.000982804	0.0575643
OFUSG08661.2	394.368	-4.0823	1.2827	-3.18259	0.00145962	0.0674716
OFUSG08694.1	3843.12	-0.404145	0.121491	-3.32653	0.000879345	0.0537199
OFUSG08714.1	21529.9	-0.80131	0.232962	-3.43965	0.000582463	0.0441798
OFUSG08816.1	1443.13	-0.616565	0.176284	-3.49757	0.000469512	0.041652
OFUSG08991.1	246.902	-2.90157	0.906279	-3.20163	0.00136653	0.065834
OFUSG09250.1	2341.37	-0.917712	0.30523	-3.00663	0.00264165	0.0884183
OFUSG09267.1	1662.39	-0.700491	0.226529	-3.09227	0.00198629	0.0768675
OFUSG09272.1	1202.74	-0.763272	0.241993	-3.1541	0.00160992	0.0699784
OFUSG09329.1	2327.21	-1.11136	0.242197	-4.58868	4.46064e-06	0.00233337
OFUSG09376.1	1408.66	-1.93779	0.523823	-3.69931	0.000216184	0.0275137
OFUSG09464.1	1728.45	-0.778299	0.223447	-3.48315	0.000495559	0.0421229
OFUSG09544.1	9842.53	-0.451934	0.150422	-3.00444	0.00266068	0.0885144
OFUSG09555.1	2063.24	-3.29982	0.954786	-3.45608	0.000548091	0.0435317
OFUSG09587.1	6565.21	-0.928902	0.285058	-3.25865	0.00111944	0.0595858
OFUSG09759.1	26242.6	-0.664266	0.209673	-3.1681	0.00153439	0.0686629
OFUSG09932.1	3196.4	-1.08435	0.325574	-3.33056	0.000866708	0.0537199
OFUSG09944.1	29220.9	-0.666767	0.187321	-3.5595	0.000371567	0.0370834
OFUSG10176.1	20072.2	-0.591465	0.186247	-3.1757	0.00149478	0.0680954
OFUSG10412.1	456.03	-5.16314	1.68937	-3.05626	0.00224116	0.0817268
OFUSG10861.1	44736.3	-1.00982	0.248941	-4.05648	4.98185e-05	0.0114507
OFUSG10862.1	26556.8	-0.574287	0.171286	-3.35279	0.000800001	0.0520545
OFUSG10941.1	827.167	-0.643109	0.205077	-3.13594	0.00171305	0.0721858
OFUSG11041.1	30697	-0.697969	0.23675	-2.94812	0.00319708	0.0989791
OFUSG11080.1	605.375	-0.775194	0.232061	-3.34047	0.000836356	0.0530859
OFUSG11124.1	1596.67	-0.64617	0.133572	-4.83762	1.31406e-06	0.00104918
OFUSG11159.1	14490.6	-1.08577	0.312959	-3.46936	0.000521692	0.0423212
OFUSG11206.1	2257.53	-1.30827	0.345386	-3.78784	0.000151965	0.0228248
OFUSG11213.2	227.804	-20.4879	4.14413	-4.94384	7.65999e-07	0.000726263
OFUSG11231.1	1222.46	-5.43286	1.84256	-2.94855	0.0031927	0.0989791
OFUSG11390.1	945.336	-0.850955	0.248672	-3.422	0.000621633	0.0454069
OFUSG11647.1	33394.4	-0.69865	0.200856	-3.47837	0.000504472	0.0422157
OFUSG11710.1	201.665	-4.95361	1.24937	-3.96489	7.34297e-05	0.0154712
OFUSG11714.1	16153.8	-0.856926	0.260776	-3.28606	0.00101598	0.0581681
OFUSG11757.1	1377.23	-0.512684	0.16072	-3.18992	0.0014231	0.0669254
OFUSG12208.1	2388.66	-0.45892	0.15583	-2.94501	0.00322949	0.0995262
OFUSG12465.1	1373.8	-0.520935	0.172366	-3.02225	0.00250901	0.0867008
OFUSG12468.1	1616.27	-0.907128	0.254664	-3.56206	0.000367951	0.0370834
OFUSG12612.1	5838.33	-0.579084	0.177919	-3.25477	0.00113484	0.0599846
OFUSG12657.1	1482.9	-1.04125	0.299135	-3.48086	0.00049981	0.0421229
OFUSG12731.1	19558.5	-0.704072	0.220806	-3.18865	0.00142939	0.0669254
OFUSG12732.1	7470.24	-0.979607	0.301819	-3.24568	0.00117172	0.0608732
OFUSG12735.1	724.01	-2.38442	0.733365	-3.25135	0.0011486	0.0602913
OFUSG12753.1	203.361	-1.25664	0.417835	-3.00751	0.00263394	0.0884183
OFUSG12804.1	1363.67	-0.617312	0.14612	-4.22469	2.39265e-05	0.00725929
OFUSG12908.1	46784.7	-0.663107	0.200474	-3.3077	0.000940653	0.055741
OFUSG12949.1	37569.9	-0.696314	0.192395	-3.61919	0.000295523	0.0332081
OFUSG12985.1	2468.65	-0.837964	0.261872	-3.1999	0.00137476	0.065834
OFUSG13040.1	28749.3	-0.718369	0.194356	-3.69616	0.000218888	0.0275137
OFUSG13077.1	2110.52	-0.778149	0.234843	-3.31349	0.000921397	0.0548646
OFUSG13098.1	1872.03	-0.903159	0.218038	-4.14221	3.43978e-05	0.00884431
OFUSG13281.1	2175.65	-1.06602	0.300525	-3.54718	0.000389377	0.0381087
OFUSG13326.1	18007.3	-0.615026	0.19725	-3.11801	0.00182077	0.0732654
OFUSG13364.1	14598.3	-0.680786	0.174366	-3.90436	9.44765e-05	0.0170668
OFUSG13414.1	580.531	-1.3483	0.256823	-5.24993	1.52154e-07	0.000192348
OFUSG13432.1	874.9	-0.704009	0.238755	-2.94866	0.0031915	0.0989791
OFUSG13482.2	4450.77	-0.772185	0.133546	-5.78215	7.37524e-09	1.59832e-05
OFUSG13497.1	41462	-1.04763	0.344707	-3.0392	0.0023721	0.0844442
OFUSG13514.1	627.543	-5.80994	1.58157	-3.67353	0.000239219	0.0295037
OFUSG13525.1	1379.43	-0.615615	0.192613	-3.19613	0.00139285	0.0664453
OFUSG13571.1	57069.8	-0.775271	0.234613	-3.30446	0.000951581	0.0559724
OFUSG13735.1	45014.1	-0.703615	0.223795	-3.14402	0.00166643	0.0716017
OFUSG14215.1	17731.6	-0.651144	0.220276	-2.95604	0.00311622	0.0983056
OFUSG14251.1	7922.97	-0.5753	0.144422	-3.98345	6.79219e-05	0.0147196
OFUSG14339.1	1043.65	-0.68354	0.225152	-3.0359	0.00239821	0.084804
OFUSG14571.1	1211.92	-0.728918	0.23719	-3.07314	0.00211818	0.0794502
OFUSG14763.1	1519.26	-0.334667	0.1057	-3.16621	0.00154438	0.0687805
OFUSG14831.1	1271.17	-0.865274	0.273551	-3.16312	0.0015609	0.0687805
OFUSG14906.1	1088.87	-0.996021	0.271384	-3.67015	0.000242411	0.0296562
OFUSG14924.1	780.882	-0.979145	0.317602	-3.08293	0.00204976	0.0784827
OFUSG14941.1	2150.71	-0.512238	0.104917	-4.8823	1.04853e-06	0.000883679
OFUSG15020.1	638.136	-5.128	1.33389	-3.84441	0.000120843	0.019536
OFUSG15044.1	2938.92	-1.30302	0.420476	-3.09892	0.00194225	0.0759658
OFUSG15267.1	5606.07	-0.943045	0.303896	-3.10318	0.00191454	0.0756341
OFUSG15797.1	14639.1	-1.16967	0.338273	-3.45776	0.000544684	0.0434887
OFUSG15844.1	11028.7	-0.744458	0.217925	-3.41612	0.000635205	0.045886
OFUSG15876.1	1148.73	-0.848705	0.271134	-3.1302	0.00174687	0.0722079
OFUSG15931.1	1184.74	-0.499398	0.13092	-3.81454	0.000136437	0.0211199
OFUSG15936.1	2366.56	-0.681671	0.198	-3.44278	0.000575761	0.0441798
OFUSG16069.1	2699.34	-0.970869	0.296755	-3.27162	0.00106932	0.0593328
OFUSG16376.1	886.683	-0.513312	0.160425	-3.1997	0.0013757	0.065834
OFUSG16390.1	16980.5	-1.28953	0.401325	-3.21319	0.0013127	0.0642375
OFUSG16415.1	1560.65	-1.64993	0.542447	-3.04164	0.00235296	0.0844442
OFUSG16473.1	476.763	-6.57095	1.77679	-3.69821	0.000217122	0.0275137
OFUSG16475.1	189.516	-4.80087	1.59521	-3.00956	0.00261628	0.0884183
OFUSG16774.1	1551.15	-6.53547	1.94221	-3.36496	0.000765549	0.0515336
OFUSG16782.1	2903.39	-1.34257	0.399249	-3.36274	0.000771727	0.0515336
OFUSG16784.1	238.282	-1.54319	0.450928	-3.42225	0.000621057	0.0454069
OFUSG16860.1	328.126	-0.733077	0.216238	-3.39014	0.000698563	0.0481691
OFUSG16890.3	672.557	-7.08748	1.84999	-3.83109	0.000127577	0.0203046
OFUSG17043.1	309.565	-0.933752	0.296965	-3.14432	0.00166473	0.0716017
OFUSG17078.1	972.5	-0.510624	0.157911	-3.23362	0.00122234	0.0618096
OFUSG17135.4	8293.15	-0.696241	0.232819	-2.99048	0.00278538	0.0905503
OFUSG17170.1	3594.28	-3.259	0.739326	-4.40807	1.04296e-05	0.00439493
OFUSG17300.1	17703.9	-0.874643	0.239647	-3.64971	0.000262539	0.0308737
OFUSG17315.1	3941.1	-0.720056	0.24454	-2.94453	0.00323444	0.0995262
OFUSG17337.1	1225.57	-0.984336	0.286607	-3.43445	0.000593758	0.0445907
OFUSG17469.1	4024.33	-0.740428	0.217253	-3.40813	0.000654091	0.0469877
OFUSG17470.1	363.716	-0.540806	0.170053	-3.18021	0.00147166	0.0674716
OFUSG17541.1	1440.06	-0.60248	0.176933	-3.40514	0.000661307	0.0469877
OFUSG17544.1	1136.36	-0.896767	0.235653	-3.80546	0.00014154	0.0216885
OFUSG17654.2	1960.06	-6.3057	1.60932	-3.91824	8.91985e-05	0.0170668
OFUSG17875.1	4265.44	-0.576003	0.146287	-3.93749	8.23378e-05	0.0162858
OFUSG17878.1	1664.27	-0.79445	0.257398	-3.08647	0.00202549	0.0780975
OFUSG17892.2	408.296	-0.639578	0.20353	-3.14242	0.00167558	0.0716017
OFUSG17938.2	834.61	-6.29697	1.62714	-3.86997	0.000108849	0.0183953
OFUSG17939.1	468.895	-6.12491	1.87758	-3.26212	0.00110582	0.0594867
OFUSG18139.1	20532.3	-1.04935	0.325105	-3.22774	0.00124774	0.0620722
OFUSG18183.1	237.632	-4.58925	1.53103	-2.99748	0.00272218	0.0896001
OFUSG18199.1	51333.2	-0.567639	0.182194	-3.11558	0.00183584	0.0734822
OFUSG18255.1	29491.2	-0.752558	0.212746	-3.53735	0.000404164	0.038285
OFUSG18300.1	32467.4	-0.797871	0.225763	-3.53411	0.00040915	0.0383136
OFUSG18301.2	364.048	-19.8306	2.42914	-8.16365	3.25063e-16	2.4656e-12
OFUSG18361.1	30789.6	-0.880979	0.240541	-3.66249	0.000249773	0.0301785
OFUSG18628.1	13368.6	-0.350323	0.113208	-3.0945	0.00197143	0.0764873
OFUSG18629.1	1711.64	-0.902483	0.263249	-3.42825	0.000607496	0.0453976
OFUSG18654.1	732.046	-0.528343	0.152247	-3.47031	0.000519855	0.0423212
OFUSG18660.1	1757.83	-0.936118	0.281474	-3.32577	0.000881758	0.0537199
OFUSG18775.2	559.319	-2.85774	0.904891	-3.15811	0.00158798	0.0692452
OFUSG19055.1	547.587	-0.949668	0.317577	-2.99035	0.00278656	0.0905503
OFUSG19119.1	1043.32	-1.09225	0.309601	-3.52791	0.000418847	0.0387433
OFUSG19137.2	1094.55	-0.871175	0.265371	-3.28285	0.00102762	0.0581681
OFUSG19185.1	813.576	-0.697126	0.195235	-3.5707	0.000356031	0.0369931
OFUSG19191.1	31190	-0.617457	0.186274	-3.31477	0.00091718	0.0548646
OFUSG19246.1	803.063	-4.68833	1.49739	-3.131	0.0017421	0.0722079
OFUSG19263.1	4419.03	-0.7646	0.2491	-3.06945	0.0021445	0.0797355
OFUSG19280.2	825.382	-1.84704	0.580054	-3.18425	0.00145131	0.0674716
OFUSG19340.1	30913.2	-0.668068	0.225087	-2.96804	0.00299706	0.0955156
OFUSG19369.1	30415.6	-0.606867	0.183165	-3.31323	0.000922246	0.0548646
OFUSG19415.1	1968.04	-0.495348	0.158044	-3.13424	0.001723	0.0722079
OFUSG19582.1	2927.73	-0.554715	0.154856	-3.58212	0.000340816	0.0368041
OFUSG19682.1	32151.5	-0.754917	0.239425	-3.15304	0.0016158	0.0700333
OFUSG19762.2	893.292	-9.58906	2.82838	-3.3903	0.000698168	0.0481691
OFUSG19867.1	4395.79	-0.629942	0.135956	-4.63344	3.59638e-06	0.00194847
OFUSG20392.2	214.65	-1.89185	0.60324	-3.13615	0.00171185	0.0721858
OFUSG20507.1	15793.1	-1.2202	0.306594	-3.97984	6.89603e-05	0.0147342
OFUSG20575.1	3406.06	-0.379697	0.0812184	-4.675	2.93948e-06	0.00171507
OFUSG20579.1	1153.56	-0.556963	0.170273	-3.271	0.00107167	0.0593328
OFUSG20663.1	21440.8	-0.716281	0.213867	-3.34919	0.000810483	0.0520545
OFUSG20731.1	704.498	-4.81106	1.62766	-2.95581	0.00311846	0.0983056
OFUSG21005.1	1360.15	-0.528278	0.161893	-3.26313	0.00110188	0.0594867
OFUSG21044.1	209.406	-1.05029	0.356499	-2.94612	0.00321789	0.0994203
OFUSG21085.1	33648.6	-0.739309	0.235547	-3.13869	0.00169705	0.0721858
OFUSG21276.1	4944.02	-3.60595	0.85868	-4.1994	2.67617e-05	0.00765992
OFUSG21289.1	635.793	-0.764175	0.251423	-3.03941	0.00237045	0.0844442
OFUSG21388.1	701.262	-0.960004	0.281819	-3.40646	0.000658113	0.0469877
OFUSG21430.1	3962.49	-0.466479	0.152706	-3.05474	0.00225254	0.0819448
OFUSG21442.4	369.2	-8.69156	2.41164	-3.604	0.000313354	0.0344463
OFUSG21477.1	2245.73	-0.615773	0.204098	-3.01704	0.00255252	0.087408
OFUSG21754.1	1451.05	-0.291104	0.0771688	-3.7723	0.00016175	0.023369
OFUSG22118.1	18240.6	-1.02008	0.320585	-3.18194	0.0014629	0.0674716
OFUSG22258.1	773.794	-0.721264	0.202107	-3.56872	0.000358727	0.0370196
OFUSG22275.1	1862.55	-0.79944	0.263293	-3.03631	0.0023949	0.084804
OFUSG26986.1	4571.18	-0.928343	0.287452	-3.22956	0.00123981	0.0620722
OFUSG23279.1	590.682	-1.01358	0.21334	-4.751	2.02415e-06	0.00127943
OFUSG23348.1	28232.7	-0.603401	0.195712	-3.08311	0.00204851	0.0784827
OFUSG23410.1	206.189	-0.887573	0.27791	-3.19374	0.00140443	0.0665787
OFUSG23492.1	2344.66	-0.507299	0.14573	-3.48109	0.000499383	0.0421229
OFUSG23502.1	8882.33	-0.872312	0.283584	-3.07602	0.00209781	0.0791638
OFUSG23537.1	3815.44	-0.803638	0.188946	-4.25327	2.10668e-05	0.00687644
OFUSG23553.1	30457.9	-0.710226	0.204573	-3.47175	0.000517069	0.0423212
OFUSG23573.1	1675	-0.486994	0.145464	-3.34787	0.000814365	0.0520545
OFUSG23621.1	25633.3	-0.764064	0.252285	-3.02857	0.0024571	0.0862831
OFUSG24004.1	54298.4	-0.622672	0.186672	-3.33565	0.000851005	0.0535674
OFUSG24173.1	303.541	-0.806333	0.265365	-3.03859	0.00237691	0.0844442
OFUSG24176.1	1363.36	-0.666033	0.188109	-3.54068	0.000399091	0.038285
OFUSG24542.1	362.644	-1.00547	0.32313	-3.11167	0.00186034	0.0740719
OFUSG24635.1	1669.87	-0.708442	0.234251	-3.02429	0.00249219	0.0863163
OFUSG24820.1	652.942	-1.08803	0.344531	-3.15801	0.00158848	0.0692452
OFUSG24844.2	3453.49	-4.97967	1.62862	-3.0576	0.00223117	0.0817268
OFUSG25019.1	44956.2	-0.611056	0.139871	-4.36871	1.24981e-05	0.00498939
OFUSG25022.1	1059.23	-0.75642	0.140806	-5.37207	7.78385e-08	0.000118081
OFUSG25058.1	667.499	-1.11799	0.31367	-3.56424	0.000364911	0.0370834
OFUSG25074.1	872.263	-0.768912	0.239717	-3.20758	0.00133855	0.065292
OFUSG25173.1	894.666	-3.67525	1.13619	-3.23472	0.0012176	0.0617761
OFUSG25223.1	635.698	-0.865477	0.275399	-3.14262	0.00167441	0.0716017
OFUSG25282.1	10667.8	-2.85279	0.767855	-3.71527	0.000202983	0.0275137
OFUSG25492.1	368.947	-4.52675	1.52206	-2.97409	0.00293856	0.0940464
OFUSG25512.1	402.114	-21.1899	4.4322	-4.7809	1.74516e-06	0.00118892
OFUSG25525.1	25464.1	-0.670369	0.177655	-3.77343	0.000161018	0.023369
OFUSG25659.1	18277.1	-0.787122	0.201513	-3.90607	9.38106e-05	0.0170668
OFUSG25686.1	1172.28	-0.600683	0.153833	-3.90478	9.4312e-05	0.0170668
OFUSG25812.1	61368.3	-0.62379	0.19891	-3.13604	0.00171247	0.0721858
OFUSG26076.1	18873.8	-0.695171	0.195279	-3.55989	0.000371009	0.0370834
OFUSG26259.1	61640.2	-0.577588	0.169916	-3.39927	0.000675671	0.0470726
OFUSG26286.2	1252.4	-1.75902	0.564313	-3.11709	0.00182643	0.0732989
OFUSG26322.5	3477.34	-9.46703	2.43785	-3.88336	0.000103024	0.0181729
OFUSG26327.1	1407.66	-0.770876	0.170238	-4.52822	5.94832e-06	0.00300787
OFUSG26386.1	1130.72	-0.91782	0.21672	-4.23505	2.28497e-05	0.0070741
OFUSG26442.1	5753.62	-0.711635	0.192176	-3.70304	0.000213028	0.0275137
OFUSG26463.1	18401.2	-0.872493	0.278622	-3.13146	0.00173938	0.0722079
OFUSG26469.1	583.043	-0.605649	0.167604	-3.61357	0.000302014	0.0336878
OFUSG26509.1	8847.72	-1.19073	0.384394	-3.09769	0.00195036	0.0759658
OFUSG26544.1	4392.84	-0.484727	0.147731	-3.28115	0.00103384	0.0583024
OFUSG26604.1	25410.6	-0.684356	0.216397	-3.1625	0.00156422	0.0687805
OFUSG26611.2	2799.86	-0.469734	0.156224	-3.00679	0.00264023	0.0884183
OFUSG26673.1	937.008	-0.451446	0.145711	-3.09824	0.00194674	0.0759658
OFUSG26732.1	9735.61	-2.51276	0.722988	-3.47551	0.000509875	0.0422157
