# Supplementary material for: Cell fate specification modes shape transcriptome evolution in the highly conserved spiral cleavage
Source: EMBO Rep. 2025 Sep 4;26(20):5088–114. doi: 10.1038/s44319-025-00569-4 (PMC12550047; doi:10.1038/s44319-025-00569-4)
Supplement: Supplementary file 5 — Dataset EV3 [file 44319_2025_569_MOESM5_ESM.xlsx]

## Sheet: Sheet1
Dataset EV3 – Upregulated genes between the 2-cell stage and the zygote in O. fusiformis.

## Sheet: Dataset EV3
Gene_ID	Basemean	log2FoldChange	lfcSE	stat	pvalue	padj
OFUSG03392.1	201.927	18.6602	2.53579	7.35874	1.85659e-13	5.90861e-09
OFUSG05347.1	2958.28	7.64774	1.58598	4.82208	1.42067e-06	0.00502365
OFUSG05637.2	312.043	7.93696	1.94035	4.09047	4.30502e-05	0.0685037
OFUSG06720.2	109.9	21.2538	3.8043	5.58678	2.31318e-08	0.000119187
OFUSG10499.1	265.704	7.44551	1.76578	4.21655	2.48064e-05	0.0505126
OFUSG13438.3	73.6255	15.8485	3.64115	4.3526	1.34533e-05	0.0344959
OFUSG17638.2	104.334	16.6277	2.9879	5.565	2.62154e-08	0.000119187
OFUSG18301.2	364.048	13.314	2.52282	5.27741	1.31026e-07	0.000521236
OFUSG25512.1	402.114	18.7571	4.46859	4.19755	2.69824e-05	0.0505126
