# Supplementary material for: Cell fate specification modes shape transcriptome evolution in the highly conserved spiral cleavage
Source: EMBO Rep. 2025 Sep 4;26(20):5088–114. doi: 10.1038/s44319-025-00569-4 (PMC12550047; doi:10.1038/s44319-025-00569-4)
Supplement: Supplementary file 6 — Dataset EV4 [file 44319_2025_569_MOESM6_ESM.xlsx]

## Sheet: Sheet1
Dataset EV4 – Downregulated genes between the 2-cell stage and the zygote in O. fusiformis.

## Sheet: Dataset EV4
Gene_ID	Basemean	log2FoldChange	lfcSE	stat	pvalue	padj
OFUSG00977.2	1089.19	-2.71296	0.644504	-4.20938	2.56067e-05	0.0505126
OFUSG01799.1	262.911	-8.49496	1.87754	-4.52451	6.05348e-06	0.0175138
OFUSG05347.2	571.507	-7.6249	1.82523	-4.1775	2.94729e-05	0.0517897
OFUSG07585.1	95.9826	-20.347	2.92263	-6.96187	3.35776e-12	5.34303e-08
OFUSG07673.1	309.685	-21.1509	3.23276	-6.54267	6.04281e-11	6.41041e-07
OFUSG08953.1	80.1036	-27.2707	5.70121	-4.78332	1.72427e-06	0.0054875
OFUSG09977.2	17.6463	-17.6928	4.24635	-4.16659	3.09193e-05	0.0517897
OFUSG10866.2	51.8909	-20.7027	3.5261	-5.87127	4.3247e-09	2.75267e-05
OFUSG13264.2	254.613	-23.6997	5.64201	-4.20058	2.66229e-05	0.0505126
OFUSG23645.2	156.695	-6.65453	1.66	-4.00876	6.1038e-05	0.0925017
OFUSG26073.1	33.3886	-20.389	4.69529	-4.34244	1.4091e-05	0.0344959
OFUSG26114.2	163.622	-19.8329	3.2399	-6.12146	9.27208e-10	7.3771e-06
