# Supplementary material for: Cell fate specification modes shape transcriptome evolution in the highly conserved spiral cleavage
Source: EMBO Rep. 2025 Sep 4;26(20):5088–114. doi: 10.1038/s44319-025-00569-4 (PMC12550047; doi:10.1038/s44319-025-00569-4)
Supplement: Supplementary file 7 — Dataset EV5 [file 44319_2025_569_MOESM7_ESM.xlsx]

## Sheet: Sheet1
Dataset EV5 – Upregulated genes between the 4- and the 2-cell stages in O. fusiformis.

## Sheet: Dataset EV5
Gene_ID	Basemean	log2FoldChange	lfcSE	stat	pvalue	padj
OFUSG01799.1	262.911	8.88954	1.87624	4.73796	2.15885e-06	0.00858819
OFUSG04506.3	501.854	7.83454	1.9318	4.05557	5.00131e-05	0.0994792
OFUSG06099.1	389.377	7.51667	1.81603	4.13906	3.48735e-05	0.074945
OFUSG07673.1	309.685	20.0272	3.23803	6.18498	6.21085e-10	6.58868e-06
OFUSG09977.2	17.6463	17.802	4.2447	4.19394	2.74145e-05	0.0671128
OFUSG10866.2	51.8909	17.9186	3.6064	4.96855	6.7456e-07	0.00306684
OFUSG16890.3	672.557	7.62497	1.84351	4.13611	3.53237e-05	0.074945
OFUSG24259.1	36.8528	34.7497	7.70019	4.51284	6.39649e-06	0.0226187
OFUSG26073.1	33.3886	20.0034	4.69586	4.25979	2.04615e-05	0.0591989
