# Supplementary material for: Cell fate specification modes shape transcriptome evolution in the highly conserved spiral cleavage
Source: EMBO Rep. 2025 Sep 4;26(20):5088–114. doi: 10.1038/s44319-025-00569-4 (PMC12550047; doi:10.1038/s44319-025-00569-4)
Supplement: Supplementary file 8 — Dataset EV6 [file 44319_2025_569_MOESM8_ESM.xlsx]

## Sheet: Sheet1
Dataset EV6 – Downregulated genes between the 4- and the 2-cell stages in O. fusiformis.

## Sheet: Dataset EV6
Gene_ID	Basemean	log2FoldChange	lfcSE	stat	pvalue	padj
OFUSG01553.2	1686.71	-1.82809	0.432239	-4.22936	2.34355e-05	0.0621528
OFUSG04163.2	84.9129	-33.0574	6.47701	-5.10381	3.32881e-07	0.00176565
OFUSG04991.2	750.366	-9.89148	2.26211	-4.37268	1.22732e-05	0.0390595
OFUSG10325.3	84.963	-21.3454	4.00273	-5.33271	9.6757e-08	0.000615858
OFUSG18301.2	364.048	-36.3793	2.52291	-14.4196	3.89826e-47	1.24062e-42
OFUSG24275.2	20.3462	-35.7657	5.66114	-6.31776	2.65374e-10	4.22276e-06
OFUSG26281.1	302.76	-19.8243	3.46768	-5.71687	1.08501e-08	8.63262e-05
