# Supplementary material for: Cell fate specification modes shape transcriptome evolution in the highly conserved spiral cleavage
Source: EMBO Rep. 2025 Sep 4;26(20):5088–114. doi: 10.1038/s44319-025-00569-4 (PMC12550047; doi:10.1038/s44319-025-00569-4)
Supplement: Supplementary file 9 — Dataset EV7 [file 44319_2025_569_MOESM9_ESM.xlsx]

## Sheet: Sheet1
Dataset EV7 – Upregulated genes between the 8- and the 4-cell stages in O. fusiformis.

## Sheet: Dataset EV7
Gene_ID	Basemean	log2FoldChange	lfcSE	stat	pvalue	padj
OFUSG00127.2	26.9939	33.2774	6.40484	5.19567	2.03982e-07	0.000856723
OFUSG00279.1	173.205	9.10533	2.28775	3.98004	6.8905e-05	0.0996773
OFUSG02388.1	76.7732	7.06719	1.69838	4.16113	3.16675e-05	0.0621008
OFUSG07585.1	95.9826	22.1206	2.9125	7.59507	3.07634e-14	2.44761e-10
OFUSG08953.1	80.1036	25.7646	5.70276	4.51791	6.2454e-06	0.0180691
OFUSG10325.3	84.963	20.7596	4.00334	5.18557	2.15359e-07	0.000856723
OFUSG18301.2	364.048	42.6715	2.42918	17.5662	4.47043e-69	1.42271e-64
OFUSG24275.2	20.3462	46.2108	5.57241	8.29279	1.10622e-16	1.17351e-12
OFUSG26253.2	16.9254	31.7787	7.7014	4.12635	3.68568e-05	0.0621008
OFUSG26281.1	302.76	18.906	3.47231	5.44479	5.18652e-08	0.000275102
