# Supplementary material for: Cell fate specification modes shape transcriptome evolution in the highly conserved spiral cleavage
Source: EMBO Rep. 2025 Sep 4;26(20):5088–114. doi: 10.1038/s44319-025-00569-4 (PMC12550047; doi:10.1038/s44319-025-00569-4)
Supplement: Supplementary file 10 — Dataset EV8 [file 44319_2025_569_MOESM10_ESM.xlsx]

## Sheet: Sheet1
Dataset EV8 – Downregulated genes between the 8- and the 4-cell stages in O. fusiformis.

## Sheet: Dataset EV8
Gene_ID	Basemean	log2FoldChange	lfcSE	stat	pvalue	padj
OFUSG01799.1	262.911	-9.00803	1.87624	-4.80111	1.57792e-06	0.00502174
OFUSG06099.1	389.377	-7.63658	1.81603	-4.20509	2.60984e-05	0.060513
OFUSG09524.1	155.559	-7.3814	1.78943	-4.12499	3.70751e-05	0.0621008
OFUSG12258.5	279.362	-8.8754	2.20496	-4.0252	5.69272e-05	0.0862718
OFUSG15748.2	593.448	-0.999014	0.242889	-4.11305	3.90458e-05	0.0621316
OFUSG16890.3	672.557	-7.74387	1.84351	-4.20061	2.662e-05	0.060513
OFUSG16893.2	838.104	-8.44981	2.04337	-4.13523	3.54605e-05	0.0621008
OFUSG17638.2	104.334	-45.0013	2.994	-15.0305	4.63504e-51	7.37551e-47
OFUSG20440.1	97.736	-19.9559	3.57377	-5.584	2.35047e-08	0.000149608
OFUSG20855.1	586.611	-0.90108	0.212473	-4.24091	2.22615e-05	0.0590395
OFUSG26538.2	941.953	-3.90934	0.76218	-5.12915	2.91051e-07	0.00102919
OFUSG26807.1	7003.11	-1.59885	0.386696	-4.13463	3.55522e-05	0.0621008
