# Supplementary material for: Cell fate specification modes shape transcriptome evolution in the highly conserved spiral cleavage
Source: EMBO Rep. 2025 Sep 4;26(20):5088–114. doi: 10.1038/s44319-025-00569-4 (PMC12550047; doi:10.1038/s44319-025-00569-4)
Supplement: Supplementary file 11 — Dataset EV9 [file 44319_2025_569_MOESM11_ESM.xlsx]

## Sheet: Sheet1
Dataset EV9 – Upregulated genes between 3 hpf and the 8-cell stages in O. fusiformis.

## Sheet: Dataset EV9
Gene_ID	Basemean	log2FoldChange	lfcSE	stat	pvalue	padj
OFUSG00668.1	496.61	9.85054	1.80786	5.44871	5.07353e-08	3.09992e-05
OFUSG00669.1	423.651	6.1563	1.24936	4.92755	8.32662e-07	0.00043753
OFUSG01085.1	1105.72	2.16384	0.323564	6.68751	2.27001e-11	2.29384e-08
OFUSG01463.1	222.907	2.05814	0.518562	3.96894	7.21938e-05	0.0203952
OFUSG01553.2	1686.71	1.60877	0.429794	3.74311	0.000181755	0.0434114
OFUSG01654.1	605.519	3.15194	0.589578	5.3461	8.98698e-08	5.247e-05
OFUSG01750.1	1817.42	3.10842	0.481684	6.45323	1.09494e-10	9.58908e-08
OFUSG01799.1	262.911	8.89966	1.87674	4.74209	2.11522e-06	0.000958158
OFUSG02169.1	17.6356	4.86736	1.24593	3.90661	9.36006e-05	0.0253894
OFUSG02170.1	1654.32	0.527522	0.146041	3.61216	0.000303663	0.0664844
OFUSG02609.1	2884.44	2.60732	0.500607	5.20833	1.90552e-07	0.000106518
OFUSG02755.1	97.5562	3.4042	0.873434	3.89749	9.71948e-05	0.0260571
OFUSG03081.1	301.915	4.64185	0.478788	9.69501	3.16598e-22	1.03975e-18
OFUSG03082.1	222.358	2.42218	0.663284	3.6518	0.000260407	0.0584758
OFUSG03083.1	199.857	7.53699	0.971326	7.75949	8.52721e-15	1.24464e-11
OFUSG03084.1	1061.28	8.25678	0.664704	12.4217	1.99174e-35	1.30822e-31
OFUSG03523.1	529.792	7.08962	1.91406	3.70398	0.000212246	0.04849
OFUSG04163.2	84.9129	36.4296	6.45467	5.64391	1.66236e-08	1.06525e-05
OFUSG05129.1	312.83	6.06204	1.57286	3.85414	0.000116136	0.0302104
OFUSG05647.1	19.6264	5.63346	1.27755	4.4096	1.03564e-05	0.00377908
OFUSG06538.1	428.23	3.1616	0.655841	4.82067	1.43075e-06	0.000683454
OFUSG06612.1	165.478	5.11136	0.894199	5.71614	1.08973e-08	7.15759e-06
OFUSG07809.1	2371.7	6.70445	0.697011	9.61887	6.656e-22	1.94303e-18
OFUSG08422.1	467.468	5.53706	0.985745	5.61714	1.94146e-08	1.21448e-05
OFUSG09453.1	8960.85	1.42864	0.310895	4.59526	4.32208e-06	0.00180244
OFUSG09524.1	155.559	7.46542	1.79011	4.17037	3.04102e-05	0.00998708
OFUSG09642.1	2514.07	5.93791	0.924414	6.42343	1.33233e-10	1.12917e-07
OFUSG09921.3	171.868	7.41609	1.99707	3.7135	0.000204416	0.0471106
OFUSG10203.1	373.586	12.1924	1.66841	7.30778	2.71587e-13	3.39781e-10
OFUSG10297.1	2253.4	8.96965	1.38873	6.45889	1.05473e-10	9.55547e-08
OFUSG11955.1	352.412	8.82284	1.40468	6.28103	3.36329e-10	2.59893e-07
OFUSG11956.1	36.0962	8.55675	2.39448	3.57353	0.000352195	0.0746227
OFUSG12159.1	1730.1	8.47783	1.1677	7.2603	3.86222e-13	4.61237e-10
OFUSG12497.1	463.306	1.23818	0.297116	4.16734	3.0817e-05	0.00999573
OFUSG12501.1	40.5415	6.17888	1.4566	4.24197	2.21561e-05	0.00743338
OFUSG12638.1	7649.56	0.628714	0.168952	3.72125	0.000198239	0.0460915
OFUSG13663.1	667.834	4.69038	1.15633	4.05626	4.98655e-05	0.0152339
OFUSG13898.1	721.441	6.68109	0.887939	7.52427	5.30175e-14	7.33121e-11
OFUSG14820.1	815.002	4.23216	1.12071	3.77633	0.000159158	0.0390799
OFUSG15882.5	268.156	8.19423	1.96834	4.16301	3.14073e-05	0.010063
OFUSG16199.1	135.125	4.93356	1.23948	3.98034	6.88173e-05	0.0200003
OFUSG16890.3	672.557	8.71732	1.84022	4.73712	2.16776e-06	0.000965315
OFUSG17638.2	104.334	44.5969	3.00023	14.8645	5.60279e-50	7.36011e-46
OFUSG17714.1	27.996	7.91608	1.96712	4.02421	5.71678e-05	0.0170678
OFUSG17715.1	49.0919	6.15758	1.48787	4.13852	3.49561e-05	0.0110651
OFUSG17716.1	136.826	5.08737	1.07191	4.74608	2.07401e-06	0.000955974
OFUSG17719.1	82.2276	4.94211	0.838631	5.89307	3.79096e-09	2.64543e-06
OFUSG19826.1	2097.94	3.07729	0.646196	4.76217	1.91526e-06	0.000898564
OFUSG20168.1	128.128	5.18851	0.655294	7.91785	2.41661e-15	3.76207e-12
OFUSG20173.1	128.128	5.18851	0.655294	7.91785	2.41661e-15	3.76207e-12
OFUSG20440.1	97.736	27.7208	3.44839	8.03877	9.07475e-16	1.70301e-12
OFUSG20564.2	285.245	1.10859	0.292223	3.79363	0.000148462	0.0367976
OFUSG20993.1	1413.09	6.04403	0.740698	8.15992	3.3526e-16	7.34024e-13
OFUSG21193.2	117.363	6.49518	1.73691	3.7395	0.000184389	0.0436436
OFUSG21527.1	4898.86	6.80944	1.48512	4.58512	4.53716e-06	0.00186257
OFUSG22014.2	96.836	6.56755	1.89222	3.47083	0.000518857	0.0999248
OFUSG22555.1	4109.49	3.61329	0.568476	6.3561	2.06947e-10	1.64761e-07
OFUSG23113.1	1035.11	7.10106	0.718093	9.88878	4.65657e-23	1.74774e-19
OFUSG23190.2	39.263	33.8965	7.63418	4.4401	8.99182e-06	0.0034238
OFUSG23498.1	75.5122	6.40282	1.30965	4.88895	1.01375e-06	0.000512199
OFUSG23501.1	100.376	6.64837	1.12846	5.89154	3.82622e-09	2.64543e-06
OFUSG23599.1	171.303	5.58765	0.683716	8.17248	3.02117e-16	7.21593e-13
OFUSG23725.1	109.406	4.65291	1.00483	4.63053	3.64739e-06	0.00157095
OFUSG24071.2	125.586	5.82068	1.64719	3.5337	0.00040979	0.0828186
OFUSG24641.1	198.497	7.92028	1.2235	6.47343	9.58008e-11	8.98919e-08
OFUSG24642.1	434.36	4.74514	0.466484	10.1721	2.64074e-24	1.15634e-20
OFUSG24904.1	752.447	10.3122	1.45844	7.07067	1.54185e-12	1.68788e-09
OFUSG24995.1	107.234	5.33352	1.3279	4.0165	5.90695e-05	0.0174375
OFUSG24996.1	39.4128	6.53973	1.86083	3.51442	0.000440719	0.0877197
OFUSG24997.1	78.6946	5.95106	0.809042	7.35569	1.89941e-13	2.49516e-10
OFUSG25232.1	85.8393	6.85754	0.851936	8.04936	8.32251e-16	1.68198e-12
OFUSG25233.1	50.5326	6.41825	1.19082	5.38979	7.05388e-08	4.21197e-05
OFUSG26114.2	163.622	25.3299	3.19946	7.91694	2.43425e-15	3.76207e-12
OFUSG26434.1	389.376	6.84852	0.955062	7.17075	7.4586e-13	8.51999e-10
OFUSG26435.1	889.605	6.43723	0.736488	8.74044	2.3221e-18	6.10086e-15
OFUSG26538.2	941.953	4.86458	0.758648	6.41217	1.43462e-10	1.17786e-07
OFUSG26807.1	7003.11	2.58934	0.3812	6.79261	1.10124e-11	1.15731e-08
OFUSG26904.1	21.5735	4.58941	1.04964	4.37237	1.22902e-05	0.00430535
