# Supplementary material for: Cell fate specification modes shape transcriptome evolution in the highly conserved spiral cleavage
Source: EMBO Rep. 2025 Sep 4;26(20):5088–114. doi: 10.1038/s44319-025-00569-4 (PMC12550047; doi:10.1038/s44319-025-00569-4)
Supplement: Supplementary file 12 — Dataset EV10 [file 44319_2025_569_MOESM12_ESM.xlsx]

## Sheet: Sheet1
Dataset EV10 – Downregulated genes between 3 hpf and the 8-cell stages in O. fusiformis.

## Sheet: Dataset EV10
Gene_ID	Basemean	log2FoldChange	lfcSE	stat	pvalue	padj
OFUSG00127.2	26.9939	-33.1973	6.40484	-5.18316	2.18159e-07	0.00011941
OFUSG00977.2	1089.19	-2.50247	0.663756	-3.77017	0.000163135	0.0396855
OFUSG02570.2	60.4462	-2.83379	0.72545	-3.90625	9.37377e-05	0.0253894
OFUSG03974.1	1608.04	-0.55894	0.160139	-3.49035	0.000482396	0.0945821
OFUSG04254.1	2308.84	-0.736414	0.159509	-4.61677	3.89762e-06	0.00165165
OFUSG05437.1	1979.61	-0.712127	0.183607	-3.87854	0.000105086	0.0278881
OFUSG05619.1	1759.8	-0.928249	0.188367	-4.92788	8.31256e-07	0.00043753
OFUSG06002.1	1888.97	-0.648807	0.151894	-4.27146	1.94202e-05	0.00662631
OFUSG06079.2	97.4505	-8.69513	2.05074	-4.24001	2.23513e-05	0.00743338
OFUSG06290.1	2277.85	-2.56031	0.699266	-3.66142	0.000250822	0.056809
OFUSG06290.2	12290.1	-1.196	0.310635	-3.85018	0.000118031	0.0304023
OFUSG06575.1	725.225	-0.904111	0.249138	-3.62896	0.000284568	0.0628273
OFUSG06720.2	109.9	-44.1929	3.82661	-11.5488	7.48154e-31	3.93125e-27
OFUSG06740.2	4246.08	-0.918966	0.230967	-3.97877	6.92735e-05	0.0200003
OFUSG06985.1	123.445	-20.999	5.08904	-4.12632	3.68612e-05	0.0115292
OFUSG08532.1	1154.03	-0.65813	0.170106	-3.86894	0.00010931	0.028719
OFUSG09322.2	70.5637	-7.44253	1.68478	-4.41751	9.98441e-06	0.00369465
OFUSG09698.1	2988.98	-0.752735	0.16799	-4.48084	7.43497e-06	0.00287263
OFUSG09840.3	867.996	-0.900902	0.255618	-3.52441	0.000424427	0.0851219
OFUSG09975.2	25.3993	-19.2301	3.34603	-5.74715	9.07616e-09	6.1143e-06
OFUSG10032.1	1637.49	-1.37542	0.279806	-4.91562	8.85032e-07	0.000455931
OFUSG10104.1	3055.64	-0.983542	0.164344	-5.98464	2.16869e-09	1.58272e-06
OFUSG10212.1	877.699	-1.10344	0.252685	-4.36687	1.2604e-05	0.00435718
OFUSG10325.1	330.038	-7.5234	1.89491	-3.97032	7.17757e-05	0.0203952
OFUSG10866.2	51.8909	-23.1926	3.48236	-6.66	2.73823e-11	2.6645e-08
OFUSG11159.3	9832.92	-6.5549	1.82222	-3.5972	0.000321657	0.0692695
OFUSG11310.1	9013.39	-0.820322	0.201861	-4.06379	4.8282e-05	0.0149237
OFUSG12993.3	16225.8	-0.849478	0.193601	-4.38777	1.14518e-05	0.00406587
OFUSG13037.4	362.14	-6.57855	1.85673	-3.54309	0.000395471	0.0805443
OFUSG13300.2	365.407	-1.96363	0.560826	-3.50131	0.000462974	0.0914565
OFUSG13438.3	73.6255	-45.9802	3.62102	-12.6981	6.05501e-37	5.30278e-33
OFUSG13595.2	74.1826	-6.91073	1.75566	-3.93626	8.27597e-05	0.0229824
OFUSG13684.1	1017.78	-1.5171	0.399836	-3.7943	0.000148061	0.0367976
OFUSG15109.1	2140.03	-10.3787	1.70473	-6.08817	1.14207e-09	8.57306e-07
OFUSG15336.1	991.913	-1.15927	0.311005	-3.72748	0.000193403	0.0453685
OFUSG15800.2	211.616	-7.04996	1.97612	-3.56758	0.000360298	0.0751278
OFUSG15929.1	1735.23	-0.598467	0.131888	-4.53769	5.68744e-06	0.00229886
OFUSG16070.1	220.2	-5.58996	1.61108	-3.46969	0.000521056	0.0999248
OFUSG16750.2	73.3736	-7.60394	1.72746	-4.4018	1.07354e-05	0.00386372
OFUSG17479.1	6345.94	-0.575438	0.146226	-3.93527	8.31016e-05	0.0229824
OFUSG17479.2	356.06	-4.76706	0.900429	-5.29421	1.19532e-07	6.8271e-05
OFUSG17651.1	10859.5	-0.849366	0.222426	-3.81864	0.000134187	0.0338991
OFUSG18301.2	364.048	-42.1426	2.42918	-17.3485	2.02508e-67	5.32049e-63
OFUSG19605.1	1534.76	-0.572453	0.152061	-3.76462	0.000166805	0.0402061
OFUSG19625.1	5706.17	-0.48554	0.136066	-3.56842	0.000359136	0.0751278
OFUSG20303.1	1986.88	-1.3392	0.275597	-4.85926	1.17824e-06	0.000573257
OFUSG20855.1	586.611	-1.11175	0.246927	-4.50235	6.72076e-06	0.00263544
OFUSG20992.1	6001.99	-0.610692	0.175275	-3.4842	0.000493606	0.0960631
OFUSG21022.2	365.619	-1.09566	0.27216	-4.0258	5.67823e-05	0.0170678
OFUSG21531.1	124.575	-1.22713	0.346282	-3.54371	0.000394537	0.0805443
OFUSG21932.1	1471.36	-0.778333	0.159489	-4.88016	1.06002e-06	0.000525472
OFUSG23131.3	70.2983	-6.59729	1.84517	-3.57543	0.000349654	0.0746227
OFUSG23346.1	1024.52	-1.15168	0.319451	-3.60519	0.000311921	0.0677281
OFUSG23645.2	156.695	-5.93861	1.66916	-3.55784	0.000373913	0.077353
OFUSG24259.1	36.8528	-34.7318	7.70026	-4.51047	6.46841e-06	0.00257492
OFUSG24293.5	34.5361	-6.15636	1.68788	-3.64739	0.000264915	0.0589839
OFUSG25381.1	178.545	-8.47464	2.2174	-3.82189	0.000132434	0.0337809
OFUSG26058.1	460.927	-0.943729	0.200614	-4.7042	2.54866e-06	0.00111602
OFUSG26480.1	2688.37	-1.35459	0.305627	-4.43215	9.32985e-06	0.00350176
