# Supplementary material for: Cell fate specification modes shape transcriptome evolution in the highly conserved spiral cleavage
Source: EMBO Rep. 2025 Sep 4;26(20):5088–114. doi: 10.1038/s44319-025-00569-4 (PMC12550047; doi:10.1038/s44319-025-00569-4)
Supplement: Supplementary file 13 — Dataset EV11 [file 44319_2025_569_MOESM13_ESM.xlsx]

## Sheet: Sheet1
Dataset EV11 – Upregulated genes between 4 and 3 hpf in O. fusiformis.

## Sheet: Dataset EV11
Gene_ID	Basemean	log2FoldChange	lfcSE	stat	pvalue	padj
OFUSG00095.1	25.7842	4.89445	1.16791	4.19077	2.78005e-05	0.00386456
OFUSG00127.2	26.9939	22.7089	6.53677	3.47403	0.000512709	0.0437351
OFUSG00171.1	80.1452	8.73861	2.0177	4.33098	1.48447e-05	0.00225443
OFUSG00287.1	70.3373	4.2094	0.894891	4.70382	2.55343e-06	0.000496936
OFUSG00486.1	7213.07	2.72659	0.562507	4.84721	1.25208e-06	0.000263167
OFUSG00511.1	264.371	2.43634	0.55611	4.38105	1.18111e-05	0.00184711
OFUSG00557.1	1534.54	0.643546	0.150455	4.27733	1.89144e-05	0.00279179
OFUSG00634.1	315.007	3.46972	0.987793	3.5126	0.000443743	0.0392541
OFUSG00635.1	185.649	6.14413	1.71446	3.5837	0.000338757	0.0312287
OFUSG00816.1	302.838	2.81806	0.609763	4.62157	3.8085e-06	0.000694866
OFUSG00834.1	318.344	1.0022	0.306041	3.27472	0.00105766	0.0778374
OFUSG00847.1	913.952	3.81955	0.563122	6.78281	1.17863e-11	5.24852e-09
OFUSG00847.2	136.766	5.87843	1.69921	3.45951	0.00054115	0.0458634
OFUSG00889.1	12176.8	10.6173	1.18187	8.98348	2.62342e-19	2.55278e-16
OFUSG00915.1	138.235	7.83362	1.57073	4.98724	6.12491e-07	0.000138724
OFUSG00915.2	372.865	7.34429	1.56883	4.68137	2.84968e-06	0.000537066
OFUSG01103.1	489.558	2.63159	0.762621	3.45072	0.000559097	0.0469765
OFUSG01122.1	1373.3	6.62687	1.66432	3.98173	6.84152e-05	0.00824529
OFUSG01255.2	33.625	5.69002	1.74891	3.25346	0.00114009	0.0825165
OFUSG01473.1	383.889	6.31086	0.716468	8.8083	1.27063e-18	1.15114e-15
OFUSG01654.1	605.519	3.23426	0.508429	6.36129	2.00071e-10	7.61806e-08
OFUSG01750.1	1817.42	3.07184	0.455354	6.74605	1.51924e-11	6.54343e-09
OFUSG01815.1	1036.29	1.31596	0.203926	6.45313	1.09566e-10	4.36156e-08
OFUSG02057.1	185.819	3.7642	0.575265	6.54341	6.01314e-11	2.43051e-08
OFUSG02170.1	1654.32	1.73867	0.141776	12.2635	1.42195e-34	3.73588e-31
OFUSG02609.1	2884.44	2.99133	0.48959	6.10987	9.97149e-10	3.40235e-07
OFUSG02647.3	159.296	7.49632	2.01923	3.71247	0.000205242	0.0211464
OFUSG02723.1	4318.33	2.68192	0.388759	6.89866	5.24936e-12	2.37787e-09
OFUSG02737.1	62.6615	5.98241	1.58848	3.76612	0.000165806	0.018001
OFUSG02755.1	97.5562	3.3391	0.497067	6.7176	1.84745e-11	7.70446e-09
OFUSG02770.1	185.762	1.48842	0.408579	3.64291	0.000269572	0.0257544
OFUSG02771.1	412.297	6.57663	1.8848	3.48929	0.0004843	0.0415817
OFUSG03029.1	4672.66	2.25323	0.518934	4.34203	1.41174e-05	0.00215643
OFUSG03174.1	715.546	1.67237	0.307265	5.44277	5.24594e-08	1.31263e-05
OFUSG03182.1	108.863	2.02135	0.62835	3.21692	0.00129577	0.0910258
OFUSG03206.4	174.73	6.47572	2.01385	3.21559	0.00130177	0.0911902
OFUSG03207.1	232.961	3.13873	0.695566	4.51248	6.40734e-06	0.0011075
OFUSG03265.1	212.04	5.91492	1.55036	3.8152	0.000136073	0.0151485
OFUSG03368.1	25.9955	8.03943	1.7905	4.49005	7.12062e-06	0.00119159
OFUSG03495.1	13.2565	5.54122	1.72633	3.20984	0.0013281	0.0920667
OFUSG03523.1	529.792	4.06121	1.25877	3.22633	0.00125389	0.0890364
OFUSG03524.1	916.801	2.99978	0.812557	3.69177	0.000222696	0.0225035
OFUSG03610.1	643.69	4.25725	0.510905	8.33276	7.89794e-17	5.76396e-14
OFUSG03718.1	437.74	2.27704	0.506124	4.49897	6.82842e-06	0.00115744
OFUSG03902.2	291.187	6.03633	1.47926	4.08063	4.49142e-05	0.00567322
OFUSG03915.1	435.201	4.89609	1.53564	3.18831	0.00143108	0.0962294
OFUSG04005.1	1512.91	1.64191	0.300699	5.4603	4.75335e-08	1.22436e-05
OFUSG04245.2	29.7542	30.6009	4.83842	6.32455	2.53967e-10	9.26731e-08
OFUSG04312.1	20.2112	4.12912	1.28079	3.22389	0.00126463	0.0893164
OFUSG04473.2	376.777	3.547	0.790215	4.48865	7.16764e-06	0.00119187
OFUSG04526.1	227.673	3.85845	0.699378	5.51698	3.44878e-08	9.24591e-06
OFUSG04527.1	1480.59	4.17222	0.233092	17.8994	1.19121e-71	1.04322e-67
OFUSG04697.1	216.708	1.95695	0.557599	3.5096	0.000448775	0.0394245
OFUSG04950.1	1430.53	0.495869	0.149755	3.3112	0.000928954	0.0707432
OFUSG05067.1	131.589	3.87233	0.907027	4.26925	1.96128e-05	0.00287869
OFUSG05068.1	11932.7	1.46259	0.384483	3.80404	0.000142354	0.0156488
OFUSG05129.1	312.83	5.46946	0.667773	8.19059	2.59949e-16	1.70741e-13
OFUSG05167.2	236.406	9.53846	1.67523	5.69383	1.24217e-08	3.75122e-06
OFUSG05183.1	74.2865	7.19929	1.58784	4.53402	5.78724e-06	0.00101365
OFUSG05322.1	352.394	5.09467	1.59645	3.19126	0.00141656	0.0959205
OFUSG05360.1	1341.73	3.36324	0.915943	3.67188	0.000240768	0.0238347
OFUSG05412.2	684.919	7.39638	1.74489	4.23888	2.24639e-05	0.00322511
OFUSG05413.1	2216.43	0.895643	0.245325	3.65085	0.000261374	0.0253397
OFUSG05440.1	31.8967	8.54416	1.89803	4.50159	6.74473e-06	0.00115068
OFUSG05441.1	367.246	3.54134	0.313442	11.2982	1.33872e-29	2.06896e-26
OFUSG05485.1	2254.76	5.94062	0.376657	15.772	4.85102e-56	2.54902e-52
OFUSG05619.1	1759.8	0.927451	0.187709	4.9409	7.77638e-07	0.000171688
OFUSG05709.1	1771.96	6.79587	0.703558	9.65929	4.4897e-22	4.71832e-19
OFUSG05840.1	618.573	3.92031	1.07481	3.64745	0.000264852	0.0254889
OFUSG05881.1	61.6908	9.05029	2.73611	3.30772	0.000940584	0.0714218
OFUSG05920.1	1091.39	2.6745	0.356779	7.49623	6.56799e-14	3.52165e-11
OFUSG06062.1	240.814	6.50966	1.5833	4.11145	3.93174e-05	0.0050886
OFUSG06079.2	97.4505	7.27974	2.05516	3.54217	0.000396844	0.0355846
OFUSG06132.1	1406.85	0.937808	0.279669	3.35327	0.000798615	0.0626329
OFUSG06250.2	144.832	4.88721	0.869256	5.62229	1.8844e-08	5.37225e-06
OFUSG06250.3	100.791	8.46338	1.45395	5.82094	5.85179e-09	1.83029e-06
OFUSG06379.1	171.697	6.16485	1.76052	3.50172	0.000462273	0.0400835
OFUSG06432.1	5864.96	1.30286	0.172841	7.53794	4.77439e-14	2.61328e-11
OFUSG06532.1	617.972	1.31393	0.376718	3.48784	0.000486943	0.0416725
OFUSG06533.1	712.449	0.837104	0.227986	3.67173	0.000240916	0.0238347
OFUSG06538.1	428.23	5.35698	0.528547	10.1353	3.85209e-24	4.60027e-21
OFUSG06720.2	109.9	45.0555	3.81513	11.8097	3.4783e-32	7.02965e-29
OFUSG06934.1	2320.62	1.27461	0.299514	4.25559	2.08495e-05	0.00301345
OFUSG06944.1	443.194	5.50642	1.17646	4.68049	2.86184e-06	0.000537066
OFUSG06985.1	123.445	20.0988	5.0895	3.94908	7.84535e-05	0.00932674
OFUSG07028.1	3181.84	5.91285	0.295795	19.9897	6.77556e-89	1.78014e-84
OFUSG07097.1	171.827	1.65796	0.494843	3.35048	0.000806726	0.0630807
OFUSG07111.1	411.273	1.97102	0.350785	5.61887	1.92209e-08	5.37225e-06
OFUSG07141.3	609.396	7.87896	1.67678	4.69886	2.61623e-06	0.000501724
OFUSG07192.1	31.0021	6.67567	2.08546	3.20106	0.00136925	0.0934397
OFUSG07297.1	1452.93	2.08521	0.653835	3.18919	0.00142672	0.0962294
OFUSG07660.1	500.619	7.98411	0.653707	12.2136	2.63001e-34	6.28166e-31
OFUSG07764.2	4575.14	1.81049	0.474032	3.81934	0.000133811	0.0149601
OFUSG07809.1	2371.7	2.83469	0.596325	4.7536	1.99822e-06	0.000400758
OFUSG07844.1	3777.99	1.52846	0.416808	3.66705	0.00024536	0.0241436
OFUSG07885.1	1068.82	1.1145	0.238076	4.68129	2.85069e-06	0.000537066
OFUSG07931.1	4064.97	3.95965	0.473265	8.36665	5.92772e-17	4.44969e-14
OFUSG07945.1	397.899	2.7706	0.528503	5.24235	1.58546e-07	3.86805e-05
OFUSG07945.2	990.753	1.38485	0.334707	4.13749	3.51119e-05	0.00463565
OFUSG08158.1	324.492	1.31672	0.345914	3.80649	0.000140954	0.0155601
OFUSG08558.1	58.8415	2.33693	0.680794	3.43266	0.000597696	0.0493813
OFUSG08660.1	1588.42	1.98693	0.465688	4.26666	1.98421e-05	0.00289617
OFUSG08791.1	3453.59	3.99466	0.480787	8.30859	9.68495e-17	6.8771e-14
OFUSG08840.1	1486.9	1.70974	0.468929	3.64605	0.000266303	0.025535
OFUSG08856.1	307.271	2.4586	0.740771	3.31897	0.000903499	0.0696118
OFUSG09205.1	4052.72	3.59506	0.736578	4.88076	1.05676e-06	0.000223904
OFUSG09228.1	2643.59	2.98821	0.866434	3.44887	0.000562947	0.0471029
OFUSG09266.1	679.107	3.21719	0.583842	5.51038	3.58061e-08	9.50235e-06
OFUSG09298.2	66.0219	1.938	0.531063	3.64929	0.000262967	0.0254005
OFUSG09322.2	70.5637	7.54457	1.68334	4.48191	7.39789e-06	0.00122242
OFUSG09376.1	1408.66	1.4221	0.393385	3.61504	0.000300307	0.0281963
OFUSG09453.1	8960.85	2.31764	0.309834	7.48027	7.41691e-14	3.89729e-11
OFUSG09614.2	349.537	6.66569	2.02633	3.28953	0.00100353	0.0749029
OFUSG09615.1	59.7452	4.70994	1.32588	3.55232	0.000381848	0.0345941
OFUSG09642.1	2514.07	4.03549	0.826245	4.88413	1.03884e-06	0.000221898
OFUSG09661.1	57.2559	4.38709	1.35053	3.24842	0.00116046	0.083427
OFUSG09662.1	38.4409	8.43607	1.9942	4.23031	2.33369e-05	0.00331421
OFUSG09682.1	301.93	4.34004	1.08501	3.99999	6.33458e-05	0.00777703
OFUSG09693.1	2658.88	10.3839	1.06797	9.72304	2.40481e-22	2.63257e-19
OFUSG09704.1	1616.09	3.27056	0.21253	15.3887	1.94955e-53	8.53676e-50
OFUSG09704.3	73.4014	3.98062	1.06393	3.74143	0.000182974	0.0193842
OFUSG09733.2	168.057	5.63402	1.57879	3.56857	0.000358938	0.0328585
OFUSG09846.1	779.996	7.11251	1.63632	4.34665	1.38235e-05	0.00212389
OFUSG09847.1	1897.55	3.3675	0.398664	8.44695	2.99005e-17	2.36745e-14
OFUSG09940.1	1956.58	1.05171	0.282658	3.72077	0.000198618	0.02079
OFUSG09945.1	15.9216	3.07997	0.87766	3.5093	0.000449284	0.0394245
OFUSG09975.2	25.3993	18.955	3.34648	5.66416	1.47751e-08	4.36164e-06
OFUSG10029.1	463.062	4.60207	0.7606	6.05058	1.44325e-09	4.86135e-07
OFUSG10032.1	1637.49	1.73972	0.275925	6.30504	2.88116e-10	1.02293e-07
OFUSG10044.1	254.478	2.69017	0.834038	3.22547	0.00125765	0.0890627
OFUSG10172.1	1015.76	6.30179	0.448333	14.0561	7.07247e-45	2.6545e-41
OFUSG10173.2	40.6759	33.1	4.89312	6.7646	1.33681e-11	5.85369e-09
OFUSG10204.1	6368.33	2.95202	0.634157	4.65504	3.23917e-06	0.000603565
OFUSG10290.1	554.101	1.13175	0.312607	3.62036	0.000294197	0.0278037
OFUSG10291.1	352.102	1.08205	0.259738	4.16592	3.10093e-05	0.00424327
OFUSG10292.1	86.1125	3.48172	0.853972	4.07709	4.56035e-05	0.00573274
OFUSG10297.1	2253.4	3.09317	0.932484	3.31713	0.000909481	0.0698678
OFUSG10325.1	330.038	7.02571	1.89545	3.70663	0.000210039	0.0215561
OFUSG10544.1	358.884	1.05245	0.320913	3.27955	0.00103972	0.0771652
OFUSG10556.1	947.094	5.18521	0.677438	7.65414	1.94611e-14	1.18907e-11
OFUSG10596.1	197.574	2.44075	0.490635	4.97468	6.53562e-07	0.000146761
OFUSG10856.1	203.591	5.45117	1.64499	3.3138	0.000920358	0.0702924
OFUSG10866.2	51.8909	20.5216	3.52908	5.81498	6.06402e-09	1.87435e-06
OFUSG10933.1	5929.09	1.04349	0.251285	4.15261	3.28705e-05	0.00440616
OFUSG11159.3	9832.92	5.83578	1.83091	3.18736	0.00143577	0.0962294
OFUSG11185.1	1637.2	7.11547	0.632001	11.2586	2.09976e-29	3.06484e-26
OFUSG11338.1	593.327	6.08273	1.61574	3.76466	0.000166774	0.0180315
OFUSG11344.1	2394.94	2.20173	0.212129	10.3792	3.08283e-25	3.85691e-22
OFUSG11349.1	496.087	3.38291	0.683962	4.94605	7.57359e-07	0.000168628
OFUSG11487.1	371.956	5.28447	1.62884	3.24432	0.00117732	0.0842823
OFUSG11710.1	201.665	4.69999	1.25803	3.73599	0.000186978	0.0197288
OFUSG11711.1	158.873	9.83382	2.05683	4.78104	1.74386e-06	0.000355167
OFUSG11946.1	117.714	2.47752	0.778784	3.18127	0.00146628	0.0975283
OFUSG11965.1	243.365	3.99014	0.56396	7.07522	1.49213e-12	7.12777e-10
OFUSG12082.1	372.106	1.79705	0.34283	5.24182	1.59003e-07	3.86805e-05
OFUSG12102.1	258.854	1.48894	0.458417	3.248	0.00116219	0.083427
OFUSG12159.1	1730.1	3.48425	0.56839	6.13003	8.78608e-10	3.03732e-07
OFUSG12223.1	46.673	4.37366	1.05038	4.16387	3.12905e-05	0.00425956
OFUSG12336.1	677.332	4.23664	0.478648	8.85126	8.65378e-19	8.12003e-16
OFUSG12379.1	1631.86	4.31841	0.478588	9.02325	1.82597e-19	1.84514e-16
OFUSG12637.1	77.1306	2.12944	0.464136	4.58797	4.47581e-06	0.000805431
OFUSG12638.1	7649.56	1.9699	0.168015	11.7245	9.54184e-32	1.79066e-28
OFUSG12696.1	374.364	2.59326	0.791688	3.27561	0.00105433	0.0778102
OFUSG12828.1	74.1037	6.78098	1.6732	4.05271	5.06283e-05	0.00633408
OFUSG13019.1	114.895	3.7151	1.16541	3.18779	0.00143364	0.0962294
OFUSG13037.4	362.14	7.95933	1.84689	4.30959	1.63554e-05	0.00244151
OFUSG13103.2	383.507	30.8342	4.85582	6.34995	2.15388e-10	7.97025e-08
OFUSG13105.1	2995.59	4.12367	0.498727	8.26839	1.35777e-16	9.38756e-14
OFUSG13117.1	429.591	2.46746	0.440611	5.60009	2.14235e-08	5.92485e-06
OFUSG13135.1	400.721	2.96125	0.645198	4.58968	4.43924e-06	0.000804359
OFUSG13141.1	254.514	2.22238	0.678264	3.27658	0.00105074	0.0777637
OFUSG13181.1	203.17	2.75311	0.489873	5.62005	1.90899e-08	5.37225e-06
OFUSG13183.1	1083.7	2.30149	0.385774	5.96589	2.433e-09	8.09142e-07
OFUSG13184.1	669.935	1.46909	0.229406	6.40388	1.51478e-10	5.85262e-08
OFUSG13221.1	618.561	2.16188	0.398237	5.42863	5.67877e-08	1.40753e-05
OFUSG13264.2	254.613	20.3141	5.64718	3.59722	0.000321636	0.0299117
OFUSG13315.1	3768.87	1.05979	0.296476	3.57462	0.000350742	0.0322204
OFUSG13438.3	73.6255	46.733	3.61385	12.9316	2.98353e-38	8.7096e-35
OFUSG13443.1	2423	1.25516	0.31587	3.97366	7.07772e-05	0.008491
OFUSG13599.1	303.521	1.34044	0.419973	3.19172	0.0014143	0.0959205
OFUSG13663.1	667.834	4.63282	0.548646	8.44411	3.06372e-17	2.36745e-14
OFUSG13679.1	103.808	3.51173	0.743873	4.72088	2.34827e-06	0.00046042
OFUSG13898.1	721.441	2.5479	0.723676	3.52078	0.000430284	0.038192
OFUSG13983.1	206.759	3.90603	0.903238	4.32447	1.52896e-05	0.00229545
OFUSG14762.1	301.824	1.86007	0.524163	3.54866	0.000387201	0.0348388
OFUSG14915.1	1029.25	1.88031	0.485253	3.8749	0.000106669	0.0121321
OFUSG15090.1	245.435	7.37829	1.90569	3.87171	0.000108073	0.0122388
OFUSG15109.1	2140.03	9.29327	1.70582	5.44798	5.09452e-08	1.287e-05
OFUSG15120.2	139.449	8.2552	2.53346	3.25847	0.00112015	0.0812978
OFUSG15604.1	20.6935	5.2553	1.56404	3.36008	0.00077921	0.061294
OFUSG15800.2	211.616	8.049	1.97021	4.08534	4.40117e-05	0.0056132
OFUSG15889.1	2069.41	1.01672	0.214765	4.73409	2.20038e-06	0.000434666
OFUSG16343.1	310.131	6.36506	1.69631	3.7523	0.000175222	0.0188673
OFUSG16367.1	50.0612	5.66389	1.7357	3.26318	0.0011017	0.0802544
OFUSG16414.1	1954.22	1.82712	0.255403	7.15387	8.43635e-13	4.1046e-10
OFUSG16415.1	1560.65	2.52279	0.515186	4.89685	9.73849e-07	0.000211454
OFUSG16471.1	364.012	7.36975	1.16708	6.31471	2.70662e-10	9.74125e-08
OFUSG16475.1	189.516	5.37074	1.55921	3.44452	0.000572065	0.0477139
OFUSG16476.1	242.926	6.49678	1.76686	3.67703	0.000235969	0.0235727
OFUSG16476.4	26.8862	6.69518	2.05849	3.25248	0.00114403	0.0825743
OFUSG16491.1	153.547	4.75825	0.599264	7.94016	2.0192e-15	1.26311e-12
OFUSG16582.1	440.823	1.83077	0.46737	3.91717	8.95932e-05	0.010324
OFUSG16598.2	503.537	4.54458	1.00525	4.52085	6.15926e-06	0.00107167
OFUSG16664.1	1280.42	10.3509	1.61339	6.4156	1.40271e-10	5.5005e-08
OFUSG16750.2	73.3736	8.17088	1.72433	4.73857	2.15228e-06	0.000428385
OFUSG17028.1	700.74	6.14543	1.91631	3.20691	0.0013417	0.0927644
OFUSG17029.1	1493.99	4.01662	1.01342	3.96344	7.38771e-05	0.0088226
OFUSG17170.1	3594.28	3.5145	0.732393	4.79865	1.59741e-06	0.000330463
OFUSG17174.1	441.771	5.47003	1.65763	3.29992	0.000967139	0.0730162
OFUSG17182.1	2043.15	3.52623	0.465501	7.57513	3.58755e-14	2.14218e-11
OFUSG17230.2	1070	1.10804	0.339586	3.26292	0.00110272	0.0802544
OFUSG17240.1	932.085	7.36784	0.892607	8.25429	1.52811e-16	1.02944e-13
OFUSG17241.1	1279.91	8.08098	1.57155	5.14206	2.71746e-07	6.43206e-05
OFUSG17423.1	617.646	3.17608	0.934252	3.3996	0.000674853	0.0543877
OFUSG17424.1	961.945	11.3236	1.49666	7.56586	3.85294e-14	2.20062e-11
OFUSG17426.1	63.7246	6.30746	1.60682	3.92543	8.65744e-05	0.0100201
OFUSG17445.1	4423.44	1.47282	0.261448	5.63332	1.76771e-08	5.10362e-06
OFUSG17847.1	1346.2	1.72122	0.239532	7.18579	6.68209e-13	3.37613e-10
OFUSG17883.1	747.422	8.28965	1.09706	7.55625	4.14849e-14	2.319e-11
OFUSG17949.1	54.0988	5.73601	1.74022	3.29614	0.00098024	0.0735824
OFUSG18037.1	941.071	1.44571	0.449695	3.21487	0.00130505	0.0911902
OFUSG18102.1	168.896	6.2429	1.2342	5.05827	4.23079e-07	9.6657e-05
OFUSG18201.1	353.687	2.08162	0.357509	5.82257	5.79497e-09	1.83029e-06
OFUSG18301.2	364.048	40.3533	2.43165	16.595	7.57229e-62	4.97367e-58
OFUSG18367.1	419.327	8.96919	1.61536	5.55244	2.81702e-08	7.63005e-06
OFUSG18404.2	143.962	6.46516	1.56511	4.13081	3.61495e-05	0.00472515
OFUSG18428.1	163.905	5.2368	1.54923	3.38026	0.00072417	0.0578301
OFUSG18682.1	179.079	5.79036	1.68901	3.42825	0.000607496	0.0500337
OFUSG18682.3	483.001	3.38369	1.02034	3.31625	0.000912357	0.0698844
OFUSG18686.1	23.4759	2.95497	0.832591	3.54913	0.000386507	0.0348388
OFUSG18809.1	2160.12	2.83647	0.396222	7.1588	8.13845e-13	4.03437e-10
OFUSG18867.1	1190.67	0.633951	0.191912	3.30334	0.00095541	0.0723386
OFUSG18892.1	108.639	7.30038	1.67587	4.35618	1.32353e-05	0.00204548
OFUSG18969.1	25.7074	2.77828	0.814379	3.41153	0.000645994	0.0527087
OFUSG19005.1	1803.6	0.999981	0.25042	3.99322	6.51828e-05	0.00792846
OFUSG19069.1	4216.92	1.48321	0.395671	3.74861	0.00017782	0.0190689
OFUSG19099.4	340.96	7.1603	2.08532	3.43367	0.000595463	0.0493521
OFUSG19155.1	610.499	1.37731	0.292983	4.70098	2.58912e-06	0.000500175
OFUSG19202.1	597.417	2.89143	0.603584	4.79044	1.66416e-06	0.000341581
OFUSG19535.1	1333.3	2.79286	0.275844	10.1248	4.28883e-24	4.89915e-21
OFUSG19536.1	5328.79	2.12728	0.446128	4.76831	1.85774e-06	0.000375449
OFUSG19826.1	2097.94	5.47617	0.396957	13.7954	2.71679e-43	8.92228e-40
OFUSG20168.1	128.128	2.05218	0.468033	4.38469	1.16154e-05	0.00182737
OFUSG20173.1	128.128	2.05218	0.468033	4.38469	1.16154e-05	0.00182737
OFUSG20208.1	414.17	1.29175	0.391758	3.29731	0.000976166	0.0734865
OFUSG20263.1	839.045	1.34354	0.310367	4.32888	1.49868e-05	0.00226292
OFUSG20571.1	293.346	3.39366	0.616689	5.50304	3.733e-08	9.80771e-06
OFUSG20633.1	573.657	5.40506	0.803727	6.725	1.75597e-11	7.44108e-09
OFUSG20715.1	933.486	7.04982	1.58206	4.45611	8.3462e-06	0.00135358
OFUSG20928.1	2445.08	3.1804	0.829676	3.83331	0.00012643	0.0141953
OFUSG20938.1	811.18	3.64094	0.519739	7.00533	2.46403e-12	1.15602e-09
OFUSG20949.1	229.237	2.71275	0.687382	3.9465	7.93018e-05	0.00938512
OFUSG21043.1	164.558	5.55692	1.06551	5.21527	1.83547e-07	4.38395e-05
OFUSG21080.1	395.167	0.812202	0.195443	4.15571	3.24282e-05	0.00439169
OFUSG21250.1	122.745	1.99182	0.538963	3.69565	0.000219327	0.0224217
OFUSG21300.1	1760.09	6.10575	0.500254	12.2053	2.91242e-34	6.37649e-31
OFUSG21421.2	293.688	0.695243	0.203476	3.41682	0.00063356	0.0518552
OFUSG21527.1	4898.86	6.82348	0.353003	19.3298	3.01563e-83	3.96149e-79
OFUSG21541.1	4481.29	4.88882	0.999429	4.89161	1.00013e-06	0.00021538
OFUSG21570.1	1104.15	0.916252	0.265408	3.45224	0.000555955	0.0469665
OFUSG21918.2	19.8118	7.4506	1.81005	4.11624	3.85101e-05	0.00500879
OFUSG21919.1	12.0954	4.64689	1.366	3.40182	0.000669383	0.0542799
OFUSG21920.1	31.1533	4.05818	1.11075	3.65354	0.000258645	0.0251681
OFUSG22120.2	41.8167	6.61384	1.83541	3.60347	0.000314001	0.0293585
OFUSG22283.1	825.779	5.98735	0.520412	11.505	1.24457e-30	2.1799e-27
OFUSG22283.2	99.6158	5.6005	0.941769	5.94679	2.7346e-09	8.98076e-07
OFUSG22459.1	185.511	4.87305	1.0641	4.57949	4.6611e-06	0.000833069
OFUSG22461.1	184.37	4.00377	0.977969	4.09397	4.24053e-05	0.0054347
OFUSG22512.1	391.29	2.86038	0.802005	3.56653	0.000361735	0.0329995
OFUSG22533.1	254.305	5.39377	1.58743	3.3978	0.000679295	0.0545784
OFUSG22555.1	4109.49	2.46724	0.565049	4.36641	1.26303e-05	0.00196352
OFUSG22645.1	221.582	5.4119	0.861553	6.28156	3.35187e-10	1.17418e-07
OFUSG22647.1	265.493	7.37271	1.24434	5.925	3.1229e-09	1.01294e-06
OFUSG22648.1	182.876	5.08627	1.20535	4.21976	2.44565e-05	0.00345454
OFUSG22723.1	84.4181	3.8509	0.943217	4.08273	4.45101e-05	0.00564935
OFUSG22800.2	155.244	6.02131	1.86269	3.23259	0.00122672	0.0873434
OFUSG22815.1	532.329	3.55169	0.967419	3.67131	0.000241313	0.0238347
OFUSG23113.1	1035.11	1.892	0.55645	3.40013	0.000673547	0.0543877
OFUSG23166.1	1321.77	3.93067	0.866343	4.53708	5.70398e-06	0.00100578
OFUSG23256.1	933.577	3.43389	0.431572	7.9567	1.76687e-15	1.13222e-12
OFUSG23256.2	2923.2	2.61861	0.360029	7.27333	3.5072e-13	1.80676e-10
OFUSG23386.1	1935.31	3.42259	0.328409	10.4217	1.97332e-25	2.59225e-22
OFUSG23391.5	856.057	7.42824	1.54217	4.81675	1.45915e-06	0.000304256
OFUSG23456.1	31.5916	5.75544	1.64499	3.49877	0.000467415	0.0402636
OFUSG23557.1	2677.73	4.04789	0.70492	5.74234	9.33756e-09	2.85262e-06
OFUSG23645.2	156.695	6.38797	1.66031	3.84746	0.000119351	0.013458
OFUSG23726.1	71.4296	6.85304	1.64406	4.16837	3.06781e-05	0.00421992
OFUSG23981.1	630.68	5.3001	1.53951	3.44272	0.000575903	0.0478819
OFUSG24171.1	27.3336	4.34084	1.22816	3.53442	0.000408668	0.0365202
OFUSG24215.1	416.547	3.34539	0.813914	4.11025	3.95223e-05	0.00509004
OFUSG24219.1	482.505	1.28127	0.320702	3.99521	6.46366e-05	0.00789859
OFUSG24259.1	36.8528	34.6235	7.70025	4.49641	6.91107e-06	0.00116394
OFUSG24276.1	1015.57	8.85734	0.778979	11.3704	5.86899e-30	9.63725e-27
OFUSG24293.4	529.381	1.16901	0.36338	3.21703	0.00129525	0.0910258
OFUSG24333.1	2519.12	1.95764	0.35058	5.58399	2.35062e-08	6.43311e-06
OFUSG24471.1	42.2083	3.10779	0.830017	3.74424	0.000180937	0.019246
OFUSG24962.1	155.317	5.82375	1.38855	4.19412	2.73933e-05	0.00382821
OFUSG25183.1	57.8157	5.17193	0.918005	5.63388	1.76197e-08	5.10362e-06
OFUSG25241.1	1482.6	3.55899	0.407185	8.74048	2.32115e-18	2.03279e-15
OFUSG25266.2	205.729	7.86651	2.06343	3.81235	0.000137652	0.0152596
OFUSG25282.1	10667.8	4.1493	0.816939	5.07909	3.79253e-07	8.74045e-05
OFUSG25312.1	236.183	6.15764	1.56798	3.92711	8.59718e-05	0.00999441
OFUSG25366.1	698.955	2.90133	0.338691	8.56632	1.06846e-17	8.77237e-15
OFUSG25436.1	198.773	1.43418	0.391589	3.66246	0.000249801	0.0243978
OFUSG25600.1	1982.18	2.15813	0.554841	3.88963	0.000100396	0.0114683
OFUSG25732.1	2827.21	1.84105	0.289525	6.35885	2.03264e-10	7.62907e-08
OFUSG25735.1	902.896	0.977463	0.210048	4.65351	3.26326e-06	0.000603772
OFUSG25940.1	293.959	3.30013	0.927708	3.55729	0.000374698	0.0340638
OFUSG26060.1	1074.36	7.64641	1.77638	4.3045	1.67367e-05	0.00248431
OFUSG26074.1	37.651	25.7919	7.63437	3.3784	0.000729101	0.0580475
OFUSG26268.1	1860.66	5.19579	0.881835	5.89202	3.81493e-09	1.22231e-06
OFUSG26402.1	902.047	7.17198	0.833017	8.60964	7.32913e-18	6.21155e-15
OFUSG26412.1	23.828	2.98342	0.808607	3.68957	0.000224631	0.022612
OFUSG26536.2	267.624	1.17972	0.328462	3.59165	0.000328586	0.0303977
OFUSG26596.1	22.8367	4.11589	1.21979	3.37428	0.000740099	0.058745
OFUSG26639.1	564.352	4.28297	0.618032	6.93002	4.20776e-12	1.93948e-09
OFUSG26640.1	448.125	1.86369	0.450587	4.13613	3.53206e-05	0.0046399
OFUSG26642.1	120.494	4.31944	1.16335	3.71292	0.000204883	0.0211464
OFUSG26658.1	643.142	1.02923	0.278645	3.6937	0.000221018	0.0225035
OFUSG26671.1	1314.84	3.58721	0.344017	10.4274	1.85841e-25	2.5698e-22
OFUSG26709.1	40.5372	3.93752	1.22892	3.20404	0.00135513	0.0932023
OFUSG26719.1	148.464	3.07263	0.920671	3.33738	0.000845717	0.0657382
OFUSG26807.1	7003.11	1.79534	0.343974	5.2194	1.79506e-07	4.32675e-05
OFUSG26823.1	164.62	1.90969	0.472682	4.04011	5.34263e-05	0.00665247
OFUSG26848.1	7870.47	0.898654	0.215236	4.17521	2.97707e-05	0.00411666
OFUSG26909.1	124.075	2.18747	0.666267	3.28317	0.00102647	0.0763981
OFUSG26941.1	37.0911	2.74631	0.749675	3.66334	0.000248948	0.0243978
