# Supplementary material for: Cell fate specification modes shape transcriptome evolution in the highly conserved spiral cleavage
Source: EMBO Rep. 2025 Sep 4;26(20):5088–114. doi: 10.1038/s44319-025-00569-4 (PMC12550047; doi:10.1038/s44319-025-00569-4)
Supplement: Supplementary file 14 — Dataset EV12 [file 44319_2025_569_MOESM14_ESM.xlsx]

## Sheet: Sheet1
Dataset EV12 – Downregulated genes between 4 and 3 hpf in O. fusiformis.

## Sheet: Dataset EV12
Gene_ID	Basemean	log2FoldChange	lfcSE	stat	pvalue	padj
OFUSG00930.1	4540.98	-0.599821	0.171185	-3.50394	0.000458437	0.040015
OFUSG01405.2	1688.48	-8.47328	2.66906	-3.17463	0.00150027	0.0992862
OFUSG01469.1	747.587	-0.640213	0.187205	-3.41985	0.000626547	0.0514415
OFUSG02343.1	1945.29	-0.324674	0.101139	-3.21018	0.00132651	0.0920667
OFUSG02456.1	183.421	-7.29657	2.25711	-3.23271	0.00122622	0.0873434
OFUSG02600.2	5107.81	-0.502629	0.150173	-3.347	0.000816925	0.0636886
OFUSG02601.1	15934.6	-0.89748	0.274673	-3.26745	0.00108519	0.0794185
OFUSG03206.3	183.316	-7.50712	1.86075	-4.03447	5.47266e-05	0.00678223
OFUSG04163.2	84.9129	-36.7148	6.45467	-5.68809	1.28467e-08	3.83546e-06
OFUSG04254.1	2308.84	-1.07326	0.162391	-6.60912	3.86618e-11	1.58713e-08
OFUSG04371.1	3688.01	-0.697459	0.187385	-3.72206	0.000197606	0.0207668
OFUSG04539.1	2153.98	-7.55818	1.77617	-4.25532	2.0875e-05	0.00301345
OFUSG04770.2	53.8087	-26.975	3.56486	-7.5669	3.82237e-14	2.20062e-11
OFUSG05119.1	2173.58	-1.15496	0.279043	-4.13903	3.4878e-05	0.00462803
OFUSG05142.1	3082.15	-0.360434	0.10631	-3.39041	0.000697884	0.0559009
OFUSG05347.2	571.507	-5.9135	1.84726	-3.20122	0.00136846	0.0934397
OFUSG05397.1	4198.32	-0.417003	0.105848	-3.93966	8.15975e-05	0.00961351
OFUSG06002.1	1888.97	-0.796296	0.15494	-5.13939	2.75627e-07	6.46567e-05
OFUSG06238.2	104.193	-8.72189	2.34508	-3.71923	0.000199833	0.0208342
OFUSG06290.2	12290.1	-1.31728	0.31128	-4.23183	2.31798e-05	0.0033098
OFUSG06474.1	668.344	-7.60393	1.94895	-3.90154	9.55819e-05	0.010966
OFUSG06755.1	1137.23	-0.582107	0.171097	-3.40221	0.000668442	0.0542799
OFUSG07953.1	9364.42	-0.507413	0.109116	-4.6502	3.31621e-06	0.000609278
OFUSG08655.1	719.884	-2.6102	0.756482	-3.45045	0.000559648	0.0469765
OFUSG09022.1	728.921	-0.445638	0.139889	-3.18566	0.00144425	0.0965519
OFUSG09818.1	6712.72	-0.878251	0.231874	-3.78762	0.000152097	0.0165811
OFUSG10104.1	3055.64	-0.5806	0.165748	-3.5029	0.000460216	0.0400373
OFUSG10212.1	877.699	-0.825042	0.257466	-3.20446	0.00135315	0.0932023
OFUSG10387.1	1898.19	-0.669925	0.122859	-5.4528	4.95841e-08	1.26478e-05
OFUSG10602.1	4704.49	-0.667252	0.145938	-4.57215	4.82739e-06	0.000856959
OFUSG10799.1	872.717	-0.973088	0.217272	-4.47867	7.51109e-06	0.00123337
OFUSG11030.1	9639.18	-0.717484	0.172701	-4.1545	3.26004e-05	0.00439235
OFUSG11193.1	1944.31	-0.593646	0.171282	-3.46591	0.000528444	0.0449314
OFUSG12827.2	6073.25	-0.761124	0.190914	-3.98673	6.69915e-05	0.00811091
OFUSG12993.3	16225.8	-0.697106	0.193815	-3.59677	0.000322194	0.0299117
OFUSG13037.3	395.066	-7.94297	2.48823	-3.19222	0.00141185	0.0959205
OFUSG13124.1	4124.93	-0.721137	0.164342	-4.38802	1.14388e-05	0.0018214
OFUSG15120.3	368.49	-1.40605	0.400723	-3.50878	0.000450171	0.0394245
OFUSG15325.1	20.1269	-5.90328	1.59893	-3.69203	0.000222472	0.0225035
OFUSG15593.1	2051.14	-1.02019	0.230931	-4.41772	9.97495e-06	0.0016078
OFUSG15827.1	6654.8	-0.760316	0.20035	-3.79493	0.000147684	0.0161671
OFUSG16556.3	93.2837	-7.14106	1.58343	-4.50988	6.48643e-06	0.00111384
OFUSG16658.1	5639.43	-0.302418	0.0924413	-3.27146	0.00106995	0.0785219
OFUSG17479.1	6345.94	-0.808216	0.146976	-5.49895	3.82055e-08	9.93834e-06
OFUSG17651.1	10859.5	-0.779465	0.222687	-3.50027	0.000464784	0.0401686
OFUSG17711.1	961.781	-0.761941	0.203436	-3.74535	0.000180141	0.0192392
OFUSG19268.1	4117.75	-0.446896	0.140443	-3.18205	0.00146236	0.0975144
OFUSG19607.1	3709.38	-0.640497	0.154344	-4.1498	3.32773e-05	0.00443804
OFUSG19625.1	5706.17	-0.493424	0.136498	-3.61487	0.000300497	0.0281963
OFUSG19672.1	145.427	-2.27749	0.542548	-4.19776	2.69567e-05	0.00378734
OFUSG19762.2	893.292	-9.5255	2.82864	-3.36752	0.000758476	0.0600224
OFUSG20032.1	5034.11	-0.510149	0.099792	-5.11213	3.18554e-07	7.40652e-05
OFUSG20540.1	9790.84	-0.819835	0.166611	-4.92065	8.62563e-07	0.000188851
OFUSG20685.1	19.6957	-5.83056	1.58521	-3.6781	0.00023498	0.0235635
OFUSG20909.1	1892.08	-0.566911	0.156122	-3.63121	0.000282094	0.0267561
OFUSG21932.1	1471.36	-0.518791	0.161459	-3.21314	0.00131294	0.0914984
OFUSG21943.1	7402.94	-0.375186	0.113903	-3.29389	0.000988096	0.0739608
OFUSG22195.1	5321.03	-0.378876	0.118296	-3.20278	0.00136106	0.093366
OFUSG22771.1	4889.57	-0.462041	0.126876	-3.64168	0.000270866	0.0257843
OFUSG22930.1	1266.43	-0.410084	0.128996	-3.17904	0.00147762	0.0980343
OFUSG23135.1	27416.1	-0.306576	0.0762349	-4.02147	5.78367e-05	0.00713401
OFUSG23190.2	39.263	-34.0524	7.63418	-4.46051	8.17629e-06	0.00133426
OFUSG23457.2	9940.16	-0.848117	0.254933	-3.32683	0.00087841	0.0678778
OFUSG23822.1	62.2764	-7.3308	1.86201	-3.93703	8.24949e-05	0.00967584
OFUSG25259.1	1681.73	-0.554797	0.166294	-3.33623	0.000849215	0.0658154
OFUSG25271.1	2047.53	-0.550444	0.14001	-3.93147	8.44296e-05	0.00985875
OFUSG25896.1	2100.38	-2.28137	0.518655	-4.39862	1.08943e-05	0.00174528
OFUSG26280.1	1088.39	-0.486387	0.137699	-3.53224	0.000412055	0.036698
OFUSG26322.4	658.471	-1.63397	0.486238	-3.36044	0.000778183	0.061294
OFUSG26464.1	1829.66	-0.624269	0.168092	-3.71384	0.000204135	0.0211464
