# Supplementary material for: Cell fate specification modes shape transcriptome evolution in the highly conserved spiral cleavage
Source: EMBO Rep. 2025 Sep 4;26(20):5088–114. doi: 10.1038/s44319-025-00569-4 (PMC12550047; doi:10.1038/s44319-025-00569-4)
Supplement: Supplementary file 15 — Dataset EV13 [file 44319_2025_569_MOESM15_ESM.xlsx]

## Sheet: Sheet1
Dataset EV13 – Upregulated genes between 5 and 4 hpf in O. fusiformis.

## Sheet: Dataset EV13
Gene_ID	Basemean	log2FoldChange	lfcSE	stat	pvalue	padj
OFUSG00033.1	1191.06	1.60486	0.443629	3.61757	0.000297378	0.011882
OFUSG00057.1	74.468	6.01243	1.76113	3.41397	0.000640242	0.0213048
OFUSG00134.1	1131.13	1.6704	0.301878	5.53337	3.14145e-08	4.68587e-06
OFUSG00164.1	236.445	5.63827	0.661982	8.51726	1.63374e-17	1.07475e-14
OFUSG00172.1	337.094	3.88074	1.14235	3.39716	0.000680892	0.0223388
OFUSG00214.1	1410.47	2.13544	0.183671	11.6264	3.025e-31	1.55219e-27
OFUSG00222.1	10907.9	1.07955	0.281669	3.8327	0.000126744	0.00592302
OFUSG00346.1	2067.91	2.26452	0.34309	6.60037	4.10124e-11	1.13141e-08
OFUSG00459.1	569.567	1.39901	0.474835	2.9463	0.00321597	0.0752133
OFUSG00475.1	326.644	1.52377	0.3296	4.62309	3.78074e-06	0.000307932
OFUSG00479.1	142.884	4.93583	0.954122	5.17317	2.30157e-07	2.74647e-05
OFUSG00486.1	7213.07	4.36921	0.492813	8.86586	7.59124e-19	6.08628e-16
OFUSG00546.1	235.867	2.66197	0.510377	5.21569	1.83138e-07	2.20591e-05
OFUSG00587.1	994.109	5.82493	0.996899	5.84305	5.12539e-09	9.00665e-07
OFUSG00611.1	643.113	0.735444	0.233579	3.14859	0.00164059	0.0449009
OFUSG00619.1	776.996	1.3121	0.155174	8.45566	2.77509e-17	1.69518e-14
OFUSG00634.1	315.007	3.80191	0.862085	4.41013	1.0331e-05	0.000748736
OFUSG00635.1	185.649	4.54776	0.927791	4.90171	9.50082e-07	9.63451e-05
OFUSG00699.1	3941.44	1.40946	0.221608	6.36013	2.01577e-10	4.78857e-08
OFUSG00715.1	807.425	1.28622	0.413574	3.11	0.00187087	0.0495346
OFUSG00889.1	12176.8	2.2836	0.606163	3.76731	0.000165019	0.00724955
OFUSG00894.1	272.619	5.78268	1.52153	3.80056	0.00014437	0.00649819
OFUSG00909.1	264.433	1.50601	0.518463	2.90477	0.00367528	0.0832235
OFUSG00915.1	138.235	2.61344	0.623753	4.18987	2.79116e-05	0.00170907
OFUSG00915.2	372.865	2.60135	0.620008	4.19567	2.72063e-05	0.0016779
OFUSG00977.1	527.574	2.45197	0.790327	3.10248	0.00191904	0.0504975
OFUSG00977.2	1089.19	2.98992	0.751966	3.97614	7.00436e-05	0.00366743
OFUSG01088.1	748.481	0.888737	0.282767	3.143	0.00167224	0.0454964
OFUSG01107.1	2126.19	3.05622	0.467708	6.53445	6.38422e-11	1.63856e-08
OFUSG01122.1	1373.3	7.02168	0.830034	8.45951	2.6851e-17	1.68022e-14
OFUSG01126.1	96.9286	5.61623	1.07243	5.23691	1.63288e-07	2.00446e-05
OFUSG01200.1	634.737	1.80703	0.433765	4.16593	3.10085e-05	0.00185444
OFUSG01326.1	33.3995	5.15305	1.78136	2.89276	0.00381878	0.0857171
OFUSG01380.1	225.674	3.37854	0.640918	5.27141	1.35382e-07	1.70263e-05
OFUSG01383.1	936.771	0.835159	0.290611	2.8738	0.00405565	0.0901661
OFUSG01390.1	220.873	6.84769	1.52942	4.47731	7.55881e-06	0.000567043
OFUSG01391.1	743.436	4.46294	1.25213	3.56428	0.000364856	0.013909
OFUSG01435.1	192.355	4.62634	1.58873	2.91197	0.00359159	0.0822619
OFUSG01441.1	2175.74	3.27974	0.997121	3.28921	0.00100469	0.0306132
OFUSG01471.1	199.623	6.19499	1.27814	4.84689	1.2541e-06	0.000120057
OFUSG01640.1	56.5403	2.08151	0.706407	2.94662	0.00321273	0.0752059
OFUSG01643.1	1147.87	1.7702	0.403986	4.38184	1.1768e-05	0.000834031
OFUSG01645.1	75.5553	1.32824	0.435018	3.05331	0.00226335	0.0574368
OFUSG01721.1	676.83	1.08996	0.27962	3.89799	9.69928e-05	0.00477913
OFUSG01734.1	26.4631	2.59347	0.648167	4.00123	6.30134e-05	0.00338216
OFUSG01777.1	998.668	0.61403	0.169752	3.61721	0.000297791	0.011882
OFUSG01815.1	1036.29	1.50474	0.180404	8.34094	7.37022e-17	4.11066e-14
OFUSG01835.1	27254	1.14313	0.397141	2.8784	0.00399699	0.0889391
OFUSG01867.1	875.32	4.73641	1.0507	4.50787	6.54826e-06	0.00050756
OFUSG01868.1	334.199	3.32992	0.946964	3.51642	0.000437409	0.0159406
OFUSG01889.1	948.303	0.94269	0.24716	3.81408	0.00013669	0.00625506
OFUSG01903.1	81.086	2.20461	0.734572	3.00122	0.00268903	0.065393
OFUSG01913.2	407.924	2.03336	0.712752	2.85283	0.00433324	0.0948581
OFUSG02045.2	127.228	7.8272	2.14324	3.65205	0.000260159	0.0106335
OFUSG02054.1	142.323	2.14077	0.616499	3.47246	0.000515703	0.0179977
OFUSG02057.1	185.819	1.83465	0.41318	4.44033	8.9822e-06	0.000662205
OFUSG02103.1	53.1838	5.73071	1.80946	3.16708	0.00153977	0.0429862
OFUSG02123.1	14.0189	5.72045	1.85704	3.0804	0.0020672	0.0535176
OFUSG02153.1	20.8984	5.10917	1.70217	3.00157	0.00268596	0.0653803
OFUSG02170.1	1654.32	0.789092	0.138336	5.70418	1.16902e-08	1.93499e-06
OFUSG02171.2	211.16	4.16999	0.851137	4.89931	9.61722e-07	9.67606e-05
OFUSG02209.1	927.334	2.15787	0.393255	5.4872	4.08353e-08	5.91904e-06
OFUSG02228.1	90.5126	5.21003	1.65497	3.14812	0.00164326	0.0449009
OFUSG02231.1	46.3015	1.50543	0.512346	2.9383	0.0033002	0.0768329
OFUSG02232.1	2607.05	2.4602	0.564139	4.36099	1.29477e-05	0.000897798
OFUSG02307.1	42.9276	5.77174	1.73973	3.31761	0.000907905	0.028441
OFUSG02439.2	730.772	1.72263	0.301379	5.71582	1.09175e-08	1.81882e-06
OFUSG02440.1	11353	0.878816	0.232684	3.77687	0.00015881	0.00704062
OFUSG02455.1	54.5238	8.8068	1.80613	4.87606	1.08225e-06	0.000105175
OFUSG02456.1	183.421	9.52358	2.24604	4.24017	2.2335e-05	0.00142191
OFUSG02479.1	65.1977	3.04232	0.805932	3.77491	0.000160066	0.00707219
OFUSG02484.1	1462.91	0.811958	0.258226	3.14437	0.00166445	0.0453325
OFUSG02486.1	2650.77	1.25498	0.239071	5.24942	1.52578e-07	1.89109e-05
OFUSG02501.1	2392.85	4.55668	1.59288	2.86066	0.00422763	0.092863
OFUSG02536.1	29.0027	6.31129	2.15204	2.93269	0.00336036	0.0780212
OFUSG02640.1	731.578	0.987323	0.339365	2.90933	0.00362209	0.0825296
OFUSG02702.3	19.7273	6.51278	1.75609	3.70869	0.000208337	0.00882029
OFUSG02715.2	861.216	3.2096	1.12025	2.86508	0.00416909	0.0919264
OFUSG02723.1	4318.33	1.57998	0.383426	4.12069	3.77734e-05	0.00219256
OFUSG02737.1	62.6615	2.03393	0.677617	3.0016	0.00268565	0.0653803
OFUSG02818.1	1303.68	3.45135	0.636744	5.42031	5.94954e-08	8.38689e-06
OFUSG02824.1	1607.82	0.527218	0.173166	3.04458	0.00233006	0.0588385
OFUSG02906.1	325.007	6.14733	1.65693	3.71007	0.000207206	0.00878689
OFUSG03058.1	194.531	1.43584	0.34557	4.15499	3.25306e-05	0.00192632
OFUSG03074.1	3395.34	1.97031	0.553783	3.55791	0.000373818	0.0141664
OFUSG03174.1	715.546	1.50082	0.264108	5.68258	1.32675e-08	2.15437e-06
OFUSG03206.3	183.316	7.93547	1.85664	4.2741	1.91911e-05	0.00125925
OFUSG03207.1	232.961	2.23018	0.571522	3.90218	9.53293e-05	0.00473069
OFUSG03258.1	199.726	3.88894	0.645748	6.02238	1.71872e-09	3.46523e-07
OFUSG03260.1	730.004	4.31006	0.895317	4.81401	1.47934e-06	0.000137514
OFUSG03265.1	212.04	2.60739	0.578272	4.50894	6.51509e-06	0.000506519
OFUSG03270.1	1974.32	5.39626	1.35563	3.98062	6.87344e-05	0.00362105
OFUSG03315.1	435.706	2.99121	0.463062	6.45964	1.04952e-10	2.61421e-08
OFUSG03317.2	333.716	4.56001	1.51192	3.01603	0.00256107	0.0631795
OFUSG03332.1	29.078	2.39779	0.718731	3.33615	0.000849483	0.0270717
OFUSG03444.2	72.3865	9.48902	2.71598	3.49377	0.000476243	0.0168454
OFUSG03481.1	355.361	5.15597	0.528744	9.75136	1.82017e-22	2.74696e-19
OFUSG03494.1	1737.09	5.32667	0.533247	9.98912	1.7008e-23	2.90905e-20
OFUSG03505.1	406.894	1.60057	0.486539	3.2897	0.00100296	0.0306132
OFUSG03558.1	565.131	4.48057	1.30465	3.43432	0.000594053	0.0200014
OFUSG03570.1	74.0931	3.02553	1.00184	3.01997	0.00252802	0.0624845
OFUSG03586.1	550.205	1.18323	0.334843	3.53368	0.000409813	0.0152159
OFUSG03601.1	1114.14	1.48577	0.374555	3.96675	7.28602e-05	0.00378401
OFUSG03608.1	198.578	3.29255	0.559575	5.88401	4.00448e-09	7.23515e-07
OFUSG03610.1	643.69	1.47257	0.486532	3.02668	0.00247258	0.0614099
OFUSG03639.1	284.021	1.14567	0.401349	2.85455	0.00430982	0.094426
OFUSG03670.1	732.956	0.825854	0.271004	3.04738	0.00230844	0.0584075
OFUSG03695.2	1018.65	0.895276	0.295656	3.0281	0.002461	0.0612733
OFUSG03718.1	437.74	2.2414	0.387246	5.78804	7.12107e-09	1.24285e-06
OFUSG03806.1	211.188	2.02884	0.57668	3.51814	0.000434579	0.01586
OFUSG03858.2	1703.52	0.368062	0.114091	3.22603	0.00125521	0.0365535
OFUSG03860.1	3999.45	2.17425	0.569458	3.8181	0.000134481	0.00620546
OFUSG03861.1	49121.5	3.72462	0.440135	8.46246	2.61805e-17	1.67922e-14
OFUSG03878.1	963.937	5.56718	1.83772	3.02939	0.00245045	0.0611565
OFUSG03913.1	473.792	1.67967	0.336452	4.9923	5.96646e-07	6.35168e-05
OFUSG03926.3	1118.06	1.67641	0.542309	3.09124	0.00199322	0.0520631
OFUSG03934.1	188.746	0.943957	0.212727	4.4374	9.10515e-06	0.000669346
OFUSG03964.1	989.551	1.93441	0.42937	4.50523	6.62997e-06	0.000512345
OFUSG03965.1	29.2235	5.59736	1.75301	3.19301	0.001408	0.0398716
OFUSG04001.1	304.022	1.59465	0.482927	3.30205	0.000959823	0.0296689
OFUSG04005.1	1512.91	2.22887	0.274317	8.12516	4.46781e-16	2.31149e-13
OFUSG04063.1	85.4222	1.30256	0.400474	3.25256	0.00114372	0.033962
OFUSG04074.1	708.666	1.1541	0.317247	3.63786	0.00027491	0.0110723
OFUSG04076.2	166.488	2.32456	0.694431	3.34743	0.000815638	0.0260923
OFUSG04087.1	5054.79	1.07893	0.341992	3.15484	0.00160589	0.0442542
OFUSG04097.1	7928.87	5.14624	1.68942	3.04615	0.00231791	0.0585894
OFUSG04118.1	88.2573	5.4564	1.70954	3.19174	0.00141418	0.0399584
OFUSG04142.2	467.206	4.62668	0.867541	5.3331	9.65522e-08	1.28349e-05
OFUSG04161.1	9546.7	1.62547	0.2663	6.10391	1.03505e-09	2.19465e-07
OFUSG04220.1	324.362	4.88923	1.11449	4.38697	1.14943e-05	0.00081689
OFUSG04232.2	1493.79	3.51364	1.1473	3.06253	0.00219471	0.0561951
OFUSG04251.1	903.762	3.62486	1.10097	3.29241	0.000993311	0.0304837
OFUSG04294.1	6010.58	1.79923	0.238485	7.5444	4.54389e-14	1.68954e-11
OFUSG04306.1	1135.92	1.3065	0.461397	2.83162	0.00463132	0.0998497
OFUSG04334.1	75.0752	2.16511	0.58291	3.71431	0.000203757	0.00871264
OFUSG04379.1	200.547	8.02932	2.65213	3.02749	0.0024659	0.0613035
OFUSG04386.1	1528.89	0.714817	0.223365	3.20021	0.00137326	0.0391907
OFUSG04409.1	483.808	0.948018	0.23754	3.99099	6.57986e-05	0.00349509
OFUSG04416.1	1160.57	1.86834	0.509781	3.66498	0.00024736	0.0102524
OFUSG04473.2	376.777	3.86473	0.555868	6.9526	3.58612e-12	1.12202e-09
OFUSG04526.1	227.673	1.99737	0.479871	4.1623	3.15056e-05	0.00187542
OFUSG04527.1	1480.59	2.42796	0.176096	13.7877	3.02309e-43	3.87803e-39
OFUSG04539.1	2153.98	6.78007	1.77957	3.80995	0.000138997	0.00631168
OFUSG04612.1	764.711	5.67244	1.60503	3.53417	0.000409064	0.0152101
OFUSG04681.1	240.562	3.52736	0.595496	5.9234	3.15349e-09	5.99303e-07
OFUSG04687.1	198.386	3.03674	0.856989	3.5435	0.000394852	0.0147888
OFUSG04755.1	1392.75	0.367438	0.114663	3.20451	0.0013529	0.0387822
OFUSG04765.1	123.535	3.99341	1.37079	2.91323	0.00357715	0.0820155
OFUSG04770.2	53.8087	22.263	3.65812	6.08591	1.15833e-09	2.41611e-07
OFUSG04772.1	21.365	3.38422	1.08277	3.12552	0.0017749	0.04743
OFUSG04814.1	326.242	1.34581	0.248759	5.4101	6.2991e-08	8.73566e-06
OFUSG04821.1	1230.64	5.23502	1.50788	3.47179	0.000517007	0.0179977
OFUSG04862.1	622.563	1.95215	0.603653	3.2339	0.00122112	0.0356842
OFUSG04995.1	2053.5	1.11359	0.259147	4.29715	1.73006e-05	0.00115589
OFUSG04999.1	887.22	0.990213	0.214023	4.62666	3.71606e-06	0.000304598
OFUSG05158.1	1574.35	5.80513	0.851074	6.82094	9.04443e-12	2.72993e-09
OFUSG05167.2	236.406	3.0395	0.851918	3.56783	0.000359949	0.0137834
OFUSG05347.1	2958.28	4.90488	0.657196	7.46334	8.43545e-14	3.09171e-11
OFUSG05360.1	1341.73	1.69809	0.581747	2.91895	0.00351213	0.0811046
OFUSG05385.2	93.1077	4.68744	1.65094	2.83925	0.00452194	0.0980684
OFUSG05386.1	1992.22	5.42717	0.482209	11.2548	2.19258e-29	7.0316e-26
OFUSG05413.1	2216.43	1.17584	0.241368	4.87158	1.10711e-06	0.000107185
OFUSG05424.1	528.958	0.512293	0.171187	2.9926	0.00276615	0.0669512
OFUSG05437.1	1979.61	1.47638	0.176889	8.34636	7.03976e-17	4.0136e-14
OFUSG05441.1	367.246	2.02833	0.273288	7.42194	1.15417e-13	4.05637e-11
OFUSG05477.1	850.527	2.0959	0.349355	5.99934	1.98116e-09	3.9402e-07
OFUSG05478.1	1406.58	0.592547	0.170663	3.47203	0.000516544	0.0179977
OFUSG05485.1	2254.76	1.46406	0.361424	4.05081	5.10403e-05	0.00282827
OFUSG05498.1	22.1311	4.17833	1.1437	3.65335	0.000258841	0.0106084
OFUSG05515.1	813.824	3.77067	1.25543	3.00349	0.00266906	0.0651916
OFUSG05526.1	97.1568	2.24339	0.785047	2.85765	0.00426791	0.0936676
OFUSG05602.1	382.745	0.717538	0.229936	3.12059	0.00180486	0.0480348
OFUSG05610.1	30.0858	6.08565	1.78301	3.41313	0.000642223	0.0213176
OFUSG05619.1	1759.8	1.52843	0.175222	8.72278	2.71462e-18	1.98989e-15
OFUSG05621.1	596.131	0.943863	0.327041	2.88607	0.00390092	0.0873308
OFUSG05637.4	613.715	2.82708	0.395122	7.15494	8.37085e-13	2.68453e-10
OFUSG05638.1	215.492	3.10559	0.671389	4.62562	3.7348e-06	0.000305159
OFUSG05664.1	759.205	1.44824	0.334845	4.3251	1.52461e-05	0.0010348
OFUSG05700.1	1582.86	1.95232	0.258084	7.56468	3.88815e-14	1.51143e-11
OFUSG05701.1	2266.79	1.59092	0.420964	3.77923	0.000157311	0.00700691
OFUSG05712.1	69.8958	2.7384	0.896567	3.05432	0.00225575	0.0573005
OFUSG05714.1	605.223	1.67786	0.305636	5.48972	4.02581e-08	5.86853e-06
OFUSG05717.1	2712.83	1.82139	0.304613	5.97936	2.24013e-09	4.42098e-07
OFUSG05808.1	1052.97	1.88606	0.630376	2.99196	0.00277191	0.0670275
OFUSG05832.1	1023.35	0.851449	0.288935	2.94685	0.00321024	0.0752059
OFUSG05839.1	53.9223	2.90097	0.740662	3.91673	8.97599e-05	0.00447292
OFUSG05840.1	618.573	3.91608	0.664746	5.8911	3.83644e-09	6.9807e-07
OFUSG05862.1	53.6257	4.03105	0.786118	5.12779	2.93163e-07	3.41272e-05
OFUSG05895.1	2417.35	1.15153	0.244747	4.70499	2.53876e-06	0.000220048
OFUSG05920.1	1091.39	1.48599	0.351724	4.22487	2.39078e-05	0.00150707
OFUSG05967.1	1424.44	1.68264	0.462975	3.63442	0.000278611	0.0111863
OFUSG05983.2	90.8814	7.41354	2.2783	3.25398	0.00113802	0.0338602
OFUSG06009.1	96.9765	1.43492	0.488282	2.9387	0.00329592	0.0768029
OFUSG06037.2	144.329	4.74992	1.60251	2.96405	0.00303623	0.0722612
OFUSG06038.1	99.843	3.7131	0.905711	4.09965	4.13773e-05	0.00236431
OFUSG06060.1	209.48	2.06485	0.610337	3.38313	0.000716636	0.0233461
OFUSG06062.1	240.814	4.01017	0.654625	6.1259	9.0173e-10	1.9279e-07
OFUSG06099.1	389.377	7.69992	1.8152	4.24192	2.21612e-05	0.00141435
OFUSG06109.1	56.5592	3.11248	0.766629	4.05996	4.9082e-05	0.00273749
OFUSG06195.5	166.721	6.95557	2.29082	3.03628	0.00239519	0.0601823
OFUSG06219.1	1775.91	3.30827	0.675062	4.9007	9.54968e-07	9.64593e-05
OFUSG06238.2	104.193	8.90716	2.34397	3.80003	0.000144677	0.0065006
OFUSG06246.1	890.883	1.72186	0.387559	4.44285	8.87766e-06	0.000656384
OFUSG06249.2	2651.07	1.31633	0.307696	4.27802	1.88564e-05	0.00124365
OFUSG06250.3	100.791	1.93917	0.516482	3.75458	0.000173635	0.00756328
OFUSG06256.1	734.379	1.08652	0.252405	4.30465	1.67253e-05	0.00112331
OFUSG06274.1	3082.61	1.77322	0.221727	7.99734	1.27138e-15	5.93065e-13
OFUSG06280.1	6082.56	0.600617	0.156038	3.84917	0.000118518	0.00558952
OFUSG06332.1	650.057	0.794071	0.26041	3.04932	0.00229363	0.0581475
OFUSG06432.1	5864.96	1.11672	0.171088	6.52714	6.70377e-11	1.70289e-08
OFUSG06474.1	668.344	7.40937	1.94803	3.80353	0.000142651	0.00643207
OFUSG06486.2	153.129	6.84565	2.38603	2.86905	0.00411705	0.0911932
OFUSG06502.1	1775.33	0.440247	0.151305	2.90967	0.00361808	0.0825281
OFUSG06532.1	617.972	0.985242	0.343784	2.86587	0.00415864	0.0918193
OFUSG06533.1	712.449	0.917139	0.22063	4.15691	3.22575e-05	0.00191574
OFUSG06578.1	485.943	1.0243	0.26264	3.89999	9.61956e-05	0.00476259
OFUSG06631.1	37.2313	4.04665	1.08925	3.71506	0.000203152	0.0087013
OFUSG06689.1	492.259	1.39923	0.434167	3.22279	0.00126949	0.036909
OFUSG06718.1	265.997	1.95978	0.473677	4.13737	3.51317e-05	0.00205316
OFUSG06788.1	99.0865	3.48054	1.05518	3.29854	0.000971903	0.0298982
OFUSG06892.1	20.9367	2.9014	0.921725	3.14779	0.0016451	0.0449009
OFUSG06907.1	1172.45	2.90796	0.738107	3.93975	8.15679e-05	0.00415219
OFUSG06934.1	2320.62	1.5855	0.295072	5.37325	7.73283e-08	1.04418e-05
OFUSG06935.1	281.178	1.2171	0.407116	2.98955	0.00279384	0.0673759
OFUSG06944.1	443.194	4.20598	0.908364	4.63028	3.65173e-06	0.000300285
OFUSG06958.1	1846.42	3.42278	0.358156	9.55667	1.21611e-21	1.64213e-18
OFUSG06974.1	230.93	0.798849	0.246744	3.23757	0.00120554	0.0354694
OFUSG06990.1	320.327	8.96809	2.31044	3.88156	0.00010379	0.00506242
OFUSG06990.2	259.778	7.30744	2.28438	3.19888	0.00137964	0.0392837
OFUSG07028.1	3181.84	1.52449	0.265774	5.73605	9.69074e-09	1.6357e-06
OFUSG07111.1	411.273	1.41456	0.319051	4.43364	9.26543e-06	0.000679183
OFUSG07141.3	609.396	4.61279	0.855	5.39507	6.84954e-08	9.39742e-06
OFUSG07184.1	1433.45	0.985179	0.268269	3.67236	0.000240324	0.00999312
OFUSG07185.1	269.239	3.1827	0.560858	5.6747	1.3893e-08	2.24175e-06
OFUSG07266.1	386.957	1.3494	0.368838	3.65852	0.000253673	0.0104802
OFUSG07392.1	115.508	1.59744	0.430918	3.70706	0.000209678	0.00885311
OFUSG07419.1	37198.5	0.735393	0.190606	3.85819	0.00011423	0.00543215
OFUSG07420.1	11963.8	0.819552	0.272752	3.00475	0.00265797	0.0651592
OFUSG07460.2	108.002	6.35141	2.00837	3.16247	0.00156436	0.0434364
OFUSG07477.1	12.6047	2.38069	0.82054	2.90137	0.0037154	0.083763
OFUSG07493.1	1239.51	1.73802	0.331585	5.24157	1.59215e-07	1.96385e-05
OFUSG07560.1	1435.15	3.76516	0.98652	3.81661	0.000135298	0.00623195
OFUSG07562.1	49.5814	1.75089	0.541558	3.23307	0.00122468	0.0357456
OFUSG07564.1	146.35	1.4764	0.50863	2.90271	0.00369951	0.0835516
OFUSG07612.1	598.803	0.738876	0.254882	2.8989	0.00374477	0.084277
OFUSG07660.1	500.619	1.4726	0.284169	5.18213	2.19363e-07	2.62989e-05
OFUSG07764.1	2508.46	2.7234	0.406293	6.70305	2.0411e-11	5.88387e-09
OFUSG07764.2	4575.14	2.00704	0.420016	4.77847	1.76631e-06	0.000161844
OFUSG07765.1	580.852	1.50942	0.517707	2.91559	0.00355019	0.0817628
OFUSG07781.1	1234.53	2.47408	0.499865	4.94949	7.441e-07	7.69783e-05
OFUSG07781.2	951.666	1.5114	0.464841	3.25144	0.00114823	0.0340568
OFUSG07807.1	321.095	3.53195	0.558976	6.31861	2.63927e-10	6.10027e-08
OFUSG07807.3	263.492	4.47391	0.479178	9.33662	9.94587e-21	1.10944e-17
OFUSG07830.2	158.051	3.91599	1.16399	3.36429	0.000767421	0.0247349
OFUSG07842.1	6009.2	3.26131	0.719141	4.53501	5.76005e-06	0.000454708
OFUSG07843.1	519.98	3.02926	1.04996	2.88511	0.00391279	0.0873686
OFUSG07844.1	3777.99	3.66752	0.403133	9.09753	9.2408e-20	8.78081e-17
OFUSG07849.1	1056.7	0.694187	0.208559	3.32849	0.00087319	0.0275554
OFUSG07887.1	378.539	0.923433	0.291443	3.16848	0.00153237	0.0428263
OFUSG07901.1	100.585	6.86416	1.68903	4.06398	4.82434e-05	0.00269659
OFUSG07911.1	795.501	1.35463	0.273145	4.95939	7.07145e-07	7.40511e-05
OFUSG07931.1	4064.97	3.97491	0.406037	9.78953	1.24878e-22	2.00242e-19
OFUSG07945.1	397.899	2.36262	0.490127	4.82043	1.43246e-06	0.000133653
OFUSG07945.2	990.753	1.42716	0.301791	4.72895	2.25678e-06	0.000196939
OFUSG08030.3	284.398	2.82399	0.563779	5.00903	5.4705e-07	5.92199e-05
OFUSG08034.1	2946.34	0.605936	0.190065	3.18804	0.00143239	0.0403397
OFUSG08084.1	58.4729	2.27903	0.744821	3.05984	0.00221455	0.0565339
OFUSG08115.1	6913.36	0.720217	0.215674	3.33939	0.000839636	0.0267932
OFUSG08208.1	72.1862	3.83238	1.15063	3.33067	0.000866365	0.0274075
OFUSG08218.1	162.629	1.64261	0.424847	3.86635	0.000110475	0.00531774
OFUSG08359.2	78.8409	7.88626	2.57459	3.06311	0.0021905	0.0561433
OFUSG08361.1	540.048	1.89446	0.624977	3.03125	0.00243544	0.0609596
OFUSG08387.1	1522.95	1.53808	0.48422	3.17641	0.00149108	0.0418547
OFUSG08404.1	836.986	0.387753	0.127718	3.03601	0.00239735	0.0601823
OFUSG08406.1	65.138	3.36077	0.724641	4.63784	3.52064e-06	0.000290436
OFUSG08457.1	1333.93	1.25043	0.290468	4.30488	1.67077e-05	0.00112331
OFUSG08491.1	500.977	2.09241	0.655413	3.19251	0.00141043	0.0398963
OFUSG08512.2	68.2506	4.74929	1.64653	2.88443	0.00392123	0.087481
OFUSG08608.1	2134.51	0.874189	0.254365	3.43674	0.00058875	0.019875
OFUSG08627.1	1746.47	2.48824	0.70447	3.53207	0.000412325	0.015287
OFUSG08631.1	1100.37	1.50286	0.418925	3.58742	0.000333965	0.0130216
OFUSG08638.1	213.901	9.63079	1.61457	5.96494	2.44719e-09	4.72069e-07
OFUSG08649.1	52.2449	3.60108	1.26645	2.84345	0.00446275	0.0968665
OFUSG08650.1	1735.51	1.40951	0.420458	3.35233	0.000801358	0.0256995
OFUSG08659.1	565.825	1.60614	0.513975	3.12494	0.00177844	0.04743
OFUSG08660.1	1588.42	1.86744	0.416008	4.48894	7.15779e-06	0.000544926
OFUSG08663.1	243.628	3.9731	0.883697	4.496	6.92428e-06	0.000529346
OFUSG08693.1	1956.12	0.974722	0.311345	3.13068	0.00174401	0.0468528
OFUSG08706.1	1170.41	0.75493	0.217046	3.4782	0.000504802	0.0176929
OFUSG08792.1	83.299	4.68745	0.908798	5.15786	2.49785e-07	2.96689e-05
OFUSG08840.1	1486.9	1.3482	0.465621	2.89549	0.00378571	0.0850493
OFUSG08856.1	307.271	3.17643	0.719993	4.41175	1.02536e-05	0.000745233
OFUSG08879.1	1333.92	1.17987	0.270994	4.35386	1.33764e-05	0.000920064
OFUSG08951.1	454.854	3.99152	1.05409	3.7867	0.00015266	0.00681156
OFUSG08952.2	159.974	5.95733	1.85805	3.20623	0.00134485	0.0386376
OFUSG09046.1	1039.82	1.20188	0.374657	3.20794	0.00133688	0.0384578
OFUSG09116.1	68.3685	3.585	1.01212	3.54207	0.000397	0.0148476
OFUSG09121.1	33.1461	2.95989	0.772609	3.83103	0.000127607	0.00595251
OFUSG09151.1	2323.55	1.11455	0.323501	3.44528	0.000570459	0.0194365
OFUSG09205.1	4052.72	3.13267	0.580598	5.39559	6.82978e-08	9.39742e-06
OFUSG09228.1	2643.59	2.75235	0.479612	5.73871	9.53983e-09	1.62089e-06
OFUSG09228.2	1154.12	2.8851	0.701479	4.11288	3.90752e-05	0.00225792
OFUSG09330.1	1098.9	0.778204	0.210454	3.69773	0.000217535	0.00913432
OFUSG09366.1	4167.57	0.33952	0.103974	3.26543	0.00109297	0.0327584
OFUSG09371.1	1124.79	0.746563	0.232004	3.21789	0.00129137	0.0373521
OFUSG09376.1	1408.66	2.27904	0.319326	7.13705	9.53576e-13	3.02036e-10
OFUSG09391.1	570.192	4.68802	1.01912	4.60008	4.22327e-06	0.000339826
OFUSG09443.1	13.4253	6.46292	1.91043	3.38297	0.000717055	0.0233461
OFUSG09453.1	8960.85	1.17938	0.309414	3.81164	0.000138046	0.00628359
OFUSG09460.1	2491.13	1.68099	0.22529	7.46145	8.55731e-14	3.0922e-11
OFUSG09469.1	3341.14	1.79302	0.567595	3.15897	0.00158325	0.0437714
OFUSG09474.1	341.536	2.29349	0.566459	4.04881	5.14777e-05	0.00284636
OFUSG09546.1	904.27	2.77641	0.792847	3.50182	0.000462093	0.0165413
OFUSG09546.3	117.051	4.05244	1.13318	3.57615	0.000348687	0.0134525
OFUSG09546.4	39.8434	8.73941	1.89988	4.59998	4.22531e-06	0.000339826
OFUSG09590.1	13953	4.3045	1.0285	4.18523	2.84881e-05	0.00173197
OFUSG09625.1	205.468	0.683417	0.186932	3.65597	0.000256215	0.0105344
OFUSG09660.1	759.388	1.20084	0.311105	3.85993	0.000113418	0.00540864
OFUSG09682.1	301.93	5.25959	0.680908	7.72438	1.12399e-14	4.80616e-12
OFUSG09683.1	175.356	5.23766	1.22479	4.27638	1.89955e-05	0.00124961
OFUSG09684.1	46.7286	5.08585	1.59128	3.19607	0.00139314	0.039582
OFUSG09698.1	2988.98	1.00481	0.157157	6.39365	1.61971e-10	3.88366e-08
OFUSG09703.1	565.539	0.667517	0.175433	3.80496	0.000141826	0.00640613
OFUSG09704.1	1616.09	1.52115	0.198822	7.65079	1.99744e-14	8.00726e-12
OFUSG09704.3	73.4014	2.61768	0.860045	3.04366	0.0023372	0.0589608
OFUSG09713.1	2096.79	0.540727	0.174079	3.10622	0.00189495	0.0499658
OFUSG09823.1	3207.98	0.776904	0.212406	3.65764	0.00025455	0.0104996
OFUSG09838.1	108.916	2.00974	0.570302	3.524	0.000425088	0.0156102
OFUSG09847.1	1897.55	2.40795	0.354793	6.78691	1.1456e-11	3.33994e-09
OFUSG09848.1	199.951	1.85436	0.460934	4.02305	5.74492e-05	0.00312271
OFUSG09940.1	1956.58	3.05352	0.264325	11.5521	7.20048e-31	3.07892e-27
OFUSG09940.2	577.589	2.77758	0.560565	4.95496	7.23451e-07	7.54507e-05
OFUSG10021.1	61.6743	2.32143	0.797804	2.90977	0.00361689	0.0825281
OFUSG10029.1	463.062	4.10443	0.641213	6.40104	1.54318e-10	3.73507e-08
OFUSG10032.1	1637.49	2.25059	0.239056	9.41449	4.75407e-21	5.54411e-18
OFUSG10046.1	582.219	2.55131	0.508278	5.01952	5.18016e-07	5.63145e-05
OFUSG10058.3	2531.31	1.07008	0.185966	5.75415	8.70796e-09	1.48941e-06
OFUSG10077.1	1665.78	1.19369	0.174339	6.84694	7.54469e-12	2.30436e-09
OFUSG10170.1	701.705	0.873922	0.22313	3.91665	8.97862e-05	0.00447292
OFUSG10172.1	1015.76	1.43515	0.409952	3.50079	0.00046389	0.0165529
OFUSG10173.1	397.485	3.96705	0.437871	9.05985	1.30633e-19	1.19697e-16
OFUSG10182.1	232.468	0.695519	0.229035	3.03673	0.00239158	0.0601553
OFUSG10205.1	78.9112	5.93571	1.62569	3.65118	0.000261034	0.0106335
OFUSG10254.1	730.514	1.04854	0.334735	3.13244	0.00173358	0.0466703
OFUSG10288.1	691.77	1.42806	0.354377	4.02978	5.5829e-05	0.00305405
OFUSG10290.1	554.101	1.67264	0.30442	5.49451	3.91799e-08	5.744e-06
OFUSG10291.1	352.102	1.50351	0.245108	6.13407	8.56611e-10	1.84682e-07
OFUSG10313.4	281.22	5.71215	1.59016	3.59218	0.000327918	0.0128837
OFUSG10317.1	1973.63	0.845134	0.245443	3.4433	0.00057467	0.019554
OFUSG10321.1	163.298	1.06688	0.33457	3.18881	0.00142859	0.040321
OFUSG10344.1	756.958	3.28404	0.582807	5.63486	1.75199e-08	2.80932e-06
OFUSG10358.1	857.8	1.14365	0.284036	4.02643	5.66301e-05	0.00308472
OFUSG10393.1	303.139	5.49638	1.56979	3.50134	0.000462919	0.0165413
OFUSG10395.1	344.62	1.01563	0.283177	3.58655	0.000335086	0.0130455
OFUSG10405.1	82.4648	5.7226	1.7292	3.30939	0.000934988	0.0290517
OFUSG10408.1	682.783	1.23697	0.298908	4.13829	3.49899e-05	0.00204954
OFUSG10412.1	456.03	5.76325	1.154	4.99417	5.90904e-07	6.31677e-05
OFUSG10414.3	187.885	7.46075	1.98089	3.76636	0.000165645	0.00725219
OFUSG10449.3	28.4208	6.94492	2.27807	3.04859	0.00229918	0.0582307
OFUSG10456.3	402.731	1.85195	0.574926	3.22119	0.0012766	0.0370084
OFUSG10489.1	242.789	5.22764	1.51378	3.45336	0.000553645	0.0189897
OFUSG10533.1	417.516	1.45555	0.465495	3.12689	0.00176665	0.0473122
OFUSG10544.1	358.884	1.2325	0.289341	4.25967	2.04728e-05	0.00132639
OFUSG10549.1	49.1594	3.3854	0.771608	4.38746	1.1468e-05	0.00081689
OFUSG10556.1	947.094	2.51615	0.599856	4.19459	2.73368e-05	0.0016819
OFUSG10595.1	1230.84	0.650264	0.176312	3.68814	0.000225898	0.00943643
OFUSG10596.1	197.574	1.88244	0.360567	5.22076	1.78187e-07	2.1564e-05
OFUSG10605.1	553.872	2.13858	0.645689	3.31209	0.000926031	0.0288555
OFUSG10622.3	44.5504	3.46579	0.83266	4.16231	3.15041e-05	0.00187542
OFUSG10664.1	478.877	3.06698	0.714427	4.29292	1.76339e-05	0.0011751
OFUSG10664.3	215.559	2.93322	0.872403	3.36223	0.000773158	0.0248885
OFUSG10698.1	63.619	2.3041	0.780181	2.95329	0.00314405	0.0742077
OFUSG10782.1	284.493	6.77984	1.5074	4.49769	6.86954e-06	0.00052768
OFUSG10792.2	561.934	6.85756	1.79579	3.81869	0.000134164	0.00620201
OFUSG10833.1	12.7217	5.62194	1.97611	2.84495	0.0044418	0.0966572
OFUSG10851.1	4880.84	1.05408	0.218073	4.83359	1.34095e-06	0.000126949
OFUSG10898.1	796.844	3.94666	0.424517	9.29682	1.44707e-20	1.54692e-17
OFUSG10976.1	1086.98	4.23352	0.301055	14.0623	6.47369e-45	1.66089e-40
OFUSG10977.1	163.945	2.98063	0.612783	4.86409	1.14982e-06	0.000110487
OFUSG11058.1	1017.96	0.924185	0.225012	4.10726	4.00373e-05	0.00230313
OFUSG11099.1	560.014	4.10978	1.2511	3.28494	0.00102003	0.0309703
OFUSG11104.1	519.056	2.718	0.537953	5.05249	4.36083e-07	4.90708e-05
OFUSG11113.1	13.6773	6.26772	1.71859	3.64701	0.000265309	0.0107532
OFUSG11128.1	409.305	3.72114	0.706389	5.26784	1.38039e-07	1.71919e-05
OFUSG11148.1	37.6771	5.29713	1.30089	4.07192	4.66264e-05	0.00262911
OFUSG11177.1	201.01	3.64304	0.902373	4.03718	5.40984e-05	0.0029657
OFUSG11183.2	942.559	0.845897	0.218753	3.8669	0.000110227	0.00531578
OFUSG11185.1	1637.2	2.70503	0.449234	6.02143	1.72883e-09	3.46523e-07
OFUSG11233.1	40.1715	2.41674	0.655334	3.6878	0.000226201	0.00943643
OFUSG11239.2	1037.79	4.34274	0.54164	8.01777	1.07687e-15	5.11631e-13
OFUSG11249.1	1888.01	1.73341	0.437451	3.96252	7.41638e-05	0.00383618
OFUSG11271.1	44.6148	2.24037	0.603769	3.71064	0.000206734	0.00878689
OFUSG11274.1	186.402	1.19146	0.300515	3.96473	7.34782e-05	0.0038084
OFUSG11300.1	664.241	1.22447	0.404138	3.02983	0.00244693	0.0611279
OFUSG11368.1	28.2348	2.28396	0.760787	3.0021	0.00268126	0.0653803
OFUSG11402.1	781.169	0.868015	0.237744	3.65105	0.000261174	0.0106335
OFUSG11429.1	930.839	0.87199	0.191988	4.5419	5.57504e-06	0.00044146
OFUSG11507.1	13.545	6.67762	2.01952	3.30653	0.000944577	0.0292682
OFUSG11516.1	117.792	2.33653	0.74227	3.14781	0.00164497	0.0449009
OFUSG11527.1	503.207	1.22444	0.232397	5.26875	1.37357e-07	1.71904e-05
OFUSG11532.2	12293.7	0.973113	0.141756	6.86472	6.66215e-12	2.05933e-09
OFUSG11536.1	597.199	3.24309	0.956852	3.38934	0.000700617	0.0228981
OFUSG11537.1	106.701	1.72772	0.579963	2.97902	0.00289171	0.0692067
OFUSG11630.1	186.216	1.52394	0.367205	4.15011	3.32321e-05	0.00195551
OFUSG11687.1	1696.79	1.53325	0.53257	2.87895	0.00398996	0.0888598
OFUSG11842.1	400.83	2.70392	0.554084	4.87999	1.06092e-06	0.000104032
OFUSG11946.1	117.714	1.67798	0.523812	3.20339	0.00135818	0.0388899
OFUSG11975.1	24.624	3.01139	0.880669	3.41943	0.000627525	0.020936
OFUSG12008.1	779.657	1.14415	0.278301	4.11118	3.93641e-05	0.0022695
OFUSG12082.1	372.106	1.46176	0.292503	4.99743	5.81005e-07	6.23693e-05
OFUSG12104.1	24.9751	2.37008	0.802095	2.95486	0.00312813	0.0740362
OFUSG12133.1	902.687	3.04141	0.549908	5.53076	3.18845e-08	4.72849e-06
OFUSG12134.1	34.9111	3.12196	0.657089	4.7512	2.02212e-06	0.000181393
OFUSG12150.1	2672.82	0.465605	0.136488	3.41133	0.000646457	0.0213731
OFUSG12225.1	1070.94	8.23208	0.924969	8.89984	5.59264e-19	4.62854e-16
OFUSG12225.2	232.441	6.5447	1.81765	3.60064	0.00031744	0.0125104
OFUSG12225.3	245.569	7.04093	1.39622	5.04284	4.58669e-07	5.09421e-05
OFUSG12254.1	361.985	0.835508	0.265583	3.14593	0.00165557	0.0451385
OFUSG12270.1	624.693	1.20128	0.246307	4.87718	1.07616e-06	0.00010498
OFUSG12288.1	762.721	1.27994	0.292925	4.36953	1.24515e-05	0.000868086
OFUSG12294.1	824.128	0.571686	0.201776	2.83327	0.00460746	0.0995693
OFUSG12336.1	677.332	1.58095	0.458239	3.45007	0.000560451	0.0191719
OFUSG12339.1	682.608	2.42191	0.688204	3.51918	0.000432889	0.0158413
OFUSG12368.1	1828.2	7.64527	0.825591	9.26036	2.0374e-20	2.09086e-17
OFUSG12379.1	1631.86	2.88341	0.434099	6.64229	3.08846e-11	8.70742e-09
OFUSG12524.1	563.846	1.5249	0.25534	5.97205	2.34287e-09	4.58844e-07
OFUSG12534.1	421.127	8.4472	2.92637	2.88658	0.00389453	0.0872648
OFUSG12539.1	3845.19	1.52698	0.287216	5.31647	1.05798e-07	1.37089e-05
OFUSG12555.1	1817.99	1.39116	0.180728	7.69753	1.38723e-14	5.83454e-12
OFUSG12580.1	1223.96	0.564472	0.197902	2.85228	0.00434075	0.0949414
OFUSG12621.1	103.214	3.1366	0.781918	4.01142	6.03543e-05	0.00325989
OFUSG12635.1	202.73	0.710418	0.231516	3.06854	0.00215104	0.0552424
OFUSG12638.1	7649.56	0.661997	0.167354	3.95566	7.63224e-05	0.0039241
OFUSG12646.1	542.835	2.10102	0.516673	4.06644	4.77366e-05	0.00268057
OFUSG12646.2	996.387	1.64418	0.294021	5.59207	2.24381e-08	3.44714e-06
OFUSG12735.1	724.01	2.94485	0.564026	5.22112	1.77847e-07	2.1564e-05
OFUSG12741.1	2870.42	1.41183	0.216061	6.5344	6.38664e-11	1.63856e-08
OFUSG12751.1	1951.52	2.12826	0.655902	3.24478	0.00117542	0.0347825
OFUSG12776.1	380.718	1.0222	0.342693	2.98283	0.00285594	0.0685425
OFUSG12814.1	19.9313	3.39096	1.05639	3.20994	0.00132762	0.0382713
OFUSG12862.1	2981.5	1.6639	0.371197	4.48252	7.3768e-06	0.000558287
OFUSG12937.1	821.65	2.63386	0.519922	5.06588	4.06525e-07	4.59462e-05
OFUSG12996.1	675.744	2.41396	0.746459	3.23389	0.00122119	0.0356842
OFUSG12997.1	605.095	1.57103	0.485702	3.23456	0.00121832	0.0356842
OFUSG13080.1	977.874	4.27349	0.394837	10.8234	2.66628e-27	6.84061e-24
OFUSG13105.1	2995.59	2.62835	0.483641	5.43452	5.4945e-08	7.83149e-06
OFUSG13135.1	400.721	2.00003	0.553169	3.61559	0.000299663	0.0119381
OFUSG13140.2	8498.87	1.28754	0.274785	4.68561	2.79131e-06	0.000235572
OFUSG13141.1	254.514	2.27375	0.655816	3.46706	0.000526191	0.0182432
OFUSG13183.1	1083.7	1.75778	0.380537	4.61921	3.85209e-06	0.000312751
OFUSG13184.1	669.935	1.66943	0.219495	7.60578	2.83181e-14	1.11774e-11
OFUSG13209.1	1557.91	5.54439	0.888306	6.24153	4.33319e-10	9.75195e-08
OFUSG13221.1	618.561	1.536	0.337602	4.54972	5.37167e-06	0.000426673
OFUSG13315.1	3768.87	1.24438	0.295516	4.21086	2.54399e-05	0.00159192
OFUSG13330.1	187.172	2.57588	0.736866	3.49573	0.000472771	0.0167997
OFUSG13355.1	298.462	3.00123	0.969023	3.09717	0.00195378	0.0512537
OFUSG13355.2	509.357	2.80866	0.948683	2.96059	0.00307052	0.0729419
OFUSG13411.1	1503.21	4.90315	1.55746	3.14817	0.00164298	0.0449009
OFUSG13443.1	2423	2.40207	0.310967	7.72454	1.12262e-14	4.80616e-12
OFUSG13523.1	186.147	5.76998	0.696877	8.27976	1.23424e-16	6.73737e-14
OFUSG13592.1	1400.37	6.91275	1.6472	4.19667	2.70863e-05	0.00167452
OFUSG13593.1	296.808	3.3382	0.670112	4.98156	6.30739e-07	6.65936e-05
OFUSG13599.1	303.521	1.16618	0.387007	3.01333	0.00258401	0.0636843
OFUSG13629.1	241.008	1.74116	0.476855	3.65134	0.000260877	0.0106335
OFUSG13640.1	26691.8	0.554129	0.177832	3.11602	0.00183309	0.0487356
OFUSG13663.1	667.834	1.60758	0.508728	3.15999	0.00157774	0.043666
OFUSG13669.1	265.569	2.78866	0.656306	4.24903	2.14701e-05	0.0013771
OFUSG13684.1	1017.78	1.29818	0.403076	3.22068	0.00127888	0.0370326
OFUSG13716.1	1714.26	4.19149	0.638898	6.5605	5.36287e-11	1.44831e-08
OFUSG13731.1	255.56	3.80636	1.18975	3.19929	0.00137766	0.0392725
OFUSG13786.1	1953.05	3.03581	0.978429	3.10274	0.00191736	0.0504975
OFUSG13835.1	1342.65	2.17053	0.625865	3.46805	0.000524245	0.0182003
OFUSG13888.1	18.007	2.76224	0.950943	2.90474	0.00367564	0.0832235
OFUSG13933.1	5525.61	2.17147	0.338574	6.41358	1.42145e-10	3.50661e-08
OFUSG13983.1	206.759	2.48269	0.811695	3.05865	0.00222338	0.0567029
OFUSG13991.1	126.727	1.89062	0.530111	3.56645	0.000361847	0.0138354
OFUSG14012.1	37.2177	5.03846	1.42299	3.54076	0.000398978	0.0148998
OFUSG14035.1	116.232	1.24649	0.424107	2.93909	0.0032918	0.0767766
OFUSG14077.1	2263.41	1.35373	0.241414	5.60752	2.05243e-08	3.19134e-06
OFUSG14115.1	16.8666	6.12554	2.05294	2.98379	0.00284703	0.0684568
OFUSG14159.1	484.607	3.60434	0.719836	5.00717	5.52367e-07	5.95443e-05
OFUSG14161.1	60.6909	4.48979	0.917818	4.89181	9.99137e-07	9.99829e-05
OFUSG14190.1	4460.42	3.20201	0.977588	3.27542	0.00105506	0.0318453
OFUSG14255.1	22.8865	3.235	1.12122	2.88526	0.00391095	0.0873686
OFUSG14317.2	470.258	4.20024	1.01415	4.14165	3.44814e-05	0.00202438
OFUSG14342.1	1370.84	5.10996	0.382192	13.3701	9.03715e-41	7.72857e-37
OFUSG14476.1	193.776	6.8568	1.62454	4.22077	2.4347e-05	0.001531
OFUSG14478.1	302.562	4.08238	0.911736	4.47759	7.54916e-06	0.000567043
OFUSG14505.1	92.2406	3.97103	1.13884	3.4869	0.000488646	0.0171971
OFUSG14508.1	416.89	5.84998	0.96835	6.04118	1.52988e-09	3.11512e-07
OFUSG14554.1	2470.71	0.883023	0.216721	4.07446	4.61211e-05	0.00260635
OFUSG14583.1	1301.15	0.815384	0.262016	3.11196	0.0018585	0.049258
OFUSG14584.1	304.512	1.083	0.308404	3.51164	0.000445348	0.0161154
OFUSG14623.2	142.4	1.73232	0.415014	4.17414	2.99115e-05	0.00180143
OFUSG14667.1	181.852	3.41899	0.784518	4.35808	1.31207e-05	0.000904906
OFUSG14824.1	977.7	1.10541	0.250383	4.41486	1.01075e-05	0.000736697
OFUSG14832.1	635.473	0.570791	0.156351	3.6507	0.000261527	0.0106335
OFUSG14836.2	73.1224	9.15342	2.09454	4.37014	1.2417e-05	0.000868036
OFUSG14859.1	617.605	1.96548	0.56503	3.47854	0.000504148	0.0176929
OFUSG14864.2	32.093	30.556	5.50694	5.54865	2.87888e-08	4.34473e-06
OFUSG14882.1	82.9399	4.8655	1.54279	3.15371	0.00161211	0.0443719
OFUSG14915.1	1029.25	1.59167	0.408161	3.89962	9.63434e-05	0.00476259
OFUSG14951.1	351.914	1.46561	0.327169	4.47967	7.47588e-06	0.000564121
OFUSG15021.2	229.964	3.06008	1.05322	2.90544	0.00366736	0.0832235
OFUSG15034.1	666.922	2.972	0.561699	5.29109	1.21588e-07	1.55973e-05
OFUSG15043.1	703.952	1.39972	0.3205	4.36731	1.25785e-05	0.000874565
OFUSG15086.1	298.996	2.01008	0.68036	2.95444	0.00313238	0.0740684
OFUSG15192.1	122.138	4.54277	1.27186	3.57177	0.00035458	0.0136184
OFUSG15325.1	20.1269	4.91143	1.61816	3.0352	0.0024038	0.0602854
OFUSG15336.1	991.913	1.20055	0.308003	3.89785	9.70505e-05	0.00477913
OFUSG15340.1	493.953	1.55214	0.331553	4.68142	2.8489e-06	0.000239644
OFUSG15355.1	452.982	2.95475	0.621321	4.7556	1.97859e-06	0.000179374
OFUSG15413.1	504.687	4.96605	0.821347	6.04623	1.48275e-09	3.04331e-07
OFUSG15505.1	544.787	1.25439	0.338669	3.70388	0.000212323	0.00894477
OFUSG15510.1	15.4702	5.30918	1.70807	3.1083	0.00188168	0.049667
OFUSG15533.1	614.829	6.00426	0.972847	6.17185	6.74966e-10	1.46754e-07
OFUSG15581.1	485.411	1.39161	0.235617	5.90625	3.49982e-09	6.50663e-07
OFUSG15624.1	80.0141	5.59795	1.97306	2.83719	0.00455131	0.0985387
OFUSG15788.1	708.843	2.10998	0.646518	3.26361	0.00110003	0.0329314
OFUSG15858.1	3595.13	1.97131	0.190172	10.366	3.5419e-25	8.26099e-22
OFUSG15881.3	237.626	1.41656	0.42706	3.31701	0.000909861	0.0284675
OFUSG15889.1	2069.41	1.90551	0.21247	8.96841	3.00835e-19	2.66146e-16
OFUSG15938.1	1432.82	1.48306	0.263835	5.62115	1.89687e-08	3.00408e-06
OFUSG15997.1	477.92	2.24638	0.764297	2.93914	0.00329121	0.0767766
OFUSG16008.1	614.954	3.12587	0.666358	4.69097	2.7191e-06	0.000230539
OFUSG16009.1	93.1669	5.53312	1.16474	4.7505	2.02915e-06	0.000181393
OFUSG16022.1	893.418	3.76021	0.924707	4.06639	4.7748e-05	0.00268057
OFUSG16033.1	49.5655	4.27151	0.749842	5.69655	1.22257e-08	2.01065e-06
OFUSG16034.1	590.355	2.58991	0.440497	5.87951	4.11478e-09	7.38244e-07
OFUSG16062.1	2116.7	0.970822	0.257368	3.77212	0.000161865	0.00713542
OFUSG16068.1	1094.15	1.2827	0.287043	4.46868	7.87038e-06	0.000586984
OFUSG16089.1	1044.68	0.903691	0.281708	3.2079	0.00133709	0.0384578
OFUSG16180.1	137.073	2.49226	0.847684	2.94008	0.00328124	0.0766697
OFUSG16226.2	1297.76	7.86488	2.50973	3.13375	0.00172588	0.0466098
OFUSG16233.3	327.167	9.13409	2.54786	3.585	0.000337079	0.013097
OFUSG16367.2	51.73	6.56206	1.90645	3.44203	0.000577376	0.0196201
OFUSG16376.1	886.683	0.685145	0.162691	4.21132	2.53882e-05	0.00159192
OFUSG16385.1	87.6473	2.43563	0.61839	3.93866	8.19393e-05	0.00416284
OFUSG16406.2	168.181	7.52518	1.96145	3.83654	0.00012478	0.00585256
OFUSG16406.3	210.205	8.0242	2.54459	3.15343	0.00161362	0.0443719
OFUSG16414.1	1954.22	1.81807	0.249308	7.29247	3.04315e-13	1.041e-10
OFUSG16427.2	73.2492	6.53553	1.85343	3.52618	0.000421605	0.0155189
OFUSG16429.1	191.058	3.55711	1.0014	3.55212	0.000382141	0.0144012
OFUSG16447.1	283.208	1.75652	0.528078	3.32624	0.000880246	0.027744
OFUSG16474.2	181.744	3.76149	1.16138	3.23882	0.00120026	0.0353547
OFUSG16475.1	189.516	3.8306	0.597769	6.40817	1.47278e-10	3.59864e-08
OFUSG16476.1	242.926	4.36087	1.02118	4.27041	1.95116e-05	0.00127701
OFUSG16478.1	1212.51	4.11319	1.16746	3.5232	0.000426366	0.0156269
OFUSG16479.1	461.979	2.44078	0.623158	3.91679	8.97357e-05	0.00447292
OFUSG16542.1	394.211	4.90104	1.54393	3.17439	0.00150153	0.0421019
OFUSG16547.1	745.48	0.658551	0.231082	2.84985	0.00437396	0.0955863
OFUSG16556.3	93.2837	7.69287	1.5765	4.87972	1.06238e-06	0.000104032
OFUSG16582.1	440.823	1.506	0.39093	3.85235	0.000116988	0.00553774
OFUSG16589.1	1096.9	0.949477	0.191695	4.95307	7.30517e-07	7.58791e-05
OFUSG16598.2	503.537	3.31722	0.560427	5.91909	3.23721e-09	6.1069e-07
OFUSG16599.1	194.075	2.69395	0.567775	4.74475	2.08768e-06	0.000184695
OFUSG16664.1	1280.42	4.5825	0.722374	6.34366	2.24373e-10	5.2812e-08
OFUSG16696.1	97.9338	5.00348	1.74586	2.8659	0.0041582	0.0918193
OFUSG16784.1	238.282	1.35042	0.357562	3.77674	0.000158891	0.00704062
OFUSG16797.1	267.795	1.6763	0.542367	3.09071	0.00199681	0.0520631
OFUSG16834.1	683.338	1.85415	0.388539	4.77212	1.82298e-06	0.000166443
OFUSG16835.3	1700.9	1.40515	0.41809	3.36089	0.000776928	0.0249785
OFUSG16878.1	1574.32	0.58398	0.137235	4.25532	2.08752e-05	0.00134566
OFUSG16883.2	20.9411	2.91193	0.986354	2.95221	0.00315504	0.0743986
OFUSG16918.1	2594.56	0.60688	0.138785	4.37281	1.22659e-05	0.000864545
OFUSG16920.2	2923.94	0.545117	0.165057	3.30261	0.000957912	0.0296456
OFUSG16926.1	441.803	3.11022	1.0435	2.98055	0.00287727	0.0689254
OFUSG16943.1	113.345	3.26514	0.762638	4.28138	1.85741e-05	0.00122819
OFUSG16980.1	2511.96	1.22191	0.371781	3.28665	0.00101387	0.0308196
OFUSG17009.1	379.326	5.55627	1.69736	3.27348	0.00106232	0.0319894
OFUSG17028.1	700.74	6.35208	1.26161	5.03491	4.78084e-07	5.24176e-05
OFUSG17029.1	1493.99	6.60891	0.695953	9.4962	2.17693e-21	2.79256e-18
OFUSG17041.1	64.4247	5.62701	1.96408	2.86496	0.00417066	0.0919264
OFUSG17044.1	3295.25	3.97918	0.395893	10.0511	9.08086e-24	1.66413e-20
OFUSG17050.1	1875.74	3.17507	0.420168	7.55668	4.13503e-14	1.56053e-11
OFUSG17141.1	617.275	1.63796	0.305927	5.35408	8.59916e-08	1.14906e-05
OFUSG17157.1	416.392	2.00405	0.66254	3.0248	0.00248796	0.0616725
OFUSG17170.1	3594.28	2.50544	0.591835	4.23335	2.30238e-05	0.00145852
OFUSG17174.2	289.833	1.98882	0.545521	3.64572	0.000266641	0.0107731
OFUSG17178.1	440.24	3.60246	0.774436	4.65172	3.29184e-06	0.000274206
OFUSG17182.1	2043.15	2.0056	0.455852	4.39967	1.08414e-05	0.000781313
OFUSG17230.2	1070	2.03628	0.326951	6.22809	4.72166e-10	1.05338e-07
OFUSG17239.1	2909.53	0.672086	0.193787	3.46816	0.000524026	0.0182003
OFUSG17240.1	932.085	2.55881	0.767317	3.33475	0.000853755	0.0271032
OFUSG17273.1	499.829	1.40241	0.281459	4.98262	6.27276e-07	6.65016e-05
OFUSG17283.1	584.121	3.17078	0.531419	5.96662	2.42218e-09	4.70783e-07
OFUSG17292.1	22.9694	6.17556	1.76621	3.49651	0.000471386	0.0167738
OFUSG17324.1	781.904	1.01541	0.254207	3.99441	6.48557e-05	0.00346654
OFUSG17328.1	1059.33	0.915355	0.255759	3.57897	0.000344953	0.0133285
OFUSG17354.1	3284.45	1.02935	0.26681	3.85797	0.000114334	0.00543215
OFUSG17362.1	1029.02	0.954616	0.182745	5.22376	1.75324e-07	2.14196e-05
OFUSG17422.1	97.3677	1.80929	0.515992	3.50642	0.000454171	0.0163425
OFUSG17423.1	617.646	2.86749	0.879929	3.25877	0.00111897	0.0334596
OFUSG17424.1	961.945	3.17249	0.398547	7.96013	1.71854e-15	7.87339e-13
OFUSG17426.1	63.7246	2.19889	0.716088	3.0707	0.00213559	0.0549006
OFUSG17430.1	224.4	3.15876	0.478934	6.59538	4.24155e-11	1.15767e-08
OFUSG17445.1	4423.44	2.17876	0.255649	8.52249	1.56159e-17	1.05432e-14
OFUSG17448.1	678.442	1.41037	0.300144	4.699	2.61443e-06	0.000223586
OFUSG17459.1	309.84	3.26315	0.915971	3.5625	0.000367336	0.0139827
OFUSG17460.1	221.296	1.92665	0.6586	2.92537	0.00344052	0.079666
OFUSG17486.1	1288.37	1.14212	0.28422	4.01844	5.85835e-05	0.00317763
OFUSG17591.4	333.459	4.68725	0.988948	4.73964	2.141e-06	0.000188115
OFUSG17648.1	1562.75	1.10147	0.272254	4.04573	5.21594e-05	0.00286553
OFUSG17661.2	725.677	3.81023	0.803885	4.73977	2.13965e-06	0.000188115
OFUSG17664.1	1507.15	4.16258	0.711871	5.84737	4.99399e-09	8.89763e-07
OFUSG17690.1	1784.32	1.14493	0.323774	3.5362	0.00040593	0.0151154
OFUSG17720.1	859.779	1.83558	0.448863	4.0894	4.32493e-05	0.00246579
OFUSG17802.3	360.533	4.5854	1.2227	3.75021	0.000176687	0.00765723
OFUSG17833.1	44.2992	4.56979	1.08783	4.20082	2.65956e-05	0.00165214
OFUSG17847.1	1346.2	0.766944	0.233134	3.28972	0.00100289	0.0306132
OFUSG17859.1	3448.97	0.544403	0.152275	3.57512	0.000350069	0.0134855
OFUSG17883.1	747.422	2.87014	0.923054	3.1094	0.00187469	0.0495845
OFUSG17894.2	1397.72	1.27161	0.414971	3.06433	0.00218157	0.0559704
OFUSG17894.3	378.803	2.97092	0.757109	3.92403	8.70793e-05	0.00436349
OFUSG18001.1	254.83	6.47517	1.97276	3.2823	0.00102964	0.0311878
OFUSG18102.1	168.896	2.59297	0.905567	2.86337	0.00419167	0.0922311
OFUSG18178.1	13.9136	5.38265	1.46932	3.66337	0.000248918	0.0103004
OFUSG18187.1	565.566	1.27807	0.298436	4.28256	1.84758e-05	0.00122485
OFUSG18201.1	353.687	1.21308	0.284525	4.26353	2.0122e-05	0.00131028
OFUSG18250.1	2668.29	2.43052	0.316593	7.67712	1.62699e-14	6.62572e-12
OFUSG18365.1	694.08	0.531171	0.167575	3.16975	0.00152569	0.0426861
OFUSG18367.1	419.327	4.43145	0.726938	6.09606	1.08718e-09	2.28628e-07
OFUSG18393.1	249.453	1.3726	0.333268	4.11859	3.81197e-05	0.00220768
OFUSG18402.1	492.985	0.93678	0.292494	3.20273	0.0013613	0.038936
OFUSG18404.1	87.7918	6.43517	1.66973	3.85401	0.000116197	0.00551045
OFUSG18404.2	143.962	4.74094	0.608379	7.79274	6.55729e-15	2.90058e-12
OFUSG18412.1	388.767	5.94966	1.63217	3.64524	0.000267144	0.0107765
OFUSG18413.1	1081.06	6.60668	1.6111	4.10073	4.11856e-05	0.00235861
OFUSG18449.2	720.327	1.61658	0.419969	3.84928	0.000118464	0.00558952
OFUSG18500.1	590.324	3.28443	0.966143	3.39953	0.00067501	0.0221742
OFUSG18519.1	95.0798	2.99201	0.692201	4.32246	1.543e-05	0.00104451
OFUSG18520.1	1258.52	1.42055	0.375959	3.77848	0.000157792	0.00701612
OFUSG18577.1	26.6819	5.0656	1.65712	3.05688	0.00223656	0.0569257
OFUSG18598.1	650.249	1.40765	0.481762	2.92188	0.00347921	0.0804892
OFUSG18682.2	42.8211	5.06372	1.04096	4.86449	1.14755e-06	0.000110487
OFUSG18682.3	483.001	2.83027	0.944144	2.99771	0.00272012	0.066024
OFUSG18728.1	973.537	1.03803	0.191815	5.41162	6.24565e-08	8.70861e-06
OFUSG18740.1	1024.97	1.32448	0.33513	3.95214	7.74561e-05	0.00397443
OFUSG18769.1	1205.18	0.677951	0.159383	4.2536	2.10359e-05	0.00135263
OFUSG18775.2	559.319	3.43544	0.871269	3.94302	8.0461e-05	0.00411216
OFUSG18809.1	2160.12	1.85392	0.361496	5.12847	2.92112e-07	3.41272e-05
OFUSG18820.2	1782.68	2.38931	0.824012	2.8996	0.00373638	0.084162
OFUSG18835.2	153.466	7.03463	1.98347	3.54662	0.000390207	0.0146576
OFUSG18881.1	864.501	3.19466	0.282228	11.3194	1.05198e-29	3.85566e-26
OFUSG18892.1	108.639	3.89827	0.853887	4.56532	4.98731e-06	0.000398612
OFUSG18892.2	138.573	5.40681	1.40017	3.86155	0.000112672	0.00539313
OFUSG19005.1	1803.6	0.723593	0.248761	2.90879	0.00362831	0.0825981
OFUSG19007.2	117.215	4.6279	1.42233	3.25374	0.00113897	0.0338602
OFUSG19058.3	59.6779	7.29168	2.56939	2.83791	0.00454105	0.0983996
OFUSG19069.1	4216.92	2.74626	0.314746	8.72533	2.654e-18	1.98989e-15
OFUSG19098.1	830.379	2.59856	0.755677	3.43871	0.000584482	0.0198014
OFUSG19127.1	190.729	5.66057	1.69072	3.34801	0.000813931	0.0260702
OFUSG19139.1	2320.43	1.33444	0.27626	4.83038	1.36271e-06	0.000128536
OFUSG19155.1	610.499	1.29786	0.25536	5.08249	3.72527e-07	4.23871e-05
OFUSG19170.2	578.965	12.8845	1.5932	8.08719	6.10594e-16	3.01258e-13
OFUSG19203.1	690.253	1.39632	0.33496	4.16862	3.06451e-05	0.00184129
OFUSG19211.1	2472.23	1.23462	0.267958	4.60752	4.07496e-06	0.000329802
OFUSG19256.1	604.701	2.09948	0.36348	5.77603	7.64822e-09	1.31693e-06
OFUSG19280.1	1707.27	1.93391	0.562152	3.44019	0.000581308	0.0197276
OFUSG19299.1	838.313	1.33019	0.258221	5.15137	2.58587e-07	3.05729e-05
OFUSG19367.1	1242.42	2.05427	0.538349	3.81586	0.000135708	0.0062376
OFUSG19367.2	954.659	2.56728	0.610055	4.20828	2.57325e-05	0.00160631
OFUSG19379.2	269.033	1.30215	0.421475	3.08951	0.00200485	0.0522197
OFUSG19411.1	927.469	4.41549	0.548985	8.04301	8.76587e-16	4.24334e-13
OFUSG19417.1	1687.99	2.57833	0.775357	3.32534	0.000883107	0.0278
OFUSG19469.1	239.539	8.94935	1.6884	5.30049	1.15495e-07	1.48902e-05
OFUSG19483.1	318.48	7.24713	1.50342	4.82042	1.43259e-06	0.000133653
OFUSG19523.1	2255.73	2.92599	0.286768	10.2033	1.91583e-24	4.09605e-21
OFUSG19535.1	1333.3	1.44394	0.258279	5.59063	2.26244e-08	3.45508e-06
OFUSG19540.1	1303.74	0.761188	0.220457	3.45278	0.000554848	0.0190056
OFUSG19612.1	790.58	1.43026	0.316845	4.51406	6.35984e-06	0.000495954
OFUSG19620.1	7486.95	0.558147	0.154816	3.60523	0.000311871	0.0123478
OFUSG19660.3	12.9897	6.84096	1.85289	3.69204	0.000222461	0.00932592
OFUSG19672.1	145.427	2.15619	0.540801	3.98704	6.69033e-05	0.00354643
OFUSG19675.3	95.019	1.62839	0.567377	2.87002	0.00410444	0.0910143
OFUSG19680.1	439.312	1.65017	0.527855	3.12618	0.00177094	0.0473777
OFUSG19707.1	755.982	3.97795	1.04306	3.81375	0.000136874	0.00625506
OFUSG19720.1	2211.14	5.03871	1.06179	4.74549	2.08006e-06	0.000184658
OFUSG19726.1	38.7696	2.96916	0.953687	3.11335	0.00184978	0.0490774
OFUSG19753.1	476.001	2.044	0.680284	3.00462	0.00265909	0.0651592
OFUSG19764.1	774.095	1.34419	0.318109	4.22557	2.38334e-05	0.00150608
OFUSG19764.2	239.801	2.05934	0.68095	3.02421	0.00249282	0.0617335
OFUSG19771.1	347.541	3.16066	0.802667	3.93769	8.22686e-05	0.00416308
OFUSG19780.1	113.983	3.07581	0.56699	5.42481	5.80166e-08	8.22362e-06
OFUSG19826.1	2097.94	1.67731	0.353414	4.74601	2.07466e-06	0.000184658
OFUSG20030.1	2518.02	3.42115	0.990211	3.45497	0.000550363	0.0189278
OFUSG20052.1	10.7019	6.07817	1.83095	3.31968	0.000901212	0.0283005
OFUSG20072.1	1057.32	2.34373	0.298134	7.86134	3.80034e-15	1.71055e-12
OFUSG20123.1	172.984	2.72231	0.841114	3.23655	0.00120983	0.0355142
OFUSG20158.1	1262.86	1.93824	0.412709	4.69639	2.64801e-06	0.000225706
OFUSG20191.1	476.396	2.43289	0.774518	3.14116	0.0016828	0.045686
OFUSG20191.2	158.145	5.10624	1.56807	3.25639	0.0011284	0.033663
OFUSG20207.1	403.458	1.60001	0.285203	5.61007	2.02242e-08	3.16386e-06
OFUSG20208.1	414.17	1.4409	0.327908	4.39423	1.11167e-05	0.000796677
OFUSG20220.1	106.368	1.6606	0.48059	3.45534	0.000549601	0.0189269
OFUSG20259.1	1088.37	1.63881	0.335073	4.89091	1.0037e-06	9.99829e-05
OFUSG20263.1	839.045	1.4623	0.299005	4.89057	1.00544e-06	9.99829e-05
OFUSG20299.1	3357.18	3.36074	0.415058	8.09704	5.63146e-16	2.83295e-13
OFUSG20330.1	707.136	1.97691	0.496417	3.98236	6.82335e-05	0.00360205
OFUSG20394.1	182.691	4.15633	0.824046	5.04381	4.56359e-07	5.09058e-05
OFUSG20414.1	15.1729	8.23857	2.21964	3.71168	0.000205892	0.00878689
OFUSG20422.1	3396.63	0.576757	0.19808	2.91173	0.00359431	0.0822619
OFUSG20486.1	106.322	5.48131	1.43144	3.82923	0.000128543	0.00597443
OFUSG20579.1	1153.56	0.655609	0.164802	3.97817	6.9447e-05	0.00364363
OFUSG20666.1	658.721	1.317	0.448525	2.93629	0.00332169	0.0771931
OFUSG20685.1	19.6957	6.26592	1.56973	3.99173	6.55938e-05	0.00349144
OFUSG20707.1	17.1533	5.01007	1.6767	2.98805	0.00280763	0.0675728
OFUSG20715.1	933.486	2.15582	0.655055	3.29106	0.000998113	0.030558
OFUSG20742.1	1170.9	4.1603	0.889556	4.67683	2.91346e-06	0.000244274
OFUSG20763.1	156.612	3.8117	0.942037	4.04623	5.20494e-05	0.00286553
OFUSG20769.1	8989.28	1.44833	0.440016	3.29154	0.000996414	0.0305424
OFUSG20770.2	177.456	2.35892	0.718512	3.28306	0.00102688	0.0311413
OFUSG20782.1	26.0372	4.8007	1.53256	3.13247	0.0017334	0.0466703
OFUSG20832.1	478.586	2.22468	0.723857	3.07337	0.00211658	0.054521
OFUSG20855.1	586.611	1.14261	0.226871	5.0364	4.74366e-07	5.22332e-05
OFUSG20914.2	293.724	2.23827	0.59788	3.74368	0.000181348	0.00783277
OFUSG20914.4	293.724	2.23827	0.59788	3.74368	0.000181348	0.00783277
OFUSG20915.1	22.5764	7.05046	1.6782	4.20121	2.65488e-05	0.00165214
OFUSG20938.1	811.18	1.71998	0.336489	5.11154	3.19538e-07	3.67627e-05
OFUSG20949.1	229.237	2.67791	0.660359	4.05523	5.00849e-05	0.00278737
OFUSG20950.1	79.2008	2.47998	0.703086	3.52728	0.000419847	0.015492
OFUSG20955.1	346.28	1.11321	0.283096	3.93228	8.41445e-05	0.00424128
OFUSG21000.2	538.632	5.31449	0.948872	5.60085	2.13305e-08	3.29672e-06
OFUSG21000.3	2427.98	5.83664	0.63862	9.13946	6.27672e-20	6.19368e-17
OFUSG21041.1	105.422	5.41555	0.571531	9.47551	2.6546e-21	3.24316e-18
OFUSG21043.1	164.558	3.07021	0.888313	3.45623	0.000547798	0.0188902
OFUSG21045.1	1960.12	3.67731	0.513179	7.16574	7.73687e-13	2.51262e-10
OFUSG21051.1	834.34	1.12111	0.339653	3.30077	0.000964202	0.0297684
OFUSG21080.1	395.167	0.613728	0.178926	3.43007	0.000603433	0.0202375
OFUSG21095.1	462.654	1.05135	0.209034	5.02957	4.91586e-07	5.36687e-05
OFUSG21100.1	2157.16	0.872129	0.306091	2.84924	0.00438233	0.0956064
OFUSG21192.1	417.834	2.67034	0.744158	3.58841	0.000332698	0.0130001
OFUSG21193.2	117.363	2.90005	0.99014	2.92893	0.00340133	0.0788296
OFUSG21250.1	122.745	1.76127	0.420591	4.18762	2.81896e-05	0.00172198
OFUSG21300.1	1760.09	3.02135	0.347086	8.7049	3.17852e-18	2.204e-15
OFUSG21330.1	3467.3	1.05671	0.366027	2.88698	0.00388958	0.0872299
OFUSG21331.2	507.296	2.17636	0.36872	5.90248	3.5807e-09	6.6091e-07
OFUSG21342.1	983.873	3.43293	0.31383	10.9388	7.5187e-28	2.14333e-24
OFUSG21343.1	854.221	0.586602	0.16288	3.60143	0.000316466	0.0124911
OFUSG21358.1	59.3978	3.11377	0.703572	4.42566	9.61472e-06	0.000702779
OFUSG21361.1	40.8188	3.51807	1.02579	3.42961	0.000604458	0.0202454
OFUSG21363.1	89.9888	7.31676	2.2366	3.27138	0.00107024	0.0321523
OFUSG21413.1	508.858	3.03398	1.02613	2.95672	0.00310934	0.0737275
OFUSG21421.2	293.688	0.698522	0.181499	3.84863	0.00011878	0.00559159
OFUSG21460.1	278.728	1.98452	0.654841	3.03053	0.00244122	0.0610448
OFUSG21473.1	430.66	1.90386	0.399469	4.76598	1.87942e-06	0.000170987
OFUSG21486.1	588.722	2.07632	0.590659	3.51526	0.000439316	0.0159874
OFUSG21502.1	1181.76	1.01013	0.260209	3.88198	0.00010361	0.00506242
OFUSG21527.1	4898.86	1.69073	0.266921	6.33418	2.38602e-10	5.56506e-08
OFUSG21583.1	60.8431	4.41525	0.763797	5.78067	7.44049e-09	1.28982e-06
OFUSG21601.2	15.6239	3.4688	1.1331	3.06133	0.00220359	0.05631
OFUSG21622.1	6221.32	0.509878	0.17277	2.95119	0.00316557	0.0744417
OFUSG21623.1	81.2899	9.48097	2.40067	3.94931	7.83773e-05	0.00401367
OFUSG21698.1	2151.66	1.10036	0.324991	3.38581	0.000709678	0.0231648
OFUSG21701.1	114.396	3.61171	0.862629	4.18686	2.8284e-05	0.00172364
OFUSG21730.2	346.643	4.91266	1.01518	4.83921	1.30359e-06	0.00012433
OFUSG21762.1	27.383	1.87258	0.631147	2.96695	0.00300767	0.0717144
OFUSG21956.1	7008.41	3.58004	0.410802	8.71474	2.91419e-18	2.07685e-15
OFUSG21973.1	401.528	2.06663	0.669755	3.08565	0.00203108	0.0527956
OFUSG21979.1	37.3644	3.39587	1.06602	3.18556	0.00144475	0.040643
OFUSG22058.1	5793.24	0.721308	0.122053	5.90977	3.42579e-09	6.41548e-07
OFUSG22065.1	911.8	1.12357	0.248809	4.51581	6.30766e-06	0.000494891
OFUSG22134.1	343.538	1.11203	0.343819	3.23435	0.00121919	0.0356842
OFUSG22325.1	744.401	1.76507	0.266322	6.62756	3.41287e-11	9.51745e-09
OFUSG22325.2	356.011	1.75208	0.377335	4.64331	3.42877e-06	0.000284688
OFUSG22338.1	862.299	1.40536	0.351035	4.00348	6.24165e-05	0.00335714
OFUSG22434.1	315.362	1.90892	0.547389	3.48732	0.000487887	0.017194
OFUSG22488.1	366.725	3.64875	0.848878	4.29833	1.72094e-05	0.0011528
OFUSG22512.1	391.29	1.57827	0.480892	3.28197	0.00103084	0.0311878
OFUSG22513.1	247.333	3.31372	1.12412	2.94785	0.00319994	0.0751121
OFUSG22529.1	256.54	1.45977	0.46358	3.14891	0.0016388	0.0449009
OFUSG22572.2	95.5411	9.08952	2.18782	4.1546	3.25858e-05	0.00192632
OFUSG22644.2	290.041	3.38039	0.925252	3.65348	0.000258711	0.0106084
OFUSG22645.1	221.582	2.25375	0.461821	4.88012	1.06019e-06	0.000104032
OFUSG22650.1	495.511	2.51167	0.449647	5.58587	2.32539e-08	3.53019e-06
OFUSG22830.1	46.3822	3.88444	1.2703	3.05789	0.00222902	0.0567901
OFUSG22949.1	626.636	3.13907	0.66741	4.70337	2.55902e-06	0.00022033
OFUSG22958.1	211.272	1.20227	0.266339	4.51406	6.35987e-06	0.000495954
OFUSG22963.1	534.691	0.729908	0.19831	3.68064	0.00023265	0.00968971
OFUSG23137.1	3448.92	2.70652	0.372651	7.26288	3.78935e-13	1.26259e-10
OFUSG23194.1	5739.57	1.76492	0.444513	3.97046	7.17345e-05	0.00374831
OFUSG23195.1	129.482	3.41143	0.859875	3.96735	7.26754e-05	0.00378401
OFUSG23204.1	801.183	2.37864	0.804825	2.95547	0.00312195	0.0739583
OFUSG23209.1	1193.83	1.23402	0.308777	3.99648	6.4291e-05	0.00344353
OFUSG23210.1	206.352	2.33339	0.399322	5.8434	5.11474e-09	9.00665e-07
OFUSG23239.1	2907.07	0.763943	0.214271	3.56531	0.000363423	0.013875
OFUSG23256.1	933.577	2.18987	0.406769	5.38357	7.30219e-08	9.96516e-06
OFUSG23256.2	2923.2	2.18188	0.352821	6.18411	6.24556e-10	1.36954e-07
OFUSG23273.1	914.419	1.04824	0.340658	3.0771	0.00209024	0.053951
OFUSG23305.1	71.5356	3.63105	0.989892	3.66813	0.000244331	0.0101433
OFUSG23309.1	68.9429	5.63634	1.55219	3.63121	0.000282092	0.0113084
OFUSG23346.1	1024.52	1.58752	0.314426	5.04894	4.44262e-07	4.97729e-05
OFUSG23367.1	306.457	1.71289	0.548091	3.1252	0.00177685	0.04743
OFUSG23378.1	761.415	0.764281	0.17192	4.44556	8.7665e-06	0.000650038
OFUSG23384.1	157.13	2.60911	0.489576	5.32933	9.8574e-08	1.30362e-05
OFUSG23386.1	1935.31	1.74065	0.303938	5.72699	1.02228e-08	1.71422e-06
OFUSG23391.3	627.816	2.95582	0.694042	4.25885	2.05477e-05	0.00132789
OFUSG23391.4	177.706	9.09122	1.84037	4.93989	7.81649e-07	8.05381e-05
OFUSG23406.1	2184.29	2.71725	0.415671	6.53701	6.2761e-11	1.63856e-08
OFUSG23411.1	1107.88	1.85961	0.605288	3.07227	0.00212434	0.0546661
OFUSG23434.1	623.25	2.70161	0.941704	2.86885	0.00411962	0.0911932
OFUSG23442.2	379.002	4.90821	1.13899	4.30927	1.63796e-05	0.00110588
OFUSG23458.1	402.281	3.65545	0.547177	6.68056	2.38027e-11	6.78535e-09
OFUSG23463.1	1170.91	0.622537	0.191654	3.24824	0.00116123	0.0344025
OFUSG23491.2	121.54	5.52401	1.72989	3.19327	0.0014067	0.0398716
OFUSG23496.1	666.033	1.95664	0.479773	4.07825	4.53753e-05	0.00256986
OFUSG23531.1	754.409	3.85339	0.904124	4.26201	2.02592e-05	0.00131588
OFUSG23539.1	220.352	9.6535	1.52995	6.30969	2.79598e-10	6.3481e-08
OFUSG23554.1	1431.33	1.3857	0.445786	3.10843	0.00188082	0.049667
OFUSG23557.1	2677.73	2.77649	0.287746	9.6491	4.95889e-22	7.06807e-19
OFUSG23560.1	5909.89	0.825568	0.241523	3.41817	0.000630434	0.0210057
OFUSG23596.1	370.207	8.55835	2.27509	3.76176	0.000168723	0.00737438
OFUSG23600.1	469.28	4.02058	0.733676	5.48004	4.25225e-08	6.12897e-06
OFUSG23611.1	2150.09	2.7325	0.8557	3.19329	0.0014066	0.0398716
OFUSG23674.1	385.987	0.625576	0.219094	2.85529	0.0042998	0.0942869
OFUSG23698.1	533.505	0.664256	0.221913	2.99331	0.00275965	0.0669202
OFUSG23771.1	252.887	1.81689	0.475768	3.81886	0.000134069	0.00620201
OFUSG23821.1	775.147	0.834778	0.244668	3.41188	0.000645162	0.0213578
OFUSG23822.1	62.2764	8.6477	1.85393	4.66454	3.09312e-06	0.000258492
OFUSG23887.1	139.824	7.49409	2.03193	3.68816	0.000225883	0.00943643
OFUSG23887.2	587.68	1.09207	0.304645	3.58473	0.000337431	0.013097
OFUSG23994.1	543.878	1.13107	0.271457	4.16668	3.09071e-05	0.0018527
OFUSG24024.2	390.369	1.36018	0.452591	3.00531	0.00265309	0.0651366
OFUSG24073.1	82.9587	5.44413	1.61262	3.37596	0.000735599	0.023829
OFUSG24074.1	272.53	5.523	1.69581	3.25684	0.00112659	0.0336482
OFUSG24110.1	755.533	1.58905	0.261413	6.07871	1.21151e-09	2.50666e-07
OFUSG24119.1	1012.6	5.8092	1.58888	3.65616	0.000256019	0.0105344
OFUSG24213.1	779.452	1.88609	0.500579	3.7678	0.000164689	0.00724746
OFUSG24276.1	1015.57	2.86896	0.437599	6.55614	5.52171e-11	1.47568e-08
OFUSG24299.1	82.4646	4.60884	1.62072	2.84369	0.00445938	0.0968665
OFUSG24342.1	4956.64	6.58213	0.785345	8.3812	5.23919e-17	3.05492e-14
OFUSG24419.1	134.605	1.06403	0.37373	2.84707	0.00441235	0.0960978
OFUSG24518.1	410.211	3.3546	0.463498	7.23759	4.5674e-13	1.50232e-10
OFUSG24529.1	45.5164	3.61831	1.06092	3.41054	0.000648352	0.0214081
OFUSG24711.1	788.104	1.8833	0.505511	3.72553	0.000194905	0.00836202
OFUSG24756.2	74.2048	6.62681	1.70361	3.88986	0.000100304	0.00492045
OFUSG24818.1	671.722	1.60709	0.457486	3.51288	0.000443285	0.0160634
OFUSG24822.1	1134.37	1.61705	0.34855	4.63938	3.49458e-06	0.000289216
OFUSG24833.1	705.313	3.2482	0.683669	4.75113	2.02279e-06	0.000181393
OFUSG24844.2	3453.49	2.88633	0.950412	3.03692	0.00239007	0.0601553
OFUSG24874.1	157.163	3.67297	1.19187	3.08169	0.00205831	0.0533415
OFUSG24916.1	240.145	2.03736	0.382432	5.32738	9.96407e-08	1.31097e-05
OFUSG25032.2	2014.91	2.15318	0.26184	8.22328	1.98018e-16	1.0584e-13
OFUSG25050.1	299.085	3.57462	0.664636	5.37831	7.51884e-08	1.02065e-05
OFUSG25052.1	11904.1	1.11287	0.170094	6.54266	6.04345e-11	1.59846e-08
OFUSG25068.1	912.234	0.714228	0.164612	4.33885	1.43229e-05	0.000982539
OFUSG25079.1	165.632	1.26813	0.342099	3.70691	0.000209803	0.00885311
OFUSG25090.2	255.508	0.918663	0.287211	3.19857	0.00138112	0.0392837
OFUSG25092.1	1442.02	1.64627	0.309119	5.3257	1.00566e-07	1.31639e-05
OFUSG25113.1	1421.18	3.02163	0.672108	4.49575	6.9325e-06	0.000529346
OFUSG25115.1	976.202	0.602344	0.15558	3.87159	0.000108126	0.00523411
OFUSG25155.1	2460.04	2.62044	0.322549	8.12416	4.50477e-16	2.31149e-13
OFUSG25180.1	686.89	0.767738	0.205462	3.73664	0.000186498	0.00802817
OFUSG25186.1	1053.5	1.36553	0.436432	3.12886	0.00175486	0.04705
OFUSG25241.1	1482.6	1.53473	0.396565	3.87006	0.000108811	0.00525733
OFUSG25262.1	4427.88	1.75191	0.565213	3.09955	0.00193813	0.0509473
OFUSG25266.3	229.393	3.22055	1.00313	3.2105	0.00132506	0.0382405
OFUSG25282.1	10667.8	2.89155	0.701254	4.1234	3.73318e-05	0.00217185
OFUSG25283.1	181.707	1.93193	0.500286	3.86165	0.000112622	0.00539313
OFUSG25283.2	409.015	1.26006	0.398081	3.16533	0.00154909	0.0431057
OFUSG25312.1	236.183	3.48314	0.618796	5.6289	1.81366e-08	2.89014e-06
OFUSG25356.1	284.087	1.14254	0.296915	3.84805	0.000119064	0.0055947
OFUSG25403.1	2238.54	0.53917	0.162567	3.3166	0.000911187	0.0284743
OFUSG25436.1	198.773	1.84492	0.335242	5.50325	3.72848e-08	5.49757e-06
OFUSG25447.1	807.869	1.57758	0.358778	4.3971	1.09705e-05	0.0007884
OFUSG25497.1	1543.95	0.952115	0.25277	3.76673	0.0001654	0.00725219
OFUSG25511.1	907.479	0.698676	0.136267	5.12727	2.93971e-07	3.41272e-05
OFUSG25540.1	383.688	5.32453	1.58005	3.36984	0.000752125	0.0242723
OFUSG25551.1	676.321	2.9505	0.290321	10.1629	2.90259e-24	5.72837e-21
OFUSG25552.1	66.8404	4.52807	1.13409	3.99269	6.53266e-05	0.00348445
OFUSG25561.1	1798.76	1.44624	0.306392	4.72023	2.3558e-06	0.000204883
OFUSG25600.1	1982.18	4.04229	0.453707	8.90948	5.12717e-19	4.38476e-16
OFUSG25660.1	2399.79	1.14837	0.238144	4.82219	1.41989e-06	0.000133438
OFUSG25670.1	20.8232	2.74453	0.790437	3.47216	0.000516281	0.0179977
OFUSG25674.1	20.8232	2.74453	0.790437	3.47216	0.000516281	0.0179977
OFUSG25684.1	73.8852	5.24223	1.66905	3.14085	0.00168456	0.045686
OFUSG25729.1	80.0589	4.03731	0.860704	4.6907	2.72269e-06	0.000230539
OFUSG25730.1	35.2651	3.63896	1.02361	3.55504	0.000377918	0.0142796
OFUSG25732.1	2827.21	0.914294	0.288085	3.17369	0.00150513	0.0421569
OFUSG25735.1	902.896	1.44811	0.198902	7.28051	3.32568e-13	1.12268e-10
OFUSG25737.1	108.014	1.14995	0.389608	2.95156	0.00316173	0.0744417
OFUSG25739.1	408.762	1.11299	0.283026	3.93248	8.40734e-05	0.00424128
OFUSG25896.1	2100.38	1.86316	0.519172	3.58873	0.000332299	0.0130001
OFUSG25897.1	21435.6	1.71069	0.391327	4.37151	1.23392e-05	0.000864961
OFUSG25912.1	124.445	2.17141	0.630121	3.44602	0.000568899	0.0194091
OFUSG25940.1	293.959	2.52308	0.796926	3.16601	0.00154544	0.0430508
OFUSG25951.1	72.0198	3.56494	1.04136	3.42336	0.000618531	0.0206628
OFUSG26036.1	2186.78	1.42498	0.267797	5.32114	1.03121e-07	1.34298e-05
OFUSG26055.1	128.796	2.10519	0.704352	2.98882	0.00280053	0.0674651
OFUSG26058.1	460.927	0.571306	0.196664	2.90499	0.00367269	0.0832235
OFUSG26060.1	1074.36	3.6586	1.03731	3.52702	0.000420269	0.015492
OFUSG26066.1	23.529	6.61272	2.19636	3.01077	0.00260586	0.0640382
OFUSG26125.1	62.4737	2.22092	0.713326	3.11347	0.001849	0.0490774
OFUSG26125.2	104.308	2.40698	0.511758	4.70336	2.55918e-06	0.00022033
OFUSG26157.1	24.2238	4.77122	1.64418	2.90188	0.00370933	0.0836998
OFUSG26172.1	1172.55	1.1621	0.343846	3.37972	0.000725596	0.0235644
OFUSG26232.1	157.151	2.23793	0.75931	2.94733	0.00320535	0.0751704
OFUSG26249.1	27.6682	2.27783	0.728011	3.12883	0.00175502	0.04705
OFUSG26267.1	1969.68	5.35425	0.847882	6.31485	2.70421e-10	6.19458e-08
OFUSG26268.1	1860.66	1.85285	0.60114	3.08223	0.00205455	0.0532978
OFUSG26282.2	175.516	8.32339	2.50029	3.32897	0.000871688	0.0275419
OFUSG26333.1	561.785	1.38467	0.45756	3.02621	0.00247642	0.0614458
OFUSG26337.1	1190.63	0.997306	0.154256	6.46526	1.01125e-10	2.5436e-08
OFUSG26355.1	563.025	1.72661	0.224689	7.68443	1.53685e-14	6.35957e-12
OFUSG26361.1	751.418	1.10082	0.333678	3.29905	0.000970131	0.0298796
OFUSG26371.1	498.588	4.20673	0.874381	4.8111	1.50105e-06	0.000139029
OFUSG26440.1	19.0148	2.92574	0.89338	3.27491	0.00105696	0.0318654
OFUSG26536.2	267.624	1.07226	0.300024	3.57391	0.000351692	0.0135277
OFUSG26547.1	948.48	1.04582	0.359438	2.90961	0.00361881	0.0825281
OFUSG26573.1	1292.21	1.61935	0.475776	3.40361	0.000665028	0.0219024
OFUSG26573.2	400.786	2.0864	0.623702	3.34519	0.000822257	0.0262713
OFUSG26639.1	564.352	2.11499	0.571238	3.70247	0.000213513	0.00898016
OFUSG26640.1	448.125	1.88332	0.418245	4.50291	6.70298e-06	0.000516432
OFUSG26658.1	643.142	1.36264	0.266432	5.11441	3.14723e-07	3.63718e-05
OFUSG26671.1	1314.84	3.44473	0.295655	11.6512	2.26368e-31	1.45193e-27
OFUSG26672.1	2955.33	0.526112	0.124124	4.23861	2.24907e-05	0.00142827
OFUSG26706.1	942.861	0.899805	0.256968	3.50162	0.000462442	0.0165413
OFUSG26709.1	40.5372	2.25635	0.693004	3.25591	0.00113031	0.0336808
OFUSG26719.1	148.464	2.36806	0.812366	2.91502	0.00355665	0.0818381
OFUSG26724.1	107.286	5.719	1.60609	3.56083	0.000369685	0.0140305
OFUSG26760.1	29.1256	2.83221	0.730862	3.87516	0.000106556	0.00517765
OFUSG26764.1	14.5139	3.88997	1.3012	2.98952	0.0027942	0.0673759
OFUSG26807.1	7003.11	1.69848	0.337125	5.03813	4.70113e-07	5.1988e-05
OFUSG26831.1	1410.19	0.636104	0.186371	3.4131	0.000642285	0.0213176
OFUSG26848.1	7870.47	1.06468	0.214618	4.96081	7.02003e-07	7.38139e-05
OFUSG26866.1	200.147	1.54992	0.531108	2.91827	0.00351975	0.0812075
OFUSG26952.1	964.624	1.49032	0.417682	3.56807	0.000359614	0.0137834
