# Supplementary material for: Cell fate specification modes shape transcriptome evolution in the highly conserved spiral cleavage
Source: EMBO Rep. 2025 Sep 4;26(20):5088–114. doi: 10.1038/s44319-025-00569-4 (PMC12550047; doi:10.1038/s44319-025-00569-4)
Supplement: Supplementary file 16 — Dataset EV14 [file 44319_2025_569_MOESM16_ESM.xlsx]

## Sheet: Sheet1
Dataset EV14 – Downregulated genes between 5 and 4 hpf in O. fusiformis.

## Sheet: Dataset EV14
Gene_ID	Basemean	log2FoldChange	lfcSE	stat	pvalue	padj
OFUSG00053.1	1263.6	-0.78017	0.21964	-3.55204	0.000382259	0.0144012
OFUSG00127.2	26.9939	-23.4208	6.53677	-3.58293	0.000339762	0.0131676
OFUSG00660.1	7051.62	-0.35835	0.123306	-2.90618	0.00365868	0.0831417
OFUSG00678.1	1087.75	-0.750804	0.25421	-2.95348	0.00314209	0.0742077
OFUSG00686.1	5426.9	-0.77792	0.208296	-3.73469	0.000187946	0.00807696
OFUSG00688.1	651.541	-9.10516	2.193	-4.15193	3.29688e-05	0.00194448
OFUSG00871.3	1433.28	-6.37022	2.11023	-3.01873	0.00253837	0.0626799
OFUSG00930.1	4540.98	-0.538192	0.171629	-3.13579	0.00171391	0.0463351
OFUSG00939.1	4192	-0.496411	0.149716	-3.31569	0.000914162	0.0285325
OFUSG00975.1	7951.68	-0.411227	0.0916824	-4.48535	7.27956e-06	0.000552558
OFUSG01033.1	78.0093	-5.94396	1.64518	-3.61296	0.000302724	0.0120414
OFUSG01085.1	1105.72	-1.12422	0.321418	-3.49769	0.000469307	0.016723
OFUSG01118.1	1493.24	-0.48209	0.147421	-3.27015	0.00107491	0.0322549
OFUSG01215.1	3051.94	-0.590651	0.129752	-4.55216	5.30981e-06	0.000423069
OFUSG01459.1	5548.46	-0.767083	0.267436	-2.86829	0.00412694	0.0912765
OFUSG01461.2	136.257	-6.65942	2.11394	-3.15025	0.00163132	0.0448108
OFUSG01518.1	395.06	-0.840174	0.233674	-3.5955	0.000323773	0.0127404
OFUSG01546.1	16731.5	-0.652735	0.181909	-3.58825	0.000332908	0.0130001
OFUSG01637.1	6594.74	-0.831499	0.235122	-3.53646	0.000405534	0.0151154
OFUSG01702.1	4967.28	-0.446621	0.12038	-3.7101	0.000207181	0.00878689
OFUSG02087.2	1896.16	-0.563309	0.186032	-3.02802	0.00246162	0.0612733
OFUSG02168.1	34.014	-3.09048	0.954817	-3.23673	0.00120909	0.0355142
OFUSG02343.1	1945.29	-0.388637	0.101857	-3.8155	0.000135907	0.0062376
OFUSG02473.1	1490.37	-0.812558	0.286814	-2.83305	0.00461055	0.0995693
OFUSG02596.4	237.523	-19.1281	2.5313	-7.55664	4.13611e-14	1.56053e-11
OFUSG02601.1	15934.6	-1.50339	0.275037	-5.46615	4.59916e-08	6.59196e-06
OFUSG02645.2	194.335	-17.4949	3.07741	-5.68492	1.30873e-08	2.13865e-06
OFUSG02650.4	186.367	-7.57097	1.86211	-4.06579	4.787e-05	0.00268156
OFUSG02808.1	1143.88	-0.582818	0.110527	-5.27308	1.34154e-07	1.69549e-05
OFUSG03081.1	301.915	-1.79941	0.451623	-3.98432	6.7673e-05	0.00357983
OFUSG03135.3	487.527	-1.75627	0.401047	-4.3792	1.19117e-05	0.000841888
OFUSG03348.1	58.7405	-1.61591	0.493716	-3.27296	0.00106427	0.0320104
OFUSG03378.2	2756.04	-0.451448	0.15405	-2.93053	0.00338381	0.0784946
OFUSG03428.1	1491.13	-0.439276	0.153373	-2.86411	0.00418183	0.0920937
OFUSG03457.2	227.513	-2.51812	0.838447	-3.00331	0.00267058	0.0651916
OFUSG03473.1	11489.5	-0.415547	0.115717	-3.59107	0.000329323	0.0129191
OFUSG03793.1	1620.73	-0.330655	0.10684	-3.09485	0.00196911	0.0515506
OFUSG03865.1	568.357	-0.868751	0.22793	-3.81149	0.000138133	0.00628359
OFUSG04007.1	683.91	-0.939361	0.262443	-3.5793	0.000344519	0.0133285
OFUSG04254.1	2308.84	-0.685942	0.166166	-4.12805	3.65847e-05	0.00213322
OFUSG04325.1	1498.4	-0.709948	0.148559	-4.77889	1.76268e-06	0.000161844
OFUSG04477.1	23743	-0.955631	0.22789	-4.19339	2.7482e-05	0.00168679
OFUSG04534.1	1377.45	-0.593298	0.175414	-3.38228	0.000718866	0.0233754
OFUSG04612.3	336.784	-18.0347	3.25714	-5.53697	3.07741e-08	4.61719e-06
OFUSG04756.1	2311.4	-0.610762	0.180795	-3.37821	0.000729591	0.0236642
OFUSG04762.1	2625.15	-0.769501	0.210867	-3.64922	0.000263035	0.0106779
OFUSG04786.1	1824.45	-1.05662	0.222988	-4.73846	2.15349e-06	0.000188567
OFUSG05142.1	3082.15	-0.341545	0.106682	-3.20153	0.00136699	0.039055
OFUSG05268.1	11035.9	-2.02529	0.57757	-3.50657	0.000453914	0.0163425
OFUSG05571.1	744.268	-0.676437	0.143926	-4.69988	2.60308e-06	0.00022336
OFUSG05851.1	3516.43	-0.421813	0.140087	-3.01107	0.00260328	0.0640363
OFUSG05898.1	78.2769	-4.70753	1.5898	-2.96108	0.00306565	0.0728936
OFUSG06037.1	213.161	-6.19046	1.92666	-3.21305	0.00131331	0.0379441
OFUSG06074.1	3000.56	-0.569258	0.165756	-3.43432	0.000594053	0.0200014
OFUSG06377.1	15994.3	-1.08374	0.310171	-3.49402	0.000475802	0.0168454
OFUSG06425.1	4450.18	-0.924078	0.264633	-3.49192	0.000479566	0.016924
OFUSG06528.1	12667.4	-0.285203	0.0940582	-3.0322	0.0024278	0.0608278
OFUSG06573.1	1396.35	-1.11952	0.347396	-3.22261	0.00127029	0.036909
OFUSG06638.1	8935.94	-0.398152	0.109208	-3.64582	0.000266536	0.0107731
OFUSG06679.2	53.4247	-2.60432	0.898977	-2.89698	0.00376775	0.0847198
OFUSG06737.1	2023.76	-1.14939	0.326641	-3.51883	0.000433451	0.0158413
OFUSG06814.1	2883.77	-0.32343	0.0662311	-4.88336	1.04294e-06	0.000103312
OFUSG06891.4	267.661	-8.42559	2.1396	-3.93793	8.21871e-05	0.00416308
OFUSG06909.1	6639.92	-0.607662	0.156164	-3.89118	9.97582e-05	0.00490306
OFUSG06932.1	5953.88	-0.901554	0.295056	-3.05553	0.00224663	0.0571253
OFUSG06985.1	123.445	-20.4366	5.0895	-4.01545	5.93329e-05	0.00321149
OFUSG07083.1	18113.2	-0.471662	0.156551	-3.01284	0.00258819	0.0637262
OFUSG07101.1	725.566	-1.37159	0.338577	-4.05103	5.09933e-05	0.00282827
OFUSG07105.1	1674.47	-0.776339	0.234411	-3.31187	0.000926759	0.0288555
OFUSG07245.1	6454.44	-0.69814	0.204578	-3.41259	0.000643496	0.0213301
OFUSG07342.1	735.321	-0.637894	0.160791	-3.96721	7.27182e-05	0.00378401
OFUSG07722.1	28.7956	-6.51389	1.84457	-3.53139	0.000413385	0.0153042
OFUSG07722.2	69.6487	-8.28178	1.87939	-4.40664	1.04987e-05	0.000758746
OFUSG07953.1	9364.42	-0.96872	0.109706	-8.83018	1.04508e-18	8.12505e-16
OFUSG07978.1	2466.34	-0.510017	0.158308	-3.22168	0.00127442	0.0369871
OFUSG07993.2	1004.68	-0.578104	0.186583	-3.09838	0.00194585	0.0510979
OFUSG08087.1	2869.72	-0.393207	0.119183	-3.2992	0.000969613	0.0298796
OFUSG08089.1	5212.02	-0.613882	0.184027	-3.33582	0.000850475	0.0270717
OFUSG08150.2	18187	-1.22539	0.205505	-5.96282	2.47918e-09	4.7467e-07
OFUSG08151.1	53.1557	-1.86625	0.539691	-3.45799	0.00054422	0.0187921
OFUSG08157.1	7593.16	-0.381533	0.116062	-3.28731	0.00101148	0.0307835
OFUSG08168.1	6084.1	-0.676832	0.180456	-3.75068	0.000176359	0.00765723
OFUSG08169.2	1128.03	-2.84376	0.746893	-3.80746	0.000140402	0.006353
OFUSG08398.1	2991.92	-0.640043	0.172512	-3.71015	0.00020714	0.00878689
OFUSG08420.1	4853.53	-0.466487	0.16165	-2.88579	0.00390429	0.0873308
OFUSG08652.2	1654.51	-8.83982	2.87389	-3.07591	0.00209861	0.0541124
OFUSG08829.2	985.482	-0.636189	0.207813	-3.06136	0.00220336	0.05631
OFUSG09060.1	623.026	-0.923831	0.294379	-3.13824	0.00169966	0.0459985
OFUSG09137.1	1172.28	-0.687957	0.184087	-3.73713	0.000186134	0.00802599
OFUSG09157.1	4562.97	-0.710764	0.243913	-2.91401	0.00356819	0.0819567
OFUSG09196.1	33412	-0.656569	0.152992	-4.29153	1.7745e-05	0.00117944
OFUSG09262.1	36.8836	-1.41072	0.444073	-3.17679	0.00148917	0.0418467
OFUSG09397.1	11152	-0.892584	0.250967	-3.55657	0.000375722	0.0142176
OFUSG09583.1	7915.37	-0.690989	0.202673	-3.40938	0.000651105	0.0214714
OFUSG09600.1	47253.5	-0.593329	0.16912	-3.50833	0.000450937	0.0162947
OFUSG09737.1	1657.97	-0.839862	0.200037	-4.19852	2.6866e-05	0.00166492
OFUSG09788.1	2254.12	-0.958618	0.218404	-4.38919	1.13773e-05	0.00081308
OFUSG09951.2	120.68	-5.61739	1.96237	-2.86255	0.00420248	0.0923898
OFUSG09952.1	556.098	-0.997295	0.290722	-3.43041	0.000602673	0.0202375
OFUSG10119.1	1140.03	-0.537942	0.157053	-3.42522	0.000614292	0.020548
OFUSG10223.1	5600.04	-1.29296	0.331161	-3.90432	9.44921e-05	0.00469824
OFUSG10385.4	5339.48	-0.936072	0.288573	-3.2438	0.00117947	0.0348622
OFUSG10387.1	1898.19	-0.923358	0.125566	-7.35354	1.93021e-13	6.69209e-11
OFUSG10453.1	4367.11	-0.449099	0.14538	-3.08914	0.0020074	0.052233
OFUSG10561.1	1096.94	-1.7582	0.520931	-3.3751	0.000737879	0.0238727
OFUSG10602.1	4704.49	-0.754856	0.148534	-5.08205	3.73382e-07	4.23871e-05
OFUSG10642.1	2845.08	-0.622455	0.210383	-2.95867	0.0030897	0.0733296
OFUSG10696.1	15638.4	-1.13067	0.287608	-3.93129	8.44928e-05	0.00425048
OFUSG10721.1	2781.91	-0.738281	0.20458	-3.60877	0.000307652	0.0122185
OFUSG10794.1	153.969	-2.36022	0.673766	-3.50303	0.000460004	0.0165061
OFUSG10799.1	872.717	-1.14238	0.224713	-5.08372	3.70115e-07	4.23871e-05
OFUSG10832.1	5523.11	-0.854486	0.239899	-3.56185	0.000368249	0.0139967
OFUSG10856.1	203.591	-5.80337	1.64499	-3.52791	0.000418851	0.0154842
OFUSG10984.1	1375.63	-1.08583	0.220809	-4.91751	8.76513e-07	8.92374e-05
OFUSG10995.1	6515.46	-1.17566	0.30338	-3.87522	0.000106529	0.00517765
OFUSG11015.1	4091.32	-0.778025	0.178512	-4.3584	1.31017e-05	0.000904906
OFUSG11030.1	9639.18	-0.606693	0.173015	-3.50659	0.000453892	0.0163425
OFUSG11193.1	1944.31	-0.544504	0.172279	-3.1606	0.00157442	0.043645
OFUSG11263.1	341.336	-0.684079	0.228684	-2.99138	0.00277721	0.0670923
OFUSG11268.1	3306.4	-0.483041	0.152671	-3.16393	0.00155655	0.0432664
OFUSG11278.1	16.0996	-2.6416	0.909489	-2.90449	0.0036785	0.0832235
OFUSG11410.3	39.5025	-21.591	7.43697	-2.90319	0.0036938	0.0834962
OFUSG11629.1	1854.12	-0.481052	0.145364	-3.30929	0.000935326	0.0290517
OFUSG11671.1	2195.09	-0.695381	0.238226	-2.919	0.00351157	0.0811046
OFUSG11726.1	8819.29	-0.700597	0.219747	-3.1882	0.00143164	0.0403397
OFUSG11760.1	14121.7	-0.233922	0.0796406	-2.93722	0.00331168	0.0770302
OFUSG11780.2	1514.97	-0.706378	0.1843	-3.83277	0.00012671	0.00592302
OFUSG11801.1	4247.67	-0.520442	0.136474	-3.81349	0.000137018	0.00625506
OFUSG11978.1	5259.13	-1.07795	0.340465	-3.16612	0.00154486	0.0430508
OFUSG11987.1	3221.12	-0.671755	0.217929	-3.08245	0.00205306	0.0532978
OFUSG11993.1	3799.21	-1.19132	0.311889	-3.81968	0.000133623	0.00619933
OFUSG12099.1	2330.08	-0.624859	0.206834	-3.02106	0.00251889	0.0623188
OFUSG12103.2	5394.77	-0.841417	0.15714	-5.35458	8.57548e-08	1.14906e-05
OFUSG12208.1	2388.66	-0.488543	0.155934	-3.133	0.00173029	0.0466703
OFUSG12282.1	6523.87	-0.578387	0.187826	-3.07938	0.00207435	0.0535946
OFUSG12325.1	922.402	-1.0616	0.344721	-3.07959	0.00207285	0.0535946
OFUSG12367.1	2141.36	-0.925888	0.279059	-3.31789	0.000906987	0.028441
OFUSG12491.1	1175.41	-0.741328	0.222277	-3.33516	0.000852504	0.0271027
OFUSG12496.1	192.453	-1.13486	0.382171	-2.96949	0.00298292	0.0711904
OFUSG12590.1	2115.53	-0.373524	0.12521	-2.98317	0.00285278	0.0685307
OFUSG12605.1	45.7095	-2.50543	0.694359	-3.60827	0.000308249	0.0122232
OFUSG12773.1	3615.75	-0.504883	0.163071	-3.09609	0.0019609	0.0513881
OFUSG12827.2	6073.25	-0.557759	0.19138	-2.9144	0.00356373	0.0819276
OFUSG12912.1	5153.91	-0.485429	0.141191	-3.43811	0.0005858	0.0198014
OFUSG12993.3	16225.8	-0.810353	0.194115	-4.17461	2.98493e-05	0.00180143
OFUSG13031.1	961.787	-0.784476	0.224518	-3.49404	0.000475762	0.0168454
OFUSG13099.1	70.1382	-7.22621	1.73106	-4.17444	2.98715e-05	0.00180143
OFUSG13170.1	1716.15	-0.722187	0.19867	-3.63511	0.000277859	0.0111736
OFUSG13244.1	2671.87	-0.329328	0.10646	-3.09343	0.00197855	0.051745
OFUSG13289.1	6716.39	-0.57298	0.19322	-2.96542	0.00302269	0.0720057
OFUSG13298.3	4358.85	-1.25409	0.37373	-3.35561	0.000791911	0.0254284
OFUSG13349.1	1504.91	-0.674924	0.176232	-3.82974	0.000128276	0.00597287
OFUSG13349.2	2010.73	-0.51953	0.156481	-3.32008	0.000899932	0.0282949
OFUSG13404.1	1341.92	-1.87306	0.387236	-4.83699	1.31818e-06	0.000125256
OFUSG13404.2	13293.5	-1.00231	0.189753	-5.28221	1.27634e-07	1.62108e-05
OFUSG13575.1	1222.62	-0.938241	0.298905	-3.13893	0.00169566	0.0459386
OFUSG13580.1	13885.8	-0.527506	0.134229	-3.9299	8.49797e-05	0.00426661
OFUSG13694.1	2386.82	-0.900078	0.207931	-4.32872	1.49976e-05	0.00102334
OFUSG13718.1	1096.73	-0.460214	0.160296	-2.87102	0.0040915	0.0908845
OFUSG13750.1	470.774	-4.43598	1.12103	-3.95705	7.58797e-05	0.00390918
OFUSG13988.1	3264.25	-0.924232	0.23809	-3.88186	0.000103662	0.00506242
OFUSG14121.1	192.1	-1.23765	0.371354	-3.3328	0.000859779	0.0272327
OFUSG14727.1	3348.78	-0.903175	0.240809	-3.75059	0.000176421	0.00765723
OFUSG14952.1	610.456	-0.66329	0.233235	-2.84387	0.00445686	0.0968665
OFUSG15071.1	711.674	-0.547443	0.157197	-3.48252	0.000496717	0.0174572
OFUSG15156.2	6298.31	-0.920685	0.14792	-6.22423	4.83922e-10	1.0703e-07
OFUSG15304.1	1563.73	-9.31164	3.10005	-3.00371	0.00266711	0.0651916
OFUSG15358.1	2743	-0.552017	0.115152	-4.79381	1.63643e-06	0.000151023
OFUSG15567.1	88.6399	-4.91431	1.71228	-2.87004	0.00410417	0.0910143
OFUSG15593.1	2051.14	-0.905637	0.234612	-3.86014	0.000113321	0.00540864
OFUSG15762.1	5142.93	-0.557599	0.0992335	-5.61906	1.91995e-08	3.02198e-06
OFUSG15822.1	3051.59	-0.957495	0.290721	-3.29352	0.00098943	0.030401
OFUSG15827.1	6654.8	-0.853706	0.201084	-4.24552	2.18085e-05	0.00139531
OFUSG15970.4	64.1339	-18.69	3.17085	-5.89433	3.76215e-09	6.89442e-07
OFUSG16049.1	4135.27	-0.889852	0.234291	-3.79806	0.000145836	0.00654119
OFUSG16235.1	2249.52	-0.569498	0.176462	-3.22731	0.00124959	0.0364313
OFUSG16285.1	5827.65	-0.513811	0.162829	-3.15553	0.00160207	0.0441965
OFUSG16343.1	310.131	-6.71749	1.69631	-3.96006	7.49319e-05	0.00386811
OFUSG16367.1	50.0612	-6.0159	1.7357	-3.46598	0.000528296	0.0182915
OFUSG16561.2	5960.93	-0.922728	0.287863	-3.20544	0.00134856	0.0387009
OFUSG16597.1	30335.6	-1.01586	0.263009	-3.86244	0.000112259	0.00539313
OFUSG16609.1	954.388	-0.573297	0.196944	-2.91097	0.00360312	0.08239
OFUSG16654.2	45.2401	-8.31095	2.88395	-2.88179	0.0039542	0.0881399
OFUSG16658.1	5639.43	-0.440797	0.0927175	-4.7542	1.99236e-06	0.000179986
OFUSG16984.1	8133.01	-1.29302	0.455983	-2.83568	0.00457276	0.0989196
OFUSG17173.1	3191.11	-0.470348	0.156837	-2.99897	0.00270897	0.0658156
OFUSG17189.1	6982.15	-0.337774	0.0772623	-4.37178	1.23237e-05	0.000864961
OFUSG17479.1	6345.94	-0.64158	0.147964	-4.33605	1.45064e-05	0.000992467
OFUSG17633.1	1936.66	-0.792704	0.178034	-4.45254	8.48623e-06	0.00063108
OFUSG17651.1	10859.5	-0.84536	0.223075	-3.78957	0.000150906	0.00674503
OFUSG17684.1	8466.35	-0.629724	0.155628	-4.04634	5.20257e-05	0.00286553
OFUSG17711.1	961.781	-1.42533	0.209462	-6.80473	1.0124e-11	3.02026e-09
OFUSG17711.2	657.822	-1.36509	0.31992	-4.26697	1.98144e-05	0.00129353
OFUSG17867.1	3778.71	-0.514651	0.18174	-2.8318	0.00462865	0.0998497
OFUSG18054.1	10349.7	-0.317677	0.0896122	-3.54502	0.000392586	0.0147254
OFUSG18101.1	837.796	-0.857938	0.271739	-3.15721	0.00159287	0.0439899
OFUSG19047.1	7510.82	-1.06216	0.340006	-3.12394	0.00178447	0.0475414
OFUSG19100.1	3584.06	-0.552187	0.162919	-3.38934	0.000700604	0.0228981
OFUSG19268.1	4117.75	-0.400855	0.140764	-2.8477	0.00440358	0.0959883
OFUSG19309.1	290.656	-1.48902	0.371831	-4.00456	6.21322e-05	0.00334888
OFUSG19573.1	1930.71	-0.526875	0.167657	-3.14258	0.00167465	0.0455137
OFUSG19595.1	2287.3	-0.919428	0.202967	-4.52994	5.90009e-06	0.000464334
OFUSG19607.1	3709.38	-0.47905	0.154991	-3.09083	0.001996	0.0520631
OFUSG19615.4	5284.41	-0.841757	0.211497	-3.97999	6.89177e-05	0.00362326
OFUSG19630.3	7859.21	-1.13217	0.349423	-3.2401	0.00119487	0.0352362
OFUSG19656.1	3501.82	-0.478631	0.125643	-3.80946	0.000139271	0.00631299
OFUSG19990.3	957.882	-1.39708	0.360647	-3.87382	0.000107143	0.00519633
OFUSG20032.1	5034.11	-0.530544	0.100389	-5.28486	1.258e-07	1.60574e-05
OFUSG20041.1	355.054	-0.671906	0.191726	-3.50452	0.000457438	0.016437
OFUSG20121.5	93.2099	-7.79194	2.64194	-2.94933	0.00318465	0.0748217
OFUSG20352.1	862.776	-0.655597	0.18766	-3.49353	0.000476681	0.0168454
OFUSG20365.1	3716.02	-0.347498	0.105926	-3.28059	0.0010359	0.0313039
OFUSG20540.1	9790.84	-0.588603	0.167033	-3.52387	0.000425301	0.0156102
OFUSG20689.1	144.216	-0.917717	0.301914	-3.03966	0.00236842	0.0596897
OFUSG20690.1	934.054	-0.581227	0.191955	-3.02794	0.0024623	0.0612733
OFUSG20691.2	3728.98	-1.04402	0.202997	-5.14302	2.70351e-07	3.18171e-05
OFUSG20909.1	1892.08	-1.40184	0.166809	-8.40389	4.31935e-17	2.57714e-14
OFUSG20926.1	3477.49	-0.655127	0.156913	-4.17509	2.97874e-05	0.00180143
OFUSG21187.3	9198.56	-0.418053	0.146723	-2.84927	0.00438202	0.0956064
OFUSG21333.1	4768.57	-0.649246	0.189106	-3.43323	0.000596431	0.0200551
OFUSG21617.1	4307.96	-0.520827	0.160617	-3.24267	0.00118415	0.0349604
OFUSG21856.1	1306.61	-0.264418	0.090755	-2.91354	0.00357355	0.0820063
OFUSG21948.1	2767.64	-0.385967	0.108695	-3.55093	0.000383867	0.0144406
OFUSG22195.1	5321.03	-0.390198	0.118624	-3.28937	0.0010041	0.0306132
OFUSG22556.1	862.117	-0.446806	0.148747	-3.00379	0.00266636	0.0651916
OFUSG22659.1	12978.2	-0.624472	0.126882	-4.92168	8.58036e-07	8.77043e-05
OFUSG22771.1	4889.57	-0.377859	0.127171	-2.97128	0.00296565	0.0708949
OFUSG23108.1	4561.75	-0.438426	0.116647	-3.75856	0.000170891	0.00745645
OFUSG23135.1	27416.1	-0.566588	0.0763305	-7.42282	1.14649e-13	4.05637e-11
OFUSG23249.2	2377.88	-1.26584	0.314239	-4.02825	5.61936e-05	0.00306745
OFUSG23438.2	429.623	-1.38807	0.409492	-3.38974	0.000699588	0.0228981
OFUSG23453.1	1175.02	-0.651053	0.150464	-4.32698	1.5117e-05	0.00102876
OFUSG23539.2	35.6816	-5.93974	1.71678	-3.45981	0.00054056	0.0186908
OFUSG23562.1	5467.77	-0.74339	0.251894	-2.95121	0.00316537	0.0744417
OFUSG23564.1	1598.44	-0.924144	0.234432	-3.94206	8.07839e-05	0.00412046
OFUSG23624.1	4841.85	-0.603421	0.134996	-4.4699	7.82553e-06	0.00058534
OFUSG23663.1	5898.75	-1.00113	0.245153	-4.08371	4.43224e-05	0.00252137
OFUSG23786.1	4800.76	-0.615201	0.205563	-2.99277	0.00276461	0.0669512
OFUSG23822.2	46.1385	-8.08606	1.97171	-4.10104	4.11304e-05	0.00235861
OFUSG23890.1	812.933	-0.627399	0.184431	-3.40181	0.000669415	0.0220186
OFUSG24016.1	122.075	-1.10407	0.31966	-3.45388	0.000552579	0.0189785
OFUSG24259.1	36.8528	-35.213	7.70025	-4.57297	4.8085e-06	0.000385522
OFUSG24361.1	8988.34	-0.40266	0.13505	-2.98156	0.00286781	0.0687632
OFUSG24460.1	1751.81	-0.562581	0.193497	-2.90745	0.00364393	0.0828799
OFUSG24537.1	2459.8	-0.810271	0.1641	-4.93765	7.90685e-07	8.11432e-05
OFUSG25012.1	1459.32	-0.687686	0.181419	-3.79059	0.000150287	0.0067291
OFUSG25036.4	116.889	-17.3353	3.1992	-5.41866	6.00483e-08	8.41857e-06
OFUSG25082.2	1525.93	-0.668749	0.194505	-3.43821	0.000585572	0.0198014
OFUSG25082.3	2717.29	-0.549835	0.151848	-3.62095	0.000293527	0.0117484
OFUSG25121.1	414.54	-4.26102	1.21292	-3.51304	0.000443019	0.0160634
OFUSG25122.1	2421.49	-0.714918	0.240628	-2.97106	0.00296777	0.0708949
OFUSG25271.1	2047.53	-0.469987	0.140948	-3.33447	0.000854635	0.0271032
OFUSG25381.2	1387.46	-0.465061	0.159434	-2.91696	0.00353466	0.0814781
OFUSG25512.1	402.114	-30.5328	4.49112	-6.79849	1.05719e-11	3.11762e-09
OFUSG25637.1	1621.4	-0.874239	0.253511	-3.44852	0.000563664	0.0192561
OFUSG25697.1	659.89	-0.627099	0.186077	-3.3701	0.000751409	0.0242723
OFUSG26158.1	1233.75	-3.42521	1.08377	-3.16045	0.00157528	0.043645
OFUSG26322.5	3477.34	-7.65142	2.44341	-3.13146	0.00173942	0.0467783
OFUSG26336.1	1008.67	-0.963898	0.255353	-3.77477	0.000160155	0.00707219
OFUSG26433.1	2782.2	-0.453874	0.137252	-3.30687	0.000943432	0.0292681
OFUSG26464.1	1829.66	-0.69242	0.169632	-4.0819	4.46685e-05	0.00253543
OFUSG26495.1	5251.72	-0.672514	0.186648	-3.60311	0.000314433	0.01243
OFUSG26611.2	2799.86	-0.551773	0.157042	-3.51354	0.000442174	0.0160634
