# Supplementary material for: Cell fate specification modes shape transcriptome evolution in the highly conserved spiral cleavage
Source: EMBO Rep. 2025 Sep 4;26(20):5088–114. doi: 10.1038/s44319-025-00569-4 (PMC12550047; doi:10.1038/s44319-025-00569-4)
Supplement: Supplementary file 17 — Dataset EV15 [file 44319_2025_569_MOESM17_ESM.xlsx]

## Sheet: Sheet1
Dataset EV15 – Upregulated genes between the gastrula stage and 5 hpf in O. fusiformis.

## Sheet: Dataset EV15
Gene_ID	Basemean	log2FoldChange	lfcSE	stat	pvalue	padj
OFUSG00001.1	764.38	6.98828	1.50294	4.64975	3.32334e-06	2.48933e-05
OFUSG00007.1	969.627	0.902427	0.186763	4.83195	1.35203e-06	1.08576e-05
OFUSG00015.1	166.086	5.42793	0.637923	8.50875	1.75822e-17	5.87624e-16
OFUSG00015.2	74.2954	4.97022	2.1806	2.27929	0.0226498	0.0627895
OFUSG00018.1	133.138	1.92695	0.765383	2.51762	0.011815	0.0364733
OFUSG00020.1	425.803	2.84684	0.519488	5.48008	4.25131e-08	4.38912e-07
OFUSG00027.1	1968.88	0.688998	0.255388	2.69785	0.00697896	0.0234491
OFUSG00033.1	1191.06	3.62616	0.428135	8.46966	2.46105e-17	8.10448e-16
OFUSG00035.1	1285.39	0.586304	0.255496	2.29477	0.0217462	0.0606702
OFUSG00036.2	51.7899	1.94093	0.843724	2.30043	0.0214238	0.0599214
OFUSG00039.2	738.483	0.913031	0.355841	2.56584	0.0102925	0.032414
OFUSG00042.1	46.0085	2.24819	0.673842	3.33638	0.000848774	0.00375611
OFUSG00048.1	486.337	4.74783	1.21682	3.90185	9.54614e-05	0.000531839
OFUSG00063.1	3583.7	1.08806	0.23192	4.69153	2.7117e-06	2.06502e-05
OFUSG00064.2	710.863	0.929813	0.340693	2.72919	0.00634908	0.0216562
OFUSG00065.1	574.091	0.896467	0.28645	3.12957	0.0017506	0.00712375
OFUSG00066.1	31.4466	2.36658	0.80774	2.92988	0.0033909	0.0126174
OFUSG00070.1	75.9582	5.24973	0.820548	6.39783	1.57597e-10	2.30479e-09
OFUSG00071.1	351.255	1.4588	0.223388	6.53036	6.56113e-11	1.01663e-09
OFUSG00072.1	732.848	5.23236	1.05419	4.96341	6.92661e-07	5.83924e-06
OFUSG00076.1	135.572	0.940094	0.271085	3.4679	0.000524548	0.00245864
OFUSG00078.1	234.312	1.61398	0.430463	3.7494	0.000177259	0.000929352
OFUSG00079.1	2896.8	0.660635	0.248827	2.655	0.00793096	0.0261459
OFUSG00086.1	848.703	1.4809	0.683138	2.16779	0.0301748	0.0795992
OFUSG00087.1	734.097	9.60386	1.21088	7.93133	2.16806e-15	5.71972e-14
OFUSG00088.1	415.872	2.92437	0.931189	3.14047	0.00168678	0.00689494
OFUSG00090.2	469.375	3.66666	1.25744	2.91596	0.0035459	0.013123
OFUSG00092.1	261.128	1.36023	0.602999	2.25578	0.0240847	0.0660492
OFUSG00092.2	709.791	3.51548	0.604379	5.81668	6.00293e-09	7.09032e-08
OFUSG00104.1	17145.7	0.638273	0.280178	2.2781	0.0227206	0.0629466
OFUSG00111.1	37.5207	2.02652	0.981571	2.06457	0.0389635	0.0980995
OFUSG00112.1	276.86	5.86563	1.16049	5.05444	4.3166e-07	3.77357e-06
OFUSG00113.1	48.6554	4.04922	1.45633	2.78042	0.0054289	0.018971
OFUSG00115.1	822.946	5.21494	1.352	3.8572	0.000114691	0.000627401
OFUSG00117.1	518.554	4.72715	0.478553	9.87801	5.18548e-23	2.84827e-21
OFUSG00119.1	202.361	0.722165	0.26671	2.70768	0.00677552	0.0228529
OFUSG00127.1	3388.32	1.01117	0.227593	4.44286	8.87718e-06	6.11113e-05
OFUSG00127.2	26.9939	25.9233	6.48983	3.99445	6.48459e-05	0.000374315
OFUSG00128.2	2373.05	2.67333	0.28568	9.3578	8.14149e-21	3.66341e-19
OFUSG00129.1	1875.73	0.835205	0.345165	2.41973	0.0155322	0.0457636
OFUSG00131.1	30.4219	3.46403	1.00164	3.45835	0.000543486	0.00253768
OFUSG00134.1	1131.13	1.31068	0.296324	4.42312	9.72841e-06	6.63254e-05
OFUSG00138.1	77.1266	1.95715	0.646876	3.02554	0.00248187	0.00966862
OFUSG00144.1	148.741	2.58691	0.70161	3.6871	0.000226823	0.00116073
OFUSG00145.1	663.629	2.70436	0.272704	9.91685	3.51693e-23	1.95854e-21
OFUSG00148.1	169.384	2.23176	0.33254	6.71124	1.92982e-11	3.24789e-10
OFUSG00149.1	20.4775	2.72972	0.764039	3.57275	0.000353247	0.00172262
OFUSG00150.1	34.398	2.86003	0.654253	4.37145	1.23426e-05	8.25363e-05
OFUSG00151.1	905.205	2.08889	0.359468	5.81107	6.20751e-09	7.30741e-08
OFUSG00158.1	169.348	1.75469	0.538502	3.25847	0.00112015	0.00481887
OFUSG00158.2	463.395	1.08158	0.36622	2.95336	0.00314332	0.0118397
OFUSG00164.1	236.445	2.00482	0.494375	4.05526	5.00775e-05	0.000295681
OFUSG00169.1	121.97	3.14747	0.809471	3.88831	0.000100944	0.000559048
OFUSG00173.1	5415.68	0.998726	0.221389	4.51118	6.44667e-06	4.56789e-05
OFUSG00178.1	1095.92	3.8511	0.507127	7.59396	3.10271e-14	7.09988e-13
OFUSG00185.1	43.132	7.68783	2.57962	2.98021	0.00288048	0.0109752
OFUSG00186.1	504.602	0.679495	0.231212	2.93883	0.0032945	0.0123141
OFUSG00187.1	555.198	4.29134	0.768974	5.58061	2.39678e-08	2.58453e-07
OFUSG00193.1	113.304	3.98068	1.45247	2.74063	0.00613222	0.021039
OFUSG00200.1	72.4362	1.82146	0.685868	2.6557	0.00791433	0.0261023
OFUSG00207.1	1113.77	0.97211	0.363107	2.6772	0.00742398	0.0247463
OFUSG00209.1	31.7198	4.2956	1.27921	3.35801	0.000785064	0.0035045
OFUSG00214.1	1410.47	2.14957	0.16623	12.9312	2.9992e-38	5.20657e-36
OFUSG00218.1	5406.31	0.564965	0.230371	2.45241	0.0141904	0.0425091
OFUSG00223.1	1180.44	7.19963	0.996714	7.22336	5.07172e-13	1.02392e-11
OFUSG00225.1	309.236	1.72105	0.474936	3.62376	0.000290355	0.0014491
OFUSG00226.1	1964.83	0.516439	0.144856	3.56519	0.000363586	0.00176752
OFUSG00230.1	16.3626	4.16628	1.42119	2.93154	0.00337289	0.0125653
OFUSG00233.1	389.733	1.08069	0.494342	2.18612	0.0288069	0.0766621
OFUSG00234.1	191.166	0.840779	0.396943	2.11814	0.0341636	0.0880484
OFUSG00246.1	94.1691	2.01331	0.939113	2.14384	0.0320457	0.0836943
OFUSG00248.1	262.129	1.06605	0.428857	2.48579	0.0129263	0.0393385
OFUSG00249.1	189.445	6.9081	1.23458	5.59551	2.1997e-08	2.38115e-07
OFUSG00259.1	644.58	4.07225	0.934134	4.35939	1.30428e-05	8.70022e-05
OFUSG00259.2	3439.8	4.16611	0.577939	7.20856	5.65463e-13	1.13347e-11
OFUSG00266.1	1342.16	3.90993	0.759324	5.14923	2.61564e-07	2.36222e-06
OFUSG00273.1	3466.56	1.1774	0.359183	3.27799	0.0010455	0.00453466
OFUSG00278.1	1764.58	2.35713	0.337686	6.98025	2.94657e-12	5.49147e-11
OFUSG00279.2	182.082	2.70255	1.1945	2.26249	0.023667	0.065094
OFUSG00284.1	101.753	1.71662	0.710005	2.41776	0.0156162	0.045958
OFUSG00289.1	74.2564	1.91307	0.899004	2.12798	0.0333385	0.086373
OFUSG00292.1	10.4306	2.75062	1.30121	2.11389	0.0345247	0.0887563
OFUSG00295.2	181.837	3.38287	1.38639	2.44005	0.014685	0.043707
OFUSG00297.1	185.022	4.13152	0.506372	8.15905	3.37657e-16	9.7494e-15
OFUSG00299.1	736.723	4.07891	0.385392	10.5838	3.54329e-26	2.55508e-24
OFUSG00300.1	2955.59	0.622487	0.221953	2.80459	0.005038	0.0177958
OFUSG00306.1	71.0972	1.51203	0.684734	2.20821	0.0272299	0.0731409
OFUSG00308.1	58.1047	3.30004	1.25874	2.6217	0.00874921	0.0284019
OFUSG00332.1	921.199	4.58921	0.461854	9.9365	2.88793e-23	1.61788e-21
OFUSG00336.1	478.42	2.09132	0.430102	4.86239	1.15977e-06	9.38593e-06
OFUSG00337.1	1259.85	3.0502	0.439176	6.94528	3.77723e-12	6.94295e-11
OFUSG00339.1	156.27	1.95586	0.586297	3.33595	0.000850082	0.00376073
OFUSG00345.1	8656.34	1.11774	0.210869	5.30066	1.15382e-07	1.11738e-06
OFUSG00348.1	4191.11	1.91384	0.592038	3.23263	0.00122655	0.00522088
OFUSG00349.1	1215.48	0.691784	0.230547	3.00061	0.00269435	0.0103714
OFUSG00350.1	205.923	3.17348	0.383907	8.26627	1.38218e-16	4.20681e-15
OFUSG00354.1	41.3469	4.04951	0.986857	4.10345	4.07042e-05	0.000244547
OFUSG00355.1	71.1339	5.11976	1.85497	2.76003	0.00577961	0.0199951
OFUSG00364.1	1699.07	1.89214	0.289054	6.54598	5.91061e-11	9.20909e-10
OFUSG00365.1	76.2513	6.75495	1.41642	4.76902	1.85123e-06	1.45303e-05
OFUSG00367.1	1023.83	1.24358	0.227675	5.46211	4.70516e-08	4.83108e-07
OFUSG00368.1	133.684	2.74286	0.748069	3.66658	0.000245812	0.00124693
OFUSG00370.1	93.08	1.82375	0.394835	4.61901	3.85575e-06	2.84757e-05
OFUSG00372.1	1277.56	3.96848	0.509393	7.7906	6.66939e-15	1.654e-13
OFUSG00373.1	138.898	3.28283	1.58708	2.06848	0.038595	0.0973372
OFUSG00377.2	1935.05	0.930442	0.240463	3.86938	0.000109111	0.000600144
OFUSG00377.3	3497.22	2.32428	0.14235	16.328	6.24284e-60	4.28213e-57
OFUSG00378.1	530.9	1.18143	0.540981	2.18386	0.0289725	0.0769907
OFUSG00380.1	43.4291	1.89932	0.673981	2.81806	0.00483153	0.0171648
OFUSG00381.1	2113.58	0.561814	0.154711	3.63137	0.000281925	0.00141178
OFUSG00382.1	4766.62	0.401893	0.112222	3.58123	0.000341974	0.00167287
OFUSG00388.1	103.019	2.19165	0.716574	3.05852	0.00222437	0.00878223
OFUSG00389.1	17.5961	2.25442	1.00103	2.2521	0.024316	0.0665925
OFUSG00390.1	482.463	1.45227	0.291983	4.97381	6.56495e-07	5.55614e-06
OFUSG00392.1	457.892	2.25718	0.426288	5.29496	1.19041e-07	1.14887e-06
OFUSG00394.1	1821.88	1.65924	0.464776	3.56998	0.000357004	0.00173823
OFUSG00398.1	157.111	1.68306	0.685418	2.45552	0.0140682	0.0422241
OFUSG00399.1	1847.69	2.27862	0.475677	4.79026	1.66565e-06	1.31729e-05
OFUSG00400.1	702.381	1.27464	0.427501	2.98162	0.00286727	0.0109322
OFUSG00406.1	324.732	1.50961	0.482953	3.1258	0.00177323	0.0071981
OFUSG00406.2	108.008	2.4009	0.949903	2.52752	0.0114872	0.0356335
OFUSG00409.1	923.785	0.804142	0.307919	2.61154	0.00901357	0.0290798
OFUSG00412.1	121.709	7.28284	1.31227	5.54981	2.85983e-08	3.03956e-07
OFUSG00415.1	28.8509	2.79019	1.21944	2.28809	0.0221324	0.0615912
OFUSG00417.1	80.1054	2.19765	0.741543	2.96362	0.00304042	0.0115004
OFUSG00419.1	639.18	0.462984	0.190275	2.43323	0.0149646	0.0443888
OFUSG00422.1	729.526	1.08028	0.309705	3.48809	0.00048649	0.00229903
OFUSG00423.1	2190.31	2.16175	0.568524	3.80239	0.000143309	0.000766211
OFUSG00424.1	410.231	2.56851	0.58448	4.39453	1.11014e-05	7.49049e-05
OFUSG00429.1	8089.34	0.813486	0.165485	4.91577	8.84349e-07	7.29984e-06
OFUSG00430.1	204.044	3.40123	0.646777	5.25873	1.45053e-07	1.37815e-06
OFUSG00438.1	75.8198	5.42929	1.47136	3.68997	0.000224278	0.0011493
OFUSG00445.1	697.111	1.07085	0.361594	2.96147	0.00306178	0.0115766
OFUSG00450.1	2508.26	0.670539	0.247269	2.71178	0.00669233	0.0226131
OFUSG00455.1	756.664	0.860823	0.20351	4.22989	2.3381e-05	0.000147995
OFUSG00459.1	569.567	5.28194	0.422667	12.4967	7.78204e-36	1.13987e-33
OFUSG00461.1	75.6803	1.45982	0.663178	2.20126	0.0277179	0.0742037
OFUSG00467.1	2120.25	0.598744	0.245909	2.43482	0.0148993	0.0442464
OFUSG00471.1	1337.8	0.947068	0.284029	3.3344	0.000854836	0.00377877
OFUSG00472.1	1498.18	0.943305	0.268989	3.50686	0.000453432	0.00215599
OFUSG00478.1	1260.38	8.07978	0.528863	15.2776	1.07759e-52	4.73519e-50
OFUSG00482.1	15.389	2.98135	1.03027	2.89376	0.00380657	0.0139627
OFUSG00486.1	7213.07	4.07999	0.483069	8.44597	3.01525e-17	9.81456e-16
OFUSG00487.1	55.1939	3.30754	1.47366	2.24443	0.0248045	0.0676996
OFUSG00488.1	242.863	2.21872	0.38238	5.80239	6.53756e-09	7.66385e-08
OFUSG00497.1	1155.26	1.89016	0.606635	3.11581	0.00183439	0.00741594
OFUSG00498.1	190.195	2.01536	0.853641	2.36089	0.018231	0.0523708
OFUSG00498.3	118.402	1.52972	0.696883	2.19509	0.0281572	0.0753081
OFUSG00507.1	174.321	3.2063	0.743798	4.31072	1.62725e-05	0.000106451
OFUSG00509.1	24.1465	3.04196	1.23973	2.45374	0.0141381	0.0423932
OFUSG00511.1	264.371	1.12873	0.531813	2.12242	0.0338029	0.0873428
OFUSG00516.1	5581.13	0.757272	0.261479	2.89611	0.00377821	0.0138771
OFUSG00517.1	435.831	2.24725	0.247974	9.06244	1.27568e-19	5.13983e-18
OFUSG00517.2	377.651	1.08395	0.446762	2.42625	0.0152558	0.0451051
OFUSG00524.1	456.886	9.32808	1.54573	6.03472	1.59234e-09	2.05702e-08
OFUSG00525.1	151.681	5.9674	1.56946	3.80221	0.00014341	0.000766609
OFUSG00529.1	298.699	0.645778	0.284926	2.26648	0.023422	0.0645403
OFUSG00539.1	741.682	0.767266	0.36641	2.09401	0.0362594	0.0925169
OFUSG00542.1	1483.34	0.562449	0.250895	2.24177	0.024976	0.0680981
OFUSG00543.1	2899.21	0.75053	0.26431	2.83958	0.00451733	0.0161812
OFUSG00548.1	261.314	1.97092	0.837417	2.35357	0.018594	0.0532397
OFUSG00549.1	542.966	4.00075	1.14704	3.48788	0.000486874	0.00230046
OFUSG00550.1	71.4981	1.69063	0.527296	3.20622	0.00134491	0.0056672
OFUSG00558.1	437.221	3.36003	0.375473	8.94879	3.59399e-19	1.38838e-17
OFUSG00559.2	11.2612	5.25845	2.31803	2.2685	0.0232987	0.0642444
OFUSG00564.1	1260.14	4.53945	0.91326	4.9706	6.6745e-07	5.64193e-06
OFUSG00565.1	26.3572	4.09948	1.88914	2.17003	0.0300047	0.0792545
OFUSG00566.1	294.335	4.57275	0.974674	4.69157	2.71113e-06	2.06502e-05
OFUSG00567.1	432.267	4.906	1.33083	3.68643	0.000227425	0.0011631
OFUSG00568.1	52.0562	6.5144	1.59111	4.09425	4.23537e-05	0.000253105
OFUSG00569.1	29.8986	5.33756	2.49206	2.14183	0.0322074	0.0840074
OFUSG00570.1	155.995	6.50598	1.54775	4.20351	2.62805e-05	0.000164644
OFUSG00571.1	22.7359	4.60225	1.37215	3.35403	0.000796426	0.00354846
OFUSG00574.1	79.6611	3.11737	1.42982	2.18025	0.0292391	0.0775747
OFUSG00579.1	57.1183	5.10161	1.83886	2.77433	0.00553153	0.0192672
OFUSG00585.1	187.464	2.5245	0.919923	2.74425	0.00606486	0.0208282
OFUSG00594.1	125.479	5.8835	2.03812	2.88673	0.00389272	0.0142379
OFUSG00595.1	596.249	8.51608	1.66133	5.12606	2.95863e-07	2.65239e-06
OFUSG00597.1	47.6796	7.71185	1.63753	4.70944	2.48403e-06	1.90609e-05
OFUSG00599.1	1809.4	1.76776	0.227501	7.77031	7.82936e-15	1.92638e-13
OFUSG00600.1	472.135	4.68433	0.576949	8.11914	4.69498e-16	1.33505e-14
OFUSG00601.1	115.37	9.50803	1.31614	7.22418	5.04131e-13	1.01851e-11
OFUSG00603.1	26.1176	6.26194	1.82404	3.43301	0.000596929	0.00275527
OFUSG00604.1	5884.15	8.19191	0.919018	8.91376	4.93314e-19	1.88498e-17
OFUSG00607.1	37.1286	3.14186	1.05871	2.96762	0.00300117	0.0113744
OFUSG00609.1	139.556	3.6286	1.11094	3.26624	0.00108985	0.00470593
OFUSG00612.1	150.136	7.25497	2.29802	3.15705	0.00159371	0.00656319
OFUSG00615.1	838.237	1.02448	0.300789	3.40598	0.000659277	0.00300354
OFUSG00617.1	180.805	3.48451	0.837289	4.16166	3.15945e-05	0.00019464
OFUSG00619.1	776.996	1.23059	0.145559	8.45424	2.809e-17	9.18576e-16
OFUSG00621.1	1524.5	7.30213	0.712027	10.2554	1.11894e-24	7.07145e-23
OFUSG00637.1	191.664	4.1091	0.63541	6.46684	1.00071e-10	1.50739e-09
OFUSG00638.1	2219.17	2.39056	0.723419	3.30453	0.000951367	0.00416554
OFUSG00651.1	765.343	1.37483	0.487635	2.81938	0.00481169	0.0171074
OFUSG00654.1	2170.71	1.51148	0.252327	5.99016	2.09639e-09	2.65213e-08
OFUSG00659.1	160.425	4.2651	1.05418	4.04589	5.21249e-05	0.000306483
OFUSG00659.2	213.462	12.1231	4.05759	2.98775	0.00281035	0.0107487
OFUSG00664.1	408.604	0.9786	0.439875	2.22472	0.0261	0.0706322
OFUSG00664.2	932.989	0.712256	0.275833	2.5822	0.00981722	0.031186
OFUSG00665.1	2765.62	1.45308	0.290173	5.00763	5.51053e-07	4.73199e-06
OFUSG00670.1	110.882	4.38823	0.9109	4.81746	1.45396e-06	1.15966e-05
OFUSG00679.1	587.456	0.72978	0.209954	3.47591	0.000509124	0.00239387
OFUSG00688.1	651.541	11.8507	2.19027	5.41061	6.28113e-08	6.3268e-07
OFUSG00688.3	5017.78	0.768811	0.155117	4.95633	7.18386e-07	6.0362e-06
OFUSG00694.1	426.932	5.99031	0.43458	13.7841	3.17503e-43	7.83257e-41
OFUSG00698.1	10.7005	5.06692	1.68841	3.001	0.00269092	0.010361
OFUSG00699.1	3941.44	2.30448	0.21863	10.5406	5.61633e-26	3.97854e-24
OFUSG00705.1	79.7185	6.83408	1.7057	4.00662	6.15936e-05	0.000357007
OFUSG00710.1	22.9572	8.11943	3.42136	2.37316	0.0176367	0.0508923
OFUSG00714.1	2557.77	1.01898	0.0839706	12.1349	6.89679e-34	8.79792e-32
OFUSG00715.1	807.425	1.29752	0.408856	3.17355	0.00150585	0.00624618
OFUSG00720.1	563.248	3.37254	0.95363	3.53652	0.000405431	0.00194572
OFUSG00726.1	37.3368	4.88536	1.89361	2.57992	0.00988244	0.0313365
OFUSG00727.1	132.19	3.68958	1.28172	2.87862	0.00399418	0.0145484
OFUSG00728.1	12.3364	3.07891	1.43724	2.14223	0.0321746	0.0839376
OFUSG00729.1	7.15058	6.40025	2.45476	2.60728	0.00912652	0.0293835
OFUSG00730.1	1783.55	5.73856	0.827154	6.93772	3.98471e-12	7.30521e-11
OFUSG00743.1	195.633	5.48429	0.851848	6.43811	1.20971e-10	1.80865e-09
OFUSG00747.1	121.826	3.68568	0.6439	5.72399	1.04052e-08	1.17994e-07
OFUSG00748.1	2974.63	1.97152	0.226922	8.68809	3.68569e-18	1.31206e-16
OFUSG00753.1	220.396	1.21049	0.328283	3.68734	0.000226613	0.00116
OFUSG00761.1	106.561	3.4801	1.36657	2.54659	0.0108781	0.0340106
OFUSG00767.1	30.153	1.55289	0.592859	2.61933	0.00881026	0.0285648
OFUSG00768.1	30.195	3.16827	1.02263	3.09816	0.00194726	0.00780876
OFUSG00771.1	1234.47	1.91356	0.322285	5.93747	2.89447e-09	3.60023e-08
OFUSG00783.1	9.00282	2.82581	1.23555	2.28708	0.0221911	0.0617228
OFUSG00785.1	13.5756	2.77966	0.847645	3.27927	0.00104075	0.00451892
OFUSG00794.1	30.2658	4.7355	1.33825	3.53858	0.000402288	0.00193196
OFUSG00805.1	1365.32	1.39305	0.221808	6.28043	3.37639e-10	4.762e-09
OFUSG00811.1	42.889	3.04859	0.962431	3.16759	0.00153709	0.00636167
OFUSG00822.1	666.417	1.64825	0.316915	5.20092	1.98303e-07	1.8351e-06
OFUSG00832.1	16.4984	2.33909	1.09348	2.13914	0.0324247	0.0844802
OFUSG00833.1	1315.86	1.9581	0.207646	9.42999	4.1014e-21	1.92239e-19
OFUSG00840.2	322.419	2.09784	0.280123	7.48901	6.9395e-14	1.52827e-12
OFUSG00841.2	329.773	2.37089	0.480023	4.93911	7.84787e-07	6.54137e-06
OFUSG00842.1	1388.8	2.58009	0.638233	4.04255	5.28723e-05	0.000310229
OFUSG00844.1	3555.43	0.609957	0.223003	2.7352	0.00623431	0.0213346
OFUSG00847.1	913.952	2.03151	0.436136	4.65798	3.19325e-06	2.40053e-05
OFUSG00847.2	136.766	1.80676	0.87489	2.06513	0.038911	0.0979935
OFUSG00849.1	11.4755	7.01634	2.59549	2.70328	0.00686589	0.0231273
OFUSG00857.1	385.863	3.93707	0.678129	5.80578	6.40677e-09	7.52308e-08
OFUSG00865.1	6814.87	5.07624	1.20506	4.21244	2.52622e-05	0.000158848
OFUSG00870.1	137.798	5.3332	0.924386	5.76945	7.95321e-09	9.17049e-08
OFUSG00870.2	31.2743	5.7736	1.98261	2.91212	0.00358982	0.0132651
OFUSG00871.3	1433.28	5.91238	2.11593	2.79423	0.0052024	0.018293
OFUSG00872.1	157.261	1.71364	0.725471	2.36211	0.0181712	0.0522044
OFUSG00877.1	1683.91	1.43133	0.412637	3.46875	0.000522892	0.00245129
OFUSG00889.1	12176.8	1.71139	0.60572	2.82537	0.00472254	0.0168287
OFUSG00893.1	245.701	3.00585	1.18424	2.5382	0.0111424	0.0347119
OFUSG00894.1	272.619	5.58137	0.485587	11.4941	1.41271e-30	1.43948e-28
OFUSG00895.2	168.937	2.72196	1.15234	2.36213	0.0181705	0.0522044
OFUSG00898.1	647.556	1.26599	0.278832	4.54034	5.61635e-06	4.02212e-05
OFUSG00899.1	29.649	4.87351	1.26569	3.85048	0.000117886	0.000643126
OFUSG00904.1	1069.22	0.413551	0.18931	2.18452	0.0289241	0.0768768
OFUSG00905.1	16.6478	3.28596	1.45093	2.26473	0.0235295	0.0647921
OFUSG00913.1	447.273	0.662	0.255179	2.59425	0.00947974	0.0303194
OFUSG00914.1	46.2684	3.17447	1.14488	2.77276	0.00555837	0.0193415
OFUSG00915.2	372.865	3.77531	0.595846	6.33606	2.35719e-10	3.39086e-09
OFUSG00915.3	130.032	5.66274	1.0919	5.18613	2.14707e-07	1.97198e-06
OFUSG00926.1	532.757	1.75636	0.401101	4.37884	1.19312e-05	7.99287e-05
OFUSG00939.1	4192	1.53485	0.149075	10.2959	7.3559e-25	4.7776e-23
OFUSG00940.1	1988.18	1.05744	0.470584	2.24707	0.0246356	0.0673105
OFUSG00942.1	12.7084	4.66097	1.65687	2.81313	0.00490622	0.0173995
OFUSG00947.1	6547.98	5.02857	1.69958	2.95872	0.0030892	0.0116645
OFUSG00954.1	19.8214	4.3182	1.01471	4.25562	2.0847e-05	0.000133397
OFUSG00963.1	27.7281	2.61001	0.865855	3.01437	0.00257513	0.00998215
OFUSG00977.2	1089.19	2.98687	0.582752	5.12546	2.96816e-07	2.6584e-06
OFUSG00977.3	1312.4	2.6589	0.635192	4.18598	2.83937e-05	0.000176585
OFUSG00994.1	436.895	0.670149	0.256119	2.61655	0.00888233	0.0287413
OFUSG00995.1	1321.01	1.42757	0.289198	4.9363	7.96182e-07	6.62261e-06
OFUSG01001.1	40.6442	4.15085	1.56994	2.64396	0.00819434	0.0268652
OFUSG01002.1	114.749	2.11036	0.864576	2.44092	0.0146499	0.0436393
OFUSG01010.1	40.0154	2.56624	1.04772	2.44937	0.0143107	0.0428332
OFUSG01016.1	240.117	1.72436	0.457182	3.77171	0.000162132	0.00085659
OFUSG01017.1	2697.39	0.70191	0.108767	6.45335	1.09407e-10	1.64275e-09
OFUSG01017.2	310.373	9.15058	3.5717	2.56197	0.0104081	0.0327229
OFUSG01027.1	1176.51	0.492056	0.211584	2.32558	0.020041	0.0567186
OFUSG01032.3	613.047	4.36795	0.884762	4.93687	7.93875e-07	6.60928e-06
OFUSG01032.4	734.726	1.42921	0.61646	2.31841	0.0204273	0.0576609
OFUSG01033.1	78.0093	8.24749	1.62053	5.08937	3.5926e-07	3.1852e-06
OFUSG01034.2	1174	1.60806	0.42255	3.80561	0.000141456	0.000757456
OFUSG01036.1	1392.14	1.65427	0.32482	5.09289	3.5264e-07	3.12947e-06
OFUSG01045.1	60.4316	2.38481	0.903226	2.64033	0.00828258	0.0270965
OFUSG01050.1	54.0001	5.29514	1.91246	2.76876	0.00562696	0.0195367
OFUSG01061.1	895.908	0.664213	0.267816	2.48011	0.0131343	0.0398419
OFUSG01062.1	257.986	3.03674	1.09905	2.76305	0.00572647	0.0198308
OFUSG01065.1	4591.17	0.655759	0.283669	2.31171	0.0207939	0.0585254
OFUSG01068.1	17.1304	1.70455	0.794741	2.14478	0.0319702	0.0835205
OFUSG01073.2	1189.31	2.93775	0.755763	3.88714	0.000101433	0.000561204
OFUSG01079.1	651.727	6.48857	0.944771	6.86788	6.51638e-12	1.16578e-10
OFUSG01096.1	528.174	0.575418	0.275436	2.08912	0.0366969	0.093337
OFUSG01107.1	2126.19	3.50937	0.45476	7.71697	1.19125e-14	2.8732e-13
OFUSG01112.1	507.8	5.30295	0.95072	5.57782	2.43551e-08	2.62228e-07
OFUSG01112.2	305.529	11.9539	1.47285	8.11618	4.81101e-16	1.36529e-14
OFUSG01113.1	300.628	3.64598	0.311809	11.693	1.38451e-31	1.55746e-29
OFUSG01125.1	277.986	3.13776	0.582046	5.39092	7.00976e-08	7.02049e-07
OFUSG01132.1	555.938	1.57866	0.310865	5.07829	3.8085e-07	3.36073e-06
OFUSG01133.1	111.827	0.914151	0.370347	2.46836	0.0135732	0.0409613
OFUSG01138.1	102.494	1.13207	0.453123	2.49837	0.0124765	0.0381804
OFUSG01141.1	336.099	6.79409	0.588857	11.5378	8.51016e-31	8.86412e-29
OFUSG01150.1	188.282	1.58874	0.566779	2.8031	0.00506134	0.0178645
OFUSG01152.1	118.747	2.58455	1.07563	2.40284	0.0162685	0.0474851
OFUSG01153.1	25.2434	6.23113	1.91473	3.25431	0.00113668	0.00488043
OFUSG01154.1	905.057	3.32766	1.23672	2.69072	0.00712985	0.0238848
OFUSG01164.2	23.6035	5.339	1.91186	2.79256	0.00522921	0.0183643
OFUSG01189.1	6.21404	4.28589	1.70472	2.51413	0.0119327	0.0367634
OFUSG01191.1	399.504	10.3213	1.46288	7.05547	1.72022e-12	3.29998e-11
OFUSG01194.1	89.3471	3.04345	1.14397	2.66042	0.00780431	0.0257848
OFUSG01198.1	582.266	1.34253	0.412325	3.25599	0.00112999	0.00485542
OFUSG01199.1	18.4638	2.9889	1.19912	2.49257	0.0126821	0.0387212
OFUSG01200.1	634.737	3.5614	0.349998	10.1755	2.55083e-24	1.55275e-22
OFUSG01206.1	20.8934	4.60554	1.12418	4.09681	4.18879e-05	0.000250748
OFUSG01210.1	923.612	2.62129	0.658326	3.98175	6.84099e-05	0.000392679
OFUSG01211.1	26.6262	3.94826	1.06367	3.71193	0.000205682	0.00106194
OFUSG01219.1	233.791	0.824169	0.333481	2.47141	0.013458	0.0406662
OFUSG01227.1	1415.65	2.40015	0.649164	3.6973	0.000217908	0.00111993
OFUSG01234.1	389.285	1.67725	0.408485	4.10603	4.02513e-05	0.00024224
OFUSG01235.1	666.734	0.501399	0.220185	2.27717	0.0227764	0.0630453
OFUSG01241.2	864.976	1.66555	0.496561	3.35416	0.000796052	0.00354792
OFUSG01263.1	468.305	1.71881	0.312956	5.49217	3.97018e-08	4.12005e-07
OFUSG01275.1	45.3067	2.54267	1.01152	2.51372	0.0119465	0.0367947
OFUSG01278.1	1180.82	0.491729	0.17278	2.84598	0.00442752	0.0158987
OFUSG01280.1	545.665	0.684832	0.224539	3.04995	0.00228878	0.00899992
OFUSG01282.1	7.75568	5.28707	2.17045	2.43593	0.0148536	0.0441291
OFUSG01284.1	201.839	4.81059	0.961296	5.00428	5.60721e-07	4.80182e-06
OFUSG01290.1	16.9816	2.42646	1.05805	2.29334	0.0218283	0.0608583
OFUSG01291.1	142.128	5.43463	0.949914	5.72118	1.05786e-08	1.19767e-07
OFUSG01305.1	46.8834	2.84143	1.22521	2.31915	0.0203871	0.0575533
OFUSG01339.1	474.338	1.35222	0.592187	2.28343	0.0224049	0.0621945
OFUSG01341.1	639.778	1.65962	0.38073	4.35905	1.30631e-05	8.7117e-05
OFUSG01342.2	617.57	2.06113	0.734736	2.80527	0.00502742	0.017771
OFUSG01343.1	2229.57	2.15901	0.343247	6.28997	3.1753e-10	4.49642e-09
OFUSG01344.1	1926.45	1.7715	0.35393	5.00522	5.57989e-07	4.78424e-06
OFUSG01348.1	68.7401	6.57892	2.04228	3.22137	0.00127581	0.00540439
OFUSG01349.1	550.796	1.70587	0.250669	6.80527	1.00862e-11	1.75203e-10
OFUSG01355.1	186.754	4.72095	0.860579	5.48579	4.11635e-08	4.26231e-07
OFUSG01356.1	209.138	5.49814	0.950941	5.78179	7.39111e-09	8.57863e-08
OFUSG01380.1	225.674	2.31311	0.581686	3.97656	6.99201e-05	0.000400155
OFUSG01382.1	218.435	5.56315	0.677007	8.21726	2.08199e-16	6.20251e-15
OFUSG01383.1	936.771	2.57091	0.282838	9.08968	9.93348e-20	4.07229e-18
OFUSG01384.1	391.123	5.89567	0.853168	6.91032	4.83545e-12	8.77904e-11
OFUSG01385.1	82.8031	7.66837	2.00573	3.82323	0.000131716	0.000709626
OFUSG01385.2	217.127	3.6428	0.441732	8.24664	1.62911e-16	4.92639e-15
OFUSG01386.1	6.08121	5.83231	2.26211	2.57826	0.00992984	0.0314585
OFUSG01388.1	140.468	8.95633	1.52849	5.85959	4.64002e-09	5.57655e-08
OFUSG01391.1	743.436	6.23059	1.0516	5.92488	3.12524e-09	3.86334e-08
OFUSG01392.1	7356.44	8.5789	1.50037	5.71787	1.07871e-08	1.2198e-07
OFUSG01398.1	9.05978	3.70564	1.55551	2.38226	0.0172067	0.0498099
OFUSG01401.1	224.073	3.24739	0.499693	6.49876	8.09822e-11	1.23977e-09
OFUSG01403.1	876.662	1.22373	0.49409	2.47674	0.0132588	0.0401548
OFUSG01405.2	1688.48	11.5975	2.66591	4.3503	1.35949e-05	9.03636e-05
OFUSG01408.1	42.6421	4.30368	1.26482	3.40261	0.000667457	0.00303638
OFUSG01417.1	463.451	1.80235	0.342704	5.25919	1.44691e-07	1.37565e-06
OFUSG01417.2	8526.31	0.63092	0.292604	2.15622	0.0310663	0.0815377
OFUSG01421.1	555.802	4.24565	0.751214	5.65171	1.58856e-08	1.75403e-07
OFUSG01423.1	51.6227	7.09186	2.79925	2.53349	0.0112934	0.0350982
OFUSG01423.5	224.708	2.01746	0.76629	2.63277	0.00846924	0.0275991
OFUSG01434.1	123.674	10.2938	1.8525	5.55673	2.74882e-08	2.93155e-07
OFUSG01434.2	129.893	3.63329	1.5359	2.36557	0.0180022	0.0517769
OFUSG01435.1	192.355	2.83436	0.688286	4.118	3.8217e-05	0.000231085
OFUSG01437.1	751.264	1.28492	0.452049	2.84244	0.00447693	0.0160531
OFUSG01441.1	2175.74	5.99607	0.822512	7.28994	3.10086e-13	6.43583e-12
OFUSG01442.1	85.2624	3.09377	0.680424	4.54683	5.44606e-06	3.90713e-05
OFUSG01443.1	129.949	5.16672	0.879534	5.87439	4.24404e-09	5.12914e-08
OFUSG01444.2	1080.5	9.38629	1.48245	6.33162	2.42599e-10	3.48449e-09
OFUSG01461.2	136.257	7.70571	2.10547	3.65986	0.000252353	0.00127688
OFUSG01463.1	222.907	1.4881	0.391846	3.79767	0.00014606	0.000779293
OFUSG01482.2	121.872	4.93178	2.31227	2.13287	0.0329353	0.0855647
OFUSG01485.1	16.2796	2.40952	1.03396	2.33039	0.0197858	0.0561206
OFUSG01511.1	69.4594	6.73815	2.54859	2.64387	0.00819639	0.0268654
OFUSG01511.3	654.463	1.50701	0.323163	4.6633	3.11186e-06	2.34247e-05
OFUSG01512.1	478.653	3.18441	0.875824	3.6359	0.000277011	0.0013904
OFUSG01514.1	2207.85	0.6865	0.309441	2.21852	0.0265197	0.0715359
OFUSG01515.1	1966.15	0.781421	0.162606	4.8056	1.54286e-06	1.22778e-05
OFUSG01531.1	1510.73	8.29522	1.37887	6.01597	1.78811e-09	2.28682e-08
OFUSG01533.1	2374.52	2.43144	0.464681	5.23249	1.67242e-07	1.56882e-06
OFUSG01551.2	424.103	0.953609	0.353158	2.70023	0.00692918	0.0233181
OFUSG01551.3	1640.86	1.87044	0.406936	4.59639	4.29881e-06	3.14096e-05
OFUSG01553.2	1686.71	2.94996	0.415853	7.09376	1.30518e-12	2.53141e-11
OFUSG01555.1	897.905	1.8772	0.345706	5.43006	5.63362e-08	5.72792e-07
OFUSG01557.1	189.559	1.57837	0.32733	4.82196	1.42157e-06	1.13576e-05
OFUSG01563.1	117.455	2.33938	0.881333	2.65436	0.00794582	0.0261786
OFUSG01567.2	536.383	4.21819	1.07681	3.9173	8.95472e-05	0.000502461
OFUSG01567.3	94.456	4.84174	0.956694	5.0609	4.17274e-07	3.65804e-06
OFUSG01567.4	168.999	8.28391	1.96968	4.20572	2.60254e-05	0.000163228
OFUSG01571.1	3057.58	2.62042	0.376698	6.95628	3.49371e-12	6.44709e-11
OFUSG01571.2	1206.2	1.32668	0.337954	3.92563	8.65019e-05	0.000486149
OFUSG01580.1	277.285	1.96112	0.344876	5.68644	1.29717e-08	1.45175e-07
OFUSG01592.1	38.6892	3.94681	1.28883	3.06232	0.00219632	0.00868491
OFUSG01606.1	32.4412	1.7016	0.740873	2.29675	0.0216328	0.0604031
OFUSG01607.1	90.8802	2.28424	0.905585	2.52239	0.0116561	0.0360479
OFUSG01608.1	2383.72	2.84742	0.381437	7.46498	8.33142e-14	1.82196e-12
OFUSG01613.1	2772.28	2.46655	0.180924	13.6331	2.54556e-42	5.77328e-40
OFUSG01615.2	42.3953	3.35904	0.73791	4.55211	5.31116e-06	3.81717e-05
OFUSG01616.1	5343.86	4.87828	0.676132	7.21498	5.39432e-13	1.08515e-11
OFUSG01619.1	838.689	0.617805	0.180618	3.42051	0.000625039	0.00286426
OFUSG01643.1	1147.87	1.99353	0.397147	5.01961	5.17762e-07	4.47343e-06
OFUSG01645.1	75.5553	2.23551	0.344504	6.48908	8.63604e-11	1.31566e-09
OFUSG01649.1	43.951	4.36547	0.939934	4.64444	3.40995e-06	2.5471e-05
OFUSG01651.1	77.9682	2.57179	0.723114	3.55655	0.000375755	0.00181945
OFUSG01655.1	64.314	3.84764	1.86082	2.06771	0.0386675	0.0974415
OFUSG01655.2	64.314	3.84764	1.86082	2.06771	0.0386675	0.0974415
OFUSG01659.1	145.296	1.03164	0.311013	3.31703	0.000909803	0.003996
OFUSG01663.1	45.6857	2.88233	0.713382	4.04038	5.33647e-05	0.000312726
OFUSG01670.1	943.669	1.7255	0.415417	4.15367	3.2719e-05	0.000200688
OFUSG01672.1	35.4433	3.6996	1.66361	2.22383	0.0261596	0.0707458
OFUSG01674.1	44.1781	2.10682	0.529979	3.97529	7.02924e-05	0.000402204
OFUSG01675.1	172.781	3.76065	0.792696	4.74412	2.09412e-06	1.62778e-05
OFUSG01677.1	607.879	1.2301	0.579761	2.12173	0.0338605	0.0874595
OFUSG01687.1	295.092	2.84625	1.01902	2.79312	0.00522027	0.0183374
OFUSG01688.1	16.7932	1.83685	0.890262	2.06327	0.0390871	0.0983227
OFUSG01698.1	361.073	2.57023	0.36662	7.01063	2.37255e-12	4.46907e-11
OFUSG01699.1	483.052	0.813892	0.251996	3.22979	0.00123882	0.00526514
OFUSG01721.1	676.83	1.61186	0.27215	5.92267	3.16753e-09	3.90704e-08
OFUSG01723.1	184.893	0.768322	0.348913	2.20205	0.027662	0.0740683
OFUSG01732.1	5.50293	3.26904	1.41821	2.30504	0.0211644	0.0593789
OFUSG01734.1	26.4631	1.67259	0.514615	3.25018	0.00115334	0.00494591
OFUSG01735.1	26.9002	4.1436	0.938717	4.41411	1.01426e-05	6.89821e-05
OFUSG01742.1	683.464	2.12587	0.959338	2.21598	0.0266928	0.0718905
OFUSG01743.1	905.636	4.97596	0.743721	6.69063	2.22211e-11	3.70801e-10
OFUSG01744.1	32.7271	2.56025	0.970408	2.63832	0.00833175	0.0272268
OFUSG01748.1	19.2736	2.74432	1.22863	2.23364	0.025507	0.069254
OFUSG01749.1	130.508	1.8867	0.503333	3.74842	0.00017795	0.000932801
OFUSG01751.2	126.638	8.8087	2.4672	3.57032	0.000356541	0.00173658
OFUSG01767.1	472.841	0.398103	0.188329	2.11387	0.0345267	0.0887563
OFUSG01769.1	10.2868	6.70424	2.51811	2.66241	0.00775842	0.0256668
OFUSG01770.1	269.299	0.986179	0.355971	2.77039	0.0055989	0.0194549
OFUSG01771.1	246.501	12.296	1.47443	8.33948	7.46188e-17	2.31647e-15
OFUSG01773.1	556.397	5.5085	1.63719	3.3646	0.000766544	0.00343163
OFUSG01775.1	927.946	2.51819	1.03905	2.42354	0.01537	0.0453663
OFUSG01776.1	438.865	1.29771	0.531867	2.43991	0.0146908	0.0437103
OFUSG01777.1	998.668	0.752863	0.167072	4.50621	6.59951e-06	4.66796e-05
OFUSG01778.1	2654.46	1.12283	0.201435	5.57416	2.48721e-08	2.67691e-07
OFUSG01779.1	4971.16	1.78651	0.562417	3.17648	0.00149076	0.00619453
OFUSG01792.1	235.379	2.48241	0.743426	3.33914	0.000840376	0.00372304
OFUSG01793.2	210.086	1.28799	0.560842	2.29653	0.0216456	0.0604328
OFUSG01794.1	12.3805	4.27806	1.12118	3.81568	0.000135807	0.000729432
OFUSG01800.1	273.555	5.59115	1.60762	3.47792	0.000505327	0.00237727
OFUSG01804.1	30832.2	0.500851	0.177933	2.81483	0.00488024	0.0173181
OFUSG01808.1	898.901	3.47098	0.776278	4.47131	7.77424e-06	5.41712e-05
OFUSG01813.2	908.843	1.25099	0.439721	2.84495	0.00444179	0.0159393
OFUSG01815.1	1036.29	1.17572	0.171883	6.84025	7.90577e-12	1.4014e-10
OFUSG01816.1	928.142	0.727664	0.337053	2.1589	0.030858	0.0811198
OFUSG01835.1	27254	5.95897	0.392258	15.1914	4.02922e-52	1.66638e-49
OFUSG01837.1	41.2561	2.4405	0.964621	2.53001	0.0114058	0.0354085
OFUSG01838.1	2986.32	1.34426	0.609797	2.20443	0.0274938	0.0736951
OFUSG01838.2	1438.83	3.0898	0.536043	5.7641	8.20941e-09	9.44653e-08
OFUSG01838.3	4871.16	2.44162	0.194625	12.5452	4.22102e-36	6.348e-34
OFUSG01846.1	802.764	1.23695	0.339552	3.64288	0.000269603	0.00135782
OFUSG01846.2	1031.34	1.14935	0.362215	3.17312	0.00150812	0.00625191
OFUSG01852.1	103.508	0.961613	0.315219	3.05062	0.00228372	0.00898379
OFUSG01860.2	151.742	9.11024	1.9372	4.70278	2.56638e-06	1.965e-05
OFUSG01862.1	3053.41	0.64924	0.121975	5.32273	1.02221e-07	9.98968e-07
OFUSG01869.1	17.1505	4.10317	1.74933	2.34557	0.0189978	0.054238
OFUSG01870.1	285.852	3.1262	1.07089	2.91927	0.00350856	0.0130053
OFUSG01879.1	134.804	1.3429	0.273902	4.90286	9.44513e-07	7.75096e-06
OFUSG01880.1	102.016	1.55994	0.34039	4.58281	4.58761e-06	3.33292e-05
OFUSG01889.1	948.303	2.12247	0.238967	8.88189	6.57368e-19	2.47485e-17
OFUSG01893.1	19.6621	7.74829	2.52437	3.06939	0.00214496	0.00850216
OFUSG01894.1	14.1797	2.17285	1.05637	2.05689	0.0396969	0.0996427
OFUSG01895.1	34.9273	1.81359	0.743146	2.44042	0.0146702	0.0436755
OFUSG01903.1	81.086	1.60136	0.58288	2.74732	0.00600847	0.0206522
OFUSG01912.1	17.7353	2.83839	1.33323	2.12896	0.0332572	0.0862181
OFUSG01914.1	195.063	0.734191	0.328195	2.23705	0.0252828	0.0687913
OFUSG01918.2	2130.1	0.990121	0.277381	3.56953	0.00035762	0.00174063
OFUSG01919.1	866.234	0.506723	0.229085	2.21194	0.0269705	0.0725343
OFUSG01921.1	1929.93	0.793096	0.345809	2.29345	0.0218222	0.0608473
OFUSG01928.1	169.916	6.06621	0.860568	7.04908	1.801e-12	3.43854e-11
OFUSG01931.1	415.541	2.74385	0.605627	4.53059	5.88185e-06	4.20155e-05
OFUSG01933.1	4843.36	0.710029	0.25757	2.75665	0.00583973	0.0201683
OFUSG01937.1	2747.97	0.88836	0.397684	2.23383	0.025494	0.069232
OFUSG01940.1	351.075	4.1461	0.587752	7.05416	1.7364e-12	3.32422e-11
OFUSG01941.1	44.6022	3.30591	1.26985	2.60338	0.00923096	0.0296417
OFUSG01957.1	54.9722	3.28401	1.35689	2.42025	0.0155097	0.0457059
OFUSG01990.1	5357.26	1.56758	0.234493	6.68496	2.3099e-11	3.83933e-10
OFUSG02001.1	832.765	0.594312	0.192027	3.09493	0.00196858	0.00788526
OFUSG02010.1	12.0115	2.4545	1.0063	2.43913	0.0147226	0.0437909
OFUSG02013.1	52.2001	1.35227	0.543074	2.49003	0.0127733	0.0389571
OFUSG02019.1	38.1113	5.62703	1.2585	4.47123	7.77706e-06	5.41774e-05
OFUSG02027.1	304.057	3.75115	0.816967	4.59156	4.39946e-06	3.2095e-05
OFUSG02031.1	393.938	2.61537	1.01545	2.57558	0.0100073	0.0316681
OFUSG02032.1	155.479	2.20589	0.990637	2.22674	0.0259646	0.0703064
OFUSG02037.1	49.1929	5.70437	2.73904	2.08261	0.0372866	0.0945802
OFUSG02038.1	63.9243	2.99291	1.28179	2.33494	0.0195465	0.0555651
OFUSG02039.1	484.858	8.24791	1.84062	4.48105	7.42784e-06	5.20282e-05
OFUSG02040.1	244.376	4.67429	1.43448	3.25852	0.00111995	0.00481887
OFUSG02043.1	125.224	9.96105	1.5798	6.30527	2.87684e-10	4.09854e-09
OFUSG02045.3	273.506	2.84998	0.474852	6.00183	1.95111e-09	2.47725e-08
OFUSG02048.1	109.8	5.59755	1.68742	3.31723	0.000909152	0.00399376
OFUSG02050.1	24.1466	4.94528	1.37048	3.60843	0.000308061	0.00152421
OFUSG02057.1	185.819	1.01147	0.402295	2.51425	0.0119286	0.0367555
OFUSG02083.1	795.007	0.912731	0.351035	2.60011	0.0093193	0.0298742
OFUSG02111.1	54.6633	2.13738	0.801899	2.6654	0.00768961	0.0254919
OFUSG02121.1	346.842	1.3969	0.571275	2.44522	0.0144762	0.0432321
OFUSG02123.1	14.0189	2.91192	1.17582	2.47651	0.0132673	0.0401612
OFUSG02150.1	1054.84	0.510441	0.229887	2.22039	0.026392	0.0712716
OFUSG02151.1	1115.34	2.10657	0.406657	5.18022	2.2162e-07	2.03083e-06
OFUSG02154.1	450.758	5.81673	1.0208	5.69819	1.21083e-08	1.35937e-07
OFUSG02160.1	34.3724	2.46185	0.934782	2.63361	0.00844819	0.0275433
OFUSG02161.1	547.871	1.88163	0.491074	3.83166	0.000127282	0.000687316
OFUSG02163.1	164.607	1.72411	0.756472	2.27915	0.0226581	0.0628045
OFUSG02168.1	34.014	5.15265	0.941277	5.4741	4.3974e-08	4.52831e-07
OFUSG02172.1	1939.03	1.5588	0.304687	5.11607	3.11969e-07	2.78347e-06
OFUSG02173.1	46.5942	3.16189	1.30575	2.42151	0.015456	0.0455675
OFUSG02177.1	1539.14	0.971621	0.240678	4.03701	5.41357e-05	0.000316849
OFUSG02186.1	41.9005	2.39448	0.894769	2.67609	0.00744866	0.0248197
OFUSG02189.1	67.145	2.33248	0.898552	2.59583	0.0094364	0.030198
OFUSG02190.1	95.5527	2.78147	0.867556	3.2061	0.00134547	0.00566852
OFUSG02194.1	33.2715	2.45786	1.12301	2.18863	0.0286237	0.0763018
OFUSG02204.1	824.992	0.598928	0.268727	2.22876	0.0258299	0.0699956
OFUSG02206.1	810.829	1.97322	0.293217	6.72956	1.70178e-11	2.88657e-10
OFUSG02209.1	927.334	2.46764	0.383909	6.42767	1.29578e-10	1.92505e-09
OFUSG02210.1	733.499	0.984978	0.388492	2.53539	0.0112322	0.0349352
OFUSG02215.1	11899.1	0.761254	0.190952	3.98663	6.70198e-05	0.000385755
OFUSG02218.1	2863.42	1.8738	0.366791	5.10862	3.24524e-07	2.88725e-06
OFUSG02226.1	246.099	5.33649	2.40608	2.21792	0.0265602	0.0716159
OFUSG02232.1	2607.05	1.42997	0.562558	2.5419	0.0110251	0.0344015
OFUSG02233.1	716.356	2.00214	0.78962	2.53558	0.0112261	0.0349201
OFUSG02240.1	1603.41	1.63121	0.514836	3.16841	0.00153274	0.0063446
OFUSG02251.1	70.6285	4.08559	1.75422	2.32901	0.0198587	0.0562877
OFUSG02255.1	963.169	10.2276	1.05839	9.66341	4.31248e-22	2.20911e-20
OFUSG02265.1	142.109	0.907461	0.285803	3.17513	0.0014977	0.00622062
OFUSG02270.1	402.472	2.43221	0.60889	3.9945	6.48322e-05	0.000374313
OFUSG02277.1	147.733	2.12669	0.784215	2.71187	0.00669052	0.0226097
OFUSG02278.1	589.305	2.30107	0.528809	4.35142	1.35258e-05	8.99471e-05
OFUSG02288.1	206.879	2.13598	0.842226	2.53611	0.0112092	0.0348828
OFUSG02291.1	4718.35	1.26332	0.387107	3.26348	0.00110053	0.00474771
OFUSG02306.1	236.051	5.99203	0.82301	7.28062	3.32284e-13	6.8712e-12
OFUSG02319.1	286.45	5.85005	1.06925	5.47118	4.47038e-08	4.59673e-07
OFUSG02325.1	25.5368	4.46871	1.45981	3.06117	0.00220476	0.00871358
OFUSG02333.1	1771.23	5.34344	1.92809	2.77137	0.00558208	0.0194072
OFUSG02340.1	180.112	1.8712	0.597318	3.13267	0.00173223	0.00706125
OFUSG02341.1	69.6177	6.16453	0.768594	8.02052	1.05299e-15	2.89193e-14
OFUSG02347.1	162.273	3.473	1.57585	2.20389	0.027532	0.0737763
OFUSG02348.1	89.2194	8.94536	1.63345	5.47636	4.3416e-08	4.47646e-07
OFUSG02350.1	34.6644	3.23145	1.3518	2.39048	0.0168262	0.0488896
OFUSG02351.1	27.2307	5.12845	1.89449	2.70703	0.00678873	0.0228893
OFUSG02365.1	27.801	5.49357	1.90742	2.8801	0.0039755	0.0144898
OFUSG02366.1	25.0809	2.54882	1.0286	2.47795	0.013214	0.0400363
OFUSG02377.1	9.39775	5.26861	1.83609	2.86947	0.00411166	0.0149236
OFUSG02382.1	18.9382	6.87921	2.52874	2.72042	0.00651996	0.0221183
OFUSG02388.1	76.7732	1.85455	0.898298	2.06451	0.0389692	0.0981006
OFUSG02388.2	1062.29	0.570134	0.247944	2.29945	0.0214795	0.0600464
OFUSG02390.1	9672.68	1.01698	0.339142	2.99868	0.00271155	0.0104247
OFUSG02402.1	350.226	1.26143	0.372509	3.38632	0.000708364	0.00320227
OFUSG02407.1	1375.13	1.05416	0.43645	2.41531	0.0157218	0.0461915
OFUSG02409.1	1596.71	8.44604	1.15561	7.30876	2.69614e-13	5.64163e-12
OFUSG02421.1	220.401	2.97921	1.32294	2.25197	0.0243244	0.066609
OFUSG02422.1	91.1038	8.97924	1.55563	5.77208	7.82973e-09	9.04294e-08
OFUSG02422.2	38.6265	6.94155	2.44011	2.84477	0.00444435	0.0159444
OFUSG02426.1	1912.6	0.7047	0.185512	3.79868	0.000145471	0.000776591
OFUSG02429.2	1196.05	2.08586	0.360371	5.7881	7.11881e-09	8.28995e-08
OFUSG02430.1	1212.58	1.54285	0.334118	4.61768	3.8806e-06	2.86366e-05
OFUSG02433.1	46.8773	3.62522	0.902661	4.01615	5.91567e-05	0.00034359
OFUSG02434.1	2226.6	1.15887	0.370401	3.1287	0.00175582	0.00713983
OFUSG02435.1	33.736	1.61754	0.637415	2.53765	0.0111599	0.0347485
OFUSG02436.1	164.305	3.66291	0.516049	7.09799	1.26584e-12	2.46191e-11
OFUSG02439.2	730.772	1.16406	0.296238	3.92946	8.51354e-05	0.000479167
OFUSG02440.1	11353	2.37851	0.231983	10.253	1.14758e-24	7.23617e-23
OFUSG02440.2	971.082	3.32876	0.996881	3.33918	0.000840275	0.00372304
OFUSG02441.1	523.818	1.72146	0.325525	5.28826	1.23487e-07	1.1881e-06
OFUSG02450.1	760.606	3.16607	0.711129	4.45218	8.50031e-06	5.87935e-05
OFUSG02453.1	1066.57	1.97989	0.641381	3.08692	0.00202244	0.0080757
OFUSG02454.1	235.068	2.60903	1.18905	2.19421	0.0282207	0.0754492
OFUSG02456.2	2521.85	3.71389	1.74203	2.13194	0.0330122	0.0856934
OFUSG02462.1	1625.8	1.28986	0.439066	2.93774	0.00330612	0.0123547
OFUSG02468.1	33.5765	4.11378	0.954152	4.31145	1.62191e-05	0.000106175
OFUSG02469.1	320.949	6.48944	0.960453	6.75664	1.41226e-11	2.41441e-10
OFUSG02470.1	28.0094	5.61704	1.3745	4.0866	4.3775e-05	0.000261099
OFUSG02472.1	31.5914	3.08334	1.47175	2.09502	0.0361695	0.0923463
OFUSG02478.1	7.49128	4.52115	1.91015	2.36691	0.0179371	0.051611
OFUSG02484.1	1462.91	1.71088	0.250121	6.8402	7.90817e-12	1.4014e-10
OFUSG02486.1	2650.77	0.942555	0.237426	3.96988	7.19082e-05	0.000410781
OFUSG02495.1	86.8607	3.97872	1.02975	3.86379	0.000111641	0.000613217
OFUSG02499.1	4.82248	4.93714	2.39201	2.06401	0.0390167	0.0981981
OFUSG02501.1	2392.85	7.61197	0.676164	11.2576	2.12546e-29	1.9534e-27
OFUSG02502.1	576.656	5.63534	0.597757	9.42747	4.20094e-21	1.96251e-19
OFUSG02504.1	80.253	9.64452	1.59013	6.06523	1.31768e-09	1.72439e-08
OFUSG02506.1	79.7046	3.54953	1.42911	2.48373	0.0130016	0.0395111
OFUSG02511.1	219.894	3.52787	1.54536	2.28287	0.0224377	0.0622734
OFUSG02513.1	282.491	2.95195	1.11632	2.64436	0.00818449	0.0268454
OFUSG02514.1	33.2098	5.98022	1.34963	4.43099	9.38001e-06	6.42147e-05
OFUSG02516.1	4369.35	0.644706	0.161929	3.98142	6.85046e-05	0.000393094
OFUSG02518.1	30.2629	2.87606	1.31301	2.19044	0.0284925	0.0760531
OFUSG02519.1	8.41709	7.72481	3.60725	2.14147	0.0322362	0.0840665
OFUSG02522.1	71.5428	1.59119	0.572204	2.78081	0.00542233	0.0189643
OFUSG02522.2	368.276	1.25668	0.415652	3.0234	0.00249955	0.00973072
OFUSG02531.1	52.0344	1.44979	0.537409	2.69774	0.00698123	0.0234492
OFUSG02532.1	117.37	6.91201	1.76163	3.92365	8.72169e-05	0.000489972
OFUSG02535.1	403.764	6.96601	1.82526	3.81644	0.000135389	0.000727741
OFUSG02537.1	488.444	3.82546	1.72357	2.2195	0.026453	0.0713951
OFUSG02539.2	4838.14	1.61793	0.255313	6.33703	2.3424e-10	3.3713e-09
OFUSG02540.1	4755.44	1.5936	0.232074	6.86676	6.56762e-12	1.1742e-10
OFUSG02547.1	90.5161	1.53062	0.577185	2.65187	0.00800462	0.0263384
OFUSG02549.1	520.831	0.461088	0.158437	2.91023	0.00361161	0.0133338
OFUSG02555.1	14.5551	4.50684	1.70468	2.6438	0.00819813	0.0268654
OFUSG02568.1	45.2083	1.24366	0.56868	2.18693	0.0287478	0.0765529
OFUSG02584.1	50.9258	1.39611	0.599388	2.32922	0.0198473	0.056278
OFUSG02586.1	137.372	1.4122	0.403484	3.50002	0.000465226	0.00220782
OFUSG02591.1	70.508	3.94151	1.04098	3.78636	0.00015287	0.00081239
OFUSG02595.1	35.813	1.39689	0.653829	2.13648	0.0326403	0.0849082
OFUSG02596.1	123.597	7.97286	3.5697	2.23348	0.0255173	0.0692686
OFUSG02596.2	761.14	2.44484	0.869616	2.8114	0.00493263	0.0174711
OFUSG02596.4	237.523	24.3257	2.51008	9.69121	3.28598e-22	1.70816e-20
OFUSG02599.1	137.503	2.53127	1.14349	2.21364	0.0268535	0.0722679
OFUSG02599.2	915.657	3.88805	0.489748	7.93889	2.03997e-15	5.40209e-14
OFUSG02608.1	7686.34	0.325355	0.125624	2.5899	0.00960025	0.0306352
OFUSG02613.1	116.749	1.61322	0.668156	2.41444	0.0157594	0.0462817
OFUSG02626.1	905.571	1.39685	0.303445	4.60331	4.15834e-06	3.04941e-05
OFUSG02628.1	454.774	1.08668	0.496194	2.19003	0.028522	0.07611
OFUSG02637.2	500.599	1.95161	0.827593	2.35818	0.0183648	0.0527066
OFUSG02638.1	585.824	0.824011	0.282033	2.92168	0.0034815	0.0129203
OFUSG02640.1	731.578	1.60139	0.324371	4.93691	7.93691e-07	6.60928e-06
OFUSG02645.2	194.335	23.0335	3.05325	7.54394	4.55998e-14	1.02839e-12
OFUSG02647.1	691.816	0.981559	0.454534	2.15948	0.0308126	0.0810378
OFUSG02648.1	265.968	2.18355	0.82176	2.65716	0.00788016	0.0260049
OFUSG02650.1	124.105	9.71619	1.84274	5.27268	1.34445e-07	1.28561e-06
OFUSG02663.1	126.104	2.263	0.984146	2.29945	0.0214792	0.0600464
OFUSG02664.1	1410.92	1.97123	0.131099	15.0361	4.25638e-51	1.66253e-48
OFUSG02673.1	47.244	1.85026	0.406867	4.54758	5.42673e-06	3.89624e-05
OFUSG02675.2	95.3932	6.67381	1.78227	3.74456	0.000180709	0.000946382
OFUSG02677.1	412.43	2.62157	0.873806	3.00017	0.00269827	0.010385
OFUSG02679.2	9817.46	1.03469	0.412072	2.51094	0.0120411	0.0370292
OFUSG02689.1	5453.12	0.703257	0.107198	6.56037	5.36742e-11	8.42813e-10
OFUSG02690.2	1883	1.60153	0.308032	5.19925	2.00091e-07	1.84982e-06
OFUSG02692.1	313.73	3.34508	0.559234	5.98154	2.21043e-09	2.79013e-08
OFUSG02696.2	2230.71	1.2359	0.414702	2.98022	0.0028804	0.0109752
OFUSG02701.1	5633.54	0.766788	0.220868	3.4717	0.000517169	0.00242729
OFUSG02702.1	328.543	0.970887	0.255907	3.79391	0.000148293	0.000790008
OFUSG02703.2	145.707	7.06182	2.50087	2.82375	0.00474661	0.0169013
OFUSG02706.1	79.304	4.55526	2.08014	2.18988	0.0285326	0.0761313
OFUSG02713.1	86.821	1.10324	0.461079	2.39274	0.0167231	0.0486516
OFUSG02715.1	381.013	4.05659	1.91696	2.11616	0.0343308	0.0883823
OFUSG02715.2	861.216	3.9508	0.83151	4.75136	2.02053e-06	1.5758e-05
OFUSG02721.1	72.085	0.794476	0.344765	2.3044	0.0212004	0.0594377
OFUSG02723.1	4318.33	0.988811	0.382788	2.58318	0.00978944	0.0311364
OFUSG02726.1	688.838	2.59651	0.557788	4.65502	3.23946e-06	2.43332e-05
OFUSG02727.1	74.2936	1.20874	0.570995	2.1169	0.0342682	0.0882531
OFUSG02728.2	321.901	12.0992	1.56559	7.72821	1.09067e-14	2.64421e-13
OFUSG02735.1	10202.4	6.52856	0.682293	9.56856	1.08407e-21	5.34865e-20
OFUSG02738.1	52378	0.346119	0.166874	2.07414	0.0380664	0.0961853
OFUSG02744.1	1223.1	0.663954	0.305616	2.17251	0.0298172	0.0788111
OFUSG02750.1	763.86	6.50796	0.963745	6.75278	1.45041e-11	2.47662e-10
OFUSG02751.1	102.11	2.88313	0.610957	4.71904	2.36966e-06	1.8258e-05
OFUSG02752.1	467.074	6.48848	1.00438	6.4602	1.04567e-10	1.57174e-09
OFUSG02757.1	97.7369	4.79746	0.862915	5.55959	2.70405e-08	2.88819e-07
OFUSG02758.1	12.8481	4.01326	1.39272	2.88161	0.00395647	0.0144316
OFUSG02762.1	4166.4	1.12671	0.209174	5.38646	7.18585e-08	7.17662e-07
OFUSG02770.1	185.762	1.20285	0.345024	3.48629	0.000489771	0.00231221
OFUSG02775.1	1615.16	5.23632	1.25397	4.17579	2.96954e-05	0.000183948
OFUSG02778.1	93.8044	5.7696	1.88447	3.06166	0.00220111	0.00870142
OFUSG02784.1	1911.84	6.13324	0.734347	8.35196	6.71415e-17	2.10739e-15
OFUSG02785.1	309.374	5.04603	0.889301	5.67415	1.39376e-08	1.55357e-07
OFUSG02787.1	121.716	4.91739	0.782152	6.287	3.23662e-10	4.57635e-09
OFUSG02788.1	938.995	3.1169	1.25903	2.47563	0.0133002	0.0402386
OFUSG02789.1	333.527	3.28541	1.26084	2.60574	0.0091676	0.0294731
OFUSG02791.1	342.055	1.77386	0.245505	7.22536	4.99764e-13	1.01041e-11
OFUSG02796.1	58.8649	3.3312	0.766482	4.34609	1.38583e-05	9.18324e-05
OFUSG02798.1	8.3284	5.98394	1.89513	3.15753	0.00159113	0.00655541
OFUSG02807.1	81.1668	1.915	0.561476	3.41066	0.000648064	0.00295724
OFUSG02812.1	36.6524	2.96505	1.35251	2.19226	0.0283606	0.0757656
OFUSG02814.1	440.04	2.50381	0.795913	3.14584	0.00165613	0.00678942
OFUSG02815.1	122.923	5.26535	1.92685	2.73261	0.00628344	0.021487
OFUSG02816.1	197.826	1.29131	0.318512	4.05421	5.03048e-05	0.000296899
OFUSG02818.1	1303.68	3.83207	0.608091	6.3018	2.94217e-10	4.18103e-09
OFUSG02824.1	1607.82	1.03724	0.171059	6.06366	1.33054e-09	1.73961e-08
OFUSG02827.1	871.481	1.32452	0.386717	3.42504	0.000614704	0.0028238
OFUSG02843.1	30.5346	4.96383	1.92361	2.58048	0.00986634	0.0312996
OFUSG02845.1	22.9333	6.58955	1.77938	3.70329	0.000212821	0.00109618
OFUSG02846.1	661.457	2.00003	0.338203	5.9137	3.34501e-09	4.10973e-08
OFUSG02848.1	20.5023	5.94893	1.6044	3.70788	0.000208998	0.00107728
OFUSG02853.1	940.722	2.78834	0.279827	9.96451	2.17947e-23	1.23079e-21
OFUSG02854.1	16.4364	4.06064	1.87225	2.16886	0.0300935	0.0794376
OFUSG02855.1	291.835	2.80216	0.902265	3.10569	0.00189835	0.00764094
OFUSG02856.1	1618.88	5.16671	1.17941	4.38076	1.18267e-05	7.9338e-05
OFUSG02857.1	125.598	5.53755	1.16618	4.74845	2.04978e-06	1.59684e-05
OFUSG02870.2	2501.68	0.504326	0.100154	5.03549	4.76622e-07	4.14088e-06
OFUSG02876.1	849.965	1.36684	0.509209	2.68425	0.00726927	0.0242882
OFUSG02880.1	14.7759	3.49662	1.07118	3.26428	0.00109743	0.00473651
OFUSG02885.1	24.4988	1.49456	0.527357	2.83406	0.00459603	0.016432
OFUSG02888.1	414.387	3.07388	0.762877	4.02933	5.59353e-05	0.000326702
OFUSG02894.1	345.675	0.859903	0.298227	2.88339	0.00393426	0.0143637
OFUSG02901.1	681.699	1.13686	0.197573	5.75414	8.70853e-09	9.9841e-08
OFUSG02902.1	164.043	2.25697	0.558692	4.03974	5.35107e-05	0.000313517
OFUSG02904.2	13.2823	7.93322	3.45884	2.29361	0.0218132	0.0608342
OFUSG02905.1	141.317	7.30864	1.23374	5.92396	3.14276e-09	3.87988e-08
OFUSG02909.1	1108.37	0.750067	0.255158	2.93962	0.00328619	0.0122879
OFUSG02923.1	62.1286	1.93776	0.36672	5.28403	1.26375e-07	1.2136e-06
OFUSG02924.1	54.9983	0.985956	0.323134	3.05123	0.00227908	0.00896804
OFUSG02935.1	1163.77	4.62928	0.898795	5.15053	2.59747e-07	2.34883e-06
OFUSG02955.1	286.428	1.41749	0.487081	2.91017	0.00361235	0.0133338
OFUSG02956.1	96.2226	1.93613	0.440132	4.39897	1.08766e-05	7.35823e-05
OFUSG02963.1	2697.63	3.19977	0.783366	4.08464	4.41445e-05	0.00026319
OFUSG02964.1	3121.14	4.68225	1.13989	4.10762	3.9975e-05	0.000240835
OFUSG02968.1	154.836	3.92599	1.29616	3.02894	0.00245413	0.00957379
OFUSG02972.2	54.0192	1.39906	0.503259	2.78	0.00543581	0.0189831
OFUSG02974.1	4053.55	0.644402	0.186959	3.44676	0.000567346	0.00263378
OFUSG02979.2	61.6064	8.30186	1.88556	4.40287	1.06827e-05	7.23928e-05
OFUSG02983.1	411.82	2.58648	0.774692	3.33871	0.000841676	0.00372704
OFUSG03001.1	2156.76	1.28814	0.273317	4.713	2.44102e-06	1.87565e-05
OFUSG03002.1	184.952	9.63019	1.54421	6.23631	4.48016e-10	6.23432e-09
OFUSG03002.2	113.398	1.91895	0.798177	2.40417	0.0162094	0.0473458
OFUSG03003.1	125.472	2.30793	0.63491	3.63506	0.00027792	0.00139446
OFUSG03004.1	56.69	2.42185	0.557276	4.34587	1.38722e-05	9.19031e-05
OFUSG03004.3	270.716	3.75015	0.465668	8.05326	8.06181e-16	2.23372e-14
OFUSG03007.1	57.8946	3.94783	0.942112	4.1904	2.78464e-05	0.000173603
OFUSG03009.1	56.2418	3.30077	1.2207	2.70399	0.00685123	0.0230834
OFUSG03011.1	990.317	4.34483	0.664964	6.53394	6.40618e-11	9.94267e-10
OFUSG03013.1	394.838	1.72077	0.199022	8.64615	5.32681e-18	1.87492e-16
OFUSG03018.1	364.307	3.07208	0.527912	5.81931	5.90893e-09	6.99397e-08
OFUSG03020.1	291.866	0.757515	0.235384	3.21821	0.00128992	0.00546005
OFUSG03029.1	4672.66	2.62669	0.31267	8.40082	4.4337e-17	1.41531e-15
OFUSG03030.1	1017.35	3.87138	1.02461	3.77839	0.000157845	0.000836144
OFUSG03031.1	702.125	1.35451	0.270463	5.0081	5.4971e-07	4.7219e-06
OFUSG03032.1	1405.43	1.24237	0.237682	5.22701	1.7227e-07	1.61276e-06
OFUSG03034.1	7035.56	0.418548	0.167279	2.5021	0.0123459	0.0378505
OFUSG03064.1	15.475	3.47909	1.6651	2.08942	0.0366696	0.0933199
OFUSG03067.1	37.2712	2.77042	1.14276	2.42431	0.0153374	0.0452938
OFUSG03074.1	3395.34	3.15733	0.545554	5.78738	7.14919e-09	8.32188e-08
OFUSG03074.2	1001.63	1.87505	0.360833	5.19644	2.0314e-07	1.87432e-06
OFUSG03087.2	3655.4	0.547227	0.154638	3.53876	0.000402014	0.00193097
OFUSG03093.2	18.9048	6.19429	2.624	2.36063	0.0182441	0.0523977
OFUSG03104.1	792.801	1.17951	0.202621	5.82127	5.84007e-09	6.91539e-08
OFUSG03112.3	55.9926	3.65063	1.53353	2.38054	0.0172872	0.0500123
OFUSG03114.1	486.723	1.96275	0.488666	4.01655	5.90556e-05	0.000343074
OFUSG03118.1	2589.89	1.81234	0.613539	2.95391	0.00313772	0.0118208
OFUSG03119.1	2211.7	1.34477	0.359164	3.74416	0.000181	0.000947555
OFUSG03121.2	302.52	4.18325	0.98523	4.24596	2.1766e-05	0.000138678
OFUSG03122.1	39.3868	3.11377	1.47653	2.10884	0.0349585	0.0896433
OFUSG03125.1	53.8091	3.33409	0.954539	3.49288	0.000477843	0.00226121
OFUSG03133.1	24.3786	2.5369	1.08433	2.33959	0.0193048	0.0549947
OFUSG03135.2	651.518	6.32956	2.26717	2.79184	0.00524099	0.0183985
OFUSG03137.1	1026.85	1.16214	0.269781	4.30772	1.64947e-05	0.000107804
OFUSG03144.1	110.695	5.77116	2.0229	2.85291	0.00433202	0.0156092
OFUSG03167.1	537.555	0.799614	0.298198	2.68148	0.00732967	0.0244609
OFUSG03168.1	363.344	0.972862	0.435565	2.23356	0.0255118	0.0692603
OFUSG03174.1	715.546	1.98679	0.251178	7.9099	2.57593e-15	6.73888e-14
OFUSG03177.1	1144.16	4.56474	0.421705	10.8245	2.63561e-27	2.05322e-25
OFUSG03180.1	111.13	5.24882	1.53712	3.4147	0.000638512	0.00291934
OFUSG03181.1	56.6394	4.5767	1.54385	2.96448	0.00303196	0.0114746
OFUSG03183.1	596.639	4.87169	0.791433	6.15553	7.4826e-10	1.0117e-08
OFUSG03189.1	11.9313	2.25312	0.956083	2.35662	0.0184423	0.0528967
OFUSG03196.1	20.2204	5.81548	2.35082	2.47381	0.0133682	0.0404083
OFUSG03200.1	76.4097	5.58012	1.65032	3.38124	0.000721598	0.00325634
OFUSG03204.1	2457.35	1.25093	0.272349	4.59313	4.36647e-06	3.18873e-05
OFUSG03206.4	174.73	6.39121	1.96722	3.24885	0.00115874	0.00496531
OFUSG03210.1	35.2125	2.73646	1.09556	2.49778	0.0124973	0.0382282
OFUSG03211.1	453.081	8.84583	0.632263	13.9907	1.77558e-44	4.62359e-42
OFUSG03213.1	321.62	1.66638	0.725413	2.29715	0.0216103	0.0603643
OFUSG03214.1	10.924	3.99819	1.87174	2.13609	0.0326725	0.0849841
OFUSG03220.1	172.437	1.51475	0.479545	3.15873	0.00158458	0.00653321
OFUSG03224.1	439.013	4.35122	0.64196	6.77803	1.21822e-11	2.10184e-10
OFUSG03229.1	1064.49	0.957714	0.373785	2.56221	0.0104009	0.0327077
OFUSG03233.1	78.2284	3.86013	1.84415	2.09318	0.0363334	0.0926617
OFUSG03235.1	2923.9	0.582156	0.21959	2.65111	0.00802285	0.026386
OFUSG03236.1	2191.08	1.30568	0.574728	2.27183	0.0230968	0.0637817
OFUSG03239.1	198.701	3.42566	1.58614	2.15974	0.0307929	0.0810015
OFUSG03248.1	338.803	1.55796	0.462657	3.36743	0.000758729	0.00340043
OFUSG03249.1	220.906	1.29076	0.349974	3.68816	0.000225882	0.00115689
OFUSG03250.1	186.499	1.00395	0.274071	3.6631	0.000249182	0.00126265
OFUSG03252.1	28.1038	2.11324	0.756133	2.7948	0.00519321	0.0182675
OFUSG03260.1	730.004	4.0695	0.672195	6.05405	1.41251e-09	1.83907e-08
OFUSG03262.1	16.1238	2.61699	1.05711	2.47561	0.0133008	0.0402386
OFUSG03263.1	288.396	7.47127	1.59185	4.69346	2.68627e-06	2.04787e-05
OFUSG03264.1	494.257	5.03838	1.75821	2.86562	0.00416191	0.0150723
OFUSG03265.1	212.04	3.56163	0.505362	7.04769	1.81909e-12	3.47071e-11
OFUSG03270.1	1974.32	2.0273	0.918208	2.20789	0.0272518	0.0731821
OFUSG03273.1	81.3201	2.59534	0.950604	2.7302	0.00632957	0.0216095
OFUSG03279.1	125.791	6.41287	2.15458	2.97639	0.00291666	0.0110995
OFUSG03292.1	9.58462	3.39213	1.31427	2.581	0.00985144	0.0312771
OFUSG03294.1	44.1166	4.98353	1.89685	2.62727	0.00860738	0.0279941
OFUSG03303.1	204.277	2.48025	0.962029	2.57814	0.00993326	0.0314658
OFUSG03313.1	544.473	1.19351	0.175432	6.8033	1.0225e-11	1.77454e-10
OFUSG03314.1	557.778	1.30646	0.266926	4.89445	9.85797e-07	8.06386e-06
OFUSG03317.2	333.716	1.71018	0.491421	3.48007	0.00050128	0.00236025
OFUSG03318.1	213.675	0.585267	0.225031	2.60083	0.00929996	0.029819
OFUSG03319.1	12.0639	5.32294	1.87764	2.83492	0.00458378	0.0163924
OFUSG03328.1	42.2135	3.98807	1.45598	2.7391	0.00616083	0.0211139
OFUSG03329.1	124.304	4.05375	1.20097	3.37538	0.000737126	0.00331843
OFUSG03342.1	2408.08	1.36303	0.233342	5.84134	5.1782e-09	6.17847e-08
OFUSG03364.1	403.489	3.48425	0.795182	4.3817	1.17758e-05	7.9057e-05
OFUSG03377.1	979.484	6.1638	0.666894	9.24254	2.40718e-20	1.0383e-18
OFUSG03390.1	465.094	1.61127	0.475107	3.39138	0.000695421	0.00315048
OFUSG03401.1	7.32433	2.93502	1.32198	2.22016	0.0264077	0.0713002
OFUSG03404.1	3627.3	7.07412	0.911786	7.75853	8.59166e-15	2.1029e-13
OFUSG03405.1	568.198	5.06728	0.643172	7.87858	3.31126e-15	8.52771e-14
OFUSG03406.1	592.051	4.99135	0.607468	8.21665	2.09274e-16	6.22796e-15
OFUSG03407.1	34.4898	7.09826	2.6966	2.6323	0.00848102	0.0276343
OFUSG03408.1	50.0027	7.60718	2.0943	3.63232	0.000280887	0.00140683
OFUSG03417.1	1016.68	0.85914	0.203405	4.22379	2.40232e-05	0.000151753
OFUSG03432.1	455.361	1.67578	0.3553	4.71652	2.3991e-06	1.84697e-05
OFUSG03436.1	62.5483	5.11115	1.20351	4.24687	2.16778e-05	0.000138241
OFUSG03438.1	27.7092	3.98045	1.10682	3.5963	0.000322772	0.00158805
OFUSG03439.1	7.72433	6.04269	1.96562	3.07419	0.00211075	0.00838665
OFUSG03440.1	91.8159	4.16948	1.15525	3.60915	0.000307199	0.00152102
OFUSG03442.1	3085.23	0.623682	0.183988	3.38979	0.000699472	0.00316665
OFUSG03447.1	259.178	2.55228	0.616331	4.14109	3.45667e-05	0.000210826
OFUSG03447.3	68.5945	1.29607	0.615979	2.10408	0.0353716	0.0905805
OFUSG03457.2	227.513	5.30928	0.819091	6.48192	9.05648e-11	1.37524e-09
OFUSG03465.1	221.499	3.44396	0.564072	6.10554	1.02452e-09	1.36166e-08
OFUSG03468.1	3399.53	3.84731	0.685182	5.61502	1.96537e-08	2.13819e-07
OFUSG03469.1	1108.68	6.35109	0.842145	7.54157	4.64358e-14	1.04557e-12
OFUSG03471.1	2364.25	1.14105	0.443789	2.57115	0.0101362	0.0320112
OFUSG03478.1	111.349	4.01317	0.842113	4.7656	1.88295e-06	1.47505e-05
OFUSG03479.1	91.3717	2.99341	0.941058	3.18089	0.00146821	0.00612346
OFUSG03480.1	57.6028	3.36899	1.06134	3.17429	0.00150203	0.00623293
OFUSG03485.1	161.892	1.75139	0.688263	2.54465	0.0109387	0.0341849
OFUSG03491.1	60733	0.395249	0.180546	2.18919	0.0285827	0.0762125
OFUSG03494.1	1737.09	3.31159	0.499882	6.62474	3.4787e-11	5.61927e-10
OFUSG03497.1	1324.91	0.370437	0.14542	2.54736	0.0108542	0.0339434
OFUSG03503.1	261.13	4.40193	0.737164	5.97144	2.35166e-09	2.96042e-08
OFUSG03505.1	406.894	4.12814	0.460787	8.95889	3.27959e-19	1.27568e-17
OFUSG03507.1	59.8744	3.61154	1.38466	2.60825	0.00910074	0.0293207
OFUSG03508.1	2929.31	0.939903	0.350252	2.68351	0.00728543	0.0243393
OFUSG03509.1	2082.75	0.713927	0.344687	2.07123	0.0383369	0.0967905
OFUSG03524.1	916.801	1.77601	0.699482	2.53903	0.0111159	0.0346501
OFUSG03525.1	2178.54	6.39806	0.766272	8.34959	6.84982e-17	2.14758e-15
OFUSG03533.1	95.7744	2.64415	0.567991	4.65526	3.23577e-06	2.4312e-05
OFUSG03546.1	514.62	0.698907	0.233697	2.99066	0.00278376	0.010657
OFUSG03547.1	1141.55	0.500244	0.198192	2.52404	0.0116015	0.035913
OFUSG03548.1	220.33	4.17036	0.64282	6.4876	8.72132e-11	1.3265e-09
OFUSG03557.1	5.5217	3.63494	1.75071	2.07627	0.0378689	0.0958049
OFUSG03558.1	565.131	5.85465	1.08681	5.387	7.16417e-08	7.15984e-07
OFUSG03562.1	8.41124	3.89915	1.4669	2.65809	0.00785847	0.0259483
OFUSG03569.1	5129.45	4.22861	1.33393	3.17005	0.00152413	0.0063127
OFUSG03570.1	74.0931	2.84489	0.860463	3.30624	0.000945575	0.00414148
OFUSG03576.1	72.5445	4.24177	0.690218	6.14555	7.96889e-10	1.07435e-08
OFUSG03583.1	633.864	1.71812	0.337611	5.08905	3.59854e-07	3.18947e-06
OFUSG03586.1	550.205	0.844841	0.328822	2.5693	0.0101905	0.0321324
OFUSG03588.1	495.619	1.34495	0.458986	2.93027	0.00338673	0.0126052
OFUSG03593.1	4.5865	5.42787	2.35344	2.30636	0.0210907	0.0592067
OFUSG03597.1	361.912	2.9099	0.952789	3.05409	0.00225746	0.00889666
OFUSG03601.1	1114.14	3.68508	0.333002	11.0662	1.82941e-28	1.587e-26
OFUSG03604.1	200.439	2.93076	0.691317	4.23938	2.24137e-05	0.000142514
OFUSG03613.1	1114.96	0.45204	0.190663	2.37089	0.0177455	0.0511319
OFUSG03639.1	284.021	2.99235	0.365257	8.19244	2.55992e-16	7.53061e-15
OFUSG03640.1	45.4873	3.21928	0.621027	5.18379	2.1742e-07	1.9943e-06
OFUSG03643.1	811.102	6.65787	0.917497	7.25655	3.97077e-13	8.10966e-12
OFUSG03650.1	25.3202	2.26244	0.87517	2.58515	0.00973371	0.0309872
OFUSG03649.3	143.346	3.80025	1.09979	3.45544	0.000549394	0.00256102
OFUSG03664.1	3147	2.56597	0.421548	6.08701	1.15036e-09	1.51957e-08
OFUSG03666.1	720.157	1.283	0.20358	6.30221	2.93439e-10	4.17419e-09
OFUSG03668.1	94.9551	1.0191	0.357635	2.84957	0.00437788	0.0157562
OFUSG03670.1	732.956	1.21289	0.267487	4.53439	5.77705e-06	4.12984e-05
OFUSG03689.1	44.3657	4.4923	0.883579	5.0842	3.69173e-07	3.26794e-06
OFUSG03695.1	1216.37	2.44939	0.570656	4.29223	1.7689e-05	0.000114942
OFUSG03695.2	1018.65	2.42376	0.286748	8.4526	2.84892e-17	9.30548e-16
OFUSG03702.1	1052.49	1.86014	0.398879	4.66341	3.1101e-06	2.34177e-05
OFUSG03704.1	150.647	6.03211	1.52355	3.95926	7.51833e-05	0.000427839
OFUSG03709.1	33.057	5.49992	2.09131	2.6299	0.00854104	0.0278073
OFUSG03718.1	437.74	2.15054	0.362306	5.9357	2.92592e-09	3.63613e-08
OFUSG03729.2	185.364	2.4534	0.830147	2.95538	0.00312284	0.0117726
OFUSG03732.1	72.9657	4.47036	1.35305	3.30391	0.000953471	0.00417411
OFUSG03733.1	58.2596	4.05528	1.82076	2.22725	0.0259305	0.0702259
OFUSG03736.1	421.291	7.89044	0.731214	10.7909	3.80146e-27	2.88941e-25
OFUSG03737.1	12.59	7.27477	2.30793	3.15207	0.00162118	0.00666526
OFUSG03738.1	121.162	1.40849	0.660176	2.1335	0.0328834	0.0854616
OFUSG03739.1	298.485	1.54167	0.377442	4.08451	4.41696e-05	0.00026323
OFUSG03754.1	154.015	0.750476	0.362808	2.06852	0.038591	0.0973358
OFUSG03765.1	393.191	1.23373	0.270789	4.55606	5.21228e-06	3.75185e-05
OFUSG03770.1	973.44	0.939968	0.400421	2.34745	0.0189026	0.0539912
OFUSG03772.1	1836.12	0.701653	0.157581	4.45265	8.48169e-06	5.86935e-05
OFUSG03774.1	168.038	2.62741	0.80982	3.24443	0.00117685	0.00503523
OFUSG03787.1	18.751	1.71162	0.79896	2.14231	0.0321683	0.0839289
OFUSG03788.1	87.6025	1.10785	0.374705	2.95659	0.00311057	0.0117342
OFUSG03791.1	114.296	0.87984	0.358326	2.45541	0.0140722	0.0422297
OFUSG03792.1	205.544	1.1149	0.376163	2.96388	0.0030379	0.0114924
OFUSG03800.1	123.359	3.30253	0.563767	5.85797	4.68555e-09	5.62646e-08
OFUSG03802.1	285.658	1.2641	0.350008	3.61163	0.000304277	0.00150894
OFUSG03806.1	211.188	1.44548	0.527839	2.73849	0.0061722	0.0211478
OFUSG03809.1	27.4374	4.85451	1.23461	3.93201	8.42374e-05	0.000474466
OFUSG03809.2	202.575	0.764163	0.269402	2.83651	0.00456095	0.016319
OFUSG03810.1	265.659	0.978572	0.347269	2.81791	0.00483374	0.0171684
OFUSG03814.1	49.5221	4.6725	1.81051	2.58076	0.00985827	0.0312858
OFUSG03814.3	211.286	1.56763	0.530856	2.95302	0.00314683	0.011844
OFUSG03815.1	457.58	4.00793	0.474716	8.44281	3.09802e-17	1.00607e-15
OFUSG03818.1	2172.71	0.683017	0.145951	4.67976	2.87217e-06	2.17778e-05
OFUSG03822.1	73.6633	1.19916	0.394625	3.03873	0.00237574	0.00930414
OFUSG03825.1	13.1095	2.44393	1.09075	2.24059	0.0250524	0.0682702
OFUSG03830.1	218.938	4.70138	0.702405	6.69327	2.18244e-11	3.64903e-10
OFUSG03831.1	71.4212	10.1205	2.57235	3.93437	8.34165e-05	0.000470313
OFUSG03831.2	18.8504	5.87771	2.05126	2.86542	0.0041646	0.0150745
OFUSG03846.1	4046.74	0.849923	0.151319	5.61675	1.94581e-08	2.11854e-07
OFUSG03847.1	36.9506	2.03169	0.505653	4.01795	5.87078e-05	0.000341336
OFUSG03848.2	916.428	1.18857	0.424241	2.80165	0.00508422	0.0179267
OFUSG03849.1	370.877	0.701384	0.27521	2.54854	0.0108175	0.0338474
OFUSG03850.1	3009.24	0.654323	0.23408	2.79529	0.00518531	0.0182478
OFUSG03851.1	1023.41	3.17845	0.539659	5.88973	3.8682e-09	4.71136e-08
OFUSG03853.1	15.5797	5.33869	2.03745	2.62028	0.00878577	0.0285018
OFUSG03856.1	2194.48	1.19696	0.268518	4.45766	8.28598e-06	5.74665e-05
OFUSG03857.1	155.441	1.15536	0.395498	2.92129	0.00348586	0.0129325
OFUSG03858.2	1703.52	0.831386	0.110633	7.5148	5.7e-14	1.26821e-12
OFUSG03860.1	3999.45	5.08967	0.551943	9.22136	2.93352e-20	1.25761e-18
OFUSG03861.1	49121.5	7.65924	0.384031	19.9443	1.67848e-88	4.72039e-85
OFUSG03863.1	184.01	2.96963	1.26242	2.35233	0.0186564	0.0533802
OFUSG03880.1	827.977	5.12046	1.01648	5.03742	4.71843e-07	4.10317e-06
OFUSG03882.1	425.556	4.61876	0.48112	9.60003	7.99227e-22	3.99941e-20
OFUSG03885.1	284.149	5.96752	1.68246	3.54689	0.000389801	0.00187969
OFUSG03892.1	150.546	6.50397	1.21516	5.35238	8.68065e-08	8.55682e-07
OFUSG03895.2	583.48	3.73888	0.665335	5.61954	1.91465e-08	2.08704e-07
OFUSG03896.1	48.0749	7.09567	2.01786	3.51643	0.000437387	0.00208875
OFUSG03897.1	1021.08	4.42631	0.870754	5.0833	3.70929e-07	3.28245e-06
OFUSG03898.1	6631.64	1.2087	0.156678	7.71457	1.21387e-14	2.92525e-13
OFUSG03901.1	1813.41	1.11582	0.190349	5.86197	4.57403e-09	5.50429e-08
OFUSG03902.1	621.165	3.27825	1.04889	3.12545	0.00177532	0.00720554
OFUSG03903.1	777.493	0.95737	0.259877	3.68393	0.000229664	0.00117263
OFUSG03905.1	284.484	10.064	1.64003	6.13646	8.43819e-10	1.13436e-08
OFUSG03905.3	539.034	9.02326	1.17574	7.67455	1.65996e-14	3.95618e-13
OFUSG03905.4	277.232	9.59046	1.62869	5.88843	3.89878e-09	4.7445e-08
OFUSG03909.1	412.948	0.932495	0.39021	2.38972	0.0168611	0.0489557
OFUSG03910.1	18.7592	7.32364	1.92685	3.80083	0.000144215	0.000770323
OFUSG03912.1	5241.33	0.554278	0.239801	2.3114	0.0208106	0.0585607
OFUSG03913.1	473.792	1.36347	0.313552	4.34846	1.37099e-05	9.10206e-05
OFUSG03914.1	3812.64	0.365588	0.117639	3.1077	0.00188548	0.00760002
OFUSG03917.1	1359.52	3.61578	0.681597	5.30486	1.12757e-07	1.09536e-06
OFUSG03918.1	675.658	2.57256	0.377386	6.81679	9.30966e-12	1.63023e-10
OFUSG03918.2	203.531	3.79922	1.58639	2.39489	0.0166253	0.0484161
OFUSG03920.1	28.0857	5.54647	1.47278	3.766	0.000165886	0.000874453
OFUSG03922.1	17.6933	4.49411	1.34423	3.34327	0.000827984	0.00367509
OFUSG03924.1	1355.6	3.26713	0.300319	10.8789	1.45311e-27	1.16096e-25
OFUSG03926.1	447.751	2.70597	0.460792	5.87243	4.29442e-09	5.18112e-08
OFUSG03926.3	1118.06	2.21707	0.530082	4.1825	2.88318e-05	0.000179072
OFUSG03929.1	172.068	7.15766	2.45832	2.9116	0.00359578	0.0132813
OFUSG03934.1	188.746	0.442353	0.19617	2.25494	0.0241369	0.0661729
OFUSG03937.1	795.811	1.87721	0.57591	3.25955	0.00111591	0.00480373
OFUSG03939.1	1379.34	1.49205	0.33044	4.51533	6.32197e-06	4.48858e-05
OFUSG03940.2	180.644	1.12407	0.338329	3.32242	0.000892418	0.00393069
OFUSG03941.1	75.1383	5.27443	0.83712	6.30069	2.96317e-10	4.20663e-09
OFUSG03946.1	549.197	1.2919	0.256322	5.04013	4.65205e-07	4.04794e-06
OFUSG03950.1	196.892	1.38881	0.638685	2.17448	0.0296691	0.078523
OFUSG03952.1	4698.81	1.25676	0.174246	7.21257	5.49051e-13	1.10293e-11
OFUSG03954.1	1633.28	2.63218	0.344684	7.6365	2.23212e-14	5.20961e-13
OFUSG03957.2	100.267	8.23875	1.77565	4.63983	3.48688e-06	2.59697e-05
OFUSG03959.1	605.481	1.89332	0.914047	2.07136	0.0383252	0.0967695
OFUSG03960.1	44.2264	6.86914	3.16411	2.17096	0.0299343	0.0790761
OFUSG03964.1	989.551	3.06679	0.401395	7.64033	2.16663e-14	5.06923e-13
OFUSG03967.2	2926.39	0.941957	0.215137	4.3784	1.19554e-05	8.0072e-05
OFUSG03970.1	12.4295	2.37497	1.07095	2.21762	0.0265805	0.0716567
OFUSG03971.1	65.7293	1.23607	0.594537	2.07904	0.0376136	0.0952752
OFUSG03972.1	141.281	2.74228	0.35412	7.74393	9.63914e-15	2.34906e-13
OFUSG03976.1	106.255	9.19199	1.55704	5.90349	3.55886e-09	4.35914e-08
OFUSG03977.1	166.785	3.05471	1.12566	2.7137	0.00665371	0.0225015
OFUSG03994.1	4658.28	0.839981	0.187872	4.47102	7.78483e-06	5.42181e-05
OFUSG03997.1	134.267	2.47695	0.789261	3.13831	0.00169925	0.00693787
OFUSG03999.1	171.695	3.23014	1.08183	2.9858	0.00282836	0.0108088
OFUSG04004.1	1174.61	1.22158	0.456967	2.67323	0.00751237	0.0250034
OFUSG04005.1	1512.91	1.81526	0.266648	6.8077	9.91728e-12	1.72696e-10
OFUSG04006.1	1168.2	4.56144	0.670166	6.80643	1.00052e-11	1.74119e-10
OFUSG04008.1	242.975	1.41804	0.362421	3.91268	9.12785e-05	0.000511233
OFUSG04010.2	1288.37	2.0244	0.240167	8.42916	3.4816e-17	1.12673e-15
OFUSG04010.3	241.759	2.93417	0.754686	3.88793	0.000101102	0.000559813
OFUSG04012.1	349.75	1.41852	0.482475	2.94009	0.00328116	0.0122724
OFUSG04030.1	1604.66	1.6732	0.161733	10.3455	4.38616e-25	2.90924e-23
OFUSG04031.1	264.87	1.15071	0.434552	2.64804	0.008096	0.026583
OFUSG04035.3	205.208	5.43023	1.94616	2.79022	0.00526718	0.0184768
OFUSG04040.1	632.267	2.98877	0.77658	3.84864	0.000118776	0.000647229
OFUSG04041.1	3158.65	0.792005	0.184656	4.28909	1.79404e-05	0.000116441
OFUSG04042.1	88.9392	2.3947	0.912469	2.62442	0.00867979	0.028197
OFUSG04060.2	495.337	1.96773	0.396743	4.95972	7.05955e-07	5.9424e-06
OFUSG04060.3	112.387	9.59136	2.38199	4.02661	5.65862e-05	0.000330229
OFUSG04063.1	85.4222	1.18609	0.367096	3.231	0.00123359	0.00524607
OFUSG04070.1	2708.51	1.46177	0.310021	4.71508	2.41613e-06	1.85855e-05
OFUSG04071.1	181.176	3.04533	0.679376	4.48254	7.37613e-06	5.17046e-05
OFUSG04071.5	348.859	2.32496	0.682598	3.40605	0.000659093	0.00300319
OFUSG04072.1	73.8978	3.01258	0.920407	3.2731	0.00106376	0.00460391
OFUSG04073.1	31.8058	4.52098	2.15018	2.1026	0.0355005	0.0908743
OFUSG04074.1	708.666	0.861031	0.31212	2.75866	0.00580393	0.0200644
OFUSG04076.1	289.03	2.16085	0.633336	3.41185	0.000645239	0.00294579
OFUSG04087.1	5054.79	3.35153	0.339123	9.88291	4.93771e-23	2.72281e-21
OFUSG04091.1	1223.95	4.45869	0.697805	6.38959	1.66332e-10	2.42496e-09
OFUSG04093.1	276.032	8.35806	1.82963	4.56817	4.91996e-06	3.55418e-05
OFUSG04094.1	802.128	3.78352	1.4673	2.57857	0.0099211	0.0314343
OFUSG04095.1	618.399	7.97433	1.65864	4.80776	1.52631e-06	1.21565e-05
OFUSG04101.1	67.1471	3.1018	0.644161	4.81525	1.47013e-06	1.1719e-05
OFUSG04109.1	68.0182	5.42111	1.04178	5.20368	1.9538e-07	1.81044e-06
OFUSG04110.1	30.1499	3.34019	0.82061	4.07038	4.69372e-05	0.000278543
OFUSG04111.2	170.828	2.54064	1.16094	2.18843	0.0286384	0.0763338
OFUSG04114.1	124.903	4.38503	0.97845	4.48161	7.40818e-06	5.19163e-05
OFUSG04119.2	229.687	6.53945	1.47003	4.4485	8.64717e-06	5.97064e-05
OFUSG04120.1	46.9816	9.30979	1.62851	5.71675	1.08578e-08	1.22632e-07
OFUSG04121.1	907.84	3.91511	0.799576	4.89648	9.75667e-07	7.99729e-06
OFUSG04126.1	3273.32	2.81041	0.360813	7.78911	6.74849e-15	1.67214e-13
OFUSG04128.1	97.3073	3.25391	0.6068	5.36241	8.21179e-08	8.1403e-07
OFUSG04131.1	121.297	5.16717	1.6468	3.13771	0.00170274	0.00695014
OFUSG04133.1	24.2647	4.15488	1.31746	3.15371	0.00161207	0.006632
OFUSG04138.1	256.663	1.46846	0.357558	4.10692	4.00965e-05	0.00024136
OFUSG04140.1	14.9874	3.06242	1.10155	2.78009	0.00543441	0.0189806
OFUSG04148.1	1069.66	2.37786	0.506645	4.69335	2.68762e-06	2.04834e-05
OFUSG04148.2	741.109	1.61616	0.406366	3.9771	6.9761e-05	0.000399407
OFUSG04148.3	658.196	1.355	0.432907	3.13001	0.00174803	0.00711533
OFUSG04149.1	720.123	0.97092	0.371596	2.61284	0.00897935	0.028986
OFUSG04151.1	1256.47	3.99961	0.678722	5.89286	3.79572e-09	4.6291e-08
OFUSG04155.1	689.181	1.1773	0.37521	3.13771	0.00170275	0.00695014
OFUSG04160.1	1202.27	1.19342	0.564706	2.11334	0.0345716	0.0888311
OFUSG04161.1	9546.7	3.20063	0.262801	12.1789	4.025e-34	5.24051e-32
OFUSG04163.2	84.9129	38.7977	6.45295	6.0124	1.82792e-09	2.3356e-08
OFUSG04169.1	16.9648	2.70598	1.04855	2.58069	0.00986033	0.0312858
OFUSG04172.1	1379.56	0.802425	0.265034	3.02762	0.00246484	0.00960891
OFUSG04173.1	231.606	3.99044	1.08691	3.67135	0.000241269	0.00122588
OFUSG04174.1	235.383	2.20219	0.72902	3.02075	0.00252146	0.00979975
OFUSG04175.1	105.882	4.15989	1.36247	3.05321	0.00226409	0.0089153
OFUSG04183.1	54.2857	3.02903	0.574884	5.26894	1.37213e-07	1.3103e-06
OFUSG04188.1	974.799	2.65321	1.02887	2.57875	0.00991578	0.0314245
OFUSG04190.1	28.9405	3.55899	0.932148	3.81805	0.000134511	0.000723435
OFUSG04193.1	27.7389	2.79426	1.16783	2.39269	0.0167254	0.0486516
OFUSG04196.1	2905.38	0.831696	0.220998	3.76337	0.000167641	0.000883377
OFUSG04197.1	94.7549	1.9405	0.744289	2.60718	0.00912904	0.0293883
OFUSG04198.1	67.1316	5.5408	1.66951	3.31882	0.000903972	0.00397287
OFUSG04200.1	308.104	1.40086	0.265108	5.28412	1.26311e-07	1.2136e-06
OFUSG04215.1	168.161	2.56736	0.91814	2.79626	0.00516978	0.0181987
OFUSG04220.1	324.362	4.01589	0.817441	4.91276	8.9802e-07	7.404e-06
OFUSG04221.2	119.462	4.49087	1.63811	2.7415	0.00611593	0.0209857
OFUSG04223.1	43.9872	3.09151	1.3006	2.37699	0.0174545	0.0504286
OFUSG04224.1	2780.92	3.50168	0.680475	5.14593	2.66202e-07	2.40256e-06
OFUSG04226.1	54.044	2.94171	0.780328	3.76984	0.000163355	0.000862091
OFUSG04227.1	3295.25	4.87761	1.68514	2.89448	0.00379784	0.013938
OFUSG04232.1	473.229	2.02398	0.633063	3.19713	0.00138802	0.00582963
OFUSG04232.2	1493.79	4.28148	1.05113	4.07323	4.63651e-05	0.000275503
OFUSG04236.1	3199.65	3.53016	0.445483	7.92435	2.29336e-15	6.02205e-14
OFUSG04240.1	113.409	1.42913	0.655689	2.17959	0.029288	0.0776458
OFUSG04248.1	1066.83	0.963724	0.410159	2.34963	0.0187919	0.0537132
OFUSG04249.1	1012.73	1.5198	0.2685	5.66033	1.51079e-08	1.67738e-07
OFUSG04251.1	903.762	3.67382	0.422307	8.69941	3.3362e-18	1.19521e-16
OFUSG04254.1	2308.84	0.64115	0.166113	3.85972	0.000113518	0.000622068
OFUSG04256.1	2942.76	1.57819	0.301803	5.22921	1.70234e-07	1.59636e-06
OFUSG04260.2	3617.05	1.01695	0.175566	5.79242	6.93788e-09	8.10274e-08
OFUSG04266.1	2068.23	1.51743	0.29807	5.09086	3.5645e-07	3.16129e-06
OFUSG04268.1	580.395	8.34247	1.08696	7.67502	1.65392e-14	3.94514e-13
OFUSG04268.2	80.7671	2.43189	0.946433	2.56953	0.0101836	0.0321303
OFUSG04272.2	532.596	1.81044	0.854634	2.11839	0.0341424	0.0880085
OFUSG04274.2	1609.39	0.643936	0.167955	3.83398	0.000126087	0.000682043
OFUSG04276.1	43.746	3.5113	0.893464	3.92999	8.49508e-05	0.000478292
OFUSG04279.1	285.139	4.51522	1.02529	4.40385	1.06345e-05	7.21007e-05
OFUSG04286.1	123.159	0.884346	0.312679	2.82829	0.00467976	0.0166932
OFUSG04290.1	746.721	2.37532	0.649235	3.65865	0.00025355	0.00128248
OFUSG04291.1	4631.22	0.937647	0.318308	2.94573	0.00322197	0.0120831
OFUSG04299.1	328.326	2.46524	0.574528	4.2909	1.77954e-05	0.00011558
OFUSG04306.1	1135.92	1.91249	0.456717	4.18747	2.82085e-05	0.000175666
OFUSG04314.2	4047.27	0.799739	0.106099	7.53767	4.78433e-14	1.07468e-12
OFUSG04316.1	98.7619	1.7584	0.853101	2.06118	0.0392858	0.0987165
OFUSG04317.1	112.077	8.23798	3.13674	2.62628	0.00863226	0.0280588
OFUSG04324.1	2648.15	0.866728	0.249267	3.4771	0.000506867	0.00238411
OFUSG04327.1	1109.37	3.76341	1.42439	2.64213	0.0082386	0.026982
OFUSG04329.1	29.0203	5.02898	1.54436	3.25635	0.00112853	0.00485025
OFUSG04335.1	356.507	6.05293	0.736454	8.21901	2.05185e-16	6.11921e-15
OFUSG04340.1	209.119	6.07665	0.507401	11.976	4.74466e-33	5.80148e-31
OFUSG04346.1	26.1114	4.4114	1.90687	2.31343	0.0206992	0.0583115
OFUSG04352.1	82.5633	3.05211	1.28167	2.38134	0.0172496	0.0499236
OFUSG04353.1	471.99	2.05123	0.54123	3.78995	0.000150678	0.000801648
OFUSG04361.1	6.6903	7.55241	3.12438	2.41725	0.0156383	0.0460038
OFUSG04365.1	1263.09	0.769196	0.151629	5.07287	3.91862e-07	3.44925e-06
OFUSG04369.1	90.2384	5.24477	2.17807	2.40799	0.0160407	0.046981
OFUSG04371.1	3688.01	3.10091	0.184755	16.7839	3.20039e-63	2.57156e-60
OFUSG04371.2	346.216	1.98014	0.80701	2.45367	0.0141407	0.0423963
OFUSG04371.3	219.824	4.47791	0.878162	5.09918	3.4112e-07	3.03106e-06
OFUSG04372.1	2852.32	1.81912	0.242315	7.50725	6.03806e-14	1.3413e-12
OFUSG04373.1	758.331	0.68346	0.324152	2.10845	0.034992	0.0896983
OFUSG04373.2	785.995	0.974647	0.305119	3.19432	0.00140162	0.00587536
OFUSG04375.1	528.188	1.75254	0.521381	3.36134	0.000775645	0.00346686
OFUSG04376.1	2400.63	1.57994	0.667283	2.36771	0.0178984	0.0515153
OFUSG04376.2	128.985	6.79508	2.2697	2.99382	0.0027551	0.0105633
OFUSG04378.1	167.005	3.8788	1.14529	3.38675	0.00070726	0.00319779
OFUSG04386.1	1528.89	1.86179	0.219582	8.47879	2.27553e-17	7.52878e-16
OFUSG04390.1	405.91	0.89049	0.300802	2.96038	0.00307256	0.0116095
OFUSG04401.1	103.693	1.30739	0.523649	2.4967	0.0125356	0.0383321
OFUSG04407.1	173.991	1.44203	0.509396	2.83087	0.00464221	0.0165802
OFUSG04409.1	483.808	1.29336	0.225907	5.7252	1.03309e-08	1.17199e-07
OFUSG04414.1	1013.83	1.59771	0.325288	4.91168	9.02999e-07	7.4385e-06
OFUSG04416.1	1160.57	1.43257	0.497248	2.881	0.0039642	0.0144561
OFUSG04420.1	723.873	4.3749	1.02369	4.27367	1.92282e-05	0.00012397
OFUSG04421.1	981.564	6.62371	1.01174	6.54688	5.87506e-11	9.16385e-10
OFUSG04422.1	15.0224	3.39429	1.08465	3.12937	0.0017518	0.00712759
OFUSG04425.1	2185.53	3.43942	0.572386	6.00893	1.86755e-09	2.38191e-08
OFUSG04429.1	74.0425	3.18933	1.22216	2.60959	0.00906518	0.0292262
OFUSG04430.1	4117.27	1.44211	0.250187	5.76414	8.20772e-09	9.44653e-08
OFUSG04435.2	4675.43	2.72418	0.453182	6.01122	1.84133e-09	2.35167e-08
OFUSG04436.1	4007.86	1.54522	0.356912	4.3294	1.49516e-05	9.85663e-05
OFUSG04440.1	21.5327	2.90406	1.02275	2.83948	0.00451878	0.0161826
OFUSG04442.1	1600.03	1.03296	0.259454	3.98128	6.85463e-05	0.000393254
OFUSG04443.1	235.041	4.99645	1.80496	2.76817	0.00563716	0.0195673
OFUSG04445.1	112.394	3.22266	0.770561	4.18222	2.88679e-05	0.000179206
OFUSG04448.1	854.446	1.66503	0.330871	5.03226	4.84731e-07	4.20614e-06
OFUSG04452.1	34.3531	1.21761	0.53596	2.27183	0.0230966	0.0637817
OFUSG04456.1	427.332	10.3164	1.48189	6.96168	3.3623e-12	6.22091e-11
OFUSG04457.1	1483.09	8.88822	1.50027	5.92441	3.13426e-09	3.87279e-08
OFUSG04459.1	192.175	3.65268	0.997867	3.66049	0.000251733	0.00127444
OFUSG04460.1	1040.2	2.83401	0.553422	5.12089	3.04089e-07	2.71834e-06
OFUSG04462.1	1347.14	4.81934	0.991067	4.86278	1.1575e-06	9.37296e-06
OFUSG04463.1	133.514	2.73774	1.28407	2.13208	0.0329999	0.0856839
OFUSG04468.1	1038.15	5.15774	2.08338	2.47566	0.013299	0.0402386
OFUSG04469.1	589.941	4.14087	0.787632	5.25736	1.46137e-07	1.38621e-06
OFUSG04471.1	349.229	2.41818	0.911561	2.65278	0.00798309	0.0262798
OFUSG04475.1	110.886	3.27575	0.732697	4.47082	7.79221e-06	5.42561e-05
OFUSG04475.2	96.1735	7.82568	2.16423	3.61591	0.000299291	0.00148762
OFUSG04475.3	23.8535	10.1665	2.99347	3.39622	0.00068324	0.00310066
OFUSG04476.1	407.633	4.29669	0.836122	5.13883	2.76447e-07	2.48546e-06
OFUSG04478.1	197.684	6.856	2.18107	3.14341	0.00166989	0.00683488
OFUSG04481.1	5.97471	2.41058	1.15326	2.09024	0.0365961	0.0931733
OFUSG04491.1	2497.54	0.896272	0.321012	2.79202	0.00523804	0.0183907
OFUSG04494.1	169.324	1.12497	0.456537	2.46413	0.0137347	0.0413639
OFUSG04499.1	595.498	0.701185	0.227559	3.08133	0.00206075	0.00820301
OFUSG04500.1	13.9933	2.7206	0.685916	3.96637	7.29756e-05	0.000416456
OFUSG04503.1	72.1638	3.27285	1.35938	2.40762	0.0160571	0.047013
OFUSG04506.1	265.902	3.89521	1.79528	2.16969	0.0300301	0.0793066
OFUSG04506.2	341.507	5.08125	1.81709	2.79637	0.0051681	0.0181951
OFUSG04525.1	745.941	7.39994	0.672802	10.9987	3.87712e-28	3.25482e-26
OFUSG04531.1	331.889	6.9341	0.838769	8.267	1.37376e-16	4.18572e-15
OFUSG04538.1	640.147	3.11785	1.02356	3.04608	0.00231844	0.00910126
OFUSG04539.1	2153.98	5.7848	1.04231	5.54996	2.85736e-08	3.03809e-07
OFUSG04546.1	46.4837	9.25487	1.92608	4.80502	1.54735e-06	1.23066e-05
OFUSG04547.1	1130.84	6.82488	0.83253	8.19776	2.44901e-16	7.22702e-15
OFUSG04560.1	2722.49	0.487265	0.21064	2.31326	0.0207083	0.0583313
OFUSG04565.1	143.134	3.37377	0.864756	3.90141	9.56349e-05	0.000532688
OFUSG04566.1	116.525	2.01045	0.842525	2.38622	0.0170227	0.0493638
OFUSG04574.1	318.541	2.01063	0.92477	2.1742	0.0296904	0.0785423
OFUSG04575.1	391.938	1.32129	0.601271	2.19749	0.0279856	0.0748704
OFUSG04577.1	818.299	7.17252	0.523135	13.7107	8.76544e-43	2.07152e-40
OFUSG04578.1	1295.84	0.867293	0.295877	2.93126	0.00337585	0.0125747
OFUSG04584.1	143.3	2.85351	1.07088	2.66463	0.00770733	0.0255334
OFUSG04585.1	35.6295	1.28394	0.624337	2.05648	0.0397361	0.0997231
OFUSG04586.1	3944.03	0.498314	0.184654	2.69863	0.00696249	0.023419
OFUSG04588.1	71.0443	3.81417	1.48448	2.56936	0.0101887	0.0321303
OFUSG04596.1	53.8845	6.62276	1.81872	3.64143	0.000271126	0.00136378
OFUSG04601.1	67.8194	2.36255	0.940975	2.51075	0.0120476	0.037045
OFUSG04610.1	242.273	3.40921	0.719545	4.738	2.15837e-06	1.67355e-05
OFUSG04611.4	333.12	7.98842	1.63317	4.89137	1.00139e-06	8.18101e-06
OFUSG04612.3	336.784	27.6374	3.18588	8.67496	4.1369e-18	1.46711e-16
OFUSG04617.1	1871.64	1.6571	0.185504	8.93296	4.14768e-19	1.59352e-17
OFUSG04625.1	206.986	2.51006	0.375943	6.6767	2.44376e-11	4.04508e-10
OFUSG04626.1	1386.34	1.72698	0.294326	5.86757	4.42232e-09	5.3263e-08
OFUSG04631.1	10693.8	14.7294	1.51257	9.73798	2.07637e-22	1.09147e-20
OFUSG04632.1	9318.71	10.4384	0.899699	11.6021	4.01854e-31	4.28081e-29
OFUSG04634.1	921.741	0.832127	0.229244	3.62988	0.000283556	0.00141894
OFUSG04635.1	810.857	3.22217	0.949124	3.39489	0.000686557	0.0031142
OFUSG04637.1	64.148	1.11049	0.469366	2.36593	0.0179848	0.0517323
OFUSG04646.1	126.803	1.76027	0.740232	2.378	0.0174068	0.0503115
OFUSG04646.2	190.494	2.831	0.953623	2.96868	0.00299086	0.011341
OFUSG04647.1	13.3383	3.94932	1.58576	2.49049	0.0127567	0.038915
OFUSG04649.1	1421.31	2.41204	0.444837	5.4223	5.88385e-08	5.96079e-07
OFUSG04653.1	1668.56	1.25688	0.226991	5.53713	3.07472e-08	3.25199e-07
OFUSG04658.1	549.732	0.72866	0.202702	3.59473	0.000324725	0.00159626
OFUSG04660.1	3744.44	3.83622	0.950144	4.03751	5.40209e-05	0.000316308
OFUSG04662.1	2740.02	5.37911	0.67851	7.92782	2.23018e-15	5.86163e-14
OFUSG04670.1	1101.59	1.50051	0.702732	2.13525	0.0327402	0.0851446
OFUSG04673.1	66.5059	3.56812	1.55485	2.29484	0.0217424	0.0606702
OFUSG04676.1	18.2076	3.57504	1.29889	2.75237	0.00591647	0.0203858
OFUSG04682.1	417.776	1.02684	0.380834	2.69628	0.00701178	0.0235397
OFUSG04687.1	198.386	2.8062	0.818764	3.42736	0.000609483	0.00280257
OFUSG04688.1	229.93	4.71434	1.64895	2.85899	0.0042499	0.0153388
OFUSG04697.1	216.708	1.29058	0.493822	2.61345	0.00896332	0.0289434
OFUSG04706.1	131.322	6.011	1.88473	3.18932	0.00142609	0.00596814
OFUSG04714.1	1333.81	2.24858	0.340622	6.60139	4.07329e-11	6.505e-10
OFUSG04719.1	737.558	1.70358	0.593018	2.87272	0.00406949	0.0147959
OFUSG04720.2	619.946	0.579079	0.274579	2.10897	0.0349474	0.0896248
OFUSG04722.1	493.007	2.08326	0.779854	2.67135	0.00755471	0.0251166
OFUSG04723.3	33.0435	6.531	2.75344	2.37195	0.0176947	0.0510334
OFUSG04729.1	173.777	7.26129	0.95765	7.5824	3.39209e-14	7.72434e-13
OFUSG04730.2	1268.61	2.58572	0.716538	3.60862	0.000307827	0.00152359
OFUSG04732.1	301.147	2.56807	1.14665	2.23962	0.0251157	0.0684162
OFUSG04733.1	5364.65	1.98435	0.370663	5.35352	8.62596e-08	8.50887e-07
OFUSG04738.1	1145.81	3.7233	0.283958	13.1121	2.80557e-39	5.19086e-37
OFUSG04745.1	5596.34	0.203524	0.0980922	2.07482	0.0380028	0.096059
OFUSG04753.1	779.903	0.981515	0.181315	5.4133	6.1873e-08	6.23899e-07
OFUSG04763.1	140.497	5.18316	0.581068	8.92006	4.66057e-19	1.78325e-17
OFUSG04764.1	98.1986	3.24121	1.21923	2.6584	0.00785135	0.0259281
OFUSG04767.1	819.069	1.12912	0.487261	2.31729	0.0204881	0.0578036
OFUSG04768.1	209.18	4.32623	0.802218	5.39283	6.93562e-08	6.95615e-07
OFUSG04771.1	148.092	5.79358	1.02996	5.62507	1.85431e-08	2.02598e-07
OFUSG04774.2	441.118	1.07088	0.358885	2.98392	0.00284585	0.0108638
OFUSG04777.1	214.907	4.77788	1.79856	2.6565	0.00789556	0.0260496
OFUSG04786.2	262.237	6.03285	2.33384	2.58494	0.00973954	0.0310023
OFUSG04793.1	854.183	1.78162	0.474963	3.75108	0.000176077	0.000923676
OFUSG04795.1	1494.51	1.61593	0.389129	4.15268	3.28607e-05	0.000201382
OFUSG04805.1	1358.61	0.926226	0.263959	3.50897	0.000449844	0.00214133
OFUSG04807.1	1141.11	4.66868	1.55887	2.99491	0.00274527	0.0105328
OFUSG04809.1	9.86061	6.20391	1.89045	3.28171	0.0010318	0.00448593
OFUSG04813.1	2019.59	0.6509	0.180352	3.60906	0.000307305	0.00152127
OFUSG04814.1	326.242	0.581659	0.235585	2.46899	0.0135494	0.0408981
OFUSG04815.2	1642.78	0.839414	0.198225	4.23465	2.28907e-05	0.000145154
OFUSG04817.1	2313.49	1.65534	0.221165	7.48462	7.17566e-14	1.57411e-12
OFUSG04821.1	1230.64	6.85013	0.479148	14.2965	2.30148e-46	6.81309e-44
OFUSG04822.1	25.7526	2.07694	0.986909	2.10449	0.0353358	0.0905053
OFUSG04825.1	236.612	3.69954	0.891696	4.14888	3.3411e-05	0.000204576
OFUSG04827.1	20.9301	2.94878	0.987335	2.98661	0.00282092	0.0107833
OFUSG04828.1	52.3951	3.77704	1.22444	3.08471	0.00203752	0.00812044
OFUSG04829.1	18.5264	6.70963	2.49368	2.69065	0.00713125	0.0238866
OFUSG04829.2	64.8679	6.71904	1.8187	3.69441	0.000220396	0.00113126
OFUSG04838.2	766.042	3.62148	1.14635	3.15914	0.00158238	0.00652605
OFUSG04846.1	1738.9	0.477899	0.171592	2.78508	0.00535143	0.0187513
OFUSG04849.1	2991.65	1.83478	0.221528	8.28235	1.20765e-16	3.69562e-15
OFUSG04850.1	94.2578	1.82263	0.770612	2.36517	0.0180218	0.0518281
OFUSG04852.1	348.31	1.79802	0.455423	3.94801	7.88019e-05	0.000446444
OFUSG04853.1	275.428	5.52762	1.48726	3.71665	0.000201886	0.00104483
OFUSG04853.2	234.028	6.22102	1.15245	5.39809	6.73557e-08	6.76516e-07
OFUSG04854.1	19.3914	2.72111	1.09364	2.48813	0.0128415	0.0391101
OFUSG04858.1	1670.72	1.55438	0.559839	2.77648	0.0054951	0.0191593
OFUSG04859.1	661.533	0.715936	0.300244	2.38452	0.0171016	0.0495466
OFUSG04863.1	19.9098	4.53115	1.84727	2.45288	0.0141716	0.0424754
OFUSG04865.1	91.1105	3.50034	0.642976	5.44396	5.21088e-08	5.32119e-07
OFUSG04867.1	96.5753	7.76177	2.0019	3.87721	0.000105661	0.00058242
OFUSG04867.2	121.881	6.7921	1.49031	4.55752	5.17613e-06	3.7287e-05
OFUSG04869.1	121.991	1.41198	0.671798	2.10179	0.0355714	0.0910258
OFUSG04870.1	225.003	1.21059	0.509253	2.37718	0.0174454	0.0504076
OFUSG04872.1	1686.71	4.10022	1.13627	3.6085	0.00030797	0.00152403
OFUSG04873.1	3072.19	2.22821	0.561071	3.97134	7.14682e-05	0.000408434
OFUSG04878.1	19.0789	8.01252	2.65472	3.01822	0.00254266	0.0098726
OFUSG04900.1	445.211	5.36999	0.594992	9.02532	1.79171e-19	7.15743e-18
OFUSG04910.1	72.1196	3.08869	1.14584	2.69557	0.00702679	0.0235817
OFUSG04916.1	103.936	3.77864	0.862462	4.38123	1.18014e-05	7.921e-05
OFUSG04921.1	464.219	3.84808	1.84748	2.08288	0.0372623	0.0945442
OFUSG04926.1	52.1435	2.59502	0.804887	3.22408	0.00126377	0.00535739
OFUSG04928.1	565.504	5.90947	0.948571	6.22986	4.66851e-10	6.47719e-09
OFUSG04938.1	681.553	1.26252	0.42059	3.00177	0.00268412	0.0103405
OFUSG04940.1	175.644	1.88618	0.695373	2.71247	0.00667831	0.0225765
OFUSG04941.1	8.19404	5.61617	1.82005	3.08572	0.00203057	0.00810011
OFUSG04943.1	11.716	4.87326	2.07852	2.34458	0.0190484	0.0543636
OFUSG04949.1	387.692	1.44643	0.481159	3.00613	0.00264595	0.0102186
OFUSG04950.1	1430.53	0.557595	0.144982	3.84596	0.00012008	0.00065332
OFUSG04954.1	1111.02	1.30241	0.278885	4.67008	3.01082e-06	2.27189e-05
OFUSG04956.1	1648.79	1.57781	0.558782	2.82366	0.0047479	0.0169019
OFUSG04957.1	318.561	3.49236	1.01431	3.44309	0.0005751	0.00266494
OFUSG04963.1	2998.38	3.52185	0.573227	6.14391	8.05168e-10	1.08499e-08
OFUSG04986.1	574.198	5.99934	1.03045	5.82206	5.81259e-09	6.88864e-08
OFUSG04987.2	39.9321	4.81754	1.67825	2.87057	0.00409727	0.0148854
OFUSG04989.1	6457.19	0.812055	0.191945	4.23067	2.32994e-05	0.000147512
OFUSG04998.1	5394.64	2.46165	0.4099	6.00549	1.9075e-09	2.42626e-08
OFUSG04999.1	887.22	1.3842	0.209106	6.61962	3.60112e-11	5.80702e-10
OFUSG05001.1	23.7136	2.09307	0.832846	2.51316	0.0119657	0.0368455
OFUSG05004.1	19.8484	3.23393	1.43771	2.24936	0.0244896	0.066978
OFUSG05017.1	179.712	0.7163	0.30755	2.32906	0.019856	0.0562877
OFUSG05018.2	381.483	3.52334	1.03494	3.4044	0.000663106	0.00301903
OFUSG05020.1	314.739	5.43151	0.793917	6.8414	7.84241e-12	1.3915e-10
OFUSG05029.1	549.965	4.02523	0.714103	5.63677	1.73269e-08	1.90272e-07
OFUSG05049.3	86.0495	2.02602	0.760752	2.66318	0.00774062	0.0256316
OFUSG05050.1	287.812	2.69909	0.229038	11.7844	4.69546e-32	5.41191e-30
OFUSG05052.1	234.945	1.38252	0.663298	2.08432	0.0371311	0.0942709
OFUSG05056.1	1073.16	1.72264	0.355104	4.8511	1.2278e-06	9.91657e-06
OFUSG05057.1	22147.8	4.96233	1.02421	4.84503	1.26592e-06	1.02072e-05
OFUSG05069.1	30.706	2.46891	0.67079	3.68061	0.000232681	0.00118545
OFUSG05070.1	93.9788	3.223	1.1825	2.72558	0.00641881	0.0218225
OFUSG05073.1	1393.44	0.725332	0.327945	2.21175	0.026984	0.0725636
OFUSG05083.1	481.507	0.666831	0.237208	2.81117	0.0049362	0.0174793
OFUSG05088.1	1596.05	4.28028	0.312764	13.6853	1.24272e-42	2.88834e-40
OFUSG05089.1	79.0914	3.66791	1.04646	3.50506	0.000456508	0.00216938
OFUSG05089.2	67.6409	2.16155	0.911898	2.37039	0.0177695	0.051181
OFUSG05090.1	179.806	2.57332	1.03686	2.48185	0.0130703	0.0396692
OFUSG05092.1	1235.94	1.48392	0.396247	3.74494	0.000180439	0.000945146
OFUSG05093.1	126.655	3.19044	0.840591	3.79548	0.00014736	0.000785334
OFUSG05094.1	767.843	4.04794	0.720787	5.616	1.9543e-08	2.12696e-07
OFUSG05095.1	334.314	9.21958	1.59035	5.79719	6.74344e-09	7.8822e-08
OFUSG05095.2	3294.65	4.02362	0.805136	4.99743	5.80984e-07	4.96325e-06
OFUSG05102.1	121.22	3.09527	0.928705	3.33289	0.00085949	0.00379756
OFUSG05103.1	1092.42	5.09086	0.858983	5.92661	3.09248e-09	3.82622e-08
OFUSG05112.1	86.2006	5.60347	1.52813	3.66687	0.000245537	0.00124576
OFUSG05113.1	1382.54	0.822632	0.284229	2.89426	0.00380057	0.0139462
OFUSG05114.1	6042.64	1.71913	0.196016	8.77035	1.78118e-18	6.55655e-17
OFUSG05115.1	5987.72	0.877286	0.252811	3.47012	0.000520222	0.00244081
OFUSG05119.1	2173.58	1.77733	0.280017	6.34723	2.19229e-10	3.15849e-09
OFUSG05148.1	385.264	0.677635	0.221629	3.05751	0.00223181	0.00880914
OFUSG05149.1	1794.27	0.984912	0.276391	3.56347	0.000365979	0.0017767
OFUSG05150.1	549.087	2.99889	0.563632	5.32066	1.03393e-07	1.00927e-06
OFUSG05151.1	10.7606	4.31096	1.87859	2.29478	0.0217458	0.0606702
OFUSG05153.1	94.6349	3.45691	1.1683	2.95892	0.0030872	0.0116586
OFUSG05157.1	660.306	5.33892	1.66906	3.19875	0.00138024	0.00580305
OFUSG05158.1	1574.35	4.10491	0.447782	9.16721	4.85433e-20	2.05291e-18
OFUSG05166.1	167.395	1.1748	0.472013	2.4889	0.0128138	0.0390382
OFUSG05171.1	171.514	2.47163	0.372289	6.63901	3.158e-11	5.12479e-10
OFUSG05182.1	478.483	4.80451	1.25007	3.84338	0.000121352	0.000659348
OFUSG05189.1	1667.91	1.28983	0.316688	4.07287	4.64377e-05	0.00027587
OFUSG05191.1	1125.45	1.70707	0.240774	7.08993	1.34183e-12	2.59712e-11
OFUSG05199.1	1637.92	2.94703	0.268297	10.9842	4.55231e-28	3.81025e-26
OFUSG05200.1	18370.2	0.636857	0.2292	2.7786	0.00545929	0.019051
OFUSG05206.2	391.918	3.4864	1.41682	2.46072	0.0138658	0.0416758
OFUSG05215.1	975.055	1.06181	0.322898	3.28838	0.00100767	0.00439427
OFUSG05220.1	1040.36	0.451128	0.184121	2.45017	0.0142788	0.0427557
OFUSG05221.1	477.36	0.429072	0.161617	2.65487	0.00793395	0.0261516
OFUSG05226.1	919.369	0.791756	0.364185	2.17405	0.0297014	0.0785639
OFUSG05236.1	150.174	1.73667	0.664066	2.6152	0.0089174	0.0288257
OFUSG05237.1	448.107	6.31282	1.01801	6.20115	5.60514e-10	7.712e-09
OFUSG05239.1	1935.68	0.80579	0.265382	3.03634	0.00239473	0.00936676
OFUSG05240.1	2192.58	2.47906	0.626926	3.95432	7.67539e-05	0.000436159
OFUSG05245.1	676.242	4.84039	0.924085	5.23803	1.62299e-07	1.52756e-06
OFUSG05246.1	37.9628	1.50646	0.677627	2.22313	0.0262067	0.0708477
OFUSG05251.1	14.6212	2.69128	0.749123	3.59258	0.000327421	0.00160755
OFUSG05256.1	399.245	1.06134	0.285167	3.7218	0.000197804	0.00102654
OFUSG05262.1	1594.7	0.893598	0.341013	2.62042	0.00878204	0.028493
OFUSG05263.2	21.6008	5.15298	1.63306	3.15541	0.0016027	0.00659634
OFUSG05270.1	429.295	6.36263	1.1216	5.67282	1.40463e-08	1.56507e-07
OFUSG05274.1	312.916	4.76488	1.57654	3.02236	0.00250812	0.00975735
OFUSG05276.1	64.4325	1.3678	0.543894	2.51484	0.0119088	0.0366985
OFUSG05281.1	454.733	8.15363	1.55278	5.25098	1.5129e-07	1.43065e-06
OFUSG05287.1	1005.65	0.55597	0.221167	2.51381	0.0119436	0.0367896
OFUSG05290.1	917.949	1.34346	0.261249	5.14245	2.71186e-07	2.44284e-06
OFUSG05293.1	63.5891	1.8969	0.740227	2.56259	0.0103895	0.0326754
OFUSG05296.1	1158.68	3.36028	0.890005	3.77558	0.000159639	0.000844371
OFUSG05304.1	361.295	5.01336	1.47867	3.39046	0.000697751	0.00315988
OFUSG05306.1	868.069	1.50663	0.258513	5.82804	5.60811e-09	6.65752e-08
OFUSG05313.1	91.0381	1.2177	0.574279	2.12041	0.0339718	0.0876664
OFUSG05314.1	219.78	3.31167	0.957005	3.46045	0.000539277	0.0025197
OFUSG05322.1	352.394	2.78866	0.634696	4.3937	1.1144e-05	7.51562e-05
OFUSG05327.1	100.801	2.42981	1.03874	2.3392	0.0193252	0.0550305
OFUSG05331.1	274.692	3.81898	0.788947	4.84061	1.29443e-06	1.04188e-05
OFUSG05335.1	443.479	3.91727	1.23259	3.17808	0.00148255	0.00616861
OFUSG05338.1	1147.14	2.66571	0.991681	2.68807	0.00718653	0.0240472
OFUSG05338.2	1580.04	0.995339	0.24738	4.02352	5.73355e-05	0.000333999
OFUSG05342.1	306.462	1.37354	0.52557	2.61342	0.00896408	0.0289434
OFUSG05344.1	869.735	1.26825	0.412237	3.0765	0.00209444	0.0083289
OFUSG05347.1	2958.28	3.48031	0.637893	5.45595	4.87104e-08	4.99229e-07
OFUSG05347.2	571.507	11.6942	1.81752	6.43414	1.24171e-10	1.85255e-09
OFUSG05351.1	311.613	2.13864	0.951258	2.24822	0.0245619	0.0671419
OFUSG05354.1	1776.22	8.23895	1.4203	5.80085	6.59798e-09	7.72824e-08
OFUSG05358.1	819.415	8.93175	1.07306	8.3236	8.53328e-17	2.63427e-15
OFUSG05360.1	1341.73	4.10498	0.544529	7.53858	4.75119e-14	1.06894e-12
OFUSG05364.1	461.218	7.25445	1.57964	4.59247	4.3803e-06	3.19801e-05
OFUSG05377.1	1176.9	0.421551	0.152787	2.75908	0.0057965	0.020045
OFUSG05380.1	3588.04	0.532086	0.222706	2.38918	0.0168859	0.0490125
OFUSG05385.2	93.1077	2.37929	0.827896	2.87389	0.00405444	0.0147488
OFUSG05392.1	203.757	4.21415	1.81599	2.32058	0.0203097	0.0573752
OFUSG05397.1	4198.32	1.22806	0.104313	11.7728	5.39229e-32	6.18969e-30
OFUSG05398.1	1021.19	1.46025	0.241102	6.05655	1.39069e-09	1.81319e-08
OFUSG05401.1	133.865	4.34121	0.979431	4.43238	9.31993e-06	6.38812e-05
OFUSG05402.1	148.297	2.50322	0.937702	2.66952	0.00759593	0.0252179
OFUSG05403.1	167.577	6.15811	1.61308	3.81762	0.000134745	0.000724558
OFUSG05404.1	1645.89	0.827536	0.174947	4.7302	2.24302e-06	1.73502e-05
OFUSG05405.1	82.2104	2.75752	1.21741	2.26507	0.0235082	0.064746
OFUSG05408.1	1922.05	0.868602	0.180595	4.80967	1.51179e-06	1.20442e-05
OFUSG05413.1	2216.43	0.596135	0.23974	2.48659	0.0128973	0.0392544
OFUSG05421.1	1286.29	5.49671	1.4278	3.84978	0.000118224	0.000644593
OFUSG05424.1	528.958	1.39932	0.162967	8.58655	8.96165e-18	3.09617e-16
OFUSG05430.1	15843.2	0.421634	0.198191	2.12742	0.0333856	0.0864552
OFUSG05431.1	1723.23	1.25141	0.540548	2.31507	0.0206091	0.0581101
OFUSG05432.1	682.797	2.86902	0.501665	5.719	1.07156e-08	1.2122e-07
OFUSG05437.1	1979.61	2.63655	0.164302	16.047	6.00224e-58	3.83638e-55
OFUSG05446.1	79.9809	4.37727	1.3295	3.29242	0.000993281	0.00433691
OFUSG05451.1	108.299	0.657664	0.318403	2.06551	0.0388747	0.0979109
OFUSG05453.1	74.8515	2.16935	0.789235	2.74868	0.00598362	0.0205894
OFUSG05461.1	5526.01	3.20124	0.2359	13.5703	6.00747e-42	1.34086e-39
OFUSG05461.2	1234.99	2.84105	0.483939	5.87068	4.34016e-09	5.23181e-08
OFUSG05465.1	66.8759	1.75145	0.832328	2.10427	0.0353545	0.090545
OFUSG05466.1	5.23568	5.61498	2.25555	2.48941	0.0127956	0.0390073
OFUSG05468.1	146.325	1.33785	0.454217	2.94541	0.0032253	0.012094
OFUSG05470.1	421.712	0.602365	0.258984	2.32588	0.020025	0.056681
OFUSG05478.1	1406.58	0.935674	0.168202	5.56279	2.65497e-08	2.84224e-07
OFUSG05479.1	131.265	5.03053	0.90334	5.56881	2.56482e-08	2.75518e-07
OFUSG05484.1	532.702	1.81726	0.322424	5.63623	1.7381e-08	1.90791e-07
OFUSG05489.1	478.834	6.72694	0.452168	14.8771	4.64459e-50	1.69636e-47
OFUSG05496.1	1367.9	0.939945	0.27089	3.46984	0.000520776	0.00244219
OFUSG05499.1	410.617	6.39651	0.599808	10.6643	1.49581e-26	1.09549e-24
OFUSG05501.1	1130.22	4.76706	1.15392	4.13119	3.60892e-05	0.000219446
OFUSG05502.1	419.822	5.83213	1.02842	5.67095	1.42012e-08	1.58107e-07
OFUSG05503.1	4396.68	3.13054	0.602309	5.19757	2.01913e-07	1.86483e-06
OFUSG05504.1	221.97	3.99038	1.16123	3.43635	0.000589612	0.00272501
OFUSG05505.1	643.39	8.16088	3.80265	2.14611	0.0318644	0.0832828
OFUSG05506.1	36.9803	6.98524	1.59481	4.37998	1.18691e-05	7.95506e-05
OFUSG05507.1	140.657	7.81322	1.71497	4.55588	5.21661e-06	3.75401e-05
OFUSG05508.1	177.08	6.61578	1.44592	4.57549	4.75116e-06	3.44196e-05
OFUSG05515.1	813.824	1.86271	0.746334	2.49582	0.0125667	0.0384105
OFUSG05524.1	1124.76	1.33706	0.172919	7.73227	1.05642e-14	2.56561e-13
OFUSG05530.1	60.2159	2.55588	0.941829	2.71374	0.00665286	0.0225013
OFUSG05536.1	624.761	1.65471	0.582318	2.84159	0.00448897	0.0160922
OFUSG05538.1	8.59126	5.32998	2.09663	2.54217	0.0110167	0.0343828
OFUSG05546.1	986.773	1.95052	0.393308	4.95927	7.07573e-07	5.95424e-06
OFUSG05555.1	641.33	3.48104	0.895524	3.88716	0.000101424	0.000561204
OFUSG05558.1	18.0704	2.75577	0.955122	2.88525	0.003911	0.0142954
OFUSG05559.1	37.4357	2.22778	0.932817	2.38822	0.0169301	0.0491255
OFUSG05565.1	952.093	2.31608	0.33768	6.85879	6.94467e-12	1.24003e-10
OFUSG05570.1	1206.83	1.15199	0.351189	3.28025	0.00103717	0.00450474
OFUSG05583.1	9.74055	3.4496	1.13202	3.04729	0.00230911	0.00907099
OFUSG05587.1	383.349	0.699485	0.292928	2.3879	0.0169448	0.049158
OFUSG05588.1	1125.29	0.858201	0.248228	3.45731	0.000545588	0.00254707
OFUSG05589.1	1402.17	0.668827	0.308426	2.16852	0.030119	0.0794818
OFUSG05591.1	319.811	0.849984	0.406262	2.09221	0.0364201	0.0927842
OFUSG05592.1	85.9984	2.69235	1.2828	2.09881	0.0358337	0.0916055
OFUSG05604.1	1785.8	2.71965	0.655289	4.15031	3.32023e-05	0.000203386
OFUSG05606.1	55.5204	1.2547	0.437396	2.86857	0.00412333	0.0149607
OFUSG05610.1	30.0858	2.21556	1.05599	2.09808	0.0358978	0.091736
OFUSG05613.1	728.673	0.998038	0.27497	3.62962	0.000283838	0.00141984
OFUSG05616.1	10042.6	0.878667	0.15416	5.69969	1.20022e-08	1.34907e-07
OFUSG05619.1	1759.8	0.826212	0.169606	4.87135	1.10838e-06	9.00117e-06
OFUSG05623.1	2590.08	8.19877	0.598904	13.6896	1.17123e-42	2.74486e-40
OFUSG05624.1	474.088	0.43243	0.192342	2.24824	0.0245609	0.0671419
OFUSG05625.1	253.557	4.61747	0.919337	5.02261	5.09739e-07	4.41089e-06
OFUSG05630.1	1411.29	3.56496	0.305667	11.6629	1.97212e-31	2.18354e-29
OFUSG05655.1	2308.51	1.66847	0.64652	2.5807	0.00986003	0.0312858
OFUSG05655.2	3180.67	1.82355	0.321212	5.67708	1.37011e-08	1.52903e-07
OFUSG05661.1	24118.9	0.412028	0.115235	3.57556	0.000349479	0.00170584
OFUSG05664.1	759.205	1.61329	0.313841	5.14047	2.74048e-07	2.46626e-06
OFUSG05668.1	9934.21	0.973359	0.255073	3.816	0.000135634	0.000728918
OFUSG05672.1	569.869	1.6607	0.249817	6.64765	2.97806e-11	4.84676e-10
OFUSG05673.1	370.216	2.62143	0.847318	3.09379	0.00197616	0.00791121
OFUSG05680.1	91.5516	8.43203	1.53838	5.4811	4.22686e-08	4.36548e-07
OFUSG05681.1	118.189	2.28173	0.873347	2.61262	0.00898503	0.0289977
OFUSG05686.1	2513.05	0.633513	0.154348	4.10444	4.05299e-05	0.000243708
OFUSG05700.1	1582.86	3.04503	0.226355	13.4525	2.97754e-41	6.24905e-39
OFUSG05704.1	448.785	2.3047	0.374152	6.15978	7.28468e-10	9.8636e-09
OFUSG05711.1	133.833	2.32444	0.658598	3.52938	0.000416538	0.00199366
OFUSG05712.1	69.8958	2.71155	0.635016	4.27004	1.95434e-05	0.000125713
OFUSG05713.1	32.5016	3.68401	0.821222	4.486	7.25715e-06	5.09815e-05
OFUSG05714.1	605.223	2.99082	0.250838	11.9233	8.94719e-33	1.06619e-30
OFUSG05715.1	420.943	1.70684	0.481504	3.54482	0.000392886	0.00189295
OFUSG05745.1	406.908	1.82438	0.801117	2.2773	0.0227683	0.0630355
OFUSG05747.1	713.664	2.81352	0.329633	8.53533	1.39756e-17	4.724e-16
OFUSG05748.3	179.168	5.87532	2.39319	2.45502	0.0140879	0.0422651
OFUSG05752.2	96.6492	7.64218	1.5317	4.98934	6.05861e-07	5.16322e-06
OFUSG05753.1	254.836	3.37874	0.790287	4.27534	1.9085e-05	0.000123131
OFUSG05754.1	208.749	6.65536	0.853844	7.79459	6.46178e-15	1.60392e-13
OFUSG05757.1	218.526	3.22495	0.74149	4.34928	1.36583e-05	9.0742e-05
OFUSG05773.1	378.181	3.72862	1.20425	3.0962	0.00196016	0.00785378
OFUSG05775.1	129.194	2.75257	1.01129	2.72185	0.0064917	0.0220331
OFUSG05776.1	163.424	3.30233	1.5896	2.07746	0.037759	0.0955717
OFUSG05794.1	5.53335	6.43811	2.62268	2.45478	0.0140969	0.0422877
OFUSG05797.1	47.4244	3.99199	1.39394	2.86382	0.00418565	0.0151399
OFUSG05803.1	443.124	1.69511	0.312533	5.42378	5.8353e-08	5.92014e-07
OFUSG05808.1	1052.97	2.57533	0.611506	4.21144	2.53743e-05	0.000159393
OFUSG05814.1	99.2905	2.52915	0.882601	2.86556	0.00416267	0.0150723
OFUSG05814.2	118.422	4.10629	0.765732	5.36257	8.20468e-08	8.13612e-07
OFUSG05815.1	86.2216	4.53616	1.20922	3.75129	0.000175925	0.000923049
OFUSG05816.1	24217	1.10657	0.263655	4.19703	2.70443e-05	0.000169128
OFUSG05817.1	106.055	3.31291	1.22395	2.70673	0.00679496	0.0229048
OFUSG05820.1	1595.46	0.786675	0.318927	2.46663	0.0136391	0.0411339
OFUSG05822.1	959.704	0.809507	0.140728	5.75227	8.80554e-09	1.00912e-07
OFUSG05823.2	1084.32	1.48201	0.455352	3.25466	0.0011353	0.00487675
OFUSG05827.1	53.2032	7.44391	1.70673	4.3615	1.29173e-05	8.62269e-05
OFUSG05830.1	1171.31	5.32935	0.384956	13.8441	1.3817e-43	3.50068e-41
OFUSG05831.1	101.342	9.62181	1.59695	6.02513	1.68977e-09	2.17191e-08
OFUSG05831.2	179.416	5.95345	0.589372	10.1013	5.44929e-24	3.24683e-22
OFUSG05832.1	1023.35	0.83339	0.285996	2.91399	0.00356842	0.0131976
OFUSG05833.2	407.174	12.9744	1.91732	6.76694	1.31532e-11	2.25909e-10
OFUSG05836.1	2576.11	8.13986	0.604609	13.463	2.58125e-41	5.45808e-39
OFUSG05837.1	54.2554	3.3103	1.52243	2.17435	0.0296787	0.0785377
OFUSG05839.1	53.9223	1.78619	0.54598	3.27153	0.00106968	0.00462669
OFUSG05857.1	550.467	0.737099	0.202066	3.64781	0.000264487	0.00133348
OFUSG05864.1	8.69087	4.42505	1.4272	3.10052	0.00193181	0.00775786
OFUSG05866.1	5312.23	0.697362	0.329958	2.11349	0.0345588	0.0888145
OFUSG05869.1	679.31	2.15653	0.468948	4.59866	4.25216e-06	3.11091e-05
OFUSG05869.2	97.8884	1.63585	0.632864	2.58484	0.00974251	0.0310082
OFUSG05883.1	1146.89	0.664823	0.234855	2.83078	0.00464341	0.0165803
OFUSG05888.1	1098.8	0.807575	0.292274	2.76308	0.00572593	0.0198308
OFUSG05894.1	117.22	4.15097	0.957848	4.33364	1.46665e-05	9.68231e-05
OFUSG05895.1	2417.35	4.52557	0.234465	19.3017	5.19412e-83	1.21729e-79
OFUSG05897.1	7.92307	3.51606	1.61546	2.1765	0.0295176	0.0781685
OFUSG05898.1	78.2769	4.67907	1.58891	2.94483	0.00323132	0.012112
OFUSG05902.1	138.586	5.49195	1.63554	3.35789	0.000785397	0.00350543
OFUSG05906.1	49.3711	3.26174	1.12387	2.90223	0.00370517	0.0136406
OFUSG05910.1	247.005	7.51296	1.02538	7.32702	2.35321e-13	4.96096e-12
OFUSG05915.1	555.063	2.76564	0.538249	5.13822	2.77356e-07	2.49284e-06
OFUSG05916.1	1364.5	1.53196	0.273278	5.60586	2.07224e-08	2.24924e-07
OFUSG05922.1	128.977	1.9071	0.793397	2.40372	0.0162294	0.0473808
OFUSG05923.1	253.763	3.82535	1.13737	3.36332	0.00077011	0.00344431
OFUSG05928.1	674.144	2.18328	0.307936	7.09003	1.34081e-12	2.59695e-11
OFUSG05931.1	240.744	3.23788	1.10673	2.92563	0.00343755	0.0127842
OFUSG05932.1	4667.7	1.13745	0.431374	2.63681	0.00836886	0.0273258
OFUSG05937.1	929.748	1.04979	0.455226	2.30608	0.0211064	0.059245
OFUSG05938.1	798.001	0.831171	0.281829	2.94921	0.00318587	0.0119701
OFUSG05941.1	27.7067	6.89049	3.11421	2.2126	0.0269256	0.0724342
OFUSG05942.1	48.2553	4.86963	1.59352	3.0559	0.00224386	0.00884678
OFUSG05948.1	102.819	3.07331	1.21462	2.53027	0.0113974	0.0353863
OFUSG05948.2	208.776	2.96324	0.998673	2.96717	0.00300551	0.0113868
OFUSG05949.1	97.1056	7.13137	1.28886	5.5331	3.14624e-08	3.31889e-07
OFUSG05953.1	9.94001	4.95963	1.78595	2.77702	0.00548596	0.0191298
OFUSG05958.1	114.847	3.88888	0.972143	4.00031	6.32585e-05	0.000366053
OFUSG05962.1	71.026	6.55459	2.27553	2.88047	0.00397078	0.014475
OFUSG05962.2	556.388	2.69804	0.888015	3.03828	0.0023793	0.00931546
OFUSG05963.1	21576.9	7.37624	0.713985	10.3311	5.09775e-25	3.36535e-23
OFUSG05964.1	2261.36	6.54006	0.666923	9.80632	1.05751e-22	5.68651e-21
OFUSG05968.1	235.893	2.45854	0.746333	3.29415	0.000987183	0.00431297
OFUSG05969.2	82.4042	2.19819	0.793674	2.76964	0.00561179	0.0194912
OFUSG05973.1	1146.25	1.03977	0.404734	2.56902	0.0101987	0.0321545
OFUSG05974.1	1439.55	1.09281	0.319946	3.41562	0.000636375	0.00291052
OFUSG05975.1	13.1788	5.75185	1.7373	3.31081	0.000930279	0.0040802
OFUSG05984.1	333.886	2.48324	0.273776	9.07033	1.18657e-19	4.80835e-18
OFUSG05988.1	46.8243	3.54815	1.07089	3.31328	0.000922076	0.00404675
OFUSG05990.1	25.0511	3.25668	1.41262	2.30542	0.0211428	0.0593294
OFUSG05995.1	398.751	2.15176	0.629929	3.41588	0.000635762	0.00290819
OFUSG05996.1	1365.54	3.25255	0.91181	3.56714	0.000360903	0.00175539
OFUSG05998.1	911.287	6.71414	1.49731	4.48412	7.32157e-06	5.13478e-05
OFUSG05999.1	1014.96	3.90727	1.21674	3.21126	0.00132153	0.00558122
OFUSG06005.1	36.6114	1.81974	0.656334	2.77259	0.00556127	0.0193468
OFUSG06008.1	218.889	8.49239	1.11241	7.6342	2.27222e-14	5.28986e-13
OFUSG06011.2	1512.61	10.537	2.88673	3.65014	0.000262095	0.00132285
OFUSG06016.1	3664.97	1.42549	0.34757	4.10129	4.1086e-05	0.000246682
OFUSG06021.1	53.5397	3.90243	1.04938	3.71878	0.000200184	0.00103755
OFUSG06024.1	159.775	2.1355	1.00089	2.13361	0.032875	0.0854476
OFUSG06028.1	1234.79	0.799716	0.327643	2.44082	0.0146541	0.0436473
OFUSG06029.1	658.815	1.89432	0.563836	3.35971	0.000780252	0.00348468
OFUSG06037.1	213.161	9.63648	1.90587	5.0562	4.27695e-07	3.74356e-06
OFUSG06042.1	24.6574	3.42486	1.04474	3.27819	0.00104477	0.00453355
OFUSG06047.1	25.8343	2.24466	1.01209	2.21785	0.0265651	0.071622
OFUSG06054.1	53.0659	5.56709	2.37062	2.34837	0.0188559	0.0538743
OFUSG06058.1	84.8625	8.21724	2.40538	3.4162	0.000635026	0.002906
OFUSG06062.1	240.814	1.39072	0.61381	2.26572	0.0234685	0.064643
OFUSG06067.1	1003.39	1.07888	0.259833	4.15223	3.29253e-05	0.000201734
OFUSG06069.1	732.315	3.36173	0.37609	8.93865	3.93945e-19	1.51974e-17
OFUSG06082.1	399.184	4.15812	0.854925	4.86373	1.15195e-06	9.33075e-06
OFUSG06088.1	8.37645	5.03004	1.62596	3.09359	0.00197753	0.00791433
OFUSG06090.1	821.446	5.67439	1.0082	5.62822	1.82078e-08	1.99166e-07
OFUSG06091.1	775.169	4.69969	0.779218	6.03129	1.62657e-09	2.09739e-08
OFUSG06092.1	424.293	2.42639	0.456918	5.31034	1.09418e-07	1.0655e-06
OFUSG06099.2	738.907	11.6884	1.58389	7.37953	1.58852e-13	3.40244e-12
OFUSG06105.1	30.361	3.22997	0.971809	3.32367	0.000888418	0.0039143
OFUSG06110.1	149.47	5.19504	1.93123	2.69002	0.00714474	0.0239261
OFUSG06117.1	457.752	6.60919	1.25079	5.28403	1.26376e-07	1.2136e-06
OFUSG06123.1	490.938	1.3185	0.337861	3.90249	9.52066e-05	0.000530722
OFUSG06124.1	880.597	1.17059	0.219153	5.34141	9.22276e-08	9.0626e-07
OFUSG06126.1	49.1843	1.32824	0.361028	3.67905	0.000234101	0.00119225
OFUSG06131.1	544.326	0.844957	0.408554	2.06816	0.0386246	0.0973595
OFUSG06135.1	98.4344	1.66783	0.697902	2.38978	0.0168585	0.0489557
OFUSG06140.1	161.855	4.65165	1.03595	4.49023	7.11457e-06	5.00583e-05
OFUSG06149.1	223.231	1.73425	0.558983	3.10252	0.00191883	0.00771125
OFUSG06155.1	1206.94	5.26544	1.09642	4.80238	1.56794e-06	1.24598e-05
OFUSG06156.1	50.8693	4.05585	1.0239	3.96118	7.45817e-05	0.000424845
OFUSG06167.1	76.7285	8.06078	1.84878	4.36005	1.30031e-05	8.67791e-05
OFUSG06168.1	986.42	2.54071	0.381446	6.66071	2.725e-11	4.47374e-10
OFUSG06175.1	4983.99	1.62189	0.240848	6.73408	1.64974e-11	2.80167e-10
OFUSG06180.1	56.9202	2.45106	0.592597	4.13612	3.53222e-05	0.000215014
OFUSG06184.1	718.174	0.690096	0.311424	2.21594	0.0266957	0.0718908
OFUSG06195.2	224.088	2.53679	1.16739	2.17304	0.0297771	0.0787199
OFUSG06195.5	166.721	3.86797	1.78032	2.17263	0.0298084	0.078795
OFUSG06203.3	10021.8	0.898424	0.375987	2.38951	0.016871	0.0489794
OFUSG06204.1	907.66	1.00584	0.261334	3.84886	0.000118669	0.000646892
OFUSG06208.1	70.4972	2.17295	0.922938	2.35438	0.0185537	0.0531405
OFUSG06210.1	235.314	6.71729	2.16063	3.10896	0.0018775	0.0075711
OFUSG06212.1	159.384	2.19137	0.888983	2.46502	0.0137004	0.0412876
OFUSG06213.1	2279.87	2.04306	0.445221	4.58885	4.45686e-06	3.24632e-05
OFUSG06215.1	133.509	2.67425	0.598474	4.46845	7.87875e-06	5.47908e-05
OFUSG06219.1	1775.91	1.44903	0.537031	2.69823	0.00697098	0.0234363
OFUSG06222.1	485.641	6.87152	1.08518	6.33217	2.41744e-10	3.47397e-09
OFUSG06227.1	194.197	4.05823	0.763854	5.31283	1.07938e-07	1.05254e-06
OFUSG06228.1	611.123	4.14656	0.415981	9.96813	2.10144e-23	1.19151e-21
OFUSG06231.1	534.841	2.94901	1.28137	2.30146	0.0213658	0.059806
OFUSG06235.1	769.361	4.71791	1.21931	3.86933	0.000109137	0.000600166
OFUSG06236.1	132.24	4.42976	1.42968	3.09844	0.00194545	0.00780373
OFUSG06237.1	323.213	9.21868	1.878	4.90879	9.16421e-07	7.53802e-06
OFUSG06237.2	386.707	3.63408	1.06031	3.42737	0.000609468	0.00280257
OFUSG06238.1	117.27	7.81997	3.41245	2.2916	0.0219286	0.0610894
OFUSG06241.1	5.57134	3.01253	1.40093	2.15038	0.0315254	0.0825579
OFUSG06242.1	1329.21	4.49552	0.851955	5.27671	1.31521e-07	1.25937e-06
OFUSG06244.1	2102.14	0.502979	0.195389	2.57424	0.0100461	0.0317766
OFUSG06245.1	597.183	0.899673	0.236514	3.80389	0.000142441	0.000762295
OFUSG06246.1	890.883	1.5808	0.383218	4.12507	3.70619e-05	0.000224776
OFUSG06253.1	259.702	1.10653	0.432922	2.55596	0.0105894	0.0332224
OFUSG06256.1	734.379	1.85857	0.23567	7.88632	3.11232e-15	8.05222e-14
OFUSG06257.1	242.284	1.41938	0.401846	3.53216	0.000412173	0.00197572
OFUSG06264.1	169.385	1.59028	0.351485	4.52447	6.05463e-06	4.31293e-05
OFUSG06266.1	19.0428	4.34208	1.6899	2.56943	0.0101866	0.0321303
OFUSG06271.1	1896.63	0.784068	0.330907	2.36945	0.0178145	0.0512845
OFUSG06274.1	3082.61	0.469544	0.220682	2.12769	0.0333624	0.0864191
OFUSG06280.1	6082.56	2.11291	0.154829	13.6468	2.10995e-42	4.86377e-40
OFUSG06285.1	1977.8	2.02414	0.594679	3.40376	0.000664645	0.00302506
OFUSG06286.1	38.7561	2.1099	0.852567	2.47476	0.0133324	0.0403126
OFUSG06287.1	3155.26	1.05934	0.257504	4.11388	3.89059e-05	0.000234897
OFUSG06289.2	374.353	2.78039	1.18543	2.34548	0.0190028	0.0542444
OFUSG06290.2	12290.1	1.49119	0.310826	4.7975	1.60655e-06	1.2745e-05
OFUSG06294.1	5167.2	0.825349	0.125836	6.55895	5.4188e-11	8.49459e-10
OFUSG06300.1	15.6807	2.80249	0.966059	2.90095	0.00372031	0.0136928
OFUSG06301.1	34.35	1.82826	0.586421	3.11766	0.00182295	0.00737701
OFUSG06310.1	1143.56	4.35494	0.661167	6.58674	4.49576e-11	7.12707e-10
OFUSG06312.1	1851.11	1.04303	0.271258	3.84516	0.000120474	0.000655084
OFUSG06328.1	362.475	0.802351	0.307836	2.60642	0.00914945	0.0294338
OFUSG06329.4	763.785	1.19155	0.491512	2.42425	0.0153401	0.0452971
OFUSG06337.1	92.4931	4.8493	1.7124	2.83187	0.0046276	0.0165365
OFUSG06339.2	153.067	6.45448	1.59333	4.05095	5.10108e-05	0.000300561
OFUSG06340.1	198.96	3.85041	1.24757	3.08634	0.00202635	0.00808788
OFUSG06342.1	491.369	1.00284	0.317611	3.15744	0.00159159	0.00655637
OFUSG06349.1	2316.53	1.57757	0.418057	3.77357	0.000160929	0.000850716
OFUSG06350.1	1055.4	1.47095	0.516613	2.8473	0.00440923	0.0158467
OFUSG06352.1	33.6985	2.30691	0.829289	2.7818	0.00540588	0.0189162
OFUSG06359.1	2095.88	5.3508	0.739711	7.23363	4.70256e-13	9.54186e-12
OFUSG06360.1	4087.26	0.312515	0.0889001	3.51534	0.000439184	0.00209626
OFUSG06378.1	194.711	0.964122	0.346622	2.78148	0.00541114	0.0189323
OFUSG06380.1	1163.7	0.987959	0.278006	3.55373	0.000379802	0.00183652
OFUSG06384.1	26.9748	2.52156	1.10469	2.2826	0.022454	0.0623062
OFUSG06387.1	68.0639	2.45929	0.756183	3.25224	0.001145	0.00491391
OFUSG06393.1	18.0239	4.36919	1.15328	3.7885	0.000151562	0.000805929
OFUSG06395.1	218.432	3.86958	0.561176	6.89548	5.36818e-12	9.69708e-11
OFUSG06398.1	430.289	1.34857	0.28613	4.71313	2.43936e-06	1.87489e-05
OFUSG06409.1	740.708	1.23389	0.420067	2.93738	0.00331003	0.0123656
OFUSG06423.1	1973.58	1.25881	0.240861	5.22627	1.72961e-07	1.61869e-06
OFUSG06426.1	14.3419	7.99819	3.87479	2.06416	0.0390027	0.0981718
OFUSG06427.1	151.149	3.3557	0.939944	3.5701	0.00035684	0.00173773
OFUSG06427.2	134.127	8.63539	1.71296	5.04122	4.62571e-07	4.02752e-06
OFUSG06428.1	696.75	5.14134	1.48426	3.46391	0.000532379	0.00249202
OFUSG06429.1	626.612	5.21834	1.80973	2.88349	0.00393298	0.0143609
OFUSG06429.2	663.542	6.73995	1.63123	4.13181	3.59922e-05	0.000218951
OFUSG06446.1	1377.63	1.7736	0.253919	6.98489	2.85079e-12	5.3271e-11
OFUSG06448.1	152.894	5.01579	0.726075	6.90808	4.91243e-12	8.89583e-11
OFUSG06449.1	772.077	0.684204	0.196359	3.48446	0.000493134	0.00232731
OFUSG06452.1	3905.49	3.70017	1.13512	3.25971	0.00111528	0.00480174
OFUSG06453.1	1456.93	8.18908	1.66567	4.9164	8.81518e-07	7.28074e-06
OFUSG06454.1	127.491	4.27429	1.73606	2.46207	0.0138139	0.041563
OFUSG06456.1	3482.47	0.98919	0.161575	6.12217	9.23087e-10	1.2356e-08
OFUSG06457.1	634.105	0.909967	0.420009	2.16654	0.0302696	0.0797552
OFUSG06462.1	13.7429	2.09072	0.784605	2.66468	0.00770622	0.0255328
OFUSG06464.1	141.156	1.84796	0.788654	2.34319	0.0191198	0.0545397
OFUSG06464.2	729.588	1.5539	0.646344	2.40414	0.0162107	0.0473458
OFUSG06465.1	765.944	1.78445	0.477221	3.73925	0.000184571	0.000964096
OFUSG06466.1	590.031	6.31126	1.13548	5.55823	2.72526e-08	2.90753e-07
OFUSG06467.1	390.757	3.2701	0.559351	5.84624	5.02808e-09	6.00955e-08
OFUSG06468.1	466.63	6.56328	0.667194	9.83714	7.78943e-23	4.21273e-21
OFUSG06470.1	1013.09	6.88685	0.793703	8.67686	4.06829e-18	1.44643e-16
OFUSG06471.1	219.223	5.63084	1.44461	3.89782	9.70606e-05	0.000539347
OFUSG06474.1	668.344	5.48236	1.30927	4.18735	2.82232e-05	0.000175719
OFUSG06474.2	452.405	4.63881	1.82327	2.54423	0.0109519	0.0342185
OFUSG06475.1	1967.32	1.28483	0.167881	7.65321	1.96031e-14	4.60951e-13
OFUSG06476.1	35657	0.84698	0.152783	5.54369	2.96159e-08	3.13587e-07
OFUSG06480.1	305.888	1.99281	0.461973	4.3137	1.60545e-05	0.00010527
OFUSG06481.1	742.186	9.66732	2.16852	4.45803	8.27182e-06	5.73824e-05
OFUSG06481.2	591.762	3.57667	0.494912	7.22688	4.94208e-13	1.00062e-11
OFUSG06482.1	12510.2	1.0173	0.219787	4.62858	3.68182e-06	2.73058e-05
OFUSG06487.1	285.85	2.57779	0.724501	3.55802	0.000373658	0.00181085
OFUSG06497.1	4260.17	1.25276	0.250006	5.0109	5.41768e-07	4.65795e-06
OFUSG06498.1	21885.1	0.498021	0.236862	2.10258	0.0355025	0.0908743
OFUSG06504.1	3010.14	0.517314	0.115995	4.45979	8.20388e-06	5.69533e-05
OFUSG06507.1	1008.06	2.81737	0.563375	5.00087	5.70714e-07	4.88145e-06
OFUSG06508.1	679.684	2.04879	0.271608	7.54318	4.58642e-14	1.03353e-12
OFUSG06509.1	23.734	3.46381	1.09982	3.14943	0.00163592	0.0067201
OFUSG06514.1	243.482	1.92208	0.694392	2.768	0.00564019	0.0195729
OFUSG06517.1	2045.1	1.79743	0.26293	6.83616	8.13427e-12	1.44026e-10
OFUSG06519.1	54.9253	2.14071	0.762642	2.80697	0.00500098	0.0176887
OFUSG06526.1	1032.34	4.88605	0.811035	6.02447	1.69667e-09	2.17978e-08
OFUSG06530.1	20.4094	2.72617	1.22832	2.21942	0.0264581	0.0713953
OFUSG06531.1	2999.97	3.68876	0.46053	8.00981	1.14882e-15	3.14283e-14
OFUSG06532.1	617.972	2.14684	0.330868	6.4885	8.66944e-11	1.31932e-09
OFUSG06539.1	565.721	5.57162	0.579935	9.60732	7.44634e-22	3.73286e-20
OFUSG06542.1	55.4769	5.08913	2.17336	2.34159	0.0192016	0.0547507
OFUSG06546.1	144.517	1.87545	0.669344	2.80192	0.00507988	0.0179137
OFUSG06548.2	255.18	4.31074	0.492966	8.74449	2.24022e-18	8.16084e-17
OFUSG06561.1	105.279	2.97459	1.17839	2.52428	0.0115936	0.0358964
OFUSG06571.1	182.75	3.88955	0.635042	6.12487	9.0758e-10	1.21658e-08
OFUSG06578.1	485.943	1.37307	0.249351	5.50656	3.65909e-08	3.81552e-07
OFUSG06579.1	296.1	1.20401	0.30778	3.91191	9.15676e-05	0.000512469
OFUSG06583.1	114.954	1.8524	0.717174	2.58292	0.00979675	0.0311497
OFUSG06596.1	610.217	1.13639	0.385987	2.94411	0.00323886	0.0121351
OFUSG06597.1	5047.79	0.931578	0.291487	3.19595	0.00139372	0.005849
OFUSG06602.1	101.57	4.99722	1.92376	2.59763	0.00938705	0.030064
OFUSG06603.1	5401.37	10.0367	0.445301	22.5392	1.71317e-112	9.63592e-109
OFUSG06606.1	1660.1	1.3731	0.224731	6.10999	9.96344e-10	1.32609e-08
OFUSG06614.1	156.961	1.1229	0.33924	3.31006	0.000932754	0.0040885
OFUSG06615.1	20.9024	2.18995	0.932535	2.34838	0.0188551	0.0538743
OFUSG06616.1	107.197	2.18487	0.604728	3.61298	0.000302695	0.00150215
OFUSG06617.1	3521.73	1.21087	0.382786	3.16331	0.00155984	0.00644255
OFUSG06618.1	254.417	3.34855	0.483646	6.92355	4.40461e-12	8.01234e-11
OFUSG06620.1	967.861	6.09428	0.487438	12.5027	7.21884e-36	1.06291e-33
OFUSG06621.1	1321.14	2.28088	0.313103	7.28477	3.22213e-13	6.67275e-12
OFUSG06622.1	120.254	4.10954	0.703218	5.8439	5.09938e-09	6.08959e-08
OFUSG06623.1	338.223	3.15853	0.387258	8.15612	3.45957e-16	9.97881e-15
OFUSG06627.1	101.994	5.6861	1.98093	2.87042	0.00409928	0.0148888
OFUSG06628.2	3249.06	11.6476	2.77816	4.19257	2.75811e-05	0.000172064
OFUSG06629.1	1799.67	12.9346	1.53469	8.42818	3.51095e-17	1.13492e-15
OFUSG06630.1	9.21788	4.28825	1.90206	2.25453	0.024163	0.0662381
OFUSG06632.1	372.971	10.8321	3.24029	3.34294	0.000828962	0.00367885
OFUSG06632.4	686.879	6.00839	2.25025	2.6701	0.00758286	0.0251856
OFUSG06644.1	2653.01	1.04752	0.231605	4.52289	6.10015e-06	4.34315e-05
OFUSG06649.1	153.866	10.5277	2.60253	4.04519	5.22804e-05	0.000307269
OFUSG06653.1	464.885	1.37576	0.375491	3.6639	0.000248402	0.00125893
OFUSG06655.1	253.966	0.684681	0.233255	2.93534	0.00333184	0.0124327
OFUSG06656.2	7.21785	8.68519	3.89508	2.22978	0.0257619	0.069845
OFUSG06695.1	532.128	2.19739	0.278578	7.88787	3.07399e-15	7.97508e-14
OFUSG06697.1	1690.31	5.80018	0.550608	10.5341	6.01421e-26	4.23904e-24
OFUSG06699.1	641.782	1.8559	0.352319	5.26768	1.3816e-07	1.31801e-06
OFUSG06700.1	267.583	3.3564	0.717214	4.67977	2.87192e-06	2.17778e-05
OFUSG06706.1	724.979	0.393261	0.155352	2.53142	0.0113601	0.0352822
OFUSG06709.1	2050.65	0.349028	0.117063	2.98154	0.00286803	0.0109336
OFUSG06710.1	127.652	1.23408	0.466754	2.64397	0.00819409	0.0268652
OFUSG06714.1	2392.34	2.75479	1.14421	2.4076	0.0160579	0.047013
OFUSG06718.1	265.997	1.24938	0.441816	2.82783	0.00468643	0.0167085
OFUSG06720.1	515.521	1.35103	0.472077	2.86189	0.00421128	0.015217
OFUSG06722.1	28.9978	2.89821	1.36901	2.11701	0.0342588	0.0882372
OFUSG06733.1	1173.52	0.397494	0.173463	2.29152	0.0219334	0.0610967
OFUSG06736.1	2218.48	1.76367	0.134224	13.1397	1.94989e-39	3.63158e-37
OFUSG06738.1	714.462	2.85474	0.790222	3.61259	0.000303158	0.00150392
OFUSG06739.1	2845.13	1.0204	0.260624	3.91521	9.03267e-05	0.000506633
OFUSG06740.2	4246.08	2.1842	0.232243	9.40482	5.21218e-21	2.39513e-19
OFUSG06748.1	115.147	5.40144	1.64272	3.28811	0.00100864	0.00439782
OFUSG06756.1	304.805	1.12949	0.452546	2.49587	0.012565	0.0384094
OFUSG06759.1	1214.22	3.01774	0.249474	12.0964	1.10315e-33	1.39748e-31
OFUSG06761.1	919.311	1.59361	0.721263	2.20947	0.027142	0.0729398
OFUSG06767.1	207.096	1.51779	0.479699	3.16405	0.0015559	0.00642722
OFUSG06771.1	197.924	2.13311	0.741865	2.87534	0.00403593	0.0146872
OFUSG06776.1	415.719	1.66289	0.513511	3.23828	0.00120255	0.00513191
OFUSG06780.1	1993.54	2.79874	0.893125	3.13365	0.00172649	0.00704089
OFUSG06783.1	149.633	1.66948	0.71045	2.34989	0.018779	0.0536873
OFUSG06784.1	1519.93	2.70605	0.571954	4.73123	2.23159e-06	1.72699e-05
OFUSG06786.2	449.734	7.94901	3.251	2.44509	0.0144814	0.0432429
OFUSG06787.1	2203.35	2.72495	0.326533	8.3451	7.11562e-17	2.21854e-15
OFUSG06788.1	99.0865	2.33134	0.764277	3.05039	0.00228544	0.00898802
OFUSG06789.1	1426.01	1.9996	0.234827	8.5152	1.66306e-17	5.58088e-16
OFUSG06790.1	4112.42	1.07474	0.193437	5.55606	2.75937e-08	2.94169e-07
OFUSG06802.1	55.9473	2.84232	0.674748	4.21242	2.5265e-05	0.000158848
OFUSG06813.1	4454.82	1.31604	0.200068	6.57796	4.76955e-11	7.53986e-10
OFUSG06820.1	240.436	2.35744	0.678643	3.47376	0.000513229	0.00241081
OFUSG06827.1	1109.59	3.95271	1.37737	2.86975	0.00410798	0.0149166
OFUSG06828.1	2218.17	1.03176	0.362155	2.84895	0.00438634	0.0157806
OFUSG06831.1	868.553	1.62675	0.400128	4.06557	4.79158e-05	0.000283991
OFUSG06837.1	110.51	4.92857	1.95882	2.51608	0.0118667	0.0365968
OFUSG06846.1	486.979	4.56102	1.27953	3.5646	0.000364417	0.00177047
OFUSG06848.1	1031	2.328	0.838291	2.77708	0.00548493	0.0191285
OFUSG06854.3	94.7825	10.5518	2.67265	3.94806	7.87887e-05	0.000446444
OFUSG06866.1	2852.8	0.548326	0.200467	2.73524	0.00623352	0.0213345
OFUSG06870.1	561.306	2.67984	0.465615	5.75549	8.63914e-09	9.91263e-08
OFUSG06871.1	10969.8	1.2109	0.180808	6.69715	2.1252e-11	3.56392e-10
OFUSG06880.1	649.045	3.58759	0.757499	4.7361	2.17865e-06	1.68695e-05
OFUSG06889.1	21.6964	4.29827	1.73011	2.4844	0.012977	0.0394491
OFUSG06890.1	577.103	1.19438	0.562532	2.12322	0.0337352	0.0872241
OFUSG06891.3	1756.59	1.53271	0.551278	2.78029	0.00543102	0.0189739
OFUSG06891.4	267.661	9.7179	2.13706	4.54733	5.4331e-06	3.89982e-05
OFUSG06905.1	47.8795	1.16815	0.551565	2.11789	0.0341845	0.088086
OFUSG06907.1	1172.45	3.24137	0.664048	4.88123	1.05429e-06	8.58665e-06
OFUSG06911.1	796.171	0.968681	0.426689	2.27022	0.023194	0.064006
OFUSG06912.1	19928	0.530911	0.235177	2.25749	0.0239774	0.0657934
OFUSG06917.1	110.777	4.26729	1.50002	2.84482	0.0044437	0.0159441
OFUSG06917.3	243.82	4.69712	0.978285	4.80138	1.57576e-06	1.25148e-05
OFUSG06922.1	168.178	1.84727	0.800304	2.30821	0.0209877	0.0589638
OFUSG06924.1	4640.14	2.01955	0.228266	8.84736	8.96117e-19	3.35126e-17
OFUSG06927.1	100.966	2.47858	0.934125	2.65337	0.00796931	0.0262437
OFUSG06934.1	2320.62	0.645877	0.293658	2.19942	0.0278483	0.0745254
OFUSG06935.1	281.178	1.09598	0.39898	2.74695	0.00601522	0.0206729
OFUSG06937.1	114.513	2.61601	0.979685	2.67026	0.00757925	0.0251773
OFUSG06945.1	397.808	1.24119	0.49456	2.50969	0.0120837	0.037152
OFUSG06946.1	42.3239	3.20402	0.896566	3.57366	0.000352026	0.00171727
OFUSG06951.1	17.902	7.61294	3.38378	2.24983	0.0244596	0.0669141
OFUSG06953.1	645.633	3.41727	1.08121	3.1606	0.00157444	0.0064981
OFUSG06957.1	709.29	2.81387	0.56584	4.97291	6.59562e-07	5.5786e-06
OFUSG06958.1	1846.42	2.72659	0.343897	7.92852	2.2177e-15	5.83427e-14
OFUSG06965.1	854.193	2.30717	0.796131	2.89797	0.00375581	0.0138108
OFUSG06967.1	3318.18	0.682953	0.30784	2.21853	0.0265184	0.0715359
OFUSG06970.1	462.074	2.12395	0.985822	2.15449	0.0312016	0.0818165
OFUSG06972.1	3576.52	5.40151	0.664258	8.13165	4.23493e-16	1.21159e-14
OFUSG06973.1	4006.72	4.8374	0.587117	8.23924	1.73301e-16	5.21257e-15
OFUSG06974.1	230.93	0.805537	0.235293	3.42354	0.00061811	0.00283713
OFUSG06980.1	10537.5	3.27852	0.219279	14.9514	1.52618e-50	5.64747e-48
OFUSG06981.3	576.663	3.92475	1.83457	2.13933	0.0324089	0.0844469
OFUSG06982.1	4503.42	0.761546	0.211383	3.60268	0.00031495	0.00155337
OFUSG06985.1	123.445	30.1789	4.9941	6.04291	1.5136e-09	1.96161e-08
OFUSG06986.1	71.3393	3.91728	1.10012	3.56079	0.000369744	0.00179312
OFUSG06990.2	259.778	3.7603	1.77189	2.1222	0.0338211	0.0873804
OFUSG06993.1	982.405	0.670824	0.135008	4.96876	6.73828e-07	5.69071e-06
OFUSG07006.1	487.415	1.67535	0.450333	3.72024	0.000199032	0.00103234
OFUSG07009.2	6172.18	0.968661	0.240204	4.03267	5.51478e-05	0.000322437
OFUSG07009.3	38.8115	1.71411	0.799685	2.14348	0.0320748	0.0837375
OFUSG07009.4	86.6392	2.13514	0.561417	3.80312	0.000142883	0.000764225
OFUSG07013.2	371.58	2.2297	0.574934	3.87819	0.000105237	0.00058044
OFUSG07014.1	174.575	2.06931	0.891001	2.32246	0.0202082	0.057117
OFUSG07015.1	29.376	2.59275	0.825821	3.1396	0.00169177	0.00691333
OFUSG07021.1	1506.28	2.06822	0.428529	4.82631	1.39083e-06	1.11405e-05
OFUSG07023.1	1847.34	1.13112	0.249744	4.52914	5.92236e-06	4.2242e-05
OFUSG07027.1	17.7628	1.59668	0.703958	2.26815	0.0233202	0.0642975
OFUSG07029.1	25391.5	2.49688	0.601141	4.15357	3.27324e-05	0.000200727
OFUSG07032.2	3646.98	1.10836	0.179156	6.18657	6.14889e-10	8.39443e-09
OFUSG07034.3	652.535	1.36786	0.354042	3.86355	0.000111749	0.000613692
OFUSG07036.1	944.971	4.63422	1.18477	3.9115	9.17249e-05	0.000512988
OFUSG07037.1	1200.22	4.95252	1.14352	4.33094	1.48474e-05	9.79483e-05
OFUSG07039.1	273.028	1.25379	0.360287	3.47996	0.000501487	0.00236068
OFUSG07044.1	1748.52	1.1412	0.547782	2.0833	0.0372235	0.0944656
OFUSG07050.1	977.947	1.08165	0.304463	3.55263	0.000381396	0.00184295
OFUSG07053.1	433.007	1.70998	0.585188	2.9221	0.00347676	0.0129062
OFUSG07053.2	325.651	1.08229	0.43955	2.46227	0.0138062	0.0415482
OFUSG07055.1	634.606	2.40651	0.265449	9.06579	1.23699e-19	4.99109e-18
OFUSG07058.1	1408.58	0.891518	0.264551	3.36993	0.000751877	0.00337349
OFUSG07063.1	2751.18	8.21955	0.442983	18.555	7.4291e-77	1.60714e-73
OFUSG07064.1	2684.66	0.393518	0.1203	3.27113	0.0010712	0.0046312
OFUSG07068.1	1733.92	1.84712	0.481989	3.83228	0.000126962	0.000685854
OFUSG07069.1	80.0589	2.32054	0.847118	2.73934	0.00615632	0.0211036
OFUSG07074.1	106.08	2.31404	1.11283	2.07941	0.0375794	0.0952065
OFUSG07079.1	56.4468	4.96235	1.29579	3.8296	0.000128352	0.000692832
OFUSG07080.1	609.142	3.96419	0.763661	5.19103	2.09132e-07	1.92581e-06
OFUSG07083.1	18113.2	0.526607	0.15653	3.36426	0.000767501	0.00343482
OFUSG07087.1	108.748	2.77223	0.690112	4.01707	5.89256e-05	0.00034239
OFUSG07089.1	40.4755	3.782	1.66253	2.27485	0.0229151	0.0633919
OFUSG07091.1	42.8326	4.58959	0.857171	5.35435	8.58634e-08	8.47276e-07
OFUSG07099.1	542.388	4.78639	0.562286	8.51236	1.70426e-17	5.70582e-16
OFUSG07106.1	5.68121	3.72238	1.64986	2.25618	0.0240593	0.0659925
OFUSG07109.1	1211.05	1.40014	0.595211	2.35234	0.0186557	0.0533802
OFUSG07112.1	1482.96	0.545051	0.175156	3.11181	0.00185946	0.00750806
OFUSG07124.1	3302.67	0.446996	0.0972149	4.59802	4.26534e-06	3.11893e-05
OFUSG07136.1	236.813	2.81632	1.11899	2.51683	0.0118416	0.0365355
OFUSG07136.2	207.464	4.19977	1.39992	3	0.00269976	0.0103894
OFUSG07137.1	407.282	1.88121	0.598123	3.14519	0.00165978	0.00680337
OFUSG07145.1	261.679	5.75626	2.17194	2.65028	0.0080424	0.026441
OFUSG07147.1	1353.85	2.49054	0.387857	6.42128	1.35131e-10	1.99805e-09
OFUSG07151.1	1048.76	6.07475	0.306303	19.8325	1.56044e-87	3.98948e-84
OFUSG07153.2	149.317	2.13503	0.786418	2.71488	0.00663007	0.0224377
OFUSG07158.1	58.131	2.94058	1.02534	2.86792	0.00413178	0.0149856
OFUSG07161.1	154.94	1.38275	0.535432	2.5825	0.00980885	0.0311735
OFUSG07165.1	628.438	1.80656	0.271285	6.65927	2.75186e-11	4.50993e-10
OFUSG07178.1	208.093	3.63135	0.58998	6.15505	7.50526e-10	1.01427e-08
OFUSG07185.1	269.239	3.5079	0.485793	7.22098	5.16154e-13	1.04056e-11
OFUSG07192.3	4294.55	0.676825	0.306979	2.20479	0.0274687	0.0736347
OFUSG07195.3	1017.09	1.44466	0.255446	5.65544	1.55451e-08	1.72048e-07
OFUSG07209.1	28.1431	6.48604	1.50398	4.31259	1.61351e-05	0.000105674
OFUSG07210.1	2537.74	4.08806	0.330001	12.388	3.03386e-35	4.26607e-33
OFUSG07211.1	314.485	3.97034	0.488481	8.12794	4.36641e-16	1.2454e-14
OFUSG07227.3	2752.62	0.586152	0.254805	2.30039	0.0214262	0.0599214
OFUSG07234.1	357.405	0.827985	0.227895	3.63318	0.000279946	0.00140312
OFUSG07244.1	2860.55	2.4009	0.227743	10.5422	5.52073e-26	3.9207e-24
OFUSG07252.1	40.42	6.13566	2.54939	2.40672	0.0160965	0.0470726
OFUSG07253.1	48.0542	7.89542	1.73846	4.54162	5.58247e-06	4.00193e-05
OFUSG07259.1	2207.9	2.64787	0.541779	4.88735	1.022e-06	8.34062e-06
OFUSG07265.1	2901.24	1.90131	0.424536	4.47857	7.5146e-06	5.25966e-05
OFUSG07266.1	386.957	2.0238	0.358457	5.64585	1.64366e-08	1.81202e-07
OFUSG07268.1	830.25	3.21634	0.677547	4.74703	2.06426e-06	1.60679e-05
OFUSG07268.2	522.76	2.32933	0.349548	6.66384	2.66769e-11	4.38477e-10
OFUSG07269.1	399.741	2.26572	0.366822	6.1766	6.54961e-10	8.9069e-09
OFUSG07270.1	499.741	1.63088	0.452697	3.6026	0.000315053	0.00155361
OFUSG07271.2	756.447	0.833036	0.260668	3.19577	0.0013946	0.00585028
OFUSG07278.1	1644.74	0.916764	0.222033	4.12895	3.64423e-05	0.000221401
OFUSG07280.1	30948.3	0.371998	0.166172	2.23863	0.02518	0.0685647
OFUSG07284.1	258.768	1.36384	0.591798	2.30456	0.0211911	0.0594288
OFUSG07285.1	13.1076	3.01406	1.46554	2.05661	0.0397235	0.0997005
OFUSG07287.1	29.5073	3.44643	1.11669	3.08628	0.00202676	0.00808833
OFUSG07288.1	5641.8	9.73359	0.858304	11.3405	8.26763e-30	7.88171e-28
OFUSG07297.1	1452.93	2.125	0.444197	4.78392	1.7191e-06	1.35652e-05
OFUSG07310.1	1668.39	3.40066	0.295839	11.495	1.39846e-30	1.43014e-28
OFUSG07313.1	643.008	0.770464	0.289338	2.66285	0.0077481	0.0256393
OFUSG07314.1	486.031	1.31757	0.210175	6.26893	3.63529e-10	5.10156e-09
OFUSG07315.1	38.7178	2.36633	1.134	2.0867	0.0369149	0.0937981
OFUSG07317.1	916.873	6.66968	0.741552	8.99421	2.37932e-19	9.34547e-18
OFUSG07318.1	131.746	9.75659	2.57026	3.79596	0.000147072	0.000783946
OFUSG07318.2	2168.49	1.51921	0.354715	4.28291	1.84465e-05	0.000119312
OFUSG07321.1	92.8123	2.10159	0.937181	2.24246	0.0249316	0.0680069
OFUSG07323.1	774.882	2.84638	0.655604	4.34161	1.41441e-05	9.35937e-05
OFUSG07339.1	1288.21	0.539213	0.200089	2.69487	0.00704154	0.0236171
OFUSG07349.1	1695.06	1.07958	0.321811	3.3547	0.00079452	0.00354278
OFUSG07350.1	39.6188	2.69323	0.975833	2.75993	0.00578135	0.0199979
OFUSG07352.1	1360.36	6.59613	0.945024	6.97986	2.95482e-12	5.50321e-11
OFUSG07352.2	7027.4	5.43613	1.21996	4.45598	8.3511e-06	5.78895e-05
OFUSG07357.1	2351.55	3.00987	0.430988	6.98365	2.87612e-12	5.36729e-11
OFUSG07365.1	210.711	4.36901	0.594202	7.35274	1.94187e-13	4.1185e-12
OFUSG07368.1	97.1193	2.12648	0.681202	3.12166	0.00179835	0.00729167
OFUSG07369.1	40.1044	2.2847	0.821479	2.7812	0.00541581	0.0189462
OFUSG07370.1	89.6436	1.8477	0.547823	3.37281	0.000744062	0.00334216
OFUSG07371.1	66.3533	1.97692	0.719524	2.74754	0.0060045	0.0206464
OFUSG07373.1	6528.3	1.16188	0.317196	3.66297	0.000249305	0.00126305
OFUSG07379.1	2314.34	0.921734	0.270033	3.41342	0.000641541	0.00293081
OFUSG07379.2	139.022	5.8192	1.54746	3.76049	0.000169582	0.000892601
OFUSG07380.1	740.299	0.77194	0.218037	3.54041	0.000399504	0.0019199
OFUSG07381.1	7697.61	0.583118	0.224064	2.60246	0.00925563	0.0297074
OFUSG07382.1	285.097	4.95292	0.78672	6.29566	3.06104e-10	4.34118e-09
OFUSG07385.1	5.09603	7.12817	2.77234	2.57117	0.0101355	0.0320112
OFUSG07392.1	115.508	1.1024	0.398881	2.76372	0.00571461	0.0197994
OFUSG07407.1	387.44	1.15887	0.253002	4.58047	4.63933e-06	3.36876e-05
OFUSG07409.1	49.1536	5.57992	2.13398	2.6148	0.00892799	0.0288567
OFUSG07412.1	49.9388	3.2311	0.953947	3.38709	0.000706391	0.0031954
OFUSG07413.1	314.873	1.26871	0.590467	2.14866	0.0316613	0.0828377
OFUSG07419.1	37198.5	1.31515	0.190535	6.90238	5.11374e-12	9.25442e-11
OFUSG07420.1	11963.8	0.892711	0.27263	3.27444	0.00105873	0.00458567
OFUSG07426.1	419.613	1.39205	0.329961	4.21884	2.45564e-05	0.000154843
OFUSG07432.1	1264.19	0.715333	0.21164	3.37995	0.000725002	0.0032696
OFUSG07434.1	65.0773	2.09366	0.770964	2.71564	0.00661469	0.0223911
OFUSG07445.1	320.216	2.88104	0.457581	6.29625	3.04933e-10	4.32676e-09
OFUSG07446.1	77.5805	8.01961	2.5818	3.10621	0.001895	0.00762966
OFUSG07446.2	117.73	8.62419	1.53065	5.63432	1.7575e-08	1.92619e-07
OFUSG07446.3	497.65	5.649	1.37037	4.12225	3.75197e-05	0.000227123
OFUSG07452.1	2306.55	3.08287	0.511044	6.0325	1.61445e-09	2.08367e-08
OFUSG07452.2	1156.81	2.05109	0.425121	4.82471	1.40208e-06	1.12146e-05
OFUSG07454.1	126.055	3.01111	0.954571	3.15442	0.0016082	0.00661703
OFUSG07454.2	932.205	1.10383	0.413612	2.66875	0.00761337	0.0252668
OFUSG07456.1	99.071	1.29903	0.460043	2.82371	0.00474712	0.0169013
OFUSG07457.1	643.454	0.883981	0.318842	2.77247	0.00556325	0.0193513
OFUSG07458.1	920.414	0.70059	0.119327	5.87119	4.32673e-09	5.21786e-08
OFUSG07460.1	87.2503	3.22947	1.36989	2.35746	0.0184004	0.0527926
OFUSG07460.5	392.229	10.4981	1.57335	6.67247	2.51525e-11	4.15608e-10
OFUSG07468.1	1499.38	0.741621	0.307581	2.41114	0.0159027	0.0466304
OFUSG07473.1	1723.88	0.873992	0.268832	3.25107	0.0011497	0.00493259
OFUSG07475.1	260.535	0.922756	0.315802	2.92195	0.00347851	0.0129109
OFUSG07475.2	364.658	1.02157	0.42035	2.43028	0.0150872	0.0446863
OFUSG07478.1	243.823	3.87916	0.809589	4.79151	1.65527e-06	1.3107e-05
OFUSG07485.1	23.1664	2.99359	0.928675	3.22351	0.00126632	0.00536657
OFUSG07488.1	415.5	4.13478	0.730837	5.65759	1.53511e-08	1.70103e-07
OFUSG07493.1	1239.51	2.21463	0.321775	6.88254	5.87943e-12	1.05721e-10
OFUSG07501.1	1944.56	1.11083	0.251902	4.40976	1.03488e-05	7.02821e-05
OFUSG07501.3	992.784	2.18833	0.374817	5.83839	5.27078e-09	6.27296e-08
OFUSG07501.5	337.985	2.76653	1.15363	2.39811	0.01648	0.0480276
OFUSG07507.1	245.024	1.31422	0.566681	2.31915	0.0203869	0.0575533
OFUSG07508.1	770.046	2.9241	0.918841	3.18238	0.00146072	0.00609491
OFUSG07509.1	65.7609	6.06631	1.64624	3.68496	0.000228739	0.00116854
OFUSG07510.1	328.236	3.67867	0.705648	5.21318	1.85631e-07	1.72979e-06
OFUSG07514.1	343.786	2.23022	1.07084	2.08268	0.03728	0.0945749
OFUSG07516.1	302.958	2.47249	0.885156	2.79328	0.0052177	0.0183374
OFUSG07526.1	472.325	6.98707	0.609191	11.4694	1.87902e-30	1.89404e-28
OFUSG07528.1	206.445	3.23598	1.10576	2.92647	0.00342828	0.0127514
OFUSG07529.1	41.6939	2.15241	1.01009	2.13091	0.0330967	0.0858889
OFUSG07531.1	299.29	3.02565	0.907656	3.33348	0.000857673	0.00379012
OFUSG07537.1	208.582	0.919261	0.37654	2.44133	0.0146331	0.0436032
OFUSG07539.1	1364.24	0.989561	0.253541	3.90296	9.50233e-05	0.000529911
OFUSG07544.1	1823.19	0.830746	0.277286	2.99599	0.00273557	0.0105041
OFUSG07554.1	35341.9	0.622842	0.233053	2.67254	0.00752791	0.0250364
OFUSG07558.1	41.364	3.98266	1.059	3.76076	0.000169398	0.000891965
OFUSG07560.1	1435.15	4.02937	0.967277	4.16568	3.10424e-05	0.000191533
OFUSG07561.1	141.378	5.05237	0.682171	7.40631	1.29859e-13	2.80279e-12
OFUSG07562.1	49.5814	1.62248	0.445461	3.64225	0.000270266	0.00136067
OFUSG07567.1	54.5019	4.36878	0.823083	5.30782	1.10943e-07	1.07849e-06
OFUSG07572.2	78.5433	1.38556	0.534941	2.59012	0.00959422	0.0306194
OFUSG07573.1	325.627	1.90424	0.36582	5.20541	1.93569e-07	1.79543e-06
OFUSG07573.2	211.371	1.56353	0.502381	3.11223	0.0018568	0.00749837
OFUSG07575.1	295.636	3.44072	0.59647	5.76847	7.99966e-09	9.21649e-08
OFUSG07576.1	17830.9	0.598519	0.233038	2.56833	0.0102189	0.0322108
OFUSG07577.1	294.094	1.35618	0.384524	3.52692	0.000420428	0.00201117
OFUSG07578.3	422.445	1.97	0.532526	3.69936	0.000216147	0.00111189
OFUSG07581.1	3564.46	2.30471	0.648545	3.55366	0.000379912	0.00183673
OFUSG07582.1	73.6168	1.28122	0.483735	2.6486	0.00808258	0.0265514
OFUSG07588.3	320.758	2.17502	0.441392	4.92764	8.32268e-07	6.90032e-06
OFUSG07596.1	804.553	0.3666	0.161099	2.27562	0.0228685	0.0632816
OFUSG07597.1	520.294	2.74794	0.639832	4.29479	1.74857e-05	0.000113726
OFUSG07601.1	63.2202	1.6964	0.726869	2.33385	0.0196037	0.0556883
OFUSG07602.1	888.897	4.58954	0.356295	12.8813	5.73513e-38	9.8347e-36
OFUSG07603.1	96.5215	2.35006	1.10363	2.1294	0.0332216	0.0861494
OFUSG07604.1	1135.72	1.25205	0.211543	5.91864	3.2461e-09	3.99869e-08
OFUSG07605.1	88.8922	7.90141	1.55378	5.08527	3.67103e-07	3.25064e-06
OFUSG07606.1	235.958	6.29642	0.872016	7.22053	5.1785e-13	1.04323e-11
OFUSG07607.1	9.46074	4.80143	2.00735	2.39192	0.0167604	0.0487287
OFUSG07611.1	28.6473	3.2864	1.43216	2.29472	0.0217493	0.0606702
OFUSG07612.1	598.803	1.84531	0.246446	7.48768	7.00996e-14	1.53896e-12
OFUSG07612.3	423.79	1.34585	0.638724	2.10709	0.0351101	0.0899682
OFUSG07618.1	1787.52	0.807537	0.341559	2.36427	0.0180658	0.0519393
OFUSG07624.1	13.2096	4.08088	1.95337	2.08915	0.036694	0.093337
OFUSG07625.1	436.857	8.07032	0.997297	8.09219	5.86005e-16	1.64637e-14
OFUSG07626.2	53.685	3.322	1.17758	2.82103	0.00478692	0.01703
OFUSG07628.1	137.721	3.5701	1.38699	2.57398	0.0100535	0.0317894
OFUSG07628.2	399.721	4.32862	1.15321	3.75355	0.000174351	0.000915984
OFUSG07630.2	347.623	1.90634	0.722431	2.63878	0.00832054	0.0271997
OFUSG07634.1	89.4008	2.71136	1.15553	2.34642	0.018955	0.0541243
OFUSG07645.1	142.91	5.35613	2.55081	2.09978	0.0357482	0.0914118
OFUSG07655.1	28.6024	2.61125	0.966461	2.70187	0.00689499	0.0232197
OFUSG07663.1	958.992	0.381075	0.176603	2.15781	0.0309429	0.0812747
OFUSG07665.1	39.2999	5.89326	1.74708	3.37321	0.00074297	0.00333885
OFUSG07672.1	12.3641	7.74383	3.55286	2.17961	0.0292866	0.0776458
OFUSG07673.3	185.062	2.37446	0.770719	3.08084	0.00206415	0.00821427
OFUSG07684.1	266.509	7.47042	1.50996	4.94742	7.52037e-07	6.30389e-06
OFUSG07688.1	61.9679	7.85943	1.55493	5.05451	4.31489e-07	3.77324e-06
OFUSG07699.1	26632.2	4.53353	0.296884	15.2704	1.20484e-52	5.21287e-50
OFUSG07700.1	824.581	0.811096	0.196816	4.1211	3.77073e-05	0.00022815
OFUSG07713.1	33.2723	3.22894	0.653593	4.9403	7.80026e-07	6.51039e-06
OFUSG07714.2	115.046	2.31159	0.611092	3.78272	0.000155123	0.000822965
OFUSG07715.2	2558.19	1.56251	0.707966	2.20705	0.0273108	0.0732883
OFUSG07718.1	1458.69	3.80141	0.614101	6.19021	6.00849e-10	8.21871e-09
OFUSG07719.1	287.575	2.46521	0.485869	5.07382	3.89908e-07	3.43312e-06
OFUSG07722.1	28.7956	4.97363	1.8771	2.64963	0.008058	0.0264861
OFUSG07722.2	69.6487	7.34614	1.88384	3.89956	9.63691e-05	0.00053614
OFUSG07723.1	906.593	1.42339	0.256406	5.55132	2.83521e-08	3.01682e-07
OFUSG07724.1	2331.28	1.76801	0.454508	3.88995	0.000100266	0.000555623
OFUSG07725.1	950.616	1.21327	0.410726	2.95395	0.00313733	0.0118208
OFUSG07726.2	66.5323	9.20214	2.91578	3.15597	0.00159963	0.00658559
OFUSG07728.1	1880.91	0.544978	0.18707	2.91322	0.0035772	0.0132214
OFUSG07729.1	476.968	2.03942	0.305948	6.66591	2.63024e-11	4.32575e-10
OFUSG07731.1	28.8626	4.89824	1.65539	2.95897	0.00308668	0.0116582
OFUSG07732.1	123.946	3.95235	1.0312	3.83278	0.000126704	0.000684723
OFUSG07734.1	134.372	2.00268	0.389375	5.14331	2.69936e-07	2.43314e-06
OFUSG07736.1	1932.41	1.53556	0.348794	4.40247	1.07026e-05	7.25101e-05
OFUSG07737.1	63.3852	3.40974	0.896819	3.80204	0.000143509	0.000766992
OFUSG07742.1	7860.49	7.50245	0.797665	9.40551	5.17763e-21	2.38495e-19
OFUSG07746.1	605.73	0.885441	0.167195	5.29585	1.18464e-07	1.14369e-06
OFUSG07749.1	317.428	1.94974	0.3506	5.56113	2.68027e-08	2.8669e-07
OFUSG07750.1	1874.2	0.788551	0.288959	2.72893	0.00635393	0.0216701
OFUSG07757.1	175.252	1.80792	0.554473	3.26061	0.00111175	0.004788
OFUSG07763.1	156.95	3.32316	0.652132	5.09584	3.47189e-07	3.08305e-06
OFUSG07764.1	2508.46	3.60549	0.379787	9.49345	2.23511e-21	1.07083e-19
OFUSG07764.2	4575.14	4.06921	0.405182	10.0429	9.87021e-24	5.75892e-22
OFUSG07765.1	580.852	3.62891	0.486345	7.46159	8.54865e-14	1.86802e-12
OFUSG07766.1	921.66	1.01981	0.246138	4.14324	3.42439e-05	0.000209175
OFUSG07794.1	1340.91	1.74987	0.208661	8.38619	5.02162e-17	1.59574e-15
OFUSG07796.1	418.657	1.03276	0.388597	2.65767	0.00786833	0.0259689
OFUSG07798.1	398.53	2.2604	0.689086	3.28029	0.00103701	0.00450474
OFUSG07811.1	908.891	3.03561	0.838023	3.62235	0.000291939	0.00145648
OFUSG07814.1	38.4745	1.50758	0.660349	2.28301	0.0224297	0.0622573
OFUSG07816.1	658.785	0.605607	0.21039	2.87849	0.00399583	0.0145525
OFUSG07823.1	972.041	1.95906	0.803755	2.43739	0.0147938	0.0439749
OFUSG07823.2	410.087	3.86716	1.62164	2.38472	0.0170921	0.0495241
OFUSG07823.4	877.415	1.75063	0.75356	2.32315	0.0201712	0.0570411
OFUSG07827.1	414.659	1.38034	0.502194	2.74862	0.00598476	0.0205908
OFUSG07829.1	139.475	1.17245	0.372888	3.14424	0.00166519	0.00682151
OFUSG07830.1	47.519	7.40965	1.66615	4.44718	8.70066e-06	6.00463e-05
OFUSG07830.2	158.051	2.31385	0.572907	4.03879	5.37281e-05	0.000314725
OFUSG07831.1	161.619	2.62253	0.928114	2.82565	0.00471848	0.0168163
OFUSG07835.1	1346.93	0.941031	0.30364	3.09917	0.00194066	0.00778785
OFUSG07837.1	1271.66	1.28433	0.169873	7.56053	4.01442e-14	9.08266e-13
OFUSG07840.1	897.937	1.6707	0.377215	4.42903	9.46582e-06	6.47234e-05
OFUSG07842.1	6009.2	1.72974	0.665426	2.59944	0.0093375	0.0299258
OFUSG07844.1	3777.99	2.50663	0.398962	6.28287	3.3238e-10	4.69017e-09
OFUSG07846.1	585.314	1.51937	0.469918	3.23326	0.00122385	0.00521018
OFUSG07847.1	38.4526	3.67741	1.54255	2.38398	0.0171266	0.0496139
OFUSG07848.1	579.539	1.92418	0.243966	7.88707	3.09357e-15	8.01108e-14
OFUSG07849.1	1056.7	2.84574	0.200432	14.1981	9.4191e-46	2.64893e-43
OFUSG07850.2	776.444	2.39819	1.05693	2.26902	0.0232673	0.0641767
OFUSG07854.1	1620.92	0.825916	0.278127	2.96956	0.00298222	0.0113123
OFUSG07856.1	361.45	0.994903	0.371921	2.67504	0.00747201	0.0248887
OFUSG07857.2	1107.72	1.00657	0.360118	2.7951	0.00518839	0.0182551
OFUSG07859.1	7.10941	4.02245	1.92757	2.0868	0.036906	0.093784
OFUSG07863.1	2555.28	0.828877	0.230604	3.59438	0.000325164	0.00159786
OFUSG07863.2	291.783	4.66358	2.03341	2.29348	0.0218204	0.0608473
OFUSG07866.3	380.677	8.1927	2.39751	3.41717	0.000632748	0.00289628
OFUSG07873.1	403.495	2.2186	0.799306	2.77566	0.00550898	0.0192029
OFUSG07884.1	3123.91	0.877122	0.21057	4.16548	3.10704e-05	0.000191663
OFUSG07888.1	672.022	3.36172	0.640394	5.24946	1.52546e-07	1.44058e-06
OFUSG07898.2	2308.51	1.74362	0.300231	5.8076	6.33728e-09	7.4477e-08
OFUSG07902.1	463.412	1.3013	0.218696	5.95025	2.67732e-09	3.34297e-08
OFUSG07911.1	795.501	1.69113	0.247837	6.82356	8.88133e-12	1.56399e-10
OFUSG07914.1	33.5625	3.28247	1.46207	2.24508	0.0247632	0.0676048
OFUSG07915.1	4503.54	1.23696	0.355075	3.48365	0.000494634	0.00233321
[truncated: 4,854 more rows]
