# Supplementary material for: Cell fate specification modes shape transcriptome evolution in the highly conserved spiral cleavage
Source: EMBO Rep. 2025 Sep 4;26(20):5088–114. doi: 10.1038/s44319-025-00569-4 (PMC12550047; doi:10.1038/s44319-025-00569-4)
Supplement: Supplementary file 18 — Dataset EV16 [file 44319_2025_569_MOESM18_ESM.xlsx]

## Sheet: Sheet1
Dataset EV16 – Downregulated genes between the gastrula stage and 5 hpf in O. fusiformis.

## Sheet: Dataset EV16
Gene_ID	Basemean	log2FoldChange	lfcSE	stat	pvalue	padj
OFUSG00006.1	17034.9	-1.05184	0.229189	-4.5894	4.44523e-06	3.23868e-05
OFUSG00008.1	1524.88	-2.10314	0.397683	-5.28849	1.23329e-07	1.18699e-06
OFUSG00009.1	757.448	-1.32014	0.441309	-2.99142	0.0027768	0.0106371
OFUSG00012.1	1800.64	-0.826768	0.258297	-3.20084	0.00137027	0.00576479
OFUSG00019.1	3505.95	-1.97346	0.320232	-6.16261	7.15576e-10	9.69372e-09
OFUSG00036.1	743.868	-0.636803	0.305782	-2.08254	0.0372934	0.0945803
OFUSG00046.1	6954.62	-0.760074	0.245379	-3.09755	0.00195127	0.00782261
OFUSG00049.1	1599.19	-1.34589	0.237823	-5.65922	1.5206e-08	1.68627e-07
OFUSG00053.1	1263.6	-0.924272	0.224486	-4.11727	3.83381e-05	0.000231668
OFUSG00054.1	2813.76	-1.29646	0.261906	-4.95009	7.41798e-07	6.22177e-06
OFUSG00060.1	928.688	-1.7143	0.429428	-3.99206	6.5502e-05	0.000377792
OFUSG00061.1	8160.73	-1.20761	0.132066	-9.14401	6.018e-20	2.51852e-18
OFUSG00096.1	394.825	-1.68222	0.464021	-3.6253	0.000288625	0.00144199
OFUSG00107.1	1446.57	-0.81491	0.220746	-3.69163	0.000222826	0.00114249
OFUSG00108.1	5510.07	-2.04663	0.339122	-6.03507	1.58894e-09	2.05357e-08
OFUSG00110.1	4435.76	-1.48601	0.278759	-5.33081	9.7777e-08	9.58113e-07
OFUSG00135.1	317.104	-2.99758	0.598705	-5.00677	5.53499e-07	4.74864e-06
OFUSG00139.1	271.257	-1.92852	0.317885	-6.06674	1.30533e-09	1.71061e-08
OFUSG00141.1	115.706	-0.612625	0.272584	-2.24747	0.0246099	0.0672469
OFUSG00143.1	56.4701	-1.53929	0.720287	-2.13705	0.0325942	0.0848198
OFUSG00154.1	936.575	-1.34941	0.233069	-5.78973	7.04996e-09	8.21658e-08
OFUSG00157.1	1931.93	-0.657078	0.236766	-2.77522	0.00551645	0.0192242
OFUSG00159.1	1388.99	-1.35024	0.275795	-4.89583	9.7893e-07	8.0192e-06
OFUSG00166.1	2655.72	-3.48811	0.618743	-5.63741	1.72623e-08	1.8971e-07
OFUSG00175.1	8605.73	-1.11781	0.131211	-8.51914	1.60749e-17	5.40759e-16
OFUSG00182.1	1159.45	-2.00816	0.379473	-5.29196	1.21009e-07	1.16586e-06
OFUSG00185.2	2595.06	-0.857715	0.179431	-4.7802	1.75122e-06	1.37954e-05
OFUSG00190.1	4069.86	-1.87637	0.300646	-6.24113	4.3442e-10	6.05744e-09
OFUSG00199.1	924.701	-1.08432	0.281935	-3.84599	0.000120067	0.00065332
OFUSG00201.1	767.786	-2.34599	0.52047	-4.50745	6.56102e-06	4.64657e-05
OFUSG00203.1	1654.17	-1.37743	0.159438	-8.63928	5.65666e-18	1.98604e-16
OFUSG00210.1	1075.56	-0.639864	0.14218	-4.50037	6.78343e-06	4.78962e-05
OFUSG00215.1	594.84	-0.912046	0.366147	-2.49093	0.0127409	0.0388752
OFUSG00219.1	1335.75	-1.22671	0.208882	-5.87274	4.2864e-09	5.17367e-08
OFUSG00221.1	769.016	-1.06637	0.290752	-3.66761	0.00024483	0.0012424
OFUSG00224.1	159.282	-1.97054	0.62213	-3.16741	0.00153802	0.00636366
OFUSG00225.2	1854.5	-1.24473	0.268802	-4.63065	3.64525e-06	2.70418e-05
OFUSG00237.1	3229.81	-1.16089	0.222258	-5.22314	1.75912e-07	1.64577e-06
OFUSG00240.1	2276.83	-1.59832	0.263933	-6.05577	1.39751e-09	1.82123e-08
OFUSG00243.1	2384.78	-1.0091	0.182482	-5.52987	3.20464e-08	3.37417e-07
OFUSG00251.1	5369.33	-1.22502	0.167212	-7.32619	2.36786e-13	4.98065e-12
OFUSG00256.1	1818.3	-0.93035	0.356563	-2.60922	0.00907492	0.0292509
OFUSG00257.1	2482.73	-0.737011	0.305022	-2.41626	0.015681	0.0461053
OFUSG00260.1	1618.42	-1.04406	0.189541	-5.50837	3.62166e-08	3.78069e-07
OFUSG00261.1	156.6	-1.31917	0.285591	-4.61909	3.85429e-06	2.84723e-05
OFUSG00262.1	1047.28	-1.66554	0.210037	-7.92977	2.19553e-15	5.78679e-14
OFUSG00263.1	1438.54	-1.59799	0.206279	-7.74677	9.42589e-15	2.29908e-13
OFUSG00270.1	207.858	-1.24008	0.412136	-3.00891	0.0026219	0.0101397
OFUSG00271.1	3732.34	-0.874467	0.1985	-4.40537	1.05605e-05	7.16365e-05
OFUSG00272.1	131.635	-1.01874	0.339829	-2.99781	0.00271931	0.0104474
OFUSG00286.1	623.772	-2.02511	0.451883	-4.4815	7.41206e-06	5.19306e-05
OFUSG00286.2	377.48	-2.69993	0.607139	-4.44698	8.70869e-06	6.0087e-05
OFUSG00302.2	603.891	-0.924076	0.37892	-2.43871	0.0147399	0.0438239
OFUSG00303.1	1031.89	-0.519194	0.172259	-3.01404	0.00257794	0.00999026
OFUSG00305.1	310.335	-1.78018	0.689344	-2.58242	0.00981087	0.0311764
OFUSG00309.1	1489.71	-2.02572	0.303715	-6.66978	2.56182e-11	4.2231e-10
OFUSG00310.1	1344.92	-3.05275	0.785957	-3.88411	0.000102704	0.000567902
OFUSG00310.2	3678.39	-3.02703	0.861606	-3.51324	0.000442677	0.00211043
OFUSG00312.2	1603.73	-0.576465	0.263246	-2.18983	0.0285363	0.0761314
OFUSG00319.1	1136.65	-0.470833	0.218211	-2.1577	0.0309515	0.0812896
OFUSG00325.1	110.207	-1.91648	0.549153	-3.48989	0.000483227	0.00228438
OFUSG00333.1	719.033	-0.744528	0.352071	-2.11471	0.0344548	0.0886283
OFUSG00335.1	9265.99	-2.58082	0.192205	-13.4274	4.1755e-41	8.57135e-39
OFUSG00342.1	481.046	-1.5217	0.39923	-3.81159	0.000138074	0.000740426
OFUSG00343.1	2550.09	-0.926171	0.149961	-6.17608	6.57121e-10	8.93195e-09
OFUSG00347.1	1536.91	-1.90988	0.263089	-7.25945	3.88675e-13	7.94961e-12
OFUSG00351.1	1877.76	-1.42377	0.221682	-6.42258	1.33982e-10	1.9821e-09
OFUSG00360.1	4762.95	-1.06323	0.44137	-2.40892	0.0159996	0.0468706
OFUSG00362.1	1002.52	-1.57789	0.146794	-10.749	5.98786e-27	4.50258e-25
OFUSG00383.1	4704.71	-0.508792	0.107648	-4.72644	2.28491e-06	1.7634e-05
OFUSG00395.1	655.02	-1.54266	0.27819	-5.54533	2.93406e-08	3.11141e-07
OFUSG00404.1	3238.75	-0.607015	0.157239	-3.86046	0.000113173	0.000620544
OFUSG00413.1	1661.12	-2.24407	0.367948	-6.09887	1.0682e-09	1.41636e-08
OFUSG00433.1	948.256	-1.99379	0.387171	-5.14964	2.60991e-07	2.35781e-06
OFUSG00434.1	2473.07	-0.802894	0.332385	-2.41555	0.0157114	0.0461733
OFUSG00436.1	2949.63	-1.28527	0.150156	-8.55956	1.13298e-17	3.85749e-16
OFUSG00436.2	2211.95	-1.85076	0.184305	-10.0418	9.98329e-24	5.81284e-22
OFUSG00440.1	2517.91	-1.23474	0.221905	-5.56429	2.63225e-08	2.82222e-07
OFUSG00443.1	998.798	-1.81749	0.531206	-3.42144	0.000622905	0.00285588
OFUSG00443.4	7160	-2.96586	0.42544	-6.97128	3.14068e-12	5.83006e-11
OFUSG00446.1	1914.17	-0.913452	0.338535	-2.69825	0.00697053	0.0234363
OFUSG00453.1	12169.4	-2.00266	0.404944	-4.94553	7.59363e-07	6.3634e-06
OFUSG00454.1	558.183	-0.929307	0.295669	-3.14306	0.00167191	0.00684112
OFUSG00456.1	5303.46	-2.56216	0.299042	-8.56788	1.05405e-17	3.61059e-16
OFUSG00457.1	20752.4	-0.708459	0.262554	-2.69834	0.00696866	0.0234341
OFUSG00463.1	1143.64	-1.74174	0.195677	-8.90107	5.53095e-19	2.10768e-17
OFUSG00464.1	5229.19	-0.602552	0.177805	-3.38884	0.000701882	0.00317654
OFUSG00465.1	331.589	-1.88676	0.359111	-5.25398	1.48847e-07	1.40991e-06
OFUSG00470.1	572.229	-1.69581	0.446582	-3.79732	0.000146271	0.000779972
OFUSG00473.1	2951.58	-0.684156	0.22311	-3.06645	0.00216614	0.00857886
OFUSG00493.1	10.9403	-4.04994	1.78189	-2.27284	0.023036	0.0636623
OFUSG00494.1	146.26	-2.01388	0.731275	-2.75393	0.00588848	0.0203117
OFUSG00505.1	66.2382	-0.860892	0.397635	-2.16503	0.0303854	0.080008
OFUSG00514.1	577.681	-1.5834	0.214669	-7.37604	1.63072e-13	3.48486e-12
OFUSG00515.1	137.033	-2.08726	0.589204	-3.54251	0.000396338	0.00190697
OFUSG00518.1	966.487	-2.37855	0.447954	-5.30981	1.09741e-07	1.06822e-06
OFUSG00519.2	1175.66	-1.60378	0.308725	-5.19485	2.0488e-07	1.88974e-06
OFUSG00521.1	447.026	-0.909062	0.280554	-3.24024	0.00119427	0.00510046
OFUSG00527.1	3423.2	-1.55746	0.313873	-4.96206	6.97497e-07	5.87296e-06
OFUSG00534.1	5749.67	-0.788852	0.117408	-6.71892	1.83076e-11	3.08857e-10
OFUSG00535.1	338.578	-2.67582	0.247785	-10.799	3.48157e-27	2.65345e-25
OFUSG00536.1	196.845	-3.10868	0.289565	-10.7357	6.92191e-27	5.12276e-25
OFUSG00538.1	1620.65	-1.90229	0.311986	-6.09737	1.07828e-09	1.42771e-08
OFUSG00540.1	2658.42	-1.92651	0.443066	-4.34813	1.37306e-05	9.11363e-05
OFUSG00544.1	1681.6	-1.12286	0.30024	-3.73989	0.000184104	0.000962193
OFUSG00572.1	10.4215	-3.91551	1.78715	-2.19093	0.028457	0.07598
OFUSG00578.1	146.98	-2.28176	0.603059	-3.78364	0.000154552	0.000820398
OFUSG00598.1	4161.94	-0.941809	0.206499	-4.56083	5.09516e-06	3.67413e-05
OFUSG00605.1	1191.94	-0.521272	0.249044	-2.09309	0.0363407	0.0926656
OFUSG00620.1	8076.97	-1.07189	0.220513	-4.86089	1.16857e-06	9.45176e-06
OFUSG00647.1	121.371	-1.4387	0.43817	-3.28342	0.00102555	0.00446395
OFUSG00652.1	27272.6	-0.547288	0.200972	-2.7232	0.00646532	0.0219621
OFUSG00656.1	2530.07	-0.908256	0.41184	-2.20536	0.0274287	0.0735556
OFUSG00656.2	1419.49	-0.978373	0.4715	-2.07502	0.0379843	0.0960471
OFUSG00657.1	6435.14	-2.18454	0.377618	-5.78505	7.24895e-09	8.42754e-08
OFUSG00658.4	6015.64	-1.75434	0.150143	-11.6845	1.5303e-31	1.71461e-29
OFUSG00660.1	7051.62	-1.77047	0.125021	-14.1614	1.58774e-45	4.37765e-43
OFUSG00662.1	4757.06	-1.35145	0.28722	-4.70529	2.53508e-06	1.94315e-05
OFUSG00663.1	609.069	-1.40396	0.349179	-4.02075	5.80137e-05	0.000337509
OFUSG00677.1	1351.34	-1.64247	0.237709	-6.90959	4.86055e-12	8.81892e-11
OFUSG00678.1	1087.75	-1.06299	0.257686	-4.12515	3.70486e-05	0.000224757
OFUSG00680.1	1385.99	-1.14611	0.49534	-2.3138	0.020679	0.058272
OFUSG00684.1	4593.43	-1.19465	0.175309	-6.81452	9.45761e-12	1.65408e-10
OFUSG00686.1	5426.9	-1.67905	0.209739	-8.00542	1.19062e-15	3.24771e-14
OFUSG00688.2	4183.19	-1.49719	0.263137	-5.68979	1.27199e-08	1.42518e-07
OFUSG00688.5	419.762	-3.28458	1.30071	-2.52523	0.0115624	0.0358115
OFUSG00689.1	661.394	-2.99517	0.313351	-9.55851	1.1947e-21	5.8534e-20
OFUSG00691.1	887.955	-1.68969	0.424083	-3.98435	6.76639e-05	0.000388985
OFUSG00707.2	215.63	-1.49525	0.553814	-2.69991	0.00693583	0.0233377
OFUSG00724.1	2469.93	-0.51181	0.211966	-2.41459	0.0157531	0.0462688
OFUSG00736.1	13.5082	-1.7599	0.834022	-2.11013	0.034847	0.089418
OFUSG00740.1	928.118	-2.03302	0.259273	-7.84124	4.46114e-15	1.13232e-13
OFUSG00744.1	7886.02	-0.586952	0.166953	-3.51568	0.000438628	0.00209396
OFUSG00759.1	542.508	-0.782896	0.279161	-2.80446	0.00504007	0.0178
OFUSG00774.1	952.956	-2.56794	0.380672	-6.74581	1.52174e-11	2.59055e-10
OFUSG00775.1	51492.4	-0.882791	0.378523	-2.3322	0.0196902	0.0559001
OFUSG00778.1	1602.79	-1.05849	0.2147	-4.9301	8.21863e-07	6.8221e-06
OFUSG00782.1	2639.92	-1.21041	0.264627	-4.57403	4.78423e-06	3.46324e-05
OFUSG00789.1	146.47	-2.10098	0.557704	-3.76721	0.000165085	0.000870879
OFUSG00790.1	5594.01	-1.5267	0.232189	-6.57525	4.85728e-11	7.66562e-10
OFUSG00807.1	6307.04	-1.00238	0.266122	-3.76664	0.000165463	0.000872549
OFUSG00808.1	2396.59	-0.557036	0.241044	-2.31093	0.0208366	0.0586276
OFUSG00819.1	136.472	-2.5126	0.474411	-5.29626	1.18199e-07	1.14152e-06
OFUSG00824.1	8821.59	-2.05618	0.354565	-5.79915	6.66506e-09	7.79382e-08
OFUSG00836.1	323.728	-1.78702	0.458149	-3.90053	9.59834e-05	0.000534417
OFUSG00837.1	3418.01	-1.13721	0.124064	-9.16635	4.89308e-20	2.06619e-18
OFUSG00838.1	197.024	-2.00941	0.313409	-6.41147	1.44124e-10	2.12321e-09
OFUSG00839.1	476.398	-0.64098	0.211532	-3.03019	0.00244402	0.00953831
OFUSG00843.1	8444.77	-1.9593	0.437625	-4.47713	7.56545e-06	5.2938e-05
OFUSG00867.1	1873.84	-0.338103	0.113067	-2.9903	0.00278704	0.0106654
OFUSG00886.1	657.934	-0.991098	0.371102	-2.67069	0.00756959	0.0251542
OFUSG00887.1	1609.83	-1.31221	0.511748	-2.56418	0.010342	0.0325444
OFUSG00897.1	679.434	-0.747028	0.308735	-2.41964	0.0155359	0.0457695
OFUSG00906.1	1372.63	-0.783257	0.334669	-2.34039	0.0192636	0.0548884
OFUSG00907.1	3171.8	-1.62517	0.191002	-8.50867	1.75934e-17	5.87624e-16
OFUSG00910.1	357.056	-1.51024	0.362277	-4.16875	3.06277e-05	0.000189181
OFUSG00911.1	3161.08	-1.65293	0.215714	-7.66258	1.82238e-14	4.31042e-13
OFUSG00921.1	1948.94	-0.806639	0.376467	-2.14265	0.0321411	0.0838734
OFUSG00929.1	598.191	-1.18731	0.459686	-2.58288	0.00979804	0.0311497
OFUSG00930.1	4540.98	-0.426561	0.172315	-2.47547	0.0133061	0.0402505
OFUSG00931.1	364.248	-2.20171	0.382906	-5.75	8.92447e-09	1.02067e-07
OFUSG00932.1	2790.46	-0.697774	0.161431	-4.32244	1.54315e-05	0.000101421
OFUSG00936.1	2162.74	-1.63431	0.192173	-8.50439	1.82556e-17	6.08297e-16
OFUSG00937.1	8.62988	-2.29357	1.00829	-2.27471	0.0229232	0.063408
OFUSG00939.2	12438.3	-1.42328	0.386255	-3.68481	0.000228876	0.00116903
OFUSG00953.1	855.792	-1.56133	0.349392	-4.46869	7.86989e-06	5.47428e-05
OFUSG00964.1	2228.3	-1.3308	0.390807	-3.40526	0.000661017	0.00301098
OFUSG00965.1	1089.45	-0.991385	0.250408	-3.95908	7.52393e-05	0.000428071
OFUSG00968.1	3038.12	-2.11813	0.310056	-6.83143	8.40743e-12	1.48426e-10
OFUSG00973.1	383.887	-1.98261	0.547838	-3.61897	0.000295777	0.00147224
OFUSG00975.1	7951.68	-0.760283	0.0924461	-8.22407	1.96708e-16	5.87888e-15
OFUSG00982.1	917.001	-1.23013	0.111188	-11.0635	1.8869e-28	1.62777e-26
OFUSG00983.1	200.265	-0.779454	0.255313	-3.05293	0.00226619	0.00892106
OFUSG00993.1	897.505	-1.71437	0.350543	-4.89063	1.00516e-06	8.20793e-06
OFUSG00997.1	760.17	-2.79881	0.595484	-4.70005	2.60094e-06	1.98713e-05
OFUSG01013.1	2976.61	-1.25935	0.285914	-4.40464	1.05962e-05	7.18581e-05
OFUSG01032.2	2076.78	-2.23633	0.286753	-7.7988	6.25005e-15	1.55963e-13
OFUSG01035.1	4450.12	-0.908759	0.0915123	-9.93046	3.06829e-23	1.71209e-21
OFUSG01040.1	953.906	-0.595736	0.194047	-3.07006	0.00214014	0.0084914
OFUSG01041.1	538.799	-0.71173	0.212318	-3.35219	0.000801742	0.00356876
OFUSG01042.1	14.7656	-3.07437	1.44905	-2.12164	0.0338679	0.0874625
OFUSG01071.1	5051.04	-1.28146	0.128	-10.0114	1.35827e-23	7.77974e-22
OFUSG01074.1	605.688	-2.74008	0.286511	-9.5636	1.13727e-21	5.58175e-20
OFUSG01081.1	459.067	-0.705167	0.268429	-2.62702	0.00861371	0.0280115
OFUSG01082.1	601.304	-1.1796	0.32716	-3.60557	0.000311467	0.0015389
OFUSG01085.1	1105.72	-2.10473	0.325144	-6.47322	9.59387e-11	1.44825e-09
OFUSG01089.1	8665.4	-1.1967	0.0886573	-13.4981	1.60476e-41	3.49851e-39
OFUSG01090.1	835.737	-1.22532	0.209289	-5.8547	4.77885e-09	5.73116e-08
OFUSG01091.1	3887.35	-1.05125	0.336024	-3.1285	0.00175701	0.00714334
OFUSG01099.1	893.395	-1.29793	0.277396	-4.67899	2.88287e-06	2.18472e-05
OFUSG01106.1	1490.02	-1.27746	0.234495	-5.44772	5.10209e-08	5.21957e-07
OFUSG01118.1	1493.24	-2.85016	0.163127	-17.472	2.34003e-68	2.86125e-65
OFUSG01128.1	5.12634	-5.83076	2.33926	-2.49257	0.0126822	0.0387212
OFUSG01137.1	4210.92	-0.598149	0.267393	-2.23696	0.0252888	0.068801
OFUSG01140.1	1697.25	-0.53245	0.193637	-2.74973	0.00596441	0.0205334
OFUSG01151.1	1989.24	-1.73899	0.208525	-8.33947	7.46265e-17	2.31647e-15
OFUSG01204.1	77.9026	-1.46652	0.484177	-3.02889	0.00245457	0.00957418
OFUSG01207.1	548.285	-1.54665	0.210108	-7.36124	1.82211e-13	3.87618e-12
OFUSG01215.1	3051.94	-2.05067	0.137021	-14.966	1.22417e-50	4.65235e-48
OFUSG01221.1	216.938	-1.39146	0.366868	-3.79282	0.000148948	0.000793345
OFUSG01226.1	3288.94	-0.829919	0.23581	-3.51944	0.00043246	0.00206592
OFUSG01243.1	1990.69	-1.57413	0.258855	-6.08111	1.19355e-09	1.57366e-08
OFUSG01248.1	884.165	-2.55875	0.482399	-5.30422	1.13155e-07	1.09809e-06
OFUSG01248.3	36.5623	-7.10785	3.24093	-2.19315	0.0282964	0.0756228
OFUSG01251.1	2000.52	-0.756661	0.156857	-4.82388	1.40791e-06	1.12581e-05
OFUSG01252.1	13404.5	-1.66421	0.180543	-9.21783	3.03179e-20	1.29755e-18
OFUSG01254.1	2805.49	-1.42499	0.172755	-8.24865	1.60195e-16	4.8547e-15
OFUSG01260.1	870.377	-1.49475	0.403559	-3.70393	0.000212287	0.00109363
OFUSG01268.1	1767.88	-1.40856	0.140903	-9.99668	1.57585e-23	8.98937e-22
OFUSG01270.1	5586.36	-0.551349	0.167972	-3.28238	0.00102934	0.00447905
OFUSG01273.1	1207.89	-1.33546	0.263953	-5.05947	4.20423e-07	3.6845e-06
OFUSG01279.1	1478.25	-2.16663	0.201493	-10.7529	5.74377e-27	4.33062e-25
OFUSG01286.1	395.649	-0.64287	0.232331	-2.76705	0.00565668	0.0196229
OFUSG01287.1	3451.92	-1.37661	0.529296	-2.60083	0.00929992	0.029819
OFUSG01288.1	1229.06	-0.446953	0.139048	-3.21437	0.00130731	0.00552616
OFUSG01293.1	92.6873	-2.02155	0.485472	-4.16409	3.12593e-05	0.000192786
OFUSG01294.1	131.227	-1.93674	0.574177	-3.37308	0.000743333	0.00333942
OFUSG01295.1	114.989	-1.95045	0.441045	-4.42234	9.76385e-06	6.65509e-05
OFUSG01296.1	94.8528	-1.40604	0.496715	-2.83068	0.00464495	0.0165837
OFUSG01297.1	78.3866	-1.48588	0.41488	-3.58148	0.000341658	0.00167162
OFUSG01299.1	170.16	-1.36537	0.277842	-4.91421	8.91432e-07	7.35615e-06
OFUSG01301.1	1013.3	-0.498312	0.195332	-2.5511	0.0107383	0.0336296
OFUSG01327.1	6252.56	-1.00678	0.226096	-4.45287	8.47299e-06	5.86478e-05
OFUSG01330.1	1410.49	-2.30165	0.355102	-6.48165	9.07248e-11	1.37693e-09
OFUSG01350.1	1418.98	-0.930146	0.220803	-4.21257	2.52479e-05	0.000158812
OFUSG01363.1	1682.64	-0.936401	0.140623	-6.65893	2.75832e-11	4.51789e-10
OFUSG01364.1	12175.7	-0.85829	0.160293	-5.35449	8.57973e-08	8.46921e-07
OFUSG01405.1	5127.48	-1.4628	0.27733	-5.27456	1.33075e-07	1.27338e-06
OFUSG01415.1	1308.13	-2.55016	0.552202	-4.61816	3.87159e-06	2.85827e-05
OFUSG01415.2	1470.6	-1.77441	0.366388	-4.84298	1.27905e-06	1.03009e-05
OFUSG01418.5	483.084	-2.53325	0.304107	-8.33013	8.07559e-17	2.49846e-15
OFUSG01419.1	2069.15	-0.784546	0.125924	-6.23029	4.65572e-10	6.46262e-09
OFUSG01425.2	106.045	-0.898577	0.362381	-2.47965	0.0131512	0.0398775
OFUSG01429.3	641.488	-2.53413	0.285931	-8.86273	7.80762e-19	2.92765e-17
OFUSG01430.1	11761.5	-1.14616	0.231305	-4.95518	7.22621e-07	6.06816e-06
OFUSG01431.2	1032.17	-1.50093	0.346323	-4.33389	1.46497e-05	9.67475e-05
OFUSG01436.1	756.984	-1.77659	0.197401	-8.99993	2.25864e-19	8.92131e-18
OFUSG01439.1	1678.29	-0.611723	0.2548	-2.4008	0.0163593	0.0477056
OFUSG01448.1	3390.16	-1.22412	0.448926	-2.72677	0.00639581	0.0217733
OFUSG01454.1	1618.31	-1.2145	0.580215	-2.09319	0.0363318	0.0926617
OFUSG01457.1	272.838	-2.43226	0.793331	-3.06589	0.00217025	0.00859056
OFUSG01459.1	5548.46	-1.48141	0.268737	-5.5125	3.53779e-08	3.69864e-07
OFUSG01460.1	21.436	-3.93118	1.26972	-3.0961	0.00196087	0.00785547
OFUSG01478.1	2528.06	-1.6282	0.51825	-3.14173	0.00167955	0.00686939
OFUSG01479.1	840.141	-1.22794	0.214627	-5.72127	1.05732e-08	1.19754e-07
OFUSG01481.3	722.978	-0.780899	0.222357	-3.51192	0.000444876	0.00211947
OFUSG01482.1	478.067	-1.16923	0.448425	-2.60742	0.0091227	0.0293746
OFUSG01491.1	1248.45	-1.85957	0.324883	-5.72382	1.04155e-08	1.18063e-07
OFUSG01510.1	4687.8	-1.25105	0.278615	-4.49025	7.11412e-06	5.00583e-05
OFUSG01517.1	1158.81	-0.751593	0.143159	-5.25004	1.52068e-07	1.43751e-06
OFUSG01529.1	615.761	-0.956811	0.221685	-4.31609	1.58819e-05	0.00010421
OFUSG01532.2	502.809	-1.60587	0.642363	-2.49994	0.0124215	0.0380327
OFUSG01534.1	264.741	-0.726652	0.308358	-2.35652	0.0184471	0.0528996
OFUSG01538.1	286.432	-0.824246	0.380316	-2.16726	0.0302148	0.0796822
OFUSG01542.1	2332.85	-1.06513	0.373796	-2.84949	0.004379	0.0157582
OFUSG01546.1	16731.5	-1.92565	0.182534	-10.5496	5.10389e-26	3.63384e-24
OFUSG01547.1	349.512	-3.06399	1.03603	-2.95744	0.00310202	0.0117083
OFUSG01552.1	358.092	-1.10562	0.221713	-4.98673	6.14097e-07	5.22233e-06
OFUSG01553.1	3024.66	-1.7651	0.23114	-7.63649	2.23219e-14	5.20961e-13
OFUSG01561.1	751.088	-0.490125	0.210328	-2.33029	0.0197907	0.0561289
OFUSG01562.1	3920.49	-0.432293	0.159471	-2.7108	0.00671212	0.0226636
OFUSG01568.1	2159.6	-1.59987	0.305477	-5.23729	1.62953e-07	1.53268e-06
OFUSG01572.1	4485.01	-1.41977	0.633634	-2.24067	0.0250473	0.0682697
OFUSG01572.2	20438.4	-1.11119	0.33393	-3.32761	0.000875944	0.00386358
OFUSG01576.1	1168.93	-1.81577	0.133804	-13.5704	5.99768e-42	1.34086e-39
OFUSG01577.1	1165.91	-3.01948	0.239522	-12.6063	1.9491e-36	2.99533e-34
OFUSG01579.1	526.879	-1.35517	0.35367	-3.83174	0.000127242	0.000687236
OFUSG01581.1	2043.32	-0.918703	0.258038	-3.56033	0.000370387	0.00179593
OFUSG01582.1	1101.89	-2.81737	0.245918	-11.4565	2.18101e-30	2.17505e-28
OFUSG01583.1	481.339	-1.46545	0.602337	-2.43294	0.0149769	0.0444153
OFUSG01601.2	678.28	-1.08322	0.254627	-4.25417	2.0983e-05	0.000134176
OFUSG01633.1	574.094	-0.677234	0.281365	-2.40696	0.016086	0.0470599
OFUSG01637.1	6594.74	-1.36569	0.2365	-5.77459	7.7139e-09	8.92382e-08
OFUSG01644.1	6.25686	-3.7655	1.56647	-2.40381	0.0162253	0.0473786
OFUSG01650.1	1664.51	-1.43689	0.354743	-4.05051	5.1107e-05	0.000301065
OFUSG01682.1	869.336	-1.56933	0.28936	-5.42347	5.84546e-08	5.92403e-07
OFUSG01690.1	1233.29	-0.559104	0.222302	-2.51506	0.0119012	0.0366832
OFUSG01693.1	1540.48	-1.25148	0.209132	-5.98417	2.17495e-09	2.7478e-08
OFUSG01702.1	4967.28	-1.88834	0.123038	-15.3475	3.68005e-53	1.64276e-50
OFUSG01758.2	54.4926	-2.68041	0.928995	-2.88528	0.00391063	0.0142954
OFUSG01809.1	18585.6	-0.73313	0.34582	-2.11997	0.0340082	0.0877281
OFUSG01810.1	5309.11	-1.58594	0.1972	-8.04232	8.81561e-16	2.43538e-14
OFUSG01811.1	5059.69	-2.01056	0.21752	-9.2431	2.39451e-20	1.03442e-18
OFUSG01814.1	499.118	-1.09021	0.298358	-3.65404	0.000258142	0.00130336
OFUSG01817.1	45.069	-1.78265	0.703985	-2.53223	0.0113338	0.0352122
OFUSG01818.1	1838.9	-1.27846	0.0896529	-14.2601	3.87842e-46	1.11299e-43
OFUSG01831.1	1322.43	-0.738194	0.258788	-2.8525	0.00433765	0.0156227
OFUSG01833.2	4011.88	-1.60103	0.389369	-4.11186	3.92489e-05	0.000236816
OFUSG01858.1	1871.03	-0.86162	0.294963	-2.92111	0.00348788	0.0129372
OFUSG01859.1	2535.04	-0.741445	0.194541	-3.81125	0.000138263	0.000741207
OFUSG01860.1	41.3654	-5.71554	1.6167	-3.53531	0.000407294	0.00195433
OFUSG01871.1	1713.8	-1.77593	0.518831	-3.42295	0.000619447	0.00284234
OFUSG01876.1	199.728	-0.66517	0.224578	-2.96187	0.00305777	0.011563
OFUSG01878.1	1094.19	-0.369801	0.163605	-2.26032	0.0238011	0.0654054
OFUSG01896.1	1116.69	-1.10436	0.294066	-3.75547	0.000173016	0.000909824
OFUSG01898.1	3590.54	-0.769164	0.257808	-2.98347	0.00284996	0.0108751
OFUSG01900.1	1356.41	-0.882724	0.316261	-2.79112	0.00525252	0.0184323
OFUSG01905.1	1055	-1.90229	0.592662	-3.20974	0.00132855	0.00560583
OFUSG01906.1	273.82	-2.15927	0.510201	-4.2322	2.31421e-05	0.000146602
OFUSG01914.2	15.6533	-8.96743	2.55149	-3.51459	0.000440437	0.00210082
OFUSG01915.1	211.124	-0.919868	0.321874	-2.85785	0.00426523	0.0153823
OFUSG01922.1	10079.9	-0.540468	0.195005	-2.77155	0.00557893	0.0194011
OFUSG01932.1	6.77148	-4.65173	1.63965	-2.83702	0.00455362	0.0162967
OFUSG01950.1	1801.01	-1.05977	0.307011	-3.45191	0.000556629	0.00259088
OFUSG01963.1	137.094	-2.62091	0.453957	-5.77349	7.76459e-09	8.97139e-08
OFUSG01964.1	72.5831	-1.66991	0.315172	-5.29839	1.16827e-07	1.12982e-06
OFUSG01965.1	25.7639	-2.07731	0.765277	-2.71445	0.00663858	0.0224638
OFUSG01968.1	97.5119	-1.44776	0.373222	-3.87908	0.000104852	0.000578757
OFUSG01969.1	106.894	-0.612093	0.280227	-2.18427	0.0289421	0.0769173
OFUSG01977.2	1539.29	-0.884973	0.290623	-3.04508	0.00232616	0.00912902
OFUSG01979.2	497.424	-1.01681	0.367429	-2.76736	0.00565122	0.0196064
OFUSG01980.1	3620.9	-1.3573	0.297229	-4.5665	4.95928e-06	3.58166e-05
OFUSG01980.2	3208.55	-1.44185	0.427864	-3.36988	0.000752001	0.00337351
OFUSG01981.1	235.499	-2.08016	0.347105	-5.99289	2.06143e-09	2.61142e-08
OFUSG01983.1	1651.79	-1.3761	0.27697	-4.96839	6.75119e-07	5.6999e-06
OFUSG01984.1	437.626	-1.86917	0.378054	-4.94418	7.64662e-07	6.40208e-06
OFUSG01985.1	1080.13	-0.642987	0.240581	-2.67264	0.00752566	0.0250318
OFUSG01986.1	474.746	-1.17884	0.35955	-3.27866	0.00104301	0.00452731
OFUSG01988.1	208.886	-0.77782	0.243219	-3.19802	0.00138375	0.0058152
OFUSG01989.1	115.359	-1.44945	0.515805	-2.81007	0.00495307	0.0175346
OFUSG02006.1	170.36	-2.50207	0.561872	-4.4531	8.46375e-06	5.86127e-05
OFUSG02007.1	69.8576	-2.11076	0.737153	-2.8634	0.00419123	0.0151543
OFUSG02015.1	2048.06	-0.454182	0.107716	-4.21649	2.48139e-05	0.000156257
OFUSG02043.2	12.2085	-6.40526	2.18196	-2.93555	0.00332953	0.0124269
OFUSG02044.1	2719.54	-1.06263	0.169941	-6.25296	4.02747e-10	5.62666e-09
OFUSG02045.1	28.0796	-5.5617	2.40775	-2.30991	0.0208929	0.0587512
OFUSG02067.1	1795.85	-0.743083	0.285613	-2.60171	0.00927603	0.0297593
OFUSG02069.1	1303.92	-1.09525	0.344316	-3.18094	0.00146799	0.00612346
OFUSG02087.1	1132.72	-2.05879	0.436952	-4.7117	2.45659e-06	1.8871e-05
OFUSG02087.2	1896.16	-1.60911	0.189863	-8.47512	2.34834e-17	7.75165e-16
OFUSG02092.1	39.7417	-1.45214	0.58524	-2.48127	0.0130916	0.0397297
OFUSG02117.1	14.8228	-2.83178	1.37391	-2.0611	0.039293	0.0987258
OFUSG02118.1	3313.41	-0.981264	0.326443	-3.00593	0.00264772	0.0102226
OFUSG02130.1	2295.23	-0.748603	0.113312	-6.60658	3.93296e-11	6.30236e-10
OFUSG02131.2	173.221	-1.72157	0.497359	-3.46142	0.000537341	0.00251274
OFUSG02143.1	726.262	-1.26256	0.27933	-4.51995	6.18532e-06	4.39934e-05
OFUSG02144.1	565.455	-1.55321	0.208708	-7.44202	9.91538e-14	2.16163e-12
OFUSG02145.1	463.872	-2.06422	0.438944	-4.7027	2.56745e-06	1.96528e-05
OFUSG02167.1	3717.72	-0.611229	0.22337	-2.73639	0.00621172	0.0212728
OFUSG02169.1	17.6356	-2.17902	0.771286	-2.82517	0.00472553	0.0168351
OFUSG02170.1	1654.32	-2.0671	0.139696	-14.7972	1.52718e-49	5.30235e-47
OFUSG02175.1	528.898	-1.4873	0.350985	-4.23751	2.26015e-05	0.000143643
OFUSG02176.2	1521.52	-1.13964	0.179903	-6.33475	2.37725e-10	3.41796e-09
OFUSG02179.1	1552.73	-0.864245	0.363067	-2.3804	0.0172937	0.0500258
OFUSG02191.1	2466.32	-1.39662	0.270309	-5.16677	2.38171e-07	2.17118e-06
OFUSG02196.1	1775.3	-0.630949	0.16503	-3.82324	0.000131708	0.000709626
OFUSG02203.1	130991	-2.07724	0.463183	-4.4847	7.30163e-06	5.12463e-05
OFUSG02205.1	1585.15	-0.84831	0.199957	-4.24246	2.21083e-05	0.0001407
OFUSG02207.2	134.194	-1.19244	0.486058	-2.45329	0.0141557	0.0424368
OFUSG02211.1	648.12	-0.939122	0.261887	-3.58598	0.000335816	0.00164619
OFUSG02236.1	1701.45	-1.5373	0.232586	-6.6096	3.85355e-11	6.18923e-10
OFUSG02239.2	1329.54	-1.47248	0.191968	-7.67044	1.71407e-14	4.07136e-13
OFUSG02243.1	103.726	-1.29525	0.54267	-2.38681	0.0169952	0.0492892
OFUSG02246.1	381.699	-1.45821	0.341844	-4.26572	1.99257e-05	0.000127968
OFUSG02247.1	3551.59	-0.808889	0.252852	-3.19906	0.00137878	0.00579813
OFUSG02256.1	2139.02	-1.78043	0.366183	-4.86213	1.16127e-06	9.39536e-06
OFUSG02280.2	923.841	-1.98404	0.563178	-3.52294	0.000426795	0.00203955
OFUSG02294.2	122.807	-2.13402	0.638204	-3.3438	0.000826406	0.00366989
OFUSG02296.1	328.841	-0.857962	0.277426	-3.09258	0.00198426	0.00793562
OFUSG02297.1	243.166	-2.45874	0.45854	-5.36212	8.22522e-08	8.14787e-07
OFUSG02297.2	174.568	-1.43763	0.599801	-2.39685	0.0165368	0.0481833
OFUSG02327.1	781.759	-1.69912	0.279695	-6.0749	1.24063e-09	1.63199e-08
OFUSG02328.1	4870.68	-1.25532	0.268808	-4.66996	3.01257e-06	2.2726e-05
OFUSG02336.1	57.0646	-3.62419	1.01098	-3.58484	0.000337287	0.00165253
OFUSG02343.1	1945.29	-1.00801	0.105914	-9.51721	1.77894e-21	8.59607e-20
OFUSG02353.1	1644.8	-0.855738	0.2956	-2.89492	0.00379251	0.0139202
OFUSG02354.1	4617.61	-0.879852	0.23913	-3.67939	0.00023379	0.00119089
OFUSG02355.1	2663.65	-1.56952	0.246406	-6.36965	1.89455e-10	2.74077e-09
OFUSG02369.1	720.092	-2.18049	0.562025	-3.8797	0.000104587	0.000577403
OFUSG02374.1	1164.23	-1.14183	0.26412	-4.32317	1.53806e-05	0.000101134
OFUSG02376.1	5943.15	-0.775605	0.241095	-3.21701	0.00129532	0.00548042
OFUSG02383.1	4704.73	-2.14327	0.527874	-4.0602	4.90312e-05	0.000290296
OFUSG02387.1	2710.56	-1.61934	0.297471	-5.44368	5.21917e-08	5.32773e-07
OFUSG02389.1	604.416	-1.35376	0.302684	-4.47251	7.73065e-06	5.39244e-05
OFUSG02391.1	20.0286	-2.02019	0.780643	-2.58785	0.00965759	0.0307832
OFUSG02392.1	21.4202	-5.4362	1.84096	-2.95291	0.00314797	0.0118452
OFUSG02398.1	714.331	-2.76978	0.295906	-9.36033	7.94888e-21	3.58247e-19
OFUSG02400.1	1945.08	-2.36761	0.311571	-7.59893	2.98588e-14	6.84368e-13
OFUSG02403.1	1649.35	-1.17681	0.250352	-4.70063	2.59365e-06	1.98268e-05
OFUSG02404.1	336.403	-2.22291	0.28431	-7.81863	5.34028e-15	1.33854e-13
OFUSG02408.1	851.788	-0.804448	0.339307	-2.37086	0.017747	0.0511319
OFUSG02411.1	92.2371	-3.50101	0.774444	-4.52067	6.16433e-06	4.38551e-05
OFUSG02412.1	1041.25	-0.955106	0.276779	-3.45079	0.000558958	0.00259954
OFUSG02413.1	711.441	-0.933167	0.214368	-4.3531	1.34223e-05	8.931e-05
OFUSG02437.2	989.185	-1.17699	0.239576	-4.91278	8.97947e-07	7.404e-06
OFUSG02442.1	596.525	-0.629267	0.21725	-2.89652	0.00377331	0.0138642
OFUSG02443.1	2726.62	-1.08064	0.239291	-4.516	6.3019e-06	4.4766e-05
OFUSG02444.1	587.741	-0.623124	0.192833	-3.23142	0.00123176	0.00523907
OFUSG02465.1	1654.76	-1.42195	0.291539	-4.8774	1.07493e-06	8.74469e-06
OFUSG02488.1	35.2256	-2.71718	0.760727	-3.57182	0.000354515	0.00172821
OFUSG02489.1	62.2472	-1.35995	0.392671	-3.46334	0.000533517	0.00249652
OFUSG02490.1	58.6204	-2.31975	0.607468	-3.81872	0.000134146	0.000721612
OFUSG02492.1	2154.41	-1.54102	0.26397	-5.83787	5.28725e-09	6.28724e-08
OFUSG02523.2	377.628	-1.85724	0.295178	-6.29192	3.13562e-10	4.44247e-09
OFUSG02527.1	5947.5	-1.17291	0.123769	-9.47658	2.62749e-21	1.2503e-19
OFUSG02528.1	661.932	-1.32989	0.486194	-2.7353	0.00623227	0.0213328
OFUSG02529.1	711.224	-0.914121	0.289461	-3.15801	0.00158851	0.00654847
OFUSG02538.1	5653.36	-0.592377	0.212085	-2.79312	0.00522031	0.0183374
OFUSG02559.1	48.6772	-1.97927	0.553069	-3.57871	0.00034529	0.00168645
OFUSG02561.1	60.778	-1.92391	0.416912	-4.61467	3.9372e-06	2.90086e-05
OFUSG02565.1	275.123	-1.63552	0.396567	-4.12421	3.72016e-05	0.00022543
OFUSG02566.1	1045.38	-1.52755	0.234279	-6.52021	7.02091e-11	1.08369e-09
OFUSG02569.1	727.96	-1.03373	0.362387	-2.85257	0.00433675	0.0156222
OFUSG02566.2	542.665	-2.35592	0.33396	-7.0545	1.73222e-12	3.31848e-11
OFUSG02588.1	1069.12	-2.30129	0.285275	-8.06694	7.20813e-16	2.00707e-14
OFUSG02596.5	8190.29	-1.33488	0.196154	-6.80528	1.00856e-11	1.75203e-10
OFUSG02598.1	2333.17	-0.531757	0.151986	-3.49873	0.000467488	0.00221742
OFUSG02600.2	5107.81	-0.792943	0.151127	-5.24687	1.54702e-07	1.45898e-06
OFUSG02601.1	15934.6	-1.85234	0.276668	-6.69519	2.15399e-11	3.60575e-10
OFUSG02602.1	1004.45	-1.1187	0.302272	-3.70099	0.000214761	0.0011054
OFUSG02603.1	1671.53	-1.58653	0.186822	-8.49222	2.02719e-17	6.73088e-16
OFUSG02604.1	109.314	-1.8371	0.774851	-2.3709	0.0177447	0.0511319
OFUSG02609.1	2884.44	-1.74444	0.487832	-3.5759	0.00034902	0.00170408
OFUSG02615.1	484.391	-0.984844	0.210755	-4.67294	2.96913e-06	2.24404e-05
OFUSG02616.1	7483.79	-1.44316	0.191525	-7.53511	4.87913e-14	1.09423e-12
OFUSG02622.1	1348.92	-1.88999	0.15521	-12.177	4.12369e-34	5.34426e-32
OFUSG02641.1	3473.56	-1.25591	0.214345	-5.85929	4.64843e-09	5.58427e-08
OFUSG02650.2	118.003	-9.24064	2.69171	-3.433	0.000596944	0.00275527
OFUSG02654.1	2814.35	-1.98322	0.157585	-12.5851	2.55046e-36	3.89818e-34
OFUSG02661.2	1142.53	-1.50241	0.372901	-4.02899	5.60164e-05	0.000327091
OFUSG02667.2	106.095	-2.24139	0.529466	-4.2333	2.30283e-05	0.000145941
OFUSG02668.1	81.9886	-1.54891	0.457789	-3.38346	0.000715793	0.00323377
OFUSG02669.1	237.479	-0.90394	0.331328	-2.72823	0.00636745	0.0217082
OFUSG02671.1	1513.21	-0.38946	0.124213	-3.13542	0.00171611	0.00700262
OFUSG02676.1	4328.43	-1.39592	0.188077	-7.42205	1.15319e-13	2.49854e-12
OFUSG02679.1	7831.6	-3.56313	1.36187	-2.61635	0.00888747	0.0287492
OFUSG02681.1	1032.85	-1.4486	0.16132	-8.97966	2.71609e-19	1.05943e-17
OFUSG02682.1	4560.02	-1.97584	0.252101	-7.83747	4.59721e-15	1.1637e-13
OFUSG02685.1	2865.67	-2.61585	0.308808	-8.47079	2.43744e-17	8.03613e-16
OFUSG02691.4	28.0798	-6.56461	2.28705	-2.87034	0.00410028	0.0148905
OFUSG02698.1	2927.2	-1.02472	0.418162	-2.45052	0.0142649	0.0427188
OFUSG02705.2	438.974	-1.79952	0.289841	-6.20864	5.34442e-10	7.37855e-09
OFUSG02722.1	560.71	-1.65844	0.405224	-4.09265	4.26478e-05	0.000254646
OFUSG02724.1	144.643	-1.10556	0.360185	-3.06942	0.00214471	0.00850216
OFUSG02725.1	31176.3	-0.687977	0.202372	-3.39957	0.000674922	0.00306687
OFUSG02728.3	4086.47	-3.49095	0.693375	-5.03472	4.7856e-07	4.15644e-06
OFUSG02728.5	2780.45	-1.28052	0.414697	-3.08785	0.00201609	0.00805146
OFUSG02729.1	23.4038	-4.27919	1.33313	-3.20988	0.0013279	0.00560394
OFUSG02732.1	11910.4	-1.66052	0.17185	-9.66259	4.34725e-22	2.22287e-20
OFUSG02739.1	1650.34	-1.93484	0.155429	-12.4484	1.42591e-35	2.04597e-33
OFUSG02743.1	1102.02	-0.792342	0.379544	-2.08761	0.0368326	0.0936228
OFUSG02745.2	4448.74	-1.59553	0.369637	-4.31648	1.5854e-05	0.000104076
OFUSG02753.1	21.0539	-3.21225	1.01017	-3.1799	0.00147325	0.00614265
OFUSG02754.1	10258.1	-1.25662	0.159953	-7.85615	3.96108e-15	1.01087e-13
OFUSG02805.1	1201.15	-1.32922	0.428328	-3.10328	0.00191388	0.00769245
OFUSG02806.1	1699.29	-0.59561	0.162474	-3.66587	0.000246502	0.00124998
OFUSG02808.1	1143.88	-1.54612	0.121706	-12.7036	5.64388e-37	8.9674e-35
OFUSG02817.1	3055.42	-0.784777	0.166233	-4.72094	2.34761e-06	1.80981e-05
OFUSG02819.1	3009.46	-0.564226	0.173292	-3.25592	0.00113026	0.00485582
OFUSG02820.2	1025.78	-1.15507	0.505181	-2.28644	0.0222285	0.0617902
OFUSG02821.1	324.37	-1.46111	0.246449	-5.92867	3.05396e-09	3.78355e-08
OFUSG02823.1	1424.83	-1.58865	0.152493	-10.4179	2.05443e-25	1.39895e-23
OFUSG02825.1	2937.23	-1.55775	0.160445	-9.70895	2.76174e-22	1.44098e-20
OFUSG02831.1	127.329	-0.94135	0.262611	-3.58458	0.000337618	0.00165386
OFUSG02833.1	4480.22	-1.41941	0.302073	-4.6989	2.61562e-06	1.99672e-05
OFUSG02844.1	38.4367	-1.81172	0.762489	-2.37606	0.0174987	0.050546
OFUSG02861.1	1559.95	-2.84516	0.29056	-9.79197	1.21899e-22	6.49344e-21
OFUSG02862.1	409.644	-0.941275	0.310696	-3.02957	0.00244906	0.00955667
OFUSG02867.1	46.054	-2.99112	0.871959	-3.43034	0.00060282	0.0027792
OFUSG02868.1	344.443	-0.925207	0.265061	-3.49054	0.000482039	0.00227953
OFUSG02875.1	3850.71	-0.501706	0.16118	-3.1127	0.00185385	0.00748862
OFUSG02887.1	1886.35	-0.710332	0.127342	-5.57815	2.43083e-08	2.61824e-07
OFUSG02887.2	174.877	-2.34901	1.02859	-2.28373	0.0223875	0.0621525
OFUSG02891.1	153.05	-0.631957	0.224188	-2.81887	0.00481928	0.0171257
OFUSG02903.1	920.869	-1.49265	0.218348	-6.8361	8.13774e-12	1.44026e-10
OFUSG02910.1	1333.25	-1.52631	0.253427	-6.02269	1.71546e-09	2.20191e-08
OFUSG02916.1	4681.15	-0.987291	0.212837	-4.63873	3.50563e-06	2.60886e-05
OFUSG02917.1	826.219	-1.69228	0.278067	-6.08588	1.15855e-09	1.52967e-08
OFUSG02918.1	198.945	-2.66942	0.295017	-9.04836	1.45137e-19	5.82265e-18
OFUSG02919.1	248.704	-2.28517	0.38268	-5.97149	2.35098e-09	2.96042e-08
OFUSG02920.1	288.286	-1.02878	0.331817	-3.10046	0.00193222	0.00775842
OFUSG02922.1	789.9	-1.63472	0.189328	-8.63435	5.90612e-18	2.06589e-16
OFUSG02925.1	374.049	-0.533387	0.230907	-2.30996	0.0208903	0.0587497
OFUSG02926.1	53.8184	-0.985762	0.429467	-2.29531	0.0217151	0.0606089
OFUSG02920.3	1276.96	-0.478521	0.151549	-3.15753	0.00159111	0.00655541
OFUSG02920.4	335.293	-0.508305	0.224532	-2.26384	0.0235839	0.0649099
OFUSG02936.1	846.553	-1.80303	0.388515	-4.64083	3.47006e-06	2.58673e-05
OFUSG02939.1	504.729	-0.820611	0.392764	-2.08933	0.0366784	0.0933282
OFUSG02940.1	133.227	-2.42317	0.408369	-5.93378	2.96031e-09	3.67237e-08
OFUSG02941.1	2137.33	-1.35612	0.161659	-8.38881	4.91108e-17	1.56415e-15
OFUSG02966.1	127.764	-1.71598	0.443198	-3.87182	0.000108026	0.000594756
OFUSG02967.1	2171.24	-0.802234	0.236968	-3.38541	0.000710711	0.00321185
OFUSG02967.3	2782.74	-1.28536	0.193599	-6.63928	3.15211e-11	5.11818e-10
OFUSG02977.1	8566.45	-1.75504	0.381555	-4.59971	4.23074e-06	3.09685e-05
OFUSG02979.5	598.033	-2.32934	0.325761	-7.15044	8.6497e-13	1.70586e-11
OFUSG02988.1	163.35	-2.00459	0.401867	-4.98818	6.09507e-07	5.19272e-06
OFUSG02992.1	2274.06	-2.86885	0.184081	-15.5847	9.24759e-55	4.66978e-52
OFUSG02999.1	8665.66	-0.88232	0.110242	-8.00349	1.20943e-15	3.29582e-14
OFUSG03000.1	7468.77	-0.431471	0.158038	-2.73018	0.00633002	0.0216095
OFUSG03012.1	1081.48	-1.2413	0.265248	-4.67978	2.87184e-06	2.17778e-05
OFUSG03015.1	1233.5	-1.92062	0.234852	-8.17801	2.88574e-16	8.42738e-15
OFUSG03019.1	215.126	-2.45037	0.340479	-7.19681	6.16391e-13	1.22942e-11
OFUSG03021.1	3903.54	-1.08096	0.125544	-8.61018	7.29467e-18	2.54526e-16
OFUSG03024.1	1403.5	-0.818653	0.141282	-5.79446	6.85394e-09	8.00803e-08
OFUSG03025.1	1654.63	-1.45921	0.345333	-4.22551	2.38398e-05	0.000150696
OFUSG03038.1	1194.71	-0.561011	0.241512	-2.32292	0.0201837	0.0570651
OFUSG03040.1	1345.41	-0.673134	0.244997	-2.74752	0.00600483	0.0206464
OFUSG03043.1	1078.96	-0.889076	0.263396	-3.37544	0.000736985	0.00331832
OFUSG03046.1	332.079	-1.07981	0.312485	-3.45557	0.000549131	0.00256022
OFUSG03047.1	382.62	-0.59484	0.199919	-2.97541	0.00292601	0.011129
OFUSG03052.1	1256.27	-1.22701	0.235105	-5.21899	1.79898e-07	1.68082e-06
OFUSG03052.2	197.747	-2.73386	0.767908	-3.56014	0.000370658	0.00179694
OFUSG03053.1	455.89	-1.12581	0.435802	-2.58331	0.00978585	0.0311285
OFUSG03054.1	2114.75	-1.37233	0.117848	-11.6449	2.43733e-31	2.66713e-29
OFUSG03056.1	453.983	-1.00381	0.321753	-3.11981	0.00180968	0.00733126
OFUSG03058.1	194.531	-0.933634	0.342161	-2.72864	0.00635956	0.021684
OFUSG03059.1	2402.58	-1.41415	0.449837	-3.1437	0.00166829	0.00682955
OFUSG03060.1	2851.95	-1.5361	0.44802	-3.42864	0.000606612	0.0027921
OFUSG03061.1	730.288	-0.554751	0.20334	-2.7282	0.00636818	0.0217082
OFUSG03063.1	6.02127	-3.09082	1.3653	-2.26384	0.0235837	0.0649099
OFUSG03072.1	1757.73	-2.24406	0.333742	-6.72396	1.76855e-11	2.9926e-10
OFUSG03081.1	301.915	-2.626	0.46727	-5.61987	1.91106e-08	2.08393e-07
OFUSG03083.1	199.857	-5.7893	0.955224	-6.06067	1.35554e-09	1.76982e-08
OFUSG03084.1	1061.28	-3.31639	0.520487	-6.3717	1.86941e-10	2.70718e-09
OFUSG03092.1	90.3894	-0.815439	0.385843	-2.1134	0.0345669	0.0888272
OFUSG03101.2	5185.77	-1.83881	0.364217	-5.04867	4.44886e-07	3.88195e-06
OFUSG03109.1	1355.04	-1.95213	0.205798	-9.48565	2.40866e-21	1.15006e-19
OFUSG03113.1	536.024	-2.04267	0.264665	-7.71793	1.18232e-14	2.85412e-13
OFUSG03115.1	2474.53	-0.872743	0.205372	-4.24957	2.14186e-05	0.000136805
OFUSG03117.1	1819.17	-0.814794	0.275177	-2.96099	0.00306655	0.011593
OFUSG03127.1	7741.2	-1.27635	0.388535	-3.28504	0.00101968	0.00443976
OFUSG03129.1	133.979	-6.57677	1.89218	-3.47577	0.000509391	0.00239438
OFUSG03129.3	3188.17	-1.14587	0.273627	-4.18772	2.81772e-05	0.00017551
OFUSG03134.1	157.597	-1.70176	0.455435	-3.73656	0.000186559	0.000973392
OFUSG03141.1	454.297	-1.12546	0.281182	-4.0026	6.26506e-05	0.000362685
OFUSG03142.2	631.907	-2.66785	0.651582	-4.09442	4.23231e-05	0.000252976
OFUSG03142.3	1642.48	-2.39162	0.421419	-5.67516	1.38561e-08	1.54511e-07
OFUSG03142.4	1000.32	-4.25777	0.880733	-4.83434	1.33587e-06	1.07339e-05
OFUSG03143.1	2056.54	-0.672708	0.159966	-4.20531	2.60728e-05	0.000163474
OFUSG03164.1	953.13	-1.51559	0.480865	-3.15181	0.00162264	0.0066696
OFUSG03171.1	1811.59	-0.69793	0.153959	-4.53323	5.80882e-06	4.1515e-05
OFUSG03173.1	1233.25	-1.36138	0.505323	-2.69407	0.00705845	0.0236682
OFUSG03205.2	1042.66	-0.766706	0.319108	-2.40266	0.0162764	0.0474933
OFUSG03216.1	1304.51	-1.07611	0.194105	-5.54394	2.95733e-08	3.1349e-07
OFUSG03222.1	1290.34	-2.34016	0.566692	-4.12952	3.63526e-05	0.000220952
OFUSG03223.1	278.576	-1.15206	0.53212	-2.16505	0.0303842	0.080008
OFUSG03226.1	2610.11	-1.03494	0.259923	-3.98172	6.84183e-05	0.000392679
OFUSG03227.1	5302.23	-1.92219	0.207429	-9.26672	1.91953e-20	8.35648e-19
OFUSG03228.1	450.261	-1.05431	0.329837	-3.19646	0.00139123	0.00584025
OFUSG03230.1	481.508	-1.10004	0.507492	-2.16761	0.0301886	0.0796281
OFUSG03237.1	3815.64	-0.64339	0.118178	-5.44422	5.20315e-08	5.31522e-07
OFUSG03254.1	4700.25	-0.277714	0.109588	-2.53415	0.011272	0.0350433
OFUSG03275.1	4337.18	-1.8154	0.284491	-6.38122	1.75682e-10	2.55333e-09
OFUSG03276.1	4296.94	-1.39398	0.164969	-8.44994	2.91443e-17	9.50841e-16
OFUSG03276.2	801.506	-2.07852	0.634092	-3.27794	0.00104567	0.00453466
OFUSG03316.2	23.849	-6.4833	2.24403	-2.88913	0.0038631	0.0141351
OFUSG03332.1	29.078	-2.57159	0.720634	-3.56851	0.000359011	0.0017471
OFUSG03341.1	712.549	-1.02471	0.263568	-3.88786	0.000101133	0.000559874
OFUSG03345.1	953.855	-1.54539	0.370625	-4.16967	3.05042e-05	0.00018846
OFUSG03350.1	4764.47	-1.58733	0.466546	-3.40229	0.000668232	0.00303892
OFUSG03351.1	1381.2	-2.25187	0.831222	-2.70911	0.00674646	0.0227659
OFUSG03358.1	2948.02	-1.8365	0.327602	-5.60589	2.07192e-08	2.24924e-07
OFUSG03362.1	1823.1	-2.25849	0.329759	-6.84892	7.44086e-12	1.3221e-10
OFUSG03363.1	6342.07	-1.54735	0.397559	-3.89213	9.93687e-05	0.000551193
OFUSG03365.1	2953.9	-1.69879	0.383829	-4.4259	9.60389e-06	6.55082e-05
OFUSG03369.1	5724.09	-1.29612	0.430128	-3.01333	0.002584	0.0100124
OFUSG03370.1	372.85	-1.80669	0.43827	-4.12232	3.75077e-05	0.000227123
OFUSG03373.2	2894.23	-0.54469	0.255471	-2.1321	0.0329986	0.0856839
OFUSG03376.1	436.826	-2.61446	0.353105	-7.40419	1.31952e-13	2.8436e-12
OFUSG03378.1	1932.15	-1.36245	0.181534	-7.50524	6.13152e-14	1.36098e-12
OFUSG03378.2	2756.04	-1.29091	0.156528	-8.24713	1.62244e-16	4.91151e-15
OFUSG03379.1	316.24	-1.50365	0.273382	-5.50017	3.79416e-08	3.94466e-07
OFUSG03380.1	496.199	-3.03115	0.588479	-5.15082	2.59355e-07	2.34604e-06
OFUSG03380.2	1486.57	-2.50669	0.320456	-7.82227	5.18807e-15	1.30272e-13
OFUSG03381.1	2010.64	-1.10479	0.154315	-7.15934	8.10663e-13	1.60213e-11
OFUSG03382.1	1282.09	-0.824113	0.274772	-2.99927	0.00270632	0.0104103
OFUSG03410.1	37.6281	-2.01811	0.825884	-2.44357	0.0145426	0.0433933
OFUSG03413.2	759.454	-0.86569	0.293201	-2.95255	0.00315159	0.0118555
OFUSG03418.1	1020.03	-0.922007	0.153148	-6.02035	1.74038e-09	2.23186e-08
OFUSG03419.1	1213.95	-1.16216	0.18976	-6.12437	9.10435e-10	1.21925e-08
OFUSG03428.1	1491.13	-1.71211	0.159284	-10.7488	6.0039e-27	4.50261e-25
OFUSG03429.1	3249.16	-0.914705	0.329574	-2.77542	0.0055131	0.0192149
OFUSG03431.1	2153.37	-0.667288	0.298203	-2.2377	0.0252407	0.0687036
OFUSG03433.2	2387.73	-1.77648	0.488563	-3.63614	0.000276753	0.00138935
OFUSG03441.1	527.283	-1.1188	0.334151	-3.3482	0.000813396	0.00361735
OFUSG03445.1	555.209	-0.659709	0.265744	-2.4825	0.0130464	0.039627
OFUSG03460.1	1804.06	-1.70454	0.436358	-3.90629	9.37228e-05	0.000523281
OFUSG03463.1	1419.56	-0.942803	0.286026	-3.29622	0.000979956	0.00428272
OFUSG03464.1	1987.65	-1.32782	0.267949	-4.9555	7.21443e-07	6.06008e-06
OFUSG03466.1	4259.18	-2.05846	0.257258	-8.00155	1.22866e-15	3.34498e-14
OFUSG03473.1	11489.5	-3.14451	0.11885	-26.4577	2.97357e-154	4.18128e-150
OFUSG03482.1	176.143	-1.0679	0.306633	-3.48267	0.00049644	0.00234016
OFUSG03484.1	167.847	-1.55801	0.425175	-3.66439	0.000247924	0.00125696
OFUSG03492.1	5785.51	-1.01059	0.294713	-3.42907	0.000605656	0.00278862
OFUSG03496.1	8760.08	-1.24914	0.131966	-9.46559	2.9191e-21	1.37973e-19
OFUSG03516.1	2250.51	-0.896758	0.400489	-2.23916	0.0251458	0.0684915
OFUSG03549.1	515.532	-1.58289	0.302274	-5.2366	1.63566e-07	1.53793e-06
OFUSG03550.1	2918.05	-0.522925	0.245622	-2.12898	0.033256	0.0862181
OFUSG03559.1	985.522	-1.38415	0.641767	-2.15678	0.0310231	0.081448
OFUSG03571.1	2998	-1.59982	0.28795	-5.5559	2.76184e-08	2.94321e-07
OFUSG03581.1	1375.83	-0.852761	0.234177	-3.64152	0.000271032	0.00136355
OFUSG03585.1	1503.05	-2.22708	0.15026	-14.8215	1.06314e-49	3.73734e-47
OFUSG03600.1	8623.52	-1.16203	0.223289	-5.20417	1.94862e-07	1.80623e-06
OFUSG03602.1	1335.78	-1.92035	0.243766	-7.87784	3.33077e-15	8.57011e-14
OFUSG03602.2	1748.13	-1.5106	0.192142	-7.86187	3.78443e-15	9.66662e-14
OFUSG03603.1	4867.35	-2.12069	0.351029	-6.04135	1.52826e-09	1.9797e-08
OFUSG03609.1	1446.11	-0.550923	0.222461	-2.47649	0.0132681	0.0401612
OFUSG03610.1	643.69	-1.17955	0.48627	-2.4257	0.0152788	0.0451635
OFUSG03619.1	264.84	-4.42874	0.452088	-9.79618	1.16928e-22	6.25164e-21
OFUSG03620.1	85.6748	-3.23346	0.569393	-5.67878	1.35661e-08	1.51577e-07
OFUSG03621.1	29.0148	-2.88529	0.976655	-2.95426	0.00313419	0.0118106
OFUSG03622.1	35.5457	-2.40413	0.528324	-4.55049	5.35215e-06	3.84466e-05
OFUSG03623.1	4938.36	-1.80816	0.167129	-10.8189	2.79975e-27	2.16907e-25
OFUSG03623.3	1620.18	-1.1854	0.437211	-2.71127	0.00670266	0.0226371
OFUSG03626.1	638.799	-1.57304	0.201498	-7.80675	5.86828e-15	1.46566e-13
OFUSG03634.1	1687.64	-0.885003	0.152267	-5.81218	6.16649e-09	7.2652e-08
OFUSG03641.1	2074.24	-1.30173	0.596077	-2.18382	0.0289753	0.0769908
OFUSG03651.1	1191.79	-0.561619	0.215689	-2.60383	0.00921873	0.0296126
OFUSG03654.1	1150.71	-1.90573	0.1622	-11.7492	7.12547e-32	8.08023e-30
OFUSG03661.1	3363.29	-2.14824	0.192518	-11.1587	6.49603e-29	5.78126e-27
OFUSG03663.1	12916.1	-1.87281	0.178878	-10.4698	1.18955e-25	8.15947e-24
OFUSG03675.2	52.6532	-2.69662	0.748846	-3.60103	0.000316955	0.00156221
OFUSG03676.1	618.784	-0.800265	0.2804	-2.85401	0.00431706	0.0155592
OFUSG03678.1	20769.8	-2.75125	0.33811	-8.13714	4.04723e-16	1.16217e-14
OFUSG03681.1	2773.4	-0.516203	0.181791	-2.83954	0.00451784	0.0161812
OFUSG03682.1	2127.96	-0.674369	0.269988	-2.49777	0.0124976	0.0382282
OFUSG03683.1	3375.07	-1.40699	0.248799	-5.65511	1.55748e-08	1.72309e-07
OFUSG03685.1	11114.8	-0.710298	0.238633	-2.97653	0.00291529	0.0110988
OFUSG03690.1	6084.46	-4.5819	0.354717	-12.9171	3.606e-38	6.22157e-36
OFUSG03691.1	4093.19	-1.04532	0.197439	-5.29439	1.19415e-07	1.15208e-06
OFUSG03701.1	1106.71	-1.32476	0.261372	-5.06848	4.01e-07	3.52087e-06
OFUSG03706.1	2005.87	-0.842992	0.160328	-5.25792	1.4569e-07	1.38374e-06
OFUSG03707.1	525.311	-2.09222	0.58435	-3.58042	0.000343043	0.00167693
OFUSG03741.1	13.9315	-3.21621	1.10013	-2.92349	0.00346136	0.0128608
OFUSG03742.1	23.016	-3.19227	1.06101	-3.00871	0.00262357	0.0101447
OFUSG03744.1	173.761	-2.5015	0.238691	-10.4801	1.06645e-25	7.35094e-24
OFUSG03745.1	88.2763	-2.60802	0.541257	-4.81846	1.44674e-06	1.15456e-05
OFUSG03753.1	3612.9	-0.781632	0.218906	-3.57063	0.000356127	0.00173516
OFUSG03756.1	2157.21	-1.82326	0.151761	-12.014	3.00081e-33	3.70139e-31
OFUSG03757.2	963.123	-0.925714	0.221095	-4.18696	2.8272e-05	0.000175944
OFUSG03760.1	175.918	-1.11681	0.279188	-4.00022	6.32838e-05	0.000366124
OFUSG03761.1	1470.94	-0.409775	0.139821	-2.93071	0.00338188	0.0125905
OFUSG03763.1	92.7799	-2.15647	0.396807	-5.43455	5.49334e-08	5.59308e-07
OFUSG03764.1	158.467	-1.2545	0.315352	-3.97808	6.94739e-05	0.000398088
OFUSG03767.1	72.5192	-2.35773	0.742913	-3.17363	0.00150543	0.00624536
OFUSG03778.1	54.7139	-1.60416	0.426623	-3.76013	0.000169822	0.000893694
OFUSG03780.1	122.942	-2.49547	0.525402	-4.74963	2.0379e-06	1.58847e-05
OFUSG03782.1	269.323	-1.75575	0.220991	-7.94488	1.94385e-15	5.18169e-14
OFUSG03784.1	42.0254	-1.14021	0.543988	-2.09602	0.0360802	0.0921434
OFUSG03785.1	16.269	-1.72347	0.833051	-2.06886	0.0385588	0.0972721
OFUSG03793.1	1620.73	-0.899454	0.109865	-8.18694	2.6796e-16	7.86622e-15
OFUSG03794.1	1091.09	-0.878875	0.420027	-2.09242	0.0364007	0.0927682
OFUSG03797.1	642.109	-1.17347	0.284467	-4.12514	3.70506e-05	0.000224757
OFUSG03801.1	554.937	-1.59432	0.343849	-4.63669	3.54034e-06	2.63121e-05
OFUSG03807.1	9156.8	-1.32151	0.237168	-5.57203	2.51786e-08	2.70783e-07
OFUSG03812.1	406.089	-2.1796	0.773156	-2.81909	0.00481595	0.017116
OFUSG03813.1	461.665	-0.669069	0.297831	-2.24647	0.0246738	0.06739
OFUSG03820.1	4267.63	-3.10189	0.634162	-4.89133	1.00157e-06	8.18101e-06
OFUSG03832.1	292.254	-1.86189	0.3972	-4.68753	2.76528e-06	2.10354e-05
OFUSG03833.1	13.122	-6.17103	1.77184	-3.48283	0.00049614	0.00233914
OFUSG03834.1	58.5994	-1.41551	0.494135	-2.86462	0.00417506	0.0151055
OFUSG03836.1	171.9	-2.11225	0.284294	-7.42983	1.0874e-13	2.35781e-12
OFUSG03843.1	1830.9	-0.359854	0.153959	-2.33733	0.0194219	0.0552668
OFUSG03845.1	3798.54	-1.25777	0.274832	-4.5765	4.72811e-06	3.42615e-05
OFUSG03865.1	568.357	-1.50962	0.243382	-6.20269	5.5507e-10	7.64457e-09
OFUSG03866.1	1761.99	-1.2095	0.1802	-6.71197	1.92009e-11	3.23346e-10
OFUSG03867.1	1776.28	-0.824256	0.23981	-3.43713	0.000587919	0.00271852
OFUSG03888.1	2525.13	-0.816552	0.188701	-4.32722	1.51001e-05	9.94755e-05
OFUSG03899.1	153.319	-0.769095	0.284914	-2.69939	0.00694664	0.0233713
OFUSG03908.1	404.851	-0.82101	0.287867	-2.85204	0.00434392	0.015642
OFUSG03916.1	1638.1	-1.39886	0.319342	-4.38044	1.18439e-05	7.94197e-05
OFUSG03921.1	5325.31	-0.872883	0.270432	-3.22774	0.00124772	0.00529813
OFUSG03925.1	618.543	-0.692037	0.278839	-2.48185	0.0130701	0.0396692
OFUSG03929.2	33.7056	-7.10769	2.45646	-2.89347	0.00381013	0.0139739
OFUSG03931.1	2854.52	-1.08209	0.125839	-8.59896	8.044e-18	2.79977e-16
OFUSG03933.1	8209.33	-1.01416	0.433218	-2.34098	0.019233	0.054818
OFUSG03935.1	3645.17	-1.07158	0.217884	-4.91811	8.73851e-07	7.22617e-06
OFUSG03938.1	2904.14	-0.829661	0.116943	-7.09455	1.29775e-12	2.51875e-11
OFUSG03942.1	172.708	-1.27669	0.599979	-2.1279	0.0333457	0.0863836
OFUSG03943.1	2247.61	-0.833161	0.178516	-4.66714	3.05415e-06	2.30149e-05
OFUSG03944.1	725.613	-1.132	0.484869	-2.33465	0.0195616	0.0555912
OFUSG03945.1	989.752	-1.96381	0.304925	-6.44029	1.19248e-10	1.78669e-09
OFUSG03951.1	630.167	-1.89862	0.368324	-5.15475	2.53974e-07	2.30255e-06
OFUSG03955.1	1344.71	-1.37285	0.503302	-2.72769	0.00637798	0.0217337
OFUSG03961.1	713.813	-1.05574	0.478048	-2.20844	0.0272136	0.0731042
OFUSG03969.1	2629.64	-0.347796	0.162695	-2.13772	0.0325393	0.0847004
OFUSG03973.1	212.675	-0.879422	0.354798	-2.47865	0.0131879	0.039966
OFUSG03988.1	204.963	-1.33218	0.490106	-2.71814	0.006565	0.022255
OFUSG03989.2	296.153	-1.78938	0.625603	-2.86025	0.00423303	0.0152877
OFUSG03990.1	2694.18	-1.1709	0.222397	-5.2649	1.40262e-07	1.33715e-06
OFUSG03993.1	234.73	-0.82194	0.387207	-2.12274	0.0337754	0.0872877
OFUSG03997.2	209.445	-2.40295	0.826991	-2.90566	0.00366485	0.0135045
OFUSG04002.1	5123.99	-0.992385	0.309003	-3.21157	0.00132014	0.00557618
OFUSG04003.1	37.6992	-1.52724	0.62444	-2.44577	0.0144542	0.0431844
OFUSG04007.1	683.91	-1.25798	0.273144	-4.60558	4.11327e-06	3.01872e-05
OFUSG04015.1	59.8265	-2.52335	0.826434	-3.05329	0.00226344	0.00891471
OFUSG04028.1	55.575	-2.15449	0.580785	-3.70962	0.000207572	0.00107072
OFUSG04050.1	2827.21	-0.784383	0.164567	-4.76634	1.876e-06	1.47083e-05
OFUSG04052.1	44.0969	-1.94828	0.744657	-2.61635	0.00888758	0.0287492
OFUSG04057.2	4283.4	-1.26608	0.439418	-2.88127	0.00396074	0.0144453
OFUSG04060.1	47.0981	-7.08423	2.02852	-3.49231	0.000478857	0.00226563
OFUSG04065.1	2196.61	-1.03619	0.214632	-4.82773	1.38099e-06	1.1068e-05
OFUSG04066.1	1623.32	-0.487987	0.221034	-2.20775	0.0272617	0.0731915
OFUSG04085.2	180.47	-3.24531	1.33293	-2.43472	0.0149032	0.044253
OFUSG04086.1	3448.06	-1.73359	0.203591	-8.51507	1.66496e-17	5.58088e-16
OFUSG04088.1	1776.49	-0.99874	0.32921	-3.03374	0.00241539	0.00943576
OFUSG04089.1	1438.28	-1.1764	0.197708	-5.9502	2.67813e-09	3.34297e-08
OFUSG04090.1	13156.7	-1.38273	0.164491	-8.40607	4.23974e-17	1.35802e-15
OFUSG04111.1	1824.24	-0.444525	0.207865	-2.13853	0.0324735	0.0845761
OFUSG04142.2	467.206	-3.12905	0.802322	-3.9	9.61945e-05	0.000535487
OFUSG04152.1	308.303	-1.18093	0.224534	-5.25946	1.44479e-07	1.37409e-06
OFUSG04157.2	1813.2	-1.90342	0.261887	-7.26811	3.64561e-13	7.51102e-12
OFUSG04159.1	2264.96	-0.742775	0.302212	-2.45779	0.0139793	0.0419843
OFUSG04163.5	201.566	-7.79571	2.0249	-3.84991	0.000118159	0.000644366
OFUSG04195.1	37892.5	-0.906086	0.313307	-2.89201	0.00382785	0.0140298
OFUSG04199.1	1660.36	-1.12497	0.535062	-2.1025	0.0355095	0.0908841
OFUSG04201.1	14766.4	-0.890452	0.393255	-2.26431	0.0235551	0.0648499
OFUSG04204.1	2396.11	-1.79165	0.251952	-7.11105	1.15162e-12	2.25379e-11
OFUSG04214.1	373.654	-1.13257	0.457236	-2.47699	0.0132495	0.0401352
OFUSG04218.1	887.069	-1.98314	0.799753	-2.47969	0.0131498	0.0398775
OFUSG04229.1	1822.47	-0.966962	0.219773	-4.39982	1.08343e-05	7.33313e-05
OFUSG04241.1	21737.8	-1.30692	0.155564	-8.40116	4.42097e-17	1.41446e-15
OFUSG04242.1	2686.2	-1.00694	0.306052	-3.29008	0.00100159	0.00437048
OFUSG04245.1	2070.42	-0.330569	0.125069	-2.64309	0.0082152	0.0269147
OFUSG04259.1	2818.27	-1.36412	0.131369	-10.3839	2.93601e-25	1.98008e-23
OFUSG04262.1	167.113	-0.988338	0.282027	-3.50441	0.000457616	0.00217281
OFUSG04264.1	117.926	-6.4486	2.49667	-2.58288	0.00979799	0.0311497
OFUSG04272.1	4933.23	-0.595056	0.152488	-3.90231	9.52798e-05	0.000531025
OFUSG04278.1	3766.15	-0.754146	0.256288	-2.94258	0.00325494	0.0121857
OFUSG04300.1	342.822	-2.0737	0.163608	-12.6748	8.15993e-37	1.28202e-34
OFUSG04301.1	305.165	-2.6066	0.433174	-6.01744	1.77195e-09	2.27131e-08
OFUSG04303.1	4521.74	-1.45359	0.329872	-4.40653	1.05039e-05	7.13015e-05
OFUSG04305.1	1434.36	-1.40437	0.416256	-3.37381	0.000741362	0.00333269
OFUSG04307.1	3508.08	-1.877	0.360618	-5.20494	1.9406e-07	1.79939e-06
OFUSG04311.2	1497.76	-0.91817	0.252871	-3.63099	0.000282338	0.0014131
OFUSG04318.1	3230.98	-0.863158	0.34727	-2.48555	0.0129351	0.0393523
OFUSG04325.1	1498.4	-1.70194	0.155976	-10.9115	1.0153e-27	8.15807e-26
OFUSG04342.1	380.917	-1.09877	0.526457	-2.0871	0.0368792	0.0937243
OFUSG04354.1	5876.61	-0.599342	0.194982	-3.07383	0.00211332	0.00839566
OFUSG04368.1	240.459	-1.87792	0.43813	-4.28622	1.81743e-05	0.00011785
OFUSG04382.1	111.736	-1.24332	0.599987	-2.07224	0.0382431	0.0965898
OFUSG04385.1	6962.88	-1.51903	0.223421	-6.79897	1.05368e-11	1.82579e-10
OFUSG04387.1	3514.03	-1.55252	0.184805	-8.40088	4.43155e-17	1.41531e-15
OFUSG04391.1	396.566	-1.03935	0.380367	-2.7325	0.0062855	0.0214914
OFUSG04392.1	4180.65	-2.13071	0.12826	-16.6125	5.66268e-62	4.30409e-59
OFUSG04394.1	4409.93	-0.741237	0.252794	-2.93218	0.00336597	0.0125421
OFUSG04398.2	325.673	-2.45075	0.677127	-3.61934	0.000295355	0.0014704
OFUSG04399.1	111.379	-1.96992	0.675579	-2.91589	0.00354671	0.0131242
OFUSG04402.1	114.425	-6.42753	0.884068	-7.2704	3.58424e-13	7.39543e-12
OFUSG04423.1	14765.5	-0.673741	0.151465	-4.44817	8.66041e-06	5.97832e-05
OFUSG04432.1	1125.85	-0.531749	0.207896	-2.55777	0.0105347	0.0330803
OFUSG04433.1	1438.16	-0.631179	0.156593	-4.03071	5.56095e-05	0.000324934
OFUSG04434.1	861.505	-0.787889	0.140931	-5.5906	2.26282e-08	2.44664e-07
OFUSG04447.2	1615.46	-0.704268	0.142534	-4.94104	7.77054e-07	6.49037e-06
OFUSG04454.1	1960.76	-1.16661	0.370757	-3.14655	0.00165207	0.00677671
OFUSG04465.1	1404.72	-1.32993	0.258562	-5.14356	2.69578e-07	2.43148e-06
OFUSG04467.1	1441.59	-1.76892	0.252729	-6.99926	2.57324e-12	4.83092e-11
OFUSG04477.1	23743	-0.892749	0.228237	-3.9115	9.17262e-05	0.000512988
OFUSG04484.1	645.152	-1.26788	0.251318	-5.04492	4.53713e-07	3.95639e-06
OFUSG04486.1	1162.45	-2.06217	0.383626	-5.37546	7.63864e-08	7.59623e-07
OFUSG04490.1	2441.59	-0.922653	0.251515	-3.66838	0.000244095	0.00123956
OFUSG04505.1	303.951	-1.47661	0.395937	-3.72941	0.000191931	0.000999383
OFUSG04509.1	927.83	-1.90861	0.409063	-4.6658	3.07413e-06	2.31593e-05
OFUSG04521.1	673.04	-0.656791	0.2566	-2.55959	0.0104796	0.0329182
OFUSG04536.1	4622.78	-0.508647	0.188524	-2.69804	0.00697484	0.0234434
OFUSG04541.1	2472.88	-1.33285	0.377969	-3.52634	0.000421352	0.00201525
OFUSG04551.1	2634.64	-1.4418	0.310975	-4.6364	3.54532e-06	2.63421e-05
OFUSG04558.1	86.9887	-1.99729	0.666092	-2.99852	0.00271291	0.0104285
OFUSG04563.2	203.112	-2.83363	1.1372	-2.49176	0.0127112	0.0387971
OFUSG04569.2	3570.78	-1.18503	0.28678	-4.1322	3.59308e-05	0.000218625
OFUSG04572.1	5023.85	-1.18155	0.259217	-4.55814	5.16098e-06	3.71873e-05
OFUSG04581.1	205.044	-1.06492	0.43223	-2.46378	0.0137481	0.0413961
OFUSG04622.1	291.26	-2.66065	0.677106	-3.92945	8.51401e-05	0.000479167
OFUSG04623.1	89.1063	-1.84821	0.831504	-2.22273	0.0262338	0.0709124
OFUSG04624.1	50.3609	-2.04624	0.984249	-2.07899	0.0376182	0.0952752
OFUSG04633.1	295.29	-0.737776	0.307077	-2.40258	0.0162799	0.0474987
OFUSG04645.1	885.241	-1.70934	0.538014	-3.17713	0.00148741	0.00618429
OFUSG04648.1	1522.79	-1.87111	0.432104	-4.33024	1.48949e-05	9.82157e-05
OFUSG04655.1	4017.12	-2.43515	0.268208	-9.07934	1.09236e-19	4.45224e-18
OFUSG04657.1	138.917	-2.71237	0.807585	-3.35862	0.000783319	0.00349727
OFUSG04659.1	2071.72	-1.5122	0.261153	-5.79046	7.01951e-09	8.18448e-08
OFUSG04663.1	990.766	-1.69383	0.281997	-6.00655	1.89518e-09	2.41387e-08
OFUSG04664.1	917.185	-0.996829	0.384744	-2.59089	0.00957284	0.0305651
OFUSG04667.1	145.096	-1.16013	0.314665	-3.68689	0.000227014	0.00116129
OFUSG04668.1	1972.05	-1.79692	0.207209	-8.67203	4.24502e-18	1.49978e-16
OFUSG04672.1	8946.19	-1.9754	0.314062	-6.28984	3.17784e-10	4.49776e-09
OFUSG04679.1	6893.58	-1.66572	0.260642	-6.39084	1.64981e-10	2.40651e-09
OFUSG04691.1	1281.98	-1.80366	0.284085	-6.349	2.16714e-10	3.12545e-09
OFUSG04709.1	1678.05	-4.02807	0.537142	-7.49907	6.42721e-14	1.42101e-12
OFUSG04709.2	799.475	-0.911481	0.41442	-2.19941	0.0278487	0.0745254
OFUSG04713.1	61.1378	-3.68551	0.959385	-3.84154	0.000122267	0.000663805
OFUSG04726.1	1012.61	-1.09002	0.234218	-4.65387	3.25766e-06	2.44438e-05
OFUSG04727.1	1167.11	-1.05783	0.340511	-3.10661	0.00189248	0.00762277
OFUSG04735.1	5198.82	-2.1069	0.360804	-5.83947	5.23678e-09	6.24042e-08
OFUSG04739.1	1636.43	-0.700935	0.242069	-2.89559	0.00378443	0.013896
OFUSG04749.1	2797.99	-1.02176	0.352941	-2.89498	0.00379186	0.0139196
OFUSG04751.1	741.344	-0.635646	0.217037	-2.92874	0.00340336	0.0126621
OFUSG04752.2	7298.84	-2.01997	0.222753	-9.0682	1.21002e-19	4.8893e-18
OFUSG04754.1	794.297	-0.733573	0.183028	-4.00798	6.12407e-05	0.000355181
OFUSG04755.1	1392.75	-0.253078	0.114342	-2.21335	0.0268735	0.072313
OFUSG04756.1	2311.4	-1.81389	0.186269	-9.73802	2.07568e-22	1.09147e-20
OFUSG04757.1	2244.14	-2.31406	0.551275	-4.19766	2.69687e-05	0.000168692
OFUSG04758.3	919.664	-1.10329	0.328199	-3.36164	0.000774802	0.00346419
OFUSG04762.1	2625.15	-1.70981	0.214886	-7.95684	1.76482e-15	4.72686e-14
OFUSG04766.1	399.87	-0.71874	0.289931	-2.479	0.0131751	0.0399314
OFUSG04770.1	698.154	-0.80559	0.28928	-2.78481	0.00535587	0.0187595
OFUSG04780.1	182.291	-1.55088	0.31751	-4.8845	1.0369e-06	8.44993e-06
OFUSG04811.3	10969.1	-1.78225	0.315966	-5.64063	1.69433e-08	1.8635e-07
OFUSG04812.1	679.13	-1.68241	0.481974	-3.49066	0.000481832	0.00227894
OFUSG04823.1	2071.52	-0.774472	0.304828	-2.54069	0.0110635	0.034502
OFUSG04833.2	23.7054	-5.71687	2.00197	-2.85562	0.00429535	0.015485
OFUSG04836.1	429.936	-1.69011	0.272081	-6.21179	5.23834e-10	7.23921e-09
OFUSG04841.1	2327.88	-2.40072	0.425598	-5.64083	1.69237e-08	1.86207e-07
OFUSG04851.1	1648.38	-1.11177	0.501686	-2.21606	0.0266873	0.0718827
OFUSG04874.1	753.891	-1.15984	0.276294	-4.19786	2.69455e-05	0.000168585
OFUSG04886.1	343.365	-0.90377	0.331477	-2.7265	0.00640107	0.021786
OFUSG04887.1	120.404	-1.48754	0.457814	-3.24921	0.00115724	0.00495963
OFUSG04895.1	782.11	-0.737275	0.160278	-4.59996	4.22563e-06	3.09472e-05
OFUSG04895.2	223.217	-1.04915	0.402592	-2.60598	0.00916108	0.0294611
OFUSG04897.1	21.9596	-4.832	1.73799	-2.78022	0.00543222	0.0189753
OFUSG04945.1	1846.63	-0.800868	0.274151	-2.92126	0.00348616	0.0129325
OFUSG04951.1	1765.27	-2.4619	0.329753	-7.46589	8.27353e-14	1.81071e-12
OFUSG04953.1	1200.69	-1.16188	0.282168	-4.11769	3.82692e-05	0.000231301
OFUSG04961.1	10999.2	-1.54044	0.694158	-2.21914	0.0264769	0.0714392
OFUSG04976.1	998.767	-0.720825	0.301164	-2.39347	0.01669	0.0485793
OFUSG04979.1	29.231	-2.12018	0.876652	-2.4185	0.0155848	0.0458764
OFUSG04983.1	759.184	-0.592751	0.206395	-2.87193	0.00407977	0.0148294
OFUSG04995.1	2053.5	-1.33338	0.259244	-5.14334	2.69895e-07	2.43314e-06
OFUSG05015.1	373.073	-2.12755	0.997888	-2.13205	0.0330027	0.0856839
OFUSG05021.1	6673.94	-1.27288	0.296178	-4.2977	1.72579e-05	0.000112374
OFUSG05022.1	345.902	-0.880578	0.295006	-2.98495	0.00283626	0.0108331
OFUSG05023.1	2102.88	-1.48089	0.130616	-11.3377	8.5318e-30	8.10608e-28
OFUSG05041.1	271.114	-0.898842	0.327292	-2.7463	0.0060272	0.0207065
OFUSG05043.2	874.709	-1.08146	0.350977	-3.08129	0.00206104	0.00820301
OFUSG05046.1	1262.89	-2.53929	0.659822	-3.84844	0.000118871	0.00064762
OFUSG05046.2	1685.99	-2.36706	0.320158	-7.3934	1.4312e-13	3.07719e-12
OFUSG05048.1	592.835	-1.40935	0.482881	-2.91862	0.00351583	0.0130254
OFUSG05053.1	2364.52	-0.88424	0.257879	-3.42889	0.00060606	0.00279002
OFUSG05067.1	131.589	-2.78805	0.87696	-3.17922	0.00147673	0.00615442
OFUSG05068.1	11932.7	-5.5684	0.385355	-14.4501	2.50477e-47	7.74084e-45
OFUSG05078.1	3218.29	-1.92917	0.258232	-7.47066	7.97918e-14	1.74765e-12
OFUSG05082.1	61.537	-1.40879	0.664964	-2.1186	0.0341246	0.0879801
OFUSG05085.1	4420.97	-1.55646	0.377473	-4.12336	3.73391e-05	0.000226214
OFUSG05086.1	748.257	-0.651786	0.281928	-2.31189	0.0207839	0.0585089
OFUSG05091.1	2981.62	-1.55161	0.238331	-6.51031	7.49943e-11	1.15249e-09
OFUSG05096.1	345.001	-2.96611	0.318914	-9.30066	1.3958e-20	6.15328e-19
OFUSG05097.1	775.645	-0.813086	0.295508	-2.75149	0.00593254	0.0204337
OFUSG05099.1	1164.77	-1.56611	0.155442	-10.0752	7.11138e-24	4.21927e-22
OFUSG05105.1	156.563	-2.27327	0.374809	-6.06514	1.31837e-09	1.72448e-08
OFUSG05106.1	589.785	-1.86983	0.721761	-2.59065	0.00957953	0.0305829
OFUSG05115.2	6850.77	-3.90213	1.18499	-3.29296	0.000991399	0.00433071
OFUSG05118.1	586.593	-2.01474	0.615189	-3.27499	0.00105667	0.00457813
OFUSG05120.1	345.866	-0.766205	0.25394	-3.01727	0.00255062	0.00990192
OFUSG05123.1	2547.91	-1.18957	0.154316	-7.70861	1.27194e-14	3.05471e-13
OFUSG05124.1	1415.02	-1.26367	0.493556	-2.56034	0.0104571	0.0328549
OFUSG05128.1	16.7042	-2.66466	1.02409	-2.60197	0.00926899	0.0297435
OFUSG05129.1	312.83	-4.14595	0.649793	-6.38042	1.76601e-10	2.56404e-09
OFUSG05137.1	1046.01	-0.907523	0.341742	-2.65558	0.00791727	0.0261059
OFUSG05142.1	3082.15	-0.829785	0.108414	-7.65387	1.95016e-14	4.58948e-13
OFUSG05143.1	963.598	-0.599836	0.22751	-2.63653	0.00837599	0.0273428
OFUSG05169.1	3674.59	-1.65029	0.250493	-6.58815	4.45336e-11	7.06384e-10
OFUSG05172.1	2061.7	-1.29425	0.354167	-3.65435	0.000257834	0.00130227
OFUSG05187.1	11.4705	-3.16047	1.21081	-2.61021	0.00904855	0.0291852
OFUSG05201.1	10349.6	-1.66752	0.164357	-10.1457	3.46146e-24	2.08451e-22
OFUSG05203.1	414.238	-0.864949	0.275578	-3.13868	0.00169713	0.00693021
OFUSG05208.1	32.8868	-1.47216	0.677074	-2.1743	0.0296829	0.0785377
OFUSG05209.1	446.135	-0.618987	0.175348	-3.53005	0.00041548	0.0019892
OFUSG05210.2	527.181	-1.06578	0.317866	-3.3529	0.000799682	0.00356184
OFUSG05211.1	256.069	-1.40318	0.262559	-5.34424	9.07985e-08	8.93466e-07
OFUSG05214.1	559.485	-1.02265	0.22257	-4.59473	4.33311e-06	3.1652e-05
OFUSG05225.1	265.029	-0.776915	0.338703	-2.29379	0.0218023	0.06081
OFUSG05227.1	19970.7	-0.938452	0.252804	-3.71217	0.00020549	0.00106114
OFUSG05229.1	6530.51	-0.369517	0.142477	-2.59351	0.00950006	0.0303706
OFUSG05232.1	1027.84	-1.56907	0.336083	-4.6687	3.0311e-06	2.28535e-05
OFUSG05241.1	411.359	-2.17933	0.551962	-3.94834	7.86934e-05	0.000446009
OFUSG05243.1	1132.92	-0.423839	0.180699	-2.34556	0.0189986	0.054238
OFUSG05247.1	1843.18	-1.40723	0.241723	-5.82168	5.82583e-09	6.90143e-08
OFUSG05249.1	1511.63	-1.0147	0.285574	-3.55319	0.000380596	0.0018394
OFUSG05250.1	1646.03	-0.747281	0.205298	-3.63998	0.000272654	0.00137097
OFUSG05264.1	1556.02	-0.81593	0.222094	-3.6738	0.000238971	0.0012153
OFUSG05265.1	364.832	-2.0536	0.317017	-6.47787	9.30262e-11	1.40958e-09
OFUSG05267.1	20566	-1.8722	0.338225	-5.53538	3.10548e-08	3.28082e-07
OFUSG05284.1	323.095	-2.71656	0.411056	-6.60874	3.87607e-11	6.2183e-10
OFUSG05285.1	3834.29	-1.20321	0.168386	-7.14552	8.96539e-13	1.76564e-11
OFUSG05288.1	1843.62	-1.17484	0.225429	-5.21159	1.87232e-07	1.74297e-06
OFUSG05292.1	631.597	-1.33715	0.282859	-4.72727	2.27562e-06	1.75769e-05
OFUSG05307.1	161.678	-0.849818	0.402991	-2.10878	0.0349637	0.0896433
OFUSG05321.1	2869.9	-1.00897	0.163841	-6.15819	7.35812e-10	9.95825e-09
OFUSG05324.1	3856.25	-1.01778	0.264983	-3.84091	0.000122577	0.00066523
OFUSG05329.1	1557.98	-1.24798	0.247131	-5.04989	4.42065e-07	3.85854e-06
OFUSG05329.2	947.274	-1.33236	0.422743	-3.15171	0.0016232	0.00667094
OFUSG05340.1	23418.5	-0.479569	0.125179	-3.83107	0.000127586	0.000688827
OFUSG05341.1	1173.45	-1.56741	0.25318	-6.19089	5.98271e-10	8.18743e-09
OFUSG05341.2	351.742	-1.66203	0.306443	-5.42363	5.84023e-08	5.92087e-07
OFUSG05349.2	3157.07	-3.18046	0.313135	-10.1568	3.08943e-24	1.8725e-22
OFUSG05356.2	20.1729	-6.97955	2.25602	-3.09375	0.00197645	0.00791121
OFUSG05376.1	106.587	-1.61435	0.772911	-2.08866	0.0367382	0.0934251
OFUSG05379.1	873.702	-0.556064	0.25499	-2.18073	0.0292037	0.0775202
OFUSG05387.1	2542.62	-0.674409	0.17293	-3.89989	9.62353e-05	0.000535607
OFUSG05406.2	634.305	-1.87502	0.725699	-2.58374	0.00977361	0.0310931
OFUSG05410.1	7353.48	-0.384502	0.106172	-3.6215	0.0002929	0.00146076
OFUSG05414.1	110.325	-1.16393	0.490832	-2.37135	0.0177233	0.0510952
OFUSG05417.1	647.848	-1.08605	0.281696	-3.85539	0.000115543	0.000631691
OFUSG05429.1	277.486	-1.50314	0.44037	-3.41336	0.000641663	0.00293089
OFUSG05438.1	622.072	-1.99727	0.283163	-7.05345	1.7454e-12	3.33691e-11
OFUSG05439.1	914.097	-0.646955	0.218616	-2.95932	0.00308323	0.0116467
OFUSG05440.1	31.8967	-3.398	1.24562	-2.72797	0.00637254	0.0217204
OFUSG05441.1	367.246	-2.40071	0.274108	-8.75826	1.98285e-18	7.27984e-17
OFUSG05457.1	2021.89	-0.916525	0.405527	-2.26008	0.023816	0.0654399
OFUSG05458.1	11118.1	-0.333801	0.145606	-2.2925	0.0218765	0.0609625
OFUSG05460.1	2973.95	-0.74204	0.127261	-5.83086	5.51431e-09	6.55171e-08
OFUSG05475.1	209.387	-1.24722	0.423304	-2.9464	0.00321493	0.01206
OFUSG05476.1	205.111	-1.35279	0.434446	-3.11382	0.00184681	0.00746232
OFUSG05477.1	850.527	-0.757577	0.346232	-2.18806	0.0286651	0.0763833
OFUSG05483.1	1576.7	-2.99623	0.212773	-14.0818	4.91455e-45	1.32896e-42
OFUSG05485.1	2254.76	-4.09291	0.362517	-11.2903	1.46617e-29	1.3519e-27
OFUSG05487.1	1781.8	-1.46961	0.320399	-4.58681	4.50064e-06	3.27566e-05
OFUSG05492.1	362.384	-1.45272	0.272968	-5.32195	1.0266e-07	1.00281e-06
OFUSG05493.1	734.142	-1.66806	0.336038	-4.96389	6.90939e-07	5.82647e-06
OFUSG05518.1	985.261	-1.39432	0.21778	-6.40242	1.52936e-10	2.24244e-09
OFUSG05523.1	980.451	-1.09674	0.212836	-5.15299	2.56365e-07	2.32273e-06
OFUSG05529.1	3726.31	-0.955733	0.297701	-3.21038	0.00132558	0.00559666
OFUSG05532.1	10091.1	-0.864461	0.14233	-6.07363	1.25051e-09	1.64338e-08
OFUSG05548.1	1181.67	-1.02644	0.357155	-2.87394	0.00405389	0.0147487
OFUSG05548.2	2513.34	-2.06747	0.546696	-3.78176	0.000155721	0.000825823
OFUSG05556.2	947.808	-1.73134	0.213161	-8.12223	4.57699e-16	1.30414e-14
OFUSG05557.1	36321.9	-1.86587	0.279767	-6.66938	2.56881e-11	4.22967e-10
OFUSG05567.1	286.382	-1.24501	0.359281	-3.46528	0.00052968	0.0024798
OFUSG05569.1	480.184	-0.821948	0.373088	-2.20309	0.0275883	0.073913
OFUSG05571.1	744.268	-0.775652	0.151043	-5.1353	2.81693e-07	2.52939e-06
OFUSG05573.1	165.937	-1.56975	0.477804	-3.28533	0.00101861	0.0044365
OFUSG05574.1	1266.27	-2.08114	0.286482	-7.26446	3.74532e-13	7.68269e-12
OFUSG05575.1	1928.7	-1.40874	0.159611	-8.8261	1.08392e-18	4.0375e-17
OFUSG05577.1	2275.78	-0.589349	0.227161	-2.59441	0.00947529	0.0303121
OFUSG05595.1	2076.97	-1.54834	0.314815	-4.91824	8.73249e-07	7.22617e-06
OFUSG05598.1	6908.84	-2.20535	0.396121	-5.56737	2.58615e-08	2.77596e-07
OFUSG05600.1	387.943	-0.556553	0.241686	-2.30279	0.0212905	0.0596307
OFUSG05603.1	16679.4	-0.745524	0.169599	-4.3958	1.10365e-05	7.45387e-05
OFUSG05605.1	741.714	-0.641875	0.198566	-3.23255	0.00122689	0.00522152
OFUSG05614.1	1366.74	-0.721379	0.301575	-2.39204	0.0167552	0.0487186
OFUSG05617.1	3956.89	-1.07039	0.13056	-8.19847	2.43469e-16	7.19232e-15
OFUSG05618.1	1947.49	-1.52125	0.250681	-6.06846	1.29145e-09	1.694e-08
OFUSG05620.1	5317.51	-2.17971	0.32348	-6.73832	1.60234e-11	2.72446e-10
OFUSG05635.1	3501.84	-0.4327	0.146526	-2.95305	0.00314648	0.011844
OFUSG05638.1	215.492	-1.98019	0.620675	-3.19038	0.00142088	0.00594989
OFUSG05639.1	878.677	-2.25796	0.359368	-6.28315	3.31781e-10	4.68407e-09
OFUSG05642.1	2574.06	-1.63127	0.414125	-3.93907	8.17964e-05	0.000461771
OFUSG05644.1	343.3	-2.46596	0.59192	-4.16603	3.09949e-05	0.000191281
OFUSG05645.1	5627.53	-0.760151	0.168684	-4.50637	6.59448e-06	4.66558e-05
OFUSG05647.1	19.6264	-5.3067	1.2014	-4.4171	1.00033e-05	6.80839e-05
OFUSG05651.1	7.76157	-4.56067	2.10456	-2.16704	0.0302319	0.0796914
OFUSG05652.1	2521.99	-2.0272	0.243132	-8.33786	7.56444e-17	2.34548e-15
OFUSG05659.1	1024.15	-1.70693	0.424703	-4.01912	5.84153e-05	0.000339705
OFUSG05665.1	1733.68	-1.48759	0.42354	-3.51229	0.000444264	0.00211692
OFUSG05665.2	919.167	-1.26503	0.522855	-2.41947	0.015543	0.0457857
OFUSG05666.2	844.79	-1.79515	0.389111	-4.61348	3.95989e-06	2.91682e-05
OFUSG05670.1	1088.26	-1.82511	0.393884	-4.63363	3.59316e-06	2.66765e-05
OFUSG05674.1	389.247	-0.523451	0.239495	-2.18565	0.0288414	0.0767294
OFUSG05675.1	5958.3	-0.57507	0.117436	-4.89688	9.73717e-07	7.98596e-06
OFUSG05682.1	16.119	-5.42902	2.56841	-2.11377	0.034535	0.0887615
OFUSG05682.2	91.6226	-1.23257	0.465791	-2.64619	0.00814039	0.0267101
OFUSG05695.2	21.8274	-6.27234	2.00403	-3.12987	0.00174887	0.0071177
OFUSG05697.1	77.737	-1.40188	0.597071	-2.34792	0.0188785	0.0539334
OFUSG05701.1	2266.79	-1.90204	0.421165	-4.51614	6.29764e-06	4.47484e-05
OFUSG05702.1	18.4604	-3.80953	1.43062	-2.66286	0.00774798	0.0256393
OFUSG05703.1	3196.85	-2.74408	0.211846	-12.9532	2.25402e-38	3.93725e-36
OFUSG05706.1	11289.5	-1.48663	0.231523	-6.42111	1.35288e-10	1.99932e-09
OFUSG05706.2	742.77	-1.58287	0.342075	-4.62725	3.70545e-06	2.74666e-05
OFUSG05707.2	16242.5	-1.61032	0.338588	-4.75599	1.97479e-06	1.54269e-05
OFUSG05708.1	842.163	-0.859561	0.329216	-2.61094	0.00902944	0.0291277
OFUSG05716.1	870.087	-0.899828	0.304535	-2.95476	0.00312913	0.0117947
OFUSG05737.1	1717.68	-0.934133	0.154281	-6.05477	1.40622e-09	1.83174e-08
OFUSG05742.1	2662.85	-1.35022	0.317893	-4.2474	2.16266e-05	0.000137977
OFUSG05755.1	19.1444	-5.55977	2.04009	-2.72526	0.00642513	0.0218388
OFUSG05766.1	2109.47	-0.879202	0.27426	-3.20573	0.0013472	0.00567402
OFUSG05767.1	6930.02	-0.63169	0.23215	-2.72104	0.00650762	0.0220818
OFUSG05768.1	1847.28	-1.08854	0.24753	-4.39763	1.09438e-05	7.39302e-05
OFUSG05790.1	1956.44	-1.47603	0.257496	-5.73224	9.91156e-09	1.1276e-07
OFUSG05825.1	443.618	-0.732333	0.187483	-3.90613	9.37856e-05	0.000523528
OFUSG05827.2	543.043	-1.76114	0.256956	-6.85386	7.18836e-12	1.28192e-10
OFUSG05828.1	1183.43	-0.62617	0.229645	-2.72668	0.00639741	0.0217761
OFUSG05829.1	701.875	-1.39679	0.333625	-4.1867	2.83043e-05	0.000176107
OFUSG05851.1	3516.43	-0.998811	0.141303	-7.06857	1.56534e-12	3.0152e-11
OFUSG05856.1	828.281	-1.41856	0.173583	-8.17227	3.02643e-16	8.80168e-15
OFUSG05859.1	1433.99	-0.741159	0.308787	-2.40022	0.0163851	0.0477659
OFUSG05861.1	5106.04	-1.43236	0.306269	-4.6768	2.91385e-06	2.20523e-05
OFUSG05862.1	53.6257	-3.07915	0.771609	-3.99055	6.5919e-05	0.000380119
OFUSG05868.1	2017.97	-0.470331	0.184969	-2.54275	0.0109983	0.0343328
OFUSG05872.1	2329.89	-0.798374	0.313866	-2.54368	0.0109693	0.0342613
OFUSG05875.1	441.11	-0.73218	0.283634	-2.58142	0.00983939	0.0312494
OFUSG05876.1	9.73653	-4.10153	1.77803	-2.30679	0.0210667	0.0591511
OFUSG05877.1	704.231	-0.487747	0.203989	-2.39105	0.0168003	0.0488194
OFUSG05881.2	367.461	-1.22039	0.473744	-2.57606	0.00999346	0.031628
OFUSG05882.1	631.598	-1.00974	0.397426	-2.54069	0.0110633	0.034502
OFUSG05886.1	2367.16	-1.77159	0.264548	-6.69668	2.13212e-11	3.5734e-10
OFUSG05889.1	270.435	-2.33738	0.358802	-6.51439	7.29858e-11	1.12347e-09
OFUSG05889.2	108.883	-1.7626	0.363106	-4.85423	1.20858e-06	9.76976e-06
OFUSG05890.1	2713.49	-1.13922	0.341508	-3.33584	0.000850417	0.00376112
OFUSG05892.1	191.032	-2.62923	0.599868	-4.38302	1.17045e-05	7.86159e-05
OFUSG05896.1	366.011	-1.11559	0.367949	-3.03193	0.00242999	0.0094875
OFUSG05907.1	9654.42	-2.78344	0.239552	-11.6194	3.28578e-31	3.51353e-29
OFUSG05912.2	243.369	-0.775666	0.366164	-2.11835	0.034145	0.0880085
OFUSG05919.1	1863.47	-2.73292	0.388788	-7.02933	2.07523e-12	3.93537e-11
OFUSG05920.1	1091.39	-1.47588	0.351691	-4.19652	2.71043e-05	0.000169465
OFUSG05921.1	1063.19	-1.077	0.502618	-2.14277	0.0321312	0.0838555
OFUSG05931.2	890.51	-1.72111	0.447849	-3.84307	0.000121507	0.000660062
OFUSG05933.1	835.544	-1.60151	0.289607	-5.52994	3.2034e-08	3.37413e-07
OFUSG05939.1	4747.47	-1.87215	0.192199	-9.74065	2.02252e-22	1.06715e-20
OFUSG05940.1	3131.84	-1.43951	0.239524	-6.00987	1.85669e-09	2.37021e-08
OFUSG05966.1	3473.48	-1.50949	0.343637	-4.3927	1.1195e-05	7.54644e-05
OFUSG05979.1	3154.37	-1.02556	0.209497	-4.89532	9.81437e-07	8.03521e-06
OFUSG05980.1	494.448	-1.42127	0.149165	-9.52812	1.60163e-21	7.75259e-20
OFUSG05991.1	1586.03	-1.43148	0.230371	-6.2138	5.17192e-10	7.15093e-09
OFUSG05992.4	5950.1	-0.668123	0.134746	-4.9584	7.10758e-07	5.97925e-06
OFUSG05993.1	51.995	-7.8573	3.55124	-2.21255	0.0269286	0.0724355
OFUSG06004.1	1895.92	-2.08755	0.383343	-5.44565	5.16164e-08	5.27666e-07
OFUSG06010.1	512.083	-1.49262	0.523631	-2.85053	0.00436466	0.0157147
OFUSG06010.2	431.638	-1.65237	0.372729	-4.43316	9.28603e-06	6.37109e-05
OFUSG06012.1	3377.6	-1.53683	0.19862	-7.73752	1.01371e-14	2.46613e-13
OFUSG06014.1	9.92148	-3.62456	1.36152	-2.66213	0.00776475	0.0256843
OFUSG06015.1	577.398	-0.88561	0.278977	-3.17449	0.001501	0.00623065
OFUSG06017.1	523.596	-0.871579	0.243214	-3.58358	0.000338911	0.00165904
OFUSG06019.1	10046.3	-1.2386	0.108875	-11.3763	5.48887e-30	5.32288e-28
OFUSG06020.1	261.855	-10.6993	3.3871	-3.15882	0.00158407	0.00653208
OFUSG06020.3	2378.85	-1.13515	0.467268	-2.42933	0.0151267	0.0447891
OFUSG06027.1	660.082	-2.28196	0.291373	-7.83174	4.81177e-15	1.21256e-13
OFUSG06037.2	144.329	-4.80412	1.60251	-2.99787	0.00271871	0.0104469
OFUSG06039.1	9030.3	-2.01279	0.432691	-4.6518	3.29044e-06	2.46568e-05
OFUSG06040.2	4285.79	-1.87864	0.173104	-10.8526	1.93746e-27	1.53485e-25
OFUSG06044.1	1005.87	-1.14816	0.440544	-2.60623	0.00915444	0.0294464
OFUSG06046.1	1633.24	-2.12067	0.514101	-4.125	3.7074e-05	0.000224776
OFUSG06061.1	13564.2	-0.415135	0.174478	-2.3793	0.0173453	0.0501649
OFUSG06068.1	3220.41	-3.03956	0.393779	-7.71895	1.17293e-14	2.83387e-13
OFUSG06068.2	1068.02	-3.00948	0.382511	-7.8677	3.61231e-15	9.26062e-14
OFUSG06074.1	3000.56	-2.07478	0.169753	-12.2223	2.36166e-34	3.13287e-32
OFUSG06075.1	1125.52	-1.80237	0.291388	-6.18544	6.19285e-10	8.44625e-09
OFUSG06077.1	11257.9	-2.10923	0.301588	-6.99376	2.67616e-12	5.01077e-11
OFUSG06078.1	562.345	-1.57249	0.44363	-3.54461	0.000393198	0.00189384
OFUSG06080.2	1660.36	-1.39569	0.439349	-3.17672	0.00148952	0.00619032
OFUSG06081.1	357.045	-1.85898	0.488764	-3.80343	0.000142704	0.000763561
OFUSG06081.2	249.824	-1.71297	0.784973	-2.18221	0.0290942	0.0772573
OFUSG06084.1	2442.83	-1.4803	0.145346	-10.1847	2.32134e-24	1.42229e-22
OFUSG06087.1	516.46	-1.10422	0.294156	-3.75385	0.000174142	0.0009154
OFUSG06097.1	3537.75	-2.93657	0.448579	-6.5464	5.89414e-11	9.18853e-10
OFUSG06100.1	12.9594	-2.86576	1.13115	-2.53349	0.0112932	0.0350982
OFUSG06103.1	2033.92	-1.62633	0.391605	-4.15299	3.28156e-05	0.000201149
OFUSG06106.1	335.658	-1.62219	0.65658	-2.47067	0.0134861	0.0407334
OFUSG06106.2	244.666	-1.7333	0.827456	-2.09473	0.0361949	0.0923928
OFUSG06115.1	462.422	-2.99331	0.443335	-6.75181	1.4601e-11	2.49165e-10
OFUSG06119.1	4096.14	-0.91624	0.310249	-2.95324	0.00314459	0.0118403
OFUSG06120.1	953.61	-3.19449	0.373108	-8.56183	1.11087e-17	3.7868e-16
OFUSG06128.1	1596.56	-2.41069	0.265306	-9.08646	1.02319e-19	4.18244e-18
OFUSG06129.1	90.9418	-1.37745	0.404947	-3.40157	0.000670001	0.00304549
OFUSG06132.1	1406.85	-0.959971	0.270082	-3.55438	0.000378878	0.00183236
OFUSG06133.1	247.648	-0.718039	0.31003	-2.31603	0.0205564	0.0579905
OFUSG06138.1	8358.12	-1.02773	0.305785	-3.36096	0.000776707	0.00347105
OFUSG06144.1	21419.6	-4.30888	0.462684	-9.31278	1.24531e-20	5.51526e-19
OFUSG06147.1	707.965	-1.53038	0.617178	-2.47964	0.0131517	0.0398775
OFUSG06148.1	2679.97	-2.70046	0.236634	-11.4119	3.64481e-30	3.55913e-28
OFUSG06161.1	4859.99	-1.1523	0.233398	-4.93707	7.93063e-07	6.60643e-06
OFUSG06165.1	732.554	-0.455625	0.211324	-2.15605	0.03108	0.0815661
OFUSG06169.1	1309.42	-0.619271	0.224574	-2.75753	0.00582392	0.0201187
OFUSG06170.1	950.298	-1.12908	0.30011	-3.76222	0.000168413	0.000887112
OFUSG06171.1	1287.78	-0.840947	0.272775	-3.08294	0.00204969	0.0081648
OFUSG06177.1	3105.79	-1.45365	0.261914	-5.55012	2.85473e-08	3.03644e-07
OFUSG06178.4	46.9808	-2.4934	0.841218	-2.96404	0.00303629	0.0114879
OFUSG06185.1	97.2877	-1.45763	0.361675	-4.03023	5.57235e-05	0.000325532
OFUSG06190.1	802.291	-0.693387	0.222263	-3.11966	0.00181058	0.00733386
OFUSG06191.1	411.194	-1.21702	0.299918	-4.05784	4.9529e-05	0.000292688
OFUSG06192.1	627.965	-1.28992	0.357869	-3.60444	0.000312827	0.00154426
OFUSG06193.1	6739.48	-0.633382	0.147897	-4.28259	1.84727e-05	0.000119454
OFUSG06195.3	821.461	-10.035	1.6857	-5.953	2.63264e-09	3.29203e-08
OFUSG06196.1	52.6174	-1.96414	0.708316	-2.77297	0.00555467	0.0193326
OFUSG06204.2	4402.19	-1.84279	0.210596	-8.75038	2.12643e-18	7.76644e-17
OFUSG06206.1	2842.35	-2.21987	0.280949	-7.90132	2.75955e-15	7.19249e-14
OFUSG06224.2	480.112	-0.905442	0.428843	-2.11136	0.0347413	0.0891869
OFUSG06249.1	488.989	-3.72226	1.0823	-3.4392	0.000583443	0.00270049
OFUSG06249.2	2651.07	-2.02527	0.308337	-6.56838	5.08666e-11	8.00964e-10
OFUSG06250.2	144.832	-7.65141	0.927464	-8.24982	1.5864e-16	4.81276e-15
OFUSG06250.3	100.791	-6.82417	0.638466	-10.6884	1.1536e-26	8.51512e-25
OFUSG06254.1	643.015	-1.54484	0.329326	-4.69091	2.71994e-06	2.07073e-05
OFUSG06255.1	431.97	-1.82509	0.326683	-5.58675	2.31354e-08	2.49861e-07
OFUSG06260.2	77.689	-2.47709	0.447788	-5.53184	3.16894e-08	3.33909e-07
OFUSG06277.1	1293.72	-0.812304	0.368556	-2.20402	0.0275228	0.0737588
OFUSG06282.1	135.638	-1.15562	0.476782	-2.4238	0.0153591	0.0453438
OFUSG06284.1	3583.84	-1.22725	0.175167	-7.00617	2.44931e-12	4.60134e-11
OFUSG06291.1	378.941	-1.64581	0.510439	-3.22431	0.00126275	0.00535469
OFUSG06293.2	3205.9	-1.94711	0.276606	-7.03932	1.93186e-12	3.67677e-11
OFUSG06293.3	105.29	-2.65827	0.612834	-4.33766	1.44005e-05	9.51564e-05
OFUSG06295.1	820.526	-1.52172	0.266825	-5.70308	1.17661e-08	1.32359e-07
OFUSG06296.1	15041.2	-4.04736	0.429676	-9.41957	4.5296e-21	2.10555e-19
OFUSG06297.1	1092.19	-1.74515	0.190324	-9.16939	4.75684e-20	2.01471e-18
OFUSG06298.1	4849.09	-2.39073	0.27915	-8.56433	1.08702e-17	3.7145e-16
OFUSG06302.1	567.559	-1.25863	0.270775	-4.64828	3.34722e-06	2.50622e-05
OFUSG06306.1	2448.34	-1.36034	0.149703	-9.08689	1.01909e-19	4.17174e-18
OFUSG06307.1	247.081	-1.40283	0.301109	-4.6589	3.17908e-06	2.39051e-05
OFUSG06309.1	1654.89	-1.1461	0.216735	-5.28801	1.23655e-07	1.18931e-06
OFUSG06311.1	11943.4	-1.20319	0.222033	-5.41894	5.99522e-08	6.0627e-07
OFUSG06321.1	62.2011	-1.90432	0.573438	-3.32087	0.000897363	0.00394876
OFUSG06326.1	15442.5	-1.32224	0.273688	-4.83119	1.35719e-06	1.08928e-05
OFUSG06330.1	662.234	-1.01726	0.402941	-2.52459	0.0115833	0.0358683
OFUSG06331.1	601.54	-0.74793	0.301037	-2.48451	0.0129728	0.0394416
OFUSG06334.1	501.581	-1.67486	0.461249	-3.63114	0.000282172	0.00141277
OFUSG06344.1	327.825	-1.22782	0.561528	-2.18658	0.0287735	0.0766139
OFUSG06346.1	1742.15	-1.53711	0.120016	-12.8076	1.48629e-37	2.45876e-35
OFUSG06351.2	2222.07	-1.85427	0.25128	-7.37928	1.5915e-13	3.40622e-12
OFUSG06361.1	1971.13	-0.650658	0.30954	-2.10202	0.0355517	0.0909837
OFUSG06362.1	5779.03	-1.8558	0.213218	-8.70374	3.21119e-18	1.15484e-16
OFUSG06374.1	646.307	-1.53629	0.320533	-4.79293	1.64365e-06	1.30319e-05
OFUSG06390.1	374.907	-1.46601	0.660388	-2.21992	0.0264243	0.0713314
OFUSG06397.1	1111.12	-0.931244	0.262294	-3.55039	0.000384665	0.0018578
OFUSG06400.1	18716.5	-0.761114	0.135022	-5.63695	1.73086e-08	1.90144e-07
OFUSG06410.1	700.044	-1.5522	0.268788	-5.77483	7.70307e-09	8.91496e-08
OFUSG06414.1	934.563	-2.12458	0.394431	-5.38646	7.18606e-08	7.17662e-07
OFUSG06419.1	384.521	-1.63886	0.162322	-10.0964	5.73239e-24	3.40829e-22
OFUSG06430.1	3788.56	-1.80979	0.232111	-7.79706	6.33686e-15	1.57849e-13
OFUSG06432.1	5864.96	-0.489247	0.170816	-2.86418	0.00418087	0.0151246
OFUSG06433.1	7952.96	-0.870087	0.315905	-2.75427	0.00588229	0.0202963
OFUSG06434.1	4909.16	-0.963818	0.322865	-2.9852	0.00283391	0.0108256
OFUSG06444.1	2669.79	-1.3817	0.212667	-6.497	8.19362e-11	1.25301e-09
OFUSG06450.1	1636.39	-1.33412	0.20736	-6.43382	1.24437e-10	1.85554e-09
OFUSG06459.1	3005.44	-0.773066	0.282659	-2.73497	0.00623854	0.0213441
OFUSG06463.1	805.579	-1.90891	0.296815	-6.4313	1.26516e-10	1.88554e-09
OFUSG06469.1	7098.3	-0.991239	0.184407	-5.37529	7.64588e-08	7.60075e-07
OFUSG06493.1	7631.72	-1.82797	0.385712	-4.73921	2.1455e-06	1.66449e-05
OFUSG06494.1	3749.47	-2.45998	0.465813	-5.28104	1.28452e-07	1.23208e-06
OFUSG06501.1	1533.8	-1.18922	0.370462	-3.21011	0.00132686	0.00560038
OFUSG06515.1	4124.61	-1.47594	0.318949	-4.62752	3.70063e-06	2.74382e-05
OFUSG06518.1	11463.6	-0.560838	0.14522	-3.86199	0.000112465	0.000617023
OFUSG06523.1	1512.05	-0.623759	0.248105	-2.5141	0.0119338	0.0367634
OFUSG06524.1	578.356	-1.43598	0.259368	-5.53644	3.08677e-08	3.26228e-07
OFUSG06525.1	1335.89	-1.10111	0.269986	-4.07841	4.53446e-05	0.000269875
OFUSG06528.1	12667.4	-1.6827	0.0949481	-17.7223	2.8193e-70	3.60397e-67
OFUSG06534.1	666.666	-2.05578	0.414762	-4.95654	7.17595e-07	6.03135e-06
OFUSG06535.1	326.745	-1.59248	0.458153	-3.47587	0.000509197	0.00239387
OFUSG06537.1	852.174	-1.65784	0.251785	-6.58434	4.56901e-11	7.23504e-10
OFUSG06538.1	428.23	-7.67269	0.59668	-12.859	7.65922e-38	1.28214e-35
OFUSG06541.1	5842.84	-0.542604	0.225166	-2.40979	0.0159617	0.0467692
OFUSG06545.1	279.799	-0.644143	0.264127	-2.43876	0.0147378	0.0438221
OFUSG06556.1	2947.32	-1.40435	0.295357	-4.75476	1.98678e-06	1.5512e-05
OFUSG06557.1	1033.85	-0.957639	0.429471	-2.22981	0.0257601	0.069845
OFUSG06559.1	1549.19	-0.790195	0.256415	-3.08171	0.00205817	0.00819508
OFUSG06565.1	905.038	-0.709592	0.18014	-3.93911	8.17829e-05	0.000461771
OFUSG06566.1	3461.3	-1.01035	0.339785	-2.97351	0.00294419	0.0111891
OFUSG06567.1	1499.2	-1.93256	0.222106	-8.70107	3.28768e-18	1.17933e-16
OFUSG06570.1	953.982	-1.28626	0.344254	-3.73636	0.000186701	0.000973953
OFUSG06576.1	285.946	-1.36655	0.647726	-2.10977	0.0348783	0.0894802
OFUSG06577.1	1189.76	-1.86634	0.454782	-4.1038	4.06411e-05	0.000244272
OFUSG06585.1	903.803	-0.734009	0.291272	-2.52002	0.011735	0.0362503
OFUSG06588.1	671.464	-2.90737	0.65618	-4.43074	9.39092e-06	6.42581e-05
OFUSG06588.2	2129.13	-0.712035	0.343567	-2.07248	0.0382211	0.0965501
OFUSG06589.1	5998.52	-0.861511	0.219573	-3.92357	8.72457e-05	0.000490036
OFUSG06592.1	2619.01	-0.741263	0.22959	-3.22863	0.00124385	0.0052833
OFUSG06599.1	1834.45	-0.885498	0.345522	-2.56278	0.0103836	0.0326607
OFUSG06599.3	821.408	-1.66362	0.366781	-4.53573	5.74048e-06	4.10683e-05
OFUSG06600.1	2029.61	-0.787856	0.353739	-2.22722	0.0259324	0.0702259
OFUSG06604.1	353.489	-1.15021	0.3004	-3.82892	0.000128705	0.00069454
OFUSG06609.1	880.353	-0.927081	0.165542	-5.60026	2.14025e-08	2.31947e-07
OFUSG06612.1	165.478	-4.84477	0.829939	-5.8375	5.29889e-09	6.29842e-08
OFUSG06633.1	815.263	-2.22982	0.367054	-6.07489	1.24069e-09	1.63199e-08
OFUSG06634.1	2085.21	-2.11152	0.779635	-2.70835	0.00676189	0.0228099
OFUSG06638.1	8935.94	-1.19007	0.110166	-10.8026	3.34715e-27	2.5649e-25
OFUSG06641.1	2803.42	-1.30632	0.305798	-4.27185	1.9386e-05	0.000124901
OFUSG06643.4	1017.52	-1.59581	0.358399	-4.45259	8.48404e-06	5.86954e-05
OFUSG06645.1	1020.17	-0.9604	0.367944	-2.61018	0.00904935	0.0291852
OFUSG06648.1	667.369	-0.644336	0.149391	-4.31308	1.60997e-05	0.000105517
OFUSG06650.1	43.9724	-5.27573	1.11886	-4.71529	2.41371e-06	1.8572e-05
OFUSG06654.1	911.37	-1.3052	0.38898	-3.35545	0.000792361	0.00353427
OFUSG06656.1	286.058	-0.611606	0.23164	-2.64033	0.0082825	0.0270965
OFUSG06662.1	754.607	-2.05658	0.293498	-7.00714	2.43236e-12	4.57254e-11
OFUSG06668.1	2289.61	-1.67248	0.368606	-4.53731	5.69752e-06	4.07714e-05
OFUSG06669.1	725.422	-1.62323	0.235854	-6.88235	5.8875e-12	1.05798e-10
OFUSG06670.1	38.6007	-1.76703	0.810659	-2.17975	0.029276	0.0776285
OFUSG06671.1	629.741	-1.46839	0.380306	-3.86106	0.000112897	0.000619148
OFUSG06672.1	631.655	-0.975787	0.328228	-2.9729	0.00295005	0.0112062
OFUSG06674.1	1741.49	-1.32649	0.280431	-4.73018	2.2432e-06	1.73502e-05
OFUSG06675.3	1906.18	-0.746054	0.173408	-4.3023	1.69038e-05	0.000110221
OFUSG06679.3	55.3558	-2.68229	0.666656	-4.0235	5.7339e-05	0.000333999
OFUSG06694.1	2240.28	-2.65024	0.172171	-15.3931	1.82133e-53	8.39691e-51
OFUSG06696.1	4260.98	-0.368648	0.130594	-2.82286	0.0047598	0.0169421
OFUSG06698.1	73.3446	-8.54366	1.94239	-4.39853	1.08985e-05	7.36595e-05
OFUSG06698.2	1538.83	-1.13385	0.48547	-2.33557	0.0195135	0.0554883
OFUSG06715.1	1989.39	-0.98846	0.163353	-6.05107	1.43889e-09	1.87169e-08
OFUSG06716.1	2525.06	-0.893992	0.170778	-5.23483	1.6514e-07	1.55066e-06
OFUSG06725.1	1020.97	-1.38471	0.406157	-3.4093	0.000651307	0.0029706
OFUSG06729.1	1121.71	-2.66423	0.727437	-3.66249	0.000249776	0.00126521
OFUSG06730.1	5367.5	-1.75558	0.314506	-5.58202	2.37741e-08	2.56463e-07
OFUSG06731.1	2692.4	-2.08782	0.281935	-7.40532	1.3083e-13	2.82157e-12
OFUSG06732.2	2421.2	-2.06098	0.199907	-10.3097	6.36965e-25	4.1659e-23
OFUSG06732.3	1431.11	-1.07647	0.390959	-2.75342	0.00589758	0.0203381
OFUSG06737.1	2023.76	-1.01903	0.329802	-3.08983	0.00200272	0.00800375
OFUSG06746.1	370.718	-1.31542	0.292276	-4.50062	6.77548e-06	4.7852e-05
OFUSG06747.1	561.658	-1.71452	0.285743	-6.00024	1.97031e-09	2.50049e-08
OFUSG06755.1	1137.23	-1.07882	0.177974	-6.06166	1.34726e-09	1.75982e-08
OFUSG06758.2	245.16	-1.05057	0.284718	-3.68987	0.00022437	0.00114956
OFUSG06795.1	1740.75	-2.20567	0.224168	-9.83933	7.62201e-23	4.13666e-21
OFUSG06800.1	14876.3	-0.700192	0.285296	-2.45427	0.0141172	0.042344
OFUSG06804.1	1545.77	-2.73854	0.531347	-5.15395	2.5505e-07	2.31156e-06
OFUSG06814.1	2883.77	-2.51323	0.0788572	-31.8707	6.81086e-223	1.91542e-218
OFUSG06832.1	307.774	-1.74038	0.364298	-4.77734	1.7763e-06	1.39812e-05
OFUSG06833.1	4398.59	-1.82424	0.307352	-5.93533	2.9325e-09	3.6427e-08
OFUSG06834.1	1041.08	-1.65769	0.429279	-3.86156	0.000112666	0.000618001
OFUSG06858.1	358.032	-0.869941	0.410204	-2.12075	0.0339426	0.0876151
OFUSG06862.1	1113.51	-0.787314	0.228516	-3.44534	0.000570341	0.00264682
OFUSG06863.1	292.362	-0.877511	0.381039	-2.30295	0.0212819	0.0596127
OFUSG06865.1	1436.41	-0.993041	0.217285	-4.57022	4.87208e-06	3.52321e-05
OFUSG06867.1	1153.16	-0.525433	0.240361	-2.18602	0.0288143	0.0766719
OFUSG06868.1	2258.5	-2.11554	0.31356	-6.74683	1.51113e-11	2.57405e-10
OFUSG06872.1	524.405	-1.42315	0.337361	-4.21848	2.45957e-05	0.000155015
OFUSG06874.1	2804.02	-0.638828	0.256405	-2.49148	0.0127214	0.038824
OFUSG06875.1	2022.54	-1.88665	0.174246	-10.8275	2.54946e-27	1.99717e-25
OFUSG06876.1	1453.42	-1.6254	0.207744	-7.82407	5.11439e-15	1.28536e-13
OFUSG06879.1	2129.56	-2.00711	0.167393	-11.9904	3.99081e-33	4.90103e-31
OFUSG06894.1	1007.76	-1.0672	0.202417	-5.27229	1.34736e-07	1.28796e-06
OFUSG06897.2	534.196	-0.737829	0.287666	-2.56488	0.0103212	0.0324896
OFUSG06898.1	2697.62	-1.25414	0.314565	-3.9869	6.69421e-05	0.000385406
OFUSG06909.1	6639.92	-1.98942	0.158194	-12.5758	2.86886e-36	4.36113e-34
OFUSG06910.1	1411.13	-2.26564	0.304835	-7.43234	1.06696e-13	2.31528e-12
OFUSG06914.1	1413.68	-1.5139	0.374621	-4.04115	5.31902e-05	0.000311899
OFUSG06925.1	1454.39	-0.837705	0.221394	-3.78377	0.000154468	0.000820367
OFUSG06926.1	1685.26	-0.755114	0.301838	-2.50172	0.0123593	0.0378835
OFUSG06929.1	1413.9	-1.70766	0.59596	-2.8654	0.00416488	0.0150745
OFUSG06932.1	5953.88	-1.01485	0.295943	-3.42921	0.000605347	0.00278782
OFUSG06933.1	12787.9	-0.487121	0.185401	-2.62739	0.0086043	0.0279874
OFUSG06939.2	397.904	-1.25336	0.31766	-3.94561	7.95961e-05	0.000450308
OFUSG06964.1	841.145	-1.26772	0.304108	-4.16866	3.06395e-05	0.000189187
OFUSG06966.1	619.859	-0.506086	0.229451	-2.20564	0.0274092	0.0735174
OFUSG06968.1	805.715	-0.662229	0.274159	-2.41549	0.015714	0.0461733
OFUSG06978.1	1498.72	-2.99669	0.551349	-5.43519	5.47379e-08	5.57549e-07
OFUSG06981.2	3022.87	-2.85253	0.569706	-5.00702	5.52786e-07	4.74397e-06
OFUSG06984.1	1132.99	-0.999219	0.235031	-4.25143	2.12413e-05	0.000135766
OFUSG06985.3	104.387	-10.193	3.28033	-3.10731	0.00188801	0.00760696
OFUSG06985.4	714.657	-2.65186	0.605348	-4.38072	1.18289e-05	7.9338e-05
OFUSG06988.1	41.9809	-2.10344	0.719614	-2.92301	0.00346661	0.0128753
OFUSG06989.2	4649.05	-0.403392	0.185723	-2.17201	0.0298547	0.0788954
OFUSG06990.4	1806.21	-0.940332	0.423939	-2.21808	0.0265492	0.0715929
OFUSG06999.3	1296.69	-1.97991	0.318287	-6.22051	4.95556e-10	6.86528e-09
OFUSG07005.1	104.606	-1.73405	0.327203	-5.29961	1.1605e-07	1.1227e-06
OFUSG07011.1	3183.19	-2.04203	0.135905	-15.0254	5.00747e-51	1.92911e-48
OFUSG07020.1	788.389	-0.670809	0.195297	-3.43481	0.000592966	0.00273916
OFUSG07024.1	2264.5	-2.44085	0.30519	-7.99779	1.2667e-15	3.43855e-14
OFUSG07026.1	293.051	-0.793342	0.336677	-2.35639	0.0184535	0.0529128
OFUSG07028.1	3181.84	-0.797121	0.26558	-3.00143	0.00268711	0.0103492
OFUSG07030.1	2389.43	-0.465255	0.184028	-2.52818	0.0114656	0.0355744
OFUSG07031.2	2109.08	-0.920904	0.327586	-2.81118	0.00493601	0.0174793
OFUSG07032.1	3539.67	-0.45909	0.142831	-3.21422	0.00130801	0.00552826
OFUSG07033.1	344.538	-1.63307	0.264601	-6.17181	6.75139e-10	9.16801e-09
OFUSG07033.3	2057.37	-0.565921	0.166214	-3.40478	0.000662183	0.0030158
OFUSG07051.1	1378.06	-1.56156	0.166297	-9.39023	5.98672e-21	2.73763e-19
OFUSG07052.1	1966.52	-2.39815	0.513162	-4.67328	2.96422e-06	2.24153e-05
OFUSG07053.3	5447.25	-0.778033	0.280054	-2.77815	0.00546691	0.0190752
OFUSG07059.1	883.034	-0.90243	0.190519	-4.7367	2.17225e-06	1.68292e-05
OFUSG07060.1	664.406	-1.34668	0.429535	-3.1352	0.00171737	0.00700677
OFUSG07077.2	7347.86	-1.16699	0.291711	-4.00049	6.32127e-05	0.000365864
OFUSG07097.2	5032.74	-1.12563	0.27201	-4.1382	3.50043e-05	0.000213171
OFUSG07100.1	757.901	-1.51128	0.723796	-2.08799	0.0367984	0.0935444
OFUSG07101.1	725.566	-1.72514	0.357083	-4.83119	1.35719e-06	1.08928e-05
OFUSG07105.1	1674.47	-2.74634	0.247121	-11.1134	1.0802e-28	9.46366e-27
OFUSG07110.2	2734.97	-2.71625	0.419196	-6.47966	9.19291e-11	1.39446e-09
OFUSG07116.2	3166.67	-0.907128	0.30448	-2.97926	0.00288941	0.0110047
OFUSG07125.1	2417.55	-1.26737	0.307276	-4.12452	3.71512e-05	0.000225173
OFUSG07141.1	638.273	-0.820465	0.301876	-2.71789	0.00656993	0.0222676
OFUSG07148.1	420.813	-1.56548	0.498191	-3.14233	0.00167609	0.00685625
OFUSG07154.1	918.894	-2.14832	0.363345	-5.91262	3.36711e-09	4.13327e-08
OFUSG07154.2	2625.82	-1.81946	0.362111	-5.0246	5.04472e-07	4.368e-06
OFUSG07162.1	299.238	-2.20524	0.68302	-3.22866	0.00124371	0.0052833
OFUSG07171.1	803.072	-0.937088	0.165908	-5.64824	1.621e-08	1.78844e-07
OFUSG07173.1	1241.78	-0.37332	0.151303	-2.46736	0.0136112	0.041063
OFUSG07173.2	1241.78	-0.37332	0.151303	-2.46736	0.0136112	0.041063
OFUSG07183.1	3898.34	-1.28684	0.554865	-2.31919	0.0203848	0.0575533
OFUSG07186.1	6527.86	-3.29209	0.238248	-13.8179	1.98853e-43	4.99317e-41
OFUSG07187.1	1024.04	-0.698342	0.210914	-3.31102	0.000929552	0.00407764
OFUSG07189.1	2780.05	-1.35624	0.309237	-4.38575	1.15586e-05	7.77126e-05
OFUSG07197.1	519.377	-1.13498	0.327408	-3.46655	0.00052719	0.00246897
OFUSG07225.2	1020.57	-1.84014	0.451194	-4.07837	4.53519e-05	0.000269875
OFUSG07227.2	461.94	-7.3624	2.60518	-2.82606	0.00471241	0.0167972
OFUSG07228.1	1708.55	-0.830491	0.295195	-2.81336	0.00490267	0.0173891
OFUSG07229.1	453.668	-0.895252	0.354265	-2.52707	0.0115018	0.0356672
OFUSG07232.1	2564.83	-0.836239	0.242336	-3.45074	0.000559044	0.00259954
OFUSG07239.1	3986.03	-0.784593	0.139568	-5.62156	1.89236e-08	2.06595e-07
OFUSG07243.1	2319.58	-1.27566	0.394029	-3.23749	0.00120587	0.00514294
OFUSG07248.1	234.124	-2.33427	0.292021	-7.9935	1.31164e-15	3.55025e-14
OFUSG07271.1	98.5818	-2.28529	0.663645	-3.44355	0.000574133	0.00266134
OFUSG07276.2	328.19	-0.924429	0.429227	-2.15371	0.031263	0.0819546
OFUSG07312.1	1834.64	-0.86807	0.194045	-4.47355	7.69322e-06	5.37148e-05
OFUSG07324.1	2448.18	-0.95406	0.14197	-6.72014	1.81556e-11	3.06476e-10
OFUSG07330.1	820.22	-0.650606	0.175213	-3.71323	0.000204627	0.00105747
OFUSG07332.1	9377.26	-0.831275	0.292718	-2.83985	0.00451348	0.0161739
OFUSG07333.1	293.755	-0.854045	0.274947	-3.10622	0.00189497	0.00762966
OFUSG07340.1	3599.12	-1.74418	0.218756	-7.97316	1.54663e-15	4.15832e-14
OFUSG07340.2	5349.72	-1.89519	0.199952	-9.47825	2.58595e-21	1.23262e-19
OFUSG07340.3	3867.98	-1.99462	0.277501	-7.18779	6.58465e-13	1.30962e-11
OFUSG07340.4	2576.75	-1.83795	0.335663	-5.47559	4.36045e-08	4.49354e-07
OFUSG07341.1	1614.72	-1.66814	0.242166	-6.88841	5.64189e-12	1.01579e-10
OFUSG07342.1	735.321	-0.73153	0.170131	-4.2998	1.70952e-05	0.000111366
OFUSG07343.1	3841.47	-1.97097	0.248166	-7.94213	1.98734e-15	5.27762e-14
OFUSG07344.1	431.012	-1.07398	0.418957	-2.56346	0.0103634	0.0326043
OFUSG07375.1	14.6598	-3.363	1.52876	-2.19982	0.0278198	0.0744623
OFUSG07378.1	1620.63	-2.67897	0.416785	-6.42768	1.29563e-10	1.92505e-09
OFUSG07388.1	856.963	-0.927458	0.302701	-3.06394	0.00218444	0.00864157
OFUSG07393.1	8.94125	-3.93024	1.77739	-2.21124	0.0270193	0.0726516
OFUSG07395.1	1190.93	-1.93319	0.331868	-5.82519	5.70476e-09	6.76941e-08
OFUSG07397.1	259.061	-3.51768	1.19607	-2.94103	0.00327126	0.0122386
OFUSG07405.1	937.403	-1.23416	0.438911	-2.81186	0.00492557	0.0174527
OFUSG07405.2	631.307	-4.47035	1.27795	-3.49806	0.000468652	0.00222183
OFUSG07408.1	347.596	-0.591171	0.237076	-2.49359	0.0126458	0.0386354
OFUSG07428.1	2079.9	-0.953362	0.380349	-2.50655	0.0121917	0.0374229
OFUSG07429.1	1053.41	-1.13117	0.248768	-4.54707	5.43972e-06	3.90358e-05
OFUSG07436.1	278.263	-2.58468	1.23001	-2.10134	0.0356112	0.0910992
OFUSG07438.1	8167.93	-1.93205	0.289689	-6.6694	2.56856e-11	4.22967e-10
OFUSG07441.1	2960.29	-1.09538	0.194558	-5.63006	1.80142e-08	1.97126e-07
OFUSG07442.1	1961.27	-1.57992	0.155685	-10.1482	3.37583e-24	2.03731e-22
OFUSG07448.1	1691.93	-1.2056	0.182726	-6.59787	4.17108e-11	6.64232e-10
OFUSG07453.1	3863.96	-1.55339	0.229703	-6.7626	1.35541e-11	2.32569e-10
OFUSG07455.1	1573.42	-0.557318	0.209098	-2.66535	0.0076909	0.0254919
OFUSG07464.1	1718.79	-3.02001	0.273357	-11.0479	2.24455e-28	1.91283e-26
OFUSG07471.1	5881.03	-0.679046	0.168331	-4.034	5.48359e-05	0.000320747
OFUSG07472.1	409.832	-0.917345	0.429209	-2.13729	0.0325741	0.0847753
OFUSG07489.1	1712.17	-1.10045	0.295571	-3.72313	0.000196769	0.00102155
OFUSG07490.1	241.858	-1.64844	0.459893	-3.58439	0.000337861	0.00165448
OFUSG07490.2	6381.26	-2.09439	0.210215	-9.9631	2.21052e-23	1.24582e-21
OFUSG07499.1	653.813	-2.12867	0.391087	-5.44295	5.24065e-08	5.34771e-07
OFUSG07501.2	867.278	-1.1314	0.330263	-3.42575	0.000613104	0.00281737
OFUSG07547.1	631.203	-0.95332	0.331359	-2.877	0.00401479	0.0146159
OFUSG07551.1	900.542	-0.600428	0.227797	-2.6358	0.00839394	0.027395
OFUSG07557.1	1343.72	-1.77132	0.224018	-7.90704	2.63591e-15	6.88298e-14
OFUSG07559.1	1924.2	-1.08941	0.145476	-7.4886	6.96099e-14	1.5318e-12
OFUSG07563.1	2398.64	-2.34435	0.327659	-7.15484	8.37736e-13	1.65331e-11
OFUSG07568.1	381.57	-1.37984	0.545509	-2.52945	0.0114241	0.0354574
OFUSG07570.1	317.325	-1.90664	0.476695	-3.9997	6.34231e-05	0.000366704
OFUSG07571.1	2112.94	-2.74839	0.167437	-16.4145	1.50625e-60	1.11474e-57
OFUSG07578.1	3433.49	-1.34189	0.383403	-3.49994	0.000465358	0.00220807
OFUSG07579.1	2413.72	-0.648066	0.197113	-3.28779	0.00100977	0.00440206
OFUSG07583.1	150.868	-0.997727	0.463076	-2.15457	0.0311958	0.0818089
OFUSG07586.1	892.457	-0.97986	0.423909	-2.31149	0.0208061	0.0585539
OFUSG07595.1	380.213	-2.55508	0.167362	-15.2667	1.27381e-52	5.42778e-50
OFUSG07598.2	3925.21	-1.78198	0.297396	-5.99194	2.07346e-09	2.62548e-08
OFUSG07599.1	4700	-0.26728	0.100348	-2.66352	0.00773269	0.0256114
OFUSG07608.1	2712.2	-0.738429	0.217443	-3.39596	0.000683873	0.00310253
OFUSG07614.2	2615.02	-2.11436	0.269354	-7.84974	4.16886e-15	1.061e-13
OFUSG07622.1	1928.82	-1.08709	0.203308	-5.34704	8.94064e-08	8.80384e-07
OFUSG07631.1	385.76	-2.79663	0.328953	-8.50161	1.86986e-17	6.22322e-16
OFUSG07640.1	413.842	-1.96121	0.54013	-3.63099	0.000282335	0.0014131
OFUSG07649.1	1092.87	-0.626504	0.256211	-2.44527	0.0144744	0.0432321
OFUSG07659.1	1514.3	-0.794821	0.264755	-3.0021	0.0026812	0.0103321
OFUSG07660.1	500.619	-2.94117	0.287598	-10.2267	1.50602e-24	9.41193e-23
OFUSG07664.1	602.114	-1.57272	0.503593	-3.123	0.00179018	0.00726063
OFUSG07668.1	2013.53	-1.7487	0.124893	-14.0015	1.52517e-44	4.00862e-42
OFUSG07678.4	93.4724	-2.49649	0.786706	-3.17335	0.00150692	0.00624878
OFUSG07692.1	901.484	-1.49281	0.234124	-6.37615	1.81591e-10	2.63513e-09
OFUSG07692.2	1574.75	-1.00466	0.22466	-4.4719	7.75265e-06	5.40341e-05
OFUSG07695.1	84.4975	-2.16041	0.404525	-5.34062	9.26295e-08	9.09892e-07
OFUSG07696.1	1953.12	-1.41433	0.396607	-3.56608	0.000362359	0.00176186
OFUSG07697.1	1599.38	-2.36419	0.326163	-7.2485	4.2141e-13	8.58169e-12
OFUSG07702.1	1666.26	-0.58629	0.265274	-2.21013	0.027096	0.0728441
OFUSG07704.1	3523.21	-0.686786	0.267256	-2.56977	0.0101767	0.0321173
OFUSG07711.1	4157.87	-0.947901	0.246897	-3.83927	0.000123402	0.000668787
OFUSG07716.1	25.0666	-4.9874	1.76182	-2.83083	0.00464279	0.0165802
OFUSG07726.1	424.502	-1.5433	0.514507	-2.99958	0.00270354	0.0104011
OFUSG07759.1	1374.06	-2.43304	0.297368	-8.18191	2.79375e-16	8.18424e-15
OFUSG07760.1	434.315	-1.14896	0.39723	-2.89242	0.00382288	0.0140171
OFUSG07771.1	1742.2	-0.679091	0.222764	-3.04848	0.00230004	0.00903912
OFUSG07780.1	373.488	-2.34902	0.448181	-5.24124	1.595e-07	1.50272e-06
OFUSG07780.2	730.539	-3.03322	0.265788	-11.4122	3.63514e-30	3.55913e-28
OFUSG07783.1	165.558	-1.92832	0.744074	-2.59157	0.00955394	0.0305151
OFUSG07792.1	959.333	-1.26623	0.224869	-5.63094	1.79232e-08	1.96283e-07
OFUSG07793.1	1225.96	-1.6588	0.253302	-6.54871	5.80381e-11	9.05775e-10
OFUSG07802.1	5654.04	-0.673382	0.154761	-4.35111	1.35448e-05	9.00519e-05
OFUSG07807.1	321.095	-1.17136	0.543655	-2.15459	0.0311938	0.0818089
OFUSG07807.3	263.492	-1.45153	0.444437	-3.266	0.00109077	0.00470918
OFUSG07823.5	107.91	-6.25003	2.32222	-2.69141	0.00711508	0.023841
OFUSG07824.1	1524.28	-2.98484	0.401577	-7.4328	1.06324e-13	2.30899e-12
OFUSG07858.1	518.338	-2.14762	0.464894	-4.61959	3.84504e-06	2.84251e-05
OFUSG07868.1	9277.9	-0.577722	0.183412	-3.14987	0.00163346	0.00671114
OFUSG07870.1	505.554	-0.867945	0.366656	-2.36719	0.0179238	0.0515831
OFUSG07874.1	459.449	-0.709779	0.325573	-2.18009	0.0292508	0.0775839
OFUSG07881.1	6159.25	-0.887793	0.372155	-2.38555	0.0170537	0.0494433
OFUSG07885.1	1068.82	-2.17245	0.238259	-9.11803	7.65024e-20	3.18266e-18
OFUSG07891.1	4031.59	-0.866474	0.184175	-4.70462	2.54335e-06	1.94842e-05
OFUSG07901.1	100.585	-6.92066	1.68903	-4.09743	4.17768e-05	0.000250243
OFUSG07901.2	157.519	-2.46497	1.13083	-2.17978	0.0292734	0.0776285
OFUSG07905.1	55.9458	-2.745	0.815646	-3.36544	0.000764229	0.00342236
OFUSG07923.1	134.826	-0.8849	0.340402	-2.59957	0.00933397	0.0299178
OFUSG07940.1	6413.24	-0.774181	0.200834	-3.85484	0.000115806	0.000632882
OFUSG07961.1	1555.91	-1.55493	0.168596	-9.22284	2.89342e-20	1.24232e-18
OFUSG07963.1	453.329	-1.3061	0.19715	-6.6249	3.4748e-11	5.61619e-10
OFUSG07971.1	9145.83	-0.841908	0.225208	-3.73836	0.000185226	0.000966979
OFUSG07975.1	929.968	-0.659991	0.267218	-2.46986	0.0135167	0.0408127
OFUSG07978.1	2466.34	-1.65235	0.162243	-10.1844	2.32776e-24	1.42312e-22
OFUSG07980.1	773.756	-1.26093	0.415044	-3.03807	0.00238101	0.00932087
OFUSG07984.2	1042.54	-1.02252	0.325503	-3.14136	0.00168165	0.00687699
OFUSG07993.1	548.355	-1.69222	0.360447	-4.69479	2.66887e-06	2.03626e-05
OFUSG07993.2	1004.68	-2.04034	0.198707	-10.2681	9.81376e-25	6.27255e-23
OFUSG07997.1	13973.4	-3.63292	0.312616	-11.621	3.22197e-31	3.45845e-29
OFUSG08000.1	439.84	-2.05651	0.618178	-3.32673	0.000878716	0.0038752
OFUSG08002.1	2354.1	-0.846704	0.249141	-3.39849	0.000677581	0.00307745
OFUSG08013.1	1565.4	-1.67363	0.19189	-8.72183	2.73731e-18	9.9331e-17
OFUSG08018.1	5771.11	-2.23026	0.306234	-7.28287	3.26785e-13	6.76245e-12
OFUSG08022.1	1115.97	-1.05864	0.161127	-6.57021	5.02449e-11	7.92061e-10
OFUSG08023.1	1091.89	-0.656199	0.29393	-2.2325	0.0255822	0.0694222
OFUSG08024.1	1895.58	-1.23436	0.209382	-5.89524	3.74129e-09	4.56668e-08
OFUSG27031.1	2770.69	-1.19726	0.225735	-5.30382	1.13404e-07	1.09976e-06
OFUSG08033.1	673.538	-0.345981	0.123723	-2.79643	0.00516712	0.0181939
OFUSG08054.1	1791.81	-0.922932	0.242312	-3.80886	0.000139608	0.000748134
OFUSG08073.1	3922.74	-2.27392	0.27534	-8.2586	1.47394e-16	4.47642e-15
OFUSG08085.1	383.433	-1.36158	0.224413	-6.06727	1.301e-09	1.70574e-08
OFUSG08087.1	2869.72	-0.64586	0.120466	-5.36136	8.25971e-08	8.17627e-07
OFUSG08089.1	5212.02	-1.50999	0.185569	-8.13706	4.04982e-16	1.16217e-14
OFUSG08093.3	2332.1	-1.54842	0.365619	-4.23507	2.28484e-05	0.000145003
OFUSG08098.1	41743.6	-1.19787	0.128823	-9.29857	1.42346e-20	6.26478e-19
OFUSG08100.1	1582.61	-0.648098	0.18872	-3.43418	0.000594347	0.00274494
OFUSG08102.1	347.324	-1.22719	0.459622	-2.67001	0.00758497	0.0251874
OFUSG08104.1	3411.57	-0.878619	0.319387	-2.75095	0.00594219	0.0204644
OFUSG08120.1	703.454	-1.36609	0.205419	-6.65026	2.92575e-11	4.76991e-10
OFUSG08124.1	957.211	-0.989589	0.31129	-3.179	0.00147785	0.00615668
OFUSG08127.1	1665.92	-0.364118	0.16602	-2.19321	0.0282921	0.0756185
OFUSG08143.1	101.128	-2.7437	1.17407	-2.33691	0.0194438	0.0553123
OFUSG08143.2	1329.95	-2.95268	0.289023	-10.2161	1.6803e-24	1.04316e-22
OFUSG08150.2	18187	-1.46642	0.206425	-7.10389	1.21295e-12	2.3623e-11
OFUSG08153.1	1053.13	-0.894382	0.169979	-5.26171	1.42719e-07	1.35827e-06
OFUSG08157.1	7593.16	-1.91487	0.117665	-16.2739	1.51205e-59	1.01246e-56
OFUSG08168.1	6084.1	-1.32651	0.181962	-7.29006	3.09816e-13	6.43497e-12
OFUSG08170.1	50.6946	-2.18213	0.54006	-4.04054	5.33289e-05	0.000312582
OFUSG08176.1	1611.97	-1.26394	0.18532	-6.82031	9.08429e-12	1.59574e-10
OFUSG08187.1	3566.54	-0.991304	0.195038	-5.08261	3.72275e-07	3.29332e-06
OFUSG08189.1	661.386	-1.05094	0.297624	-3.53111	0.000413818	0.00198225
OFUSG08196.1	1000.15	-1.03562	0.318674	-3.24979	0.00115492	0.0049512
OFUSG08198.1	2160.7	-0.865706	0.165241	-5.23904	1.61412e-07	1.51972e-06
OFUSG08199.1	441.625	-1.30474	0.542065	-2.40698	0.016085	0.0470599
OFUSG08199.2	929.76	-0.821572	0.395373	-2.07797	0.0377121	0.0954615
OFUSG08206.1	1665.3	-0.704504	0.178137	-3.95484	7.65873e-05	0.0004353
OFUSG08209.1	2879.51	-0.627625	0.262342	-2.39239	0.016739	0.0486816
OFUSG08217.1	9962.3	-0.697523	0.285162	-2.44606	0.0144427	0.0431639
OFUSG08217.2	5050.34	-0.608822	0.258336	-2.3567	0.018438	0.0528897
OFUSG08220.2	1838.62	-1.45915	0.238607	-6.11529	9.63816e-10	1.28706e-08
OFUSG08225.1	2005.14	-0.645542	0.162771	-3.96596	7.31021e-05	0.000417093
OFUSG08227.1	1916.32	-0.885593	0.266484	-3.32325	0.000889737	0.0039195
OFUSG08232.1	2282.18	-0.884528	0.206543	-4.28253	1.84777e-05	0.000119459
OFUSG08233.1	994.613	-1.04555	0.246864	-4.23533	2.28219e-05	0.00014488
OFUSG08237.1	1446.16	-2.72208	0.422698	-6.43979	1.1964e-10	1.79065e-09
OFUSG08241.1	668.248	-1.37319	0.264024	-5.20101	1.98203e-07	1.83478e-06
OFUSG08242.1	1131.47	-0.569931	0.249922	-2.28043	0.0225819	0.0626303
OFUSG08243.1	1009.47	-1.25198	0.28354	-4.41555	1.00755e-05	6.8542e-05
OFUSG08244.1	6327.57	-2.10018	0.288939	-7.2686	3.6322e-13	7.48889e-12
OFUSG08247.1	1004.37	-1.09503	0.278473	-3.93228	8.41448e-05	0.00047404
OFUSG08248.1	5139.46	-0.624851	0.143032	-4.36862	1.25032e-05	8.35817e-05
OFUSG08250.1	13449.6	-1.18005	0.204264	-5.77706	7.60192e-09	8.80514e-08
OFUSG08255.1	2920.74	-2.15576	0.30263	-7.12343	1.05276e-12	2.06608e-11
OFUSG08259.2	470.023	-1.19496	0.473965	-2.52119	0.011696	0.0361457
OFUSG08263.2	447.533	-0.680352	0.261382	-2.6029	0.00924389	0.0296799
OFUSG08264.1	335.982	-0.889241	0.34024	-2.61357	0.0089602	0.0289408
OFUSG08264.2	515.293	-1.07029	0.312022	-3.43017	0.000603204	0.00278006
OFUSG08265.1	58.3136	-1.17042	0.374078	-3.12881	0.00175516	0.00713816
OFUSG08268.1	1786.13	-2.03753	0.247675	-8.22661	1.92592e-16	5.76197e-15
OFUSG08276.1	2014.62	-1.27713	0.384514	-3.32142	0.000895617	0.0039417
OFUSG08279.1	708.609	-0.805767	0.192981	-4.17536	2.97514e-05	0.000184254
OFUSG08301.1	8918.34	-0.773982	0.374654	-2.06586	0.038842	0.0978373
OFUSG08306.1	2751.08	-0.987071	0.189152	-5.2184	1.80471e-07	1.68561e-06
OFUSG08307.1	9742.6	-1.97234	0.273107	-7.22185	5.12849e-13	1.03464e-11
OFUSG08313.1	148.079	-2.74492	1.21518	-2.25886	0.0238923	0.065592
OFUSG08313.2	1180.29	-0.713189	0.346589	-2.05774	0.0396155	0.0994738
OFUSG08315.1	1105.55	-2.06618	0.342686	-6.02935	1.6462e-09	2.11979e-08
OFUSG08316.1	160.838	-2.61948	0.672249	-3.8966	9.75544e-05	0.000541877
OFUSG08317.2	602.282	-1.99858	0.22919	-8.72023	2.77641e-18	1.0062e-16
OFUSG08318.1	846.266	-1.99819	0.235602	-8.48122	2.22838e-17	7.38146e-16
OFUSG08320.1	99.6128	-2.37751	0.548449	-4.33497	1.45779e-05	9.63058e-05
OFUSG08321.1	43.5969	-1.68442	0.741792	-2.27074	0.0231626	0.0639319
OFUSG08326.2	164.141	-4.41266	1.88971	-2.3351	0.0195384	0.0555534
OFUSG08327.1	147.329	-1.20173	0.49158	-2.44462	0.0145003	0.04329
OFUSG08334.1	3467.34	-1.00975	0.259294	-3.89422	9.8516e-05	0.000546786
OFUSG08345.1	11122.6	-1.59945	0.277164	-5.77079	7.89013e-09	9.10521e-08
OFUSG08346.1	1039.74	-1.19596	0.234838	-5.09271	3.52987e-07	3.13157e-06
OFUSG08349.1	924.194	-0.486874	0.177466	-2.74348	0.00607914	0.020867
OFUSG08350.1	3158.79	-0.594145	0.139673	-4.25382	2.10153e-05	0.000134352
OFUSG08352.1	64.7284	-2.29604	0.534711	-4.29397	1.75505e-05	0.000114121
OFUSG08355.1	939.853	-0.587399	0.149329	-3.93359	8.36863e-05	0.000471645
OFUSG08374.1	1254.2	-0.823265	0.243327	-3.38337	0.000716031	0.00323433
OFUSG08378.1	13.0242	-3.07529	1.37381	-2.23851	0.0251879	0.0685796
OFUSG08382.1	848.342	-0.930352	0.27137	-3.42835	0.000607261	0.00279428
OFUSG08383.1	923.597	-1.17625	0.42703	-2.7545	0.00587816	0.0202886
OFUSG08384.1	304.679	-1.21152	0.519363	-2.3327	0.0196638	0.0558421
OFUSG08395.1	400.286	-0.848821	0.279154	-3.04069	0.0023604	0.00924791
OFUSG08397.1	3671.59	-0.529077	0.175771	-3.01004	0.00261211	0.0101057
OFUSG08398.1	2991.92	-1.47593	0.177421	-8.3188	8.88552e-17	2.734e-15
OFUSG08400.1	1473.62	-0.763073	0.189644	-4.02372	5.72865e-05	0.000333831
OFUSG08408.1	3230.77	-0.854626	0.168593	-5.06918	3.9954e-07	3.50914e-06
OFUSG08416.1	1548.05	-1.6736	0.30352	-5.51396	3.50845e-08	3.66932e-07
OFUSG08417.1	712.684	-0.837892	0.24472	-3.42387	0.000617357	0.00283414
OFUSG08418.1	11176.7	-1.10142	0.271276	-4.06013	4.90457e-05	0.000290321
OFUSG08420.1	4853.53	-0.665232	0.162179	-4.10184	4.09881e-05	0.0002462
OFUSG08421.1	12.6499	-2.29076	0.986575	-2.32193	0.0202367	0.0571861
OFUSG08422.1	467.468	-2.43378	0.947774	-2.56789	0.010232	0.032245
OFUSG08433.1	1116.41	-0.37176	0.126096	-2.94823	0.00319604	0.0119987
OFUSG08435.1	1032.84	-0.824351	0.327107	-2.52012	0.0117313	0.036243
OFUSG08438.1	1415	-2.06634	0.237033	-8.71752	2.84354e-18	1.02524e-16
OFUSG08472.1	4230.75	-1.17924	0.347229	-3.39616	0.000683393	0.00310085
OFUSG08474.2	1527.96	-1.77365	0.481178	-3.68605	0.000227757	0.00116459
OFUSG08479.1	11.3766	-3.90069	1.74002	-2.24175	0.0249774	0.0680981
OFUSG08480.1	508.382	-0.675884	0.235731	-2.86719	0.00414135	0.0150125
OFUSG08481.1	2849.22	-0.914119	0.100539	-9.09222	9.70384e-20	3.98978e-18
OFUSG08499.1	3532.53	-1.31091	0.289509	-4.52803	5.95371e-06	4.24426e-05
OFUSG08499.3	1277.59	-2.38481	0.312431	-7.63305	2.29255e-14	5.32709e-13
OFUSG08505.1	524.167	-0.569082	0.227493	-2.50154	0.0123654	0.037894
OFUSG08513.1	67.7747	-2.28454	0.515945	-4.42788	9.51659e-06	6.50073e-05
OFUSG08513.2	1950.85	-1.02487	0.299599	-3.42081	0.00062435	0.00286157
OFUSG08522.1	8276.99	-0.350661	0.164339	-2.13376	0.0328623	0.0854224
OFUSG08530.5	775.845	-1.93308	0.926643	-2.08611	0.036969	0.0939045
OFUSG08548.1	898.593	-1.29323	0.287529	-4.49772	6.86854e-06	4.84256e-05
OFUSG08552.1	504.078	-1.28984	0.218135	-5.91305	3.35833e-09	4.1243e-08
OFUSG08560.1	1985.53	-0.431537	0.191026	-2.25905	0.0238806	0.0655777
OFUSG08565.1	2014.62	-0.962827	0.191116	-5.03793	4.70599e-07	4.09362e-06
OFUSG08570.1	2349	-1.73862	0.248928	-6.98441	2.86048e-12	5.34165e-11
OFUSG08575.1	353.729	-2.75986	0.6811	-4.05206	5.07679e-05	0.000299255
OFUSG08576.1	293.772	-3.02263	0.59153	-5.10985	3.22412e-07	2.86936e-06
OFUSG08577.1	161.254	-2.99361	0.731094	-4.0947	4.22708e-05	0.000252771
OFUSG08578.1	109.118	-2.10109	0.834878	-2.51665	0.0118477	0.0365504
OFUSG08588.1	1381.8	-1.89836	0.655498	-2.89607	0.00377873	0.0138771
OFUSG08592.1	1560.07	-1.55342	0.368219	-4.21874	2.45668e-05	0.000154874
OFUSG08605.1	6742.95	-0.900606	0.222148	-4.05408	5.0331e-05	0.000296991
OFUSG08611.1	18.9831	-5.05524	1.6922	-2.98739	0.00281375	0.0107603
OFUSG08616.1	597.049	-1.36289	0.490176	-2.78041	0.00542897	0.018971
OFUSG08642.1	50.6485	-2.7637	0.597587	-4.62476	3.75027e-06	2.77842e-05
OFUSG08655.2	1183.03	-1.67417	0.422732	-3.96036	7.48358e-05	0.00042612
OFUSG08669.1	1825.46	-1.57579	0.297699	-5.29322	1.20178e-07	1.15825e-06
OFUSG08672.1	1185.13	-0.648112	0.207994	-3.11602	0.00183309	0.0074133
OFUSG08673.1	2310.28	-1.60058	0.478043	-3.34818	0.00081343	0.00361735
OFUSG08683.1	2155.38	-1.71366	0.121004	-14.1621	1.57215e-45	4.37759e-43
OFUSG08684.1	882.291	-1.15268	0.331152	-3.48081	0.000499906	0.00235531
OFUSG08685.1	142.649	-2.45665	0.622071	-3.94914	7.84318e-05	0.000444615
OFUSG08688.1	2731.92	-1.71141	0.332764	-5.143	2.70383e-07	2.43639e-06
OFUSG08691.1	4745.05	-1.0139	0.250156	-4.05308	5.05469e-05	0.000298077
OFUSG08692.1	5774.53	-1.21422	0.273594	-4.43803	9.07847e-06	6.23781e-05
OFUSG08695.1	1614.18	-1.31103	0.261812	-5.00752	5.51367e-07	4.73324e-06
OFUSG08703.1	76.1648	-3.53175	0.768118	-4.59793	4.26716e-06	3.11946e-05
OFUSG08704.2	8829.96	-0.875546	0.376161	-2.32758	0.0199343	0.056485
OFUSG08707.1	5087.77	-2.3108	0.441308	-5.23625	1.6387e-07	1.53926e-06
OFUSG08712.1	2121.9	-1.62843	0.327688	-4.96945	6.71447e-07	5.67401e-06
OFUSG08719.1	6281	-0.770172	0.176183	-4.37142	1.23439e-05	8.25363e-05
OFUSG08729.2	77.489	-7.40309	1.89693	-3.90268	9.51341e-05	0.000530424
OFUSG08731.1	1797.37	-0.75376	0.327162	-2.30394	0.0212262	0.0594803
OFUSG08748.1	823.785	-0.456857	0.175935	-2.59674	0.00941129	0.0301288
OFUSG08750.1	87.4744	-1.09664	0.527611	-2.07849	0.037664	0.0953655
OFUSG08751.1	1682.4	-1.1701	0.257701	-4.54054	5.61098e-06	4.01929e-05
OFUSG08759.1	2661.7	-1.67678	0.339123	-4.94447	7.6351e-07	6.39434e-06
OFUSG08762.1	786.352	-1.08279	0.285083	-3.79817	0.000145767	0.000777875
OFUSG08765.1	2031.63	-1.01248	0.152313	-6.64733	2.98455e-11	4.85451e-10
OFUSG08766.1	2350.47	-1.31194	0.233801	-5.61135	2.00755e-08	2.18154e-07
OFUSG08779.1	728.448	-0.925391	0.232706	-3.97666	6.98909e-05	0.000400069
OFUSG08781.1	8377.15	-1.90507	0.412627	-4.61694	3.8944e-06	2.87309e-05
OFUSG08787.1	1158.71	-1.48738	0.274502	-5.41847	6.01101e-08	6.0743e-07
OFUSG08788.1	2678.29	-1.34041	0.142261	-9.42219	4.41783e-21	2.05912e-19
OFUSG08789.2	690.865	-0.799242	0.328486	-2.43311	0.0149699	0.0443997
OFUSG08810.1	333.361	-1.22426	0.36138	-3.38775	0.000704682	0.00318819
OFUSG08813.1	1807.32	-0.748963	0.295079	-2.53818	0.0111431	0.0347119
OFUSG08815.1	950.211	-0.812558	0.184878	-4.39511	1.10715e-05	7.47392e-05
OFUSG08817.1	1422.54	-1.28148	0.259142	-4.94508	7.61112e-07	6.37615e-06
OFUSG08836.1	102.825	-1.01982	0.347343	-2.93605	0.00332424	0.012411
OFUSG08837.1	3304.76	-1.44725	0.269017	-5.37976	7.45844e-08	7.43544e-07
OFUSG08844.1	3263.05	-1.09678	0.206587	-5.30905	1.10197e-07	1.0716e-06
OFUSG08845.1	1833.83	-0.78682	0.330584	-2.38009	0.0173084	0.0500632
OFUSG08848.1	1188.58	-3.58996	0.376379	-9.53816	1.45392e-21	7.07413e-20
OFUSG08849.1	79581.9	-1.31493	0.116009	-11.3348	8.82723e-30	8.35852e-28
OFUSG08857.1	50.063	-1.60214	0.735676	-2.17778	0.0294226	0.0779512
OFUSG08860.1	8500.36	-1.36199	0.269067	-5.0619	4.15107e-07	3.64018e-06
OFUSG08877.1	3782.8	-1.66246	0.169137	-9.82908	8.43836e-23	4.54621e-21
OFUSG08877.2	341.442	-1.39911	0.283147	-4.94129	7.76059e-07	6.48399e-06
OFUSG08878.1	19598.6	-0.771188	0.253906	-3.0373	0.0023871	0.00934079
OFUSG08886.1	3487.15	-0.811869	0.149833	-5.41848	6.01085e-08	6.0743e-07
OFUSG08891.1	1635.12	-0.683743	0.288017	-2.37396	0.0175982	0.0507918
OFUSG08899.1	899.099	-0.51928	0.252377	-2.05756	0.0396327	0.0994992
OFUSG08905.1	871.518	-0.847435	0.293243	-2.88988	0.00385392	0.0141069
OFUSG08907.1	624.129	-1.22262	0.256783	-4.76131	1.92343e-06	1.50299e-05
OFUSG08931.1	8354.89	-1.199	0.246434	-4.86539	1.1423e-06	9.26322e-06
OFUSG08935.1	10769.9	-1.30702	0.467825	-2.79383	0.00520883	0.018311
OFUSG08940.1	4935.47	-1.08988	0.113922	-9.56685	1.10213e-21	5.41875e-20
OFUSG08951.2	5583.71	-2.58252	0.500298	-5.16196	2.44379e-07	2.22345e-06
OFUSG08959.1	4098.03	-1.58375	0.139853	-11.3244	9.93883e-30	9.37952e-28
OFUSG08961.1	119.767	-1.75526	0.713236	-2.46098	0.0138556	0.0416573
OFUSG08983.1	23.1543	-1.74115	0.720544	-2.41644	0.0156732	0.0460872
OFUSG08987.1	5218.79	-0.897238	0.348071	-2.57775	0.0099447	0.0314914
OFUSG08994.1	1063.31	-0.864117	0.270456	-3.19503	0.00139816	0.00586433
OFUSG08996.2	3650.92	-0.813182	0.220639	-3.68557	0.00022819	0.00116637
OFUSG09012.1	1243.16	-0.81637	0.337312	-2.42022	0.0155111	0.0457059
OFUSG09017.1	2850.98	-1.32687	0.225473	-5.88483	3.98458e-09	4.83219e-08
OFUSG09019.1	691.739	-1.91606	0.383521	-4.99597	5.85403e-07	4.99796e-06
OFUSG09021.1	2990.26	-1.42217	0.276031	-5.15219	2.57456e-07	2.33186e-06
OFUSG09041.1	18402.4	-0.63779	0.191308	-3.33384	0.000856565	0.00378582
OFUSG09041.2	410.64	-1.55612	0.7289	-2.13489	0.03277	0.0852061
OFUSG09043.1	1738.67	-0.986345	0.378468	-2.60615	0.00915665	0.0294502
OFUSG09047.1	1802.73	-1.0936	0.236695	-4.62028	3.83229e-06	2.83471e-05
OFUSG09048.1	819.179	-1.18995	0.258312	-4.60666	4.09197e-06	3.00623e-05
OFUSG09049.2	176.322	-1.66292	0.465625	-3.57138	0.000355109	0.0017305
OFUSG09058.1	979.144	-0.673852	0.273845	-2.46071	0.0138663	0.0416758
OFUSG09060.1	623.026	-0.710949	0.299911	-2.37053	0.0177624	0.0511658
OFUSG09061.1	845.805	-1.90357	0.394074	-4.83049	1.36195e-06	1.09247e-05
OFUSG09062.2	1579.17	-2.26467	0.347913	-6.5093	7.55004e-11	1.15964e-09
OFUSG09068.1	3930.75	-1.2091	0.340614	-3.54977	0.000385564	0.0018615
OFUSG09071.1	1625.21	-1.38937	0.202634	-6.85655	7.05444e-12	1.25883e-10
OFUSG09088.1	1337.21	-2.13654	0.271588	-7.86681	3.63784e-15	9.30911e-14
OFUSG09110.1	5079.58	-1.08383	0.394323	-2.74858	0.00598549	0.0205908
OFUSG09113.1	5845.14	-4.06676	0.324856	-12.5187	5.90068e-36	8.73394e-34
OFUSG09130.1	2677.52	-1.39733	0.176997	-7.89462	2.91209e-15	7.58302e-14
OFUSG09136.1	1720.46	-0.957306	0.184629	-5.18504	2.15974e-07	1.98232e-06
OFUSG09137.1	1172.28	-1.25623	0.192443	-6.5278	6.67417e-11	1.03301e-09
OFUSG09150.1	7066.25	-1.33338	0.446905	-2.9836	0.00284883	0.0108726
OFUSG09152.1	3832.45	-0.288615	0.0964359	-2.99282	0.00276417	0.0105937
OFUSG09156.1	5438.59	-1.13617	0.443498	-2.56183	0.0104123	0.0327324
OFUSG09196.1	33412	-1.93841	0.153419	-12.6347	1.35833e-36	2.12224e-34
OFUSG09197.1	2382.97	-0.69752	0.245088	-2.846	0.00442726	0.0158987
OFUSG09201.1	373.9	-0.478975	0.225827	-2.12098	0.0339235	0.0875739
OFUSG09208.1	1571.53	-0.953882	0.390468	-2.44292	0.014569	0.0434536
OFUSG09210.1	2619.37	-1.9804	0.226182	-8.75578	2.02704e-18	7.4227e-17
OFUSG09210.2	1051.14	-1.70621	0.418805	-4.07401	4.62112e-05	0.000274756
OFUSG09211.1	1384.18	-1.21923	0.175884	-6.93198	4.14995e-12	7.59331e-11
OFUSG09212.1	1936.38	-1.42071	0.183	-7.76346	8.26457e-15	2.02637e-13
OFUSG09220.1	1232.69	-1.09678	0.206506	-5.31113	1.0895e-07	1.06167e-06
OFUSG09234.1	9452.45	-1.1693	0.316612	-3.69316	0.000221484	0.00113664
OFUSG09251.1	8128.86	-1.13901	0.314898	-3.61707	0.000297953	0.00148123
OFUSG09256.1	250.954	-1.76421	0.329025	-5.36194	8.23349e-08	8.15319e-07
OFUSG09261.1	1517.38	-1.17556	0.147601	-7.96447	1.65934e-15	4.45284e-14
OFUSG09262.1	36.8836	-1.64816	0.579839	-2.84245	0.00447683	0.0160531
OFUSG09263.1	2522.15	-1.57424	0.205834	-7.64814	2.0391e-14	4.78677e-13
OFUSG09265.1	2581.13	-2.39079	0.193827	-12.3347	5.89398e-35	8.12532e-33
OFUSG09266.1	679.107	-3.1669	0.579494	-5.46493	4.63082e-08	4.75648e-07
OFUSG09269.1	367.843	-1.11705	0.488405	-2.28715	0.0221872	0.0617202
OFUSG09275.1	221.09	-1.46962	0.307257	-4.78302	1.72681e-06	1.36145e-05
OFUSG09279.1	171.237	-1.12714	0.473372	-2.38109	0.0172615	0.049948
OFUSG09280.1	8.71021	-5.54663	2.08935	-2.65471	0.00793761	0.0261577
OFUSG09288.1	5966.25	-1.16656	0.142101	-8.20935	2.22398e-16	6.59757e-15
OFUSG09294.1	3630.2	-1.06779	0.315767	-3.38157	0.000720733	0.00325348
OFUSG09295.1	3729.54	-0.487012	0.0922144	-5.28129	1.28275e-07	1.2308e-06
OFUSG09296.1	5833.36	-0.695654	0.258392	-2.69224	0.00709741	0.0237903
OFUSG09300.1	624.63	-1.55222	0.507693	-3.05741	0.0022326	0.00881069
OFUSG09301.1	2639.74	-1.83324	0.489702	-3.74358	0.000181419	0.000949346
OFUSG09309.1	338.34	-1.37236	0.439804	-3.12039	0.00180615	0.007318
OFUSG09314.1	1771.54	-0.925514	0.291567	-3.17428	0.00150211	0.00623293
OFUSG09315.1	452.241	-0.828118	0.324226	-2.55414	0.010645	0.0333746
OFUSG09327.2	208.867	-0.91701	0.374278	-2.45008	0.0142826	0.0427627
OFUSG09329.1	2327.21	-0.969976	0.242938	-3.99269	6.5327e-05	0.00037686
OFUSG09348.1	5479.6	-2.92815	0.568871	-5.14729	2.64275e-07	2.38594e-06
OFUSG09349.1	893.43	-1.72825	0.359921	-4.80175	1.57286e-06	1.24954e-05
OFUSG09369.1	801.136	-0.534751	0.206165	-2.5938	0.00949229	0.0303527
OFUSG09390.1	3638.25	-1.17755	0.337952	-3.48438	0.000493279	0.0023276
OFUSG09397.1	11152	-1.48924	0.251663	-5.91757	3.26731e-09	4.02129e-08
OFUSG09405.1	1884.45	-1.33199	0.257487	-5.17305	2.30304e-07	2.1056e-06
OFUSG09407.1	1273.3	-0.948025	0.280368	-3.38136	0.000721282	0.00325543
OFUSG09405.2	1491.07	-1.33704	0.297025	-4.50144	6.74947e-06	4.76803e-05
OFUSG09408.1	90.9632	-2.63467	0.72521	-3.63298	0.00028017	0.00140399
OFUSG09409.1	893.069	-0.786795	0.186994	-4.20761	2.58089e-05	0.000162051
OFUSG09414.1	5844.13	-1.48405	0.382921	-3.87561	0.000106357	0.000586143
OFUSG09415.1	2274.66	-0.739741	0.27328	-2.7069	0.00679153	0.022896
OFUSG09417.1	591.27	-1.28994	0.18913	-6.82039	9.07929e-12	1.59574e-10
OFUSG09418.1	307.816	-1.29841	0.219021	-5.92825	3.06179e-09	3.79157e-08
OFUSG09419.1	757.769	-0.84168	0.209509	-4.01739	5.88455e-05	0.000342065
OFUSG09429.1	159.348	-1.51738	0.525028	-2.89009	0.00385132	0.0141011
OFUSG09452.1	738.866	-1.14849	0.335853	-3.41963	0.000627058	0.00287211
OFUSG09453.1	8960.85	-2.04467	0.309472	-6.60696	3.92287e-11	6.28978e-10
OFUSG09458.1	6863.35	-1.55324	0.178718	-8.69106	3.59077e-18	1.27989e-16
OFUSG09462.1	369.381	-1.18818	0.543251	-2.18716	0.0287307	0.0765146
OFUSG09467.1	462.7	-0.931896	0.257091	-3.62478	0.000289213	0.00144416
OFUSG09468.1	1532.42	-0.452674	0.196967	-2.29822	0.0215493	0.0602116
OFUSG09470.1	4133.65	-0.251264	0.0934758	-2.68801	0.00718795	0.0240479
OFUSG09471.1	594.991	-0.715241	0.294467	-2.42894	0.0151432	0.0448286
OFUSG09472.1	17878.8	-1.64333	0.238366	-6.89416	5.41846e-12	9.77443e-11
OFUSG09503.1	1473.55	-1.14574	0.210773	-5.4359	5.4521e-08	5.55542e-07
OFUSG09504.1	8588.78	-2.94835	0.213945	-13.7809	3.3202e-43	8.11947e-41
OFUSG09508.1	3215.93	-2.30947	0.1867	-12.3699	3.80113e-35	5.31837e-33
OFUSG09511.1	56.6364	-3.64295	0.813988	-4.47544	7.62544e-06	5.32928e-05
OFUSG09515.1	418.494	-0.846328	0.359227	-2.35597	0.0184745	0.0529513
OFUSG09518.1	177.348	-1.85027	0.818199	-2.26139	0.0237351	0.0652622
OFUSG09519.1	1306.57	-1.42118	0.360632	-3.9408	8.12094e-05	0.000459066
OFUSG09520.1	339.513	-1.65798	0.536174	-3.09225	0.00198646	0.00794329
OFUSG09522.1	1222.75	-1.55818	0.357096	-4.36349	1.28006e-05	8.54883e-05
OFUSG09523.1	537.625	-1.22899	0.232175	-5.29337	1.20083e-07	1.15773e-06
OFUSG09524.2	6985.32	-0.969668	0.313124	-3.09675	0.00195653	0.00784033
OFUSG09527.1	476.333	-1.28708	0.2861	-4.49872	6.83654e-06	4.8259e-05
OFUSG09530.1	4011.71	-2.49855	0.191583	-13.0416	7.0941e-39	1.27889e-36
OFUSG09531.1	1210.8	-2.43919	0.199065	-12.2533	1.61364e-34	2.15072e-32
OFUSG09541.1	810.627	-1.21158	0.16685	-7.26148	3.82873e-13	7.83664e-12
OFUSG09542.1	1943.91	-0.990639	0.417938	-2.3703	0.0177736	0.0511875
OFUSG09543.1	599.796	-1.66566	0.469325	-3.54905	0.000386621	0.00186628
OFUSG09545.1	800.617	-2.27984	0.632086	-3.60686	0.000309925	0.00153235
OFUSG09567.1	804.401	-1.41634	0.227022	-6.23877	4.41019e-10	6.14149e-09
OFUSG09587.1	6565.21	-0.809156	0.284922	-2.83992	0.00451247	0.0161723
OFUSG09595.2	1141.46	-5.71543	1.39261	-4.10412	4.05865e-05	0.000243996
OFUSG09595.3	609.478	-3.04467	1.17475	-2.59176	0.00954856	0.0305048
OFUSG09598.1	3245.36	-1.11588	0.262077	-4.25783	2.0642e-05	0.000132206
OFUSG09600.1	47253.5	-2.85963	0.169523	-16.8687	7.64781e-64	6.51756e-61
OFUSG09601.1	231.134	-1.71026	0.620953	-2.75426	0.00588256	0.0202963
OFUSG09601.2	4734.36	-2.04472	0.235863	-8.66912	4.35489e-18	1.53667e-16
OFUSG09615.1	59.7452	-2.77548	1.03815	-2.67349	0.00750668	0.0249924
OFUSG09625.1	205.468	-1.05247	0.191703	-5.49012	4.01663e-08	4.16518e-07
OFUSG09627.1	2760.27	-1.36019	0.294442	-4.61954	3.84587e-06	2.84251e-05
OFUSG09629.1	1550.31	-1.38065	0.556929	-2.47905	0.0131734	0.0399305
OFUSG09630.1	841.064	-0.499228	0.195213	-2.55734	0.0105475	0.0331131
OFUSG09632.1	1808.82	-1.35305	0.244579	-5.53215	3.16329e-08	3.33563e-07
OFUSG09635.1	16760.9	-0.849259	0.282043	-3.0111	0.00260306	0.0100765
OFUSG09639.1	17413.8	-2.90893	0.306465	-9.49187	2.26934e-21	1.08539e-19
OFUSG09646.1	2327.24	-2.50528	0.196551	-12.7462	3.27187e-37	5.25798e-35
OFUSG09664.1	21.8185	-4.8429	1.98229	-2.44308	0.0145624	0.0434384
OFUSG09670.1	1351.49	-1.7065	0.265488	-6.42777	1.29492e-10	1.92505e-09
OFUSG09671.1	2469.26	-1.93761	0.361813	-5.35528	8.54251e-08	8.43543e-07
OFUSG09672.1	4604.6	-0.953442	0.274958	-3.46759	0.000525157	0.00246068
OFUSG09677.1	1789.62	-1.44061	0.143229	-10.0581	8.46228e-24	4.99968e-22
OFUSG09695.1	1513.7	-0.980949	0.116494	-8.4206	3.74566e-17	1.20525e-15
OFUSG09701.1	4427.18	-1.04763	0.202004	-5.18622	2.1461e-07	1.97173e-06
OFUSG09704.1	1616.09	-0.778868	0.198271	-3.9283	8.55498e-05	0.000481183
OFUSG09737.1	1657.97	-1.94732	0.207588	-9.38067	6.55527e-21	2.97825e-19
OFUSG09739.1	254278	-1.20722	0.340947	-3.54079	0.000398928	0.00191779
OFUSG09745.2	27.0641	-6.97698	2.80293	-2.48917	0.0128041	0.0390171
OFUSG09764.1	1241.26	-0.956312	0.241462	-3.9605	7.47937e-05	0.000425967
OFUSG09768.1	3742.32	-1.27516	0.163932	-7.77858	7.33433e-15	1.81092e-13
OFUSG09773.1	38.6795	-2.44384	0.6077	-4.02146	5.78374e-05	0.000336623
OFUSG09775.1	1870.46	-1.15041	0.421726	-2.72786	0.00637474	0.0217253
OFUSG09776.1	644.748	-0.496242	0.236196	-2.10097	0.0356432	0.0911682
OFUSG09777.1	3041.29	-2.60154	0.290188	-8.96502	3.10213e-19	1.20833e-17
OFUSG09777.2	32.6933	-7.00725	2.86329	-2.44727	0.0143943	0.0430421
OFUSG09778.1	1742.92	-2.43952	0.50006	-4.87846	1.06916e-06	8.7002e-06
OFUSG09782.1	3234.9	-1.00343	0.315247	-3.18298	0.00145766	0.00608398
OFUSG09784.1	2758.16	-1.42092	0.188527	-7.53698	4.80982e-14	1.07954e-12
OFUSG09786.1	5096.28	-0.247533	0.112876	-2.19297	0.0283093	0.0756503
OFUSG09788.1	2254.12	-1.98328	0.22546	-8.79658	1.41044e-18	5.21917e-17
OFUSG09791.1	43.848	-7.50571	2.64683	-2.83574	0.00457201	0.0163544
OFUSG09797.1	1251.47	-1.07227	0.296411	-3.61751	0.000297451	0.001479
OFUSG09798.1	3568.95	-0.684879	0.215412	-3.1794	0.00147583	0.00615158
OFUSG09802.1	1699.25	-1.10253	0.309301	-3.56458	0.000364443	0.00177047
OFUSG09803.1	890.361	-2.61172	0.333411	-7.83333	4.75109e-15	1.19941e-13
OFUSG09804.1	4536.54	-0.532301	0.251396	-2.11738	0.0342277	0.0881731
OFUSG09814.1	300.863	-0.832243	0.374215	-2.22397	0.0261505	0.070735
OFUSG09820.1	831.568	-1.64626	0.324679	-5.07041	3.96965e-07	3.48979e-06
OFUSG09822.1	6129.28	-1.86532	0.172643	-10.8045	3.27701e-27	2.51802e-25
OFUSG09827.1	7730.71	-0.599628	0.13904	-4.31264	1.61317e-05	0.000105674
OFUSG09840.4	547.3	-10.9699	1.5832	-6.9289	4.24114e-12	7.735e-11
OFUSG09844.1	79.101	-2.26549	0.80517	-2.81368	0.00489775	0.017376
OFUSG09858.1	981.205	-1.47066	0.535264	-2.74753	0.00600455	0.0206464
OFUSG09865.1	5329.13	-0.999532	0.202264	-4.94173	7.74342e-07	6.47156e-06
OFUSG09866.2	848.286	-0.74457	0.237632	-3.13328	0.00172862	0.00704857
OFUSG09869.1	3884.67	-1.84736	0.387623	-4.76587	1.88045e-06	1.4735e-05
OFUSG09884.1	2924.25	-0.803937	0.223936	-3.59003	0.000330646	0.0016214
OFUSG09885.1	1384.31	-1.42916	0.206864	-6.90872	4.89053e-12	8.86188e-11
OFUSG09887.1	26.8251	-5.41291	1.73725	-3.11579	0.00183454	0.00741594
OFUSG09898.2	1200.95	-0.803981	0.233664	-3.44075	0.000580108	0.00268594
OFUSG09915.1	684.889	-0.753098	0.305898	-2.46193	0.0138192	0.04157
OFUSG09928.1	5280.31	-1.84755	0.145641	-12.6856	7.10262e-37	1.12217e-34
OFUSG09930.1	1900.95	-2.70055	0.255361	-10.5754	3.87571e-26	2.78763e-24
OFUSG09931.1	3260.6	-0.827577	0.29484	-2.80686	0.00500262	0.0176923
OFUSG09938.1	1675.17	-1.49156	0.233007	-6.40133	1.54033e-10	2.25618e-09
OFUSG09941.1	512.97	-1.46253	0.330137	-4.43007	9.42046e-06	6.44429e-05
OFUSG09941.2	2620.06	-1.69858	0.179243	-9.4764	2.63209e-21	1.25037e-19
OFUSG09948.1	1560.8	-0.645974	0.24509	-2.63566	0.00839745	0.0274033
OFUSG09949.1	1045.19	-1.28951	0.271176	-4.75526	1.98186e-06	1.54779e-05
OFUSG09949.2	1883.2	-2.08454	0.221507	-9.41074	4.92655e-21	2.27877e-19
OFUSG09950.1	469.706	-1.14436	0.432792	-2.64413	0.00819021	0.0268585
OFUSG09952.1	556.098	-3.02994	0.329804	-9.18709	4.0363e-20	1.71469e-18
OFUSG09957.1	569.155	-0.919577	0.388044	-2.36977	0.017799	0.051245
OFUSG09959.1	1448.37	-1.46645	0.38673	-3.79191	0.000149495	0.000795805
OFUSG09970.1	6017.12	-0.799176	0.231543	-3.45153	0.000557427	0.00259373
OFUSG09972.1	2826.14	-1.75402	0.156743	-11.1904	4.54343e-29	4.08227e-27
OFUSG09974.2	680.148	-0.944439	0.314901	-2.99917	0.0027072	0.0104123
OFUSG09974.3	225.296	-1.98307	0.845507	-2.34542	0.0190059	0.0542477
OFUSG09974.5	708.239	-0.705369	0.2673	-2.63887	0.00831826	0.0271985
OFUSG09976.1	2086.1	-1.09518	0.247412	-4.42652	9.57661e-06	6.53697e-05
OFUSG09978.1	283.65	-0.691463	0.333243	-2.07495	0.0379909	0.0960506
OFUSG09981.1	299.907	-1.05045	0.391904	-2.68037	0.00735409	0.0245366
OFUSG09988.1	334.875	-1.3632	0.224445	-6.07365	1.25038e-09	1.64338e-08
OFUSG09993.1	2198.96	-0.314222	0.152554	-2.05974	0.0394231	0.099035
OFUSG10005.1	4012.11	-2.00738	0.129895	-15.4539	7.10288e-54	3.44404e-51
OFUSG10009.1	2382.95	-0.806578	0.122043	-6.60894	3.87091e-11	6.21355e-10
OFUSG10010.1	384.008	-1.04072	0.217929	-4.7755	1.79265e-06	1.4102e-05
OFUSG10011.1	2103.31	-0.599722	0.155406	-3.85907	0.000113822	0.00062337
OFUSG10025.1	871.64	-2.20628	1.0223	-2.15816	0.0309158	0.0812185
OFUSG10028.1	438.798	-0.599582	0.254435	-2.35652	0.0184468	0.0528996
OFUSG10029.1	463.062	-3.58526	0.639719	-5.60442	2.08948e-08	2.26707e-07
OFUSG10033.1	4250.24	-1.20076	0.355263	-3.37991	0.000725095	0.0032696
OFUSG10037.1	140.736	-0.977113	0.402257	-2.42908	0.0151372	0.0448158
OFUSG10040.1	2081.81	-1.26496	0.213173	-5.93397	2.95702e-09	3.66991e-08
OFUSG10047.1	586.419	-3.18484	0.37661	-8.45659	2.75304e-17	9.01325e-16
OFUSG10052.1	1573.96	-0.899682	0.396224	-2.27064	0.0231687	0.0639425
OFUSG10053.1	1599.13	-1.04883	0.268861	-3.901	9.57956e-05	0.000533477
OFUSG10062.1	3014.75	-0.95068	0.236988	-4.01151	6.03325e-05	0.000350203
OFUSG10063.4	942.106	-1.84212	0.327697	-5.62141	1.894e-08	2.06693e-07
OFUSG10063.5	3454.91	-2.193	0.303496	-7.22579	4.98209e-13	1.00799e-11
OFUSG10064.1	9.79315	-2.34904	1.03211	-2.27595	0.0228492	0.0632343
OFUSG10065.1	524.695	-1.85344	0.221292	-8.37554	5.49707e-17	1.74485e-15
OFUSG10066.1	249.868	-1.42938	0.459801	-3.10869	0.00187922	0.00757696
OFUSG10074.1	258.747	-1.30672	0.381882	-3.4218	0.000622077	0.00285348
OFUSG10078.1	5520.43	-1.98978	0.331902	-5.99507	2.03398e-09	2.58013e-08
OFUSG10078.2	1544.68	-0.94791	0.321518	-2.94823	0.00319596	0.0119987
OFUSG10081.1	11183.5	-1.47395	0.305559	-4.82378	1.40863e-06	1.12607e-05
OFUSG10088.1	53.6051	-3.899	1.40708	-2.77099	0.00558854	0.0194225
OFUSG10094.1	1051.69	-0.961423	0.245744	-3.9123	9.14216e-05	0.000511754
OFUSG10097.1	19580.3	-1.08443	0.221096	-4.9048	9.35213e-07	7.67912e-06
OFUSG10098.1	1268.61	-0.693175	0.213602	-3.24517	0.00117379	0.00502519
OFUSG10099.1	2216.79	-0.980774	0.325292	-3.01505	0.00256935	0.00996247
OFUSG10102.1	6002.68	-1.20668	0.37863	-3.18697	0.00143773	0.00601058
OFUSG10104.1	3055.64	-0.719404	0.168816	-4.26147	2.0309e-05	0.000130191
OFUSG10115.1	1258.48	-1.25918	0.191175	-6.58656	4.50126e-11	7.13177e-10
OFUSG10119.1	1140.03	-0.710368	0.160257	-4.43267	9.30726e-06	6.38254e-05
OFUSG10132.1	2635.91	-1.91056	0.323047	-5.91417	3.33559e-09	4.09995e-08
OFUSG10160.1	322.897	-1.71318	0.681763	-2.51287	0.0119753	0.0368712
OFUSG10162.1	1159.6	-2.06817	0.32293	-6.40439	1.50969e-10	2.21477e-09
OFUSG10172.1	1015.76	-3.10898	0.410852	-7.56715	3.81502e-14	8.64543e-13
OFUSG10173.1	397.485	-1.62665	0.430488	-3.77862	0.000157701	0.000835537
OFUSG10174.1	1193.8	-1.98379	0.356588	-5.56325	2.64798e-08	2.83692e-07
OFUSG10180.1	2497.96	-1.45085	0.121708	-11.9208	9.22679e-33	1.09487e-30
OFUSG10181.1	2049.33	-0.605677	0.269126	-2.25054	0.0244148	0.0668241
OFUSG10182.1	232.468	-0.620427	0.228021	-2.72092	0.00651002	0.0220873
OFUSG10185.1	1894.12	-1.62206	0.127049	-12.7672	2.49896e-37	4.08595e-35
OFUSG10186.1	2260.31	-1.98682	0.348819	-5.69585	1.22757e-08	1.37707e-07
OFUSG10186.2	695.285	-1.20895	0.361676	-3.34262	0.000829913	0.0036825
OFUSG10189.1	318.307	-1.3961	0.349151	-3.99855	6.37319e-05	0.000368187
OFUSG10190.1	133.226	-1.33626	0.49137	-2.71947	0.0065387	0.0221739
OFUSG10196.1	2255.22	-1.69692	0.400686	-4.23504	2.28515e-05	0.000145003
OFUSG10203.1	373.586	-3.38783	0.84511	-4.00874	6.10426e-05	0.000354105
OFUSG10209.1	842.501	-1.32184	0.34084	-3.87818	0.00010524	0.00058044
OFUSG10214.1	34.3701	-2.90494	1.26843	-2.29019	0.02201	0.0612921
OFUSG10237.1	3213.47	-1.07537	0.400979	-2.68187	0.00732111	0.0244382
OFUSG10243.1	2206.78	-1.91171	0.368457	-5.18842	2.12081e-07	1.95041e-06
OFUSG10248.1	2583.03	-1.77003	0.196254	-9.01907	1.89686e-19	7.55601e-18
OFUSG10257.1	1615.7	-2.11844	0.543365	-3.89874	9.6693e-05	0.00053773
OFUSG10260.1	3250.17	-1.24734	0.318982	-3.91037	9.21536e-05	0.000515031
OFUSG10261.1	1520.95	-1.48542	0.394021	-3.7699	0.000163313	0.000862091
OFUSG10264.1	2585.97	-2.08529	0.890388	-2.342	0.0191808	0.0546968
OFUSG10264.2	7703.55	-1.31277	0.229614	-5.71727	1.08247e-08	1.22308e-07
OFUSG10284.1	1091.84	-1.50316	0.261398	-5.75045	8.90062e-09	1.0187e-07
OFUSG10290.1	554.101	-1.26444	0.303397	-4.16761	3.07806e-05	0.000190001
OFUSG10291.1	352.102	-0.791844	0.242238	-3.26887	0.0010798	0.00466541
OFUSG10293.1	3794.52	-2.39891	0.414553	-5.78675	7.17597e-09	8.3496e-08
OFUSG10296.1	2437.55	-0.537293	0.121242	-4.43158	9.35453e-06	6.40714e-05
OFUSG10298.1	2109.28	-0.645462	0.236773	-2.72608	0.00640908	0.0218
OFUSG10300.1	5615	-1.64207	0.215409	-7.62303	2.47782e-14	5.72585e-13
OFUSG10300.2	2704.23	-1.40123	0.270243	-5.18507	2.1593e-07	1.98232e-06
OFUSG10301.1	773.809	-0.593305	0.221224	-2.68192	0.00732013	0.0244378
OFUSG10307.1	3633.3	-1.31202	0.221728	-5.91727	3.27321e-09	4.02679e-08
OFUSG10319.1	2639.97	-0.652524	0.192655	-3.387	0.000706606	0.00319586
OFUSG10320.1	2089.19	-0.824182	0.245123	-3.36233	0.000772885	0.00345617
OFUSG10332.1	1334.35	-0.651126	0.18387	-3.54123	0.000398268	0.00191527
OFUSG10349.1	951.082	-2.17596	0.224802	-9.67943	3.68761e-22	1.90637e-20
OFUSG10373.1	748.536	-0.808543	0.327719	-2.46718	0.0136182	0.041075
OFUSG10378.1	1046.22	-2.02654	0.242878	-8.34386	7.19049e-17	2.23941e-15
OFUSG10379.1	478.968	-1.82273	0.195384	-9.32897	1.06901e-20	4.75694e-19
OFUSG10384.1	1820.52	-2.09969	0.307994	-6.8173	9.27665e-12	1.62648e-10
OFUSG10385.2	263.923	-2.95839	0.878201	-3.36869	0.000755261	0.00338705
OFUSG10385.3	2373.37	-2.15569	0.461518	-4.67087	2.9993e-06	2.26441e-05
OFUSG10385.4	5339.48	-1.05151	0.289745	-3.6291	0.00028441	0.00142245
OFUSG10387.1	1898.19	-0.902035	0.132036	-6.83172	8.39011e-12	1.48213e-10
OFUSG10388.1	3265.69	-1.28044	0.355328	-3.60354	0.000313906	0.00154877
OFUSG10399.1	2315.13	-1.90274	0.27445	-6.93292	4.12233e-12	7.54767e-11
OFUSG10401.1	9695.06	-1.08487	0.210665	-5.14972	2.60871e-07	2.35748e-06
OFUSG10414.2	326.266	-4.79677	1.12939	-4.24722	2.16441e-05	0.000138058
OFUSG10419.1	642.783	-2.23641	0.421981	-5.29979	1.15933e-07	1.12233e-06
OFUSG10424.1	588.956	-1.38906	0.295935	-4.69381	2.68159e-06	2.04541e-05
OFUSG10426.1	699.895	-0.743405	0.337558	-2.2023	0.027644	0.0740341
OFUSG10442.1	807.978	-1.40415	0.377763	-3.71701	0.000201594	0.0010439
OFUSG10449.3	28.4208	-7.00089	2.27807	-3.07316	0.00211805	0.00840969
OFUSG10453.1	4367.11	-1.84897	0.147425	-12.5418	4.40875e-36	6.59506e-34
OFUSG10459.1	1373.22	-2.24451	0.487039	-4.60848	4.05631e-06	2.98237e-05
OFUSG10467.1	19.4869	-3.19875	1.08724	-2.94209	0.00326005	0.0121999
OFUSG10500.1	496.039	-1.90483	0.242129	-7.867	3.63233e-15	9.30345e-14
OFUSG10511.2	1767.87	-1.22155	0.3771	-3.23932	0.00119814	0.00511619
OFUSG10521.1	3641.22	-2.10635	0.264886	-7.95194	1.8362e-15	4.90868e-14
OFUSG10522.1	36.7052	-6.86768	2.91551	-2.35556	0.0184946	0.0529981
OFUSG10527.1	9.36802	-4.97725	2.08903	-2.38256	0.0171926	0.0497742
OFUSG10531.1	382.062	-1.10766	0.495889	-2.23369	0.0255035	0.0692512
OFUSG10532.2	591.693	-0.715952	0.279356	-2.56287	0.0103812	0.0326566
OFUSG10535.1	1890.22	-2.58966	0.49346	-5.24796	1.53792e-07	1.45137e-06
OFUSG10545.1	869.867	-1.58246	0.643343	-2.45974	0.0139037	0.041775
OFUSG10554.1	1732.19	-1.31052	0.124826	-10.4988	8.7501e-26	6.07603e-24
OFUSG10557.1	1480.32	-1.1424	0.391457	-2.91834	0.00351899	0.0130319
OFUSG10558.1	67.4885	-1.54473	0.46049	-3.35455	0.000794954	0.00354359
OFUSG10561.2	1734.02	-1.37774	0.361094	-3.81547	0.000135925	0.000729924
OFUSG10565.1	4013.68	-1.63046	0.211166	-7.72122	1.15223e-14	2.79106e-13
OFUSG10581.1	318.812	-1.49398	0.407322	-3.6678	0.000244643	0.00124189
OFUSG10581.2	760.763	-1.76867	0.172915	-10.2285	1.47732e-24	9.25317e-23
OFUSG10584.1	347.288	-0.563233	0.267508	-2.10548	0.0352497	0.0903094
OFUSG10586.1	318.996	-0.447915	0.194701	-2.30053	0.0214182	0.0599214
OFUSG10587.1	1895.04	-1.01478	0.288217	-3.52089	0.000430098	0.00205499
OFUSG10597.1	992.226	-1.556	0.570007	-2.72978	0.00633759	0.0216301
OFUSG10601.1	355.446	-0.838577	0.391199	-2.1436	0.0320646	0.0837359
OFUSG10625.1	1032.27	-0.552713	0.147279	-3.75284	0.000174841	0.000918048
OFUSG10634.1	1412.34	-2.24479	0.234421	-9.57587	1.01007e-21	5.00107e-20
OFUSG10634.2	926.872	-1.61818	0.303711	-5.32803	9.92839e-08	9.72201e-07
OFUSG10642.1	2845.08	-1.08511	0.212921	-5.09632	3.46315e-07	3.07625e-06
OFUSG10643.2	11647.4	-0.509708	0.192893	-2.64244	0.00823116	0.0269607
OFUSG10644.1	42.028	-3.17389	0.784777	-4.04432	5.24759e-05	0.000308225
OFUSG10649.1	253.144	-1.43217	0.431539	-3.31876	0.000904192	0.00397322
OFUSG10650.1	900.45	-1.88749	0.281887	-6.69593	2.143e-11	3.5895e-10
OFUSG10656.1	24.0398	-2.92589	1.22869	-2.38131	0.0172513	0.0499236
OFUSG10657.1	1351.49	-1.96059	0.24609	-7.96695	1.62641e-15	4.36862e-14
OFUSG10667.1	199.325	-1.9001	0.371802	-5.11052	3.21274e-07	2.86014e-06
OFUSG10678.1	1355.23	-0.77058	0.30372	-2.53714	0.0111763	0.0347901
OFUSG10685.1	6318.71	-0.952534	0.26779	-3.55702	0.000375085	0.00181663
OFUSG10696.1	15638.4	-1.41571	0.288206	-4.91216	9.00771e-07	7.42232e-06
OFUSG10721.1	2781.91	-1.00899	0.20682	-4.87858	1.06855e-06	8.69775e-06
OFUSG10722.1	2480.35	-2.14952	0.207187	-10.3748	3.22897e-25	2.16726e-23
OFUSG10737.1	5260.84	-0.667831	0.177277	-3.76716	0.000165115	0.000870879
OFUSG10745.1	686.641	-0.55033	0.227534	-2.41867	0.0155772	0.0458673
OFUSG10757.1	1311.95	-1.65393	0.586214	-2.82137	0.00478188	0.0170143
OFUSG10759.2	632.748	-3.4029	0.316018	-10.7681	4.87148e-27	3.68281e-25
OFUSG10759.3	559.334	-1.29462	0.555339	-2.33122	0.0197418	0.0560014
OFUSG10765.1	663.844	-3.49057	0.544766	-6.40746	1.47964e-10	2.17749e-09
OFUSG10766.1	620.341	-3.01514	0.222199	-13.5696	6.06719e-42	1.34352e-39
OFUSG10767.1	1026.69	-0.806278	0.323938	-2.48899	0.0128108	0.0390332
OFUSG10768.1	1993.26	-0.646759	0.206028	-3.13918	0.0016942	0.0069218
OFUSG10774.1	618.079	-0.703026	0.327428	-2.14712	0.031784	0.0830959
OFUSG10778.1	1937.03	-0.941374	0.395433	-2.38061	0.0172838	0.0500076
OFUSG10790.1	1764.7	-2.55824	0.28746	-8.89947	5.61117e-19	2.13536e-17
OFUSG10796.1	840.602	-0.974279	0.25404	-3.83514	0.000125494	0.0006791
OFUSG10798.1	5273.64	-1.67807	0.436446	-3.84486	0.000120623	0.000655766
OFUSG10798.2	470.599	-4.38046	1.26704	-3.45725	0.00054572	0.00254727
OFUSG10799.1	872.717	-0.756537	0.23759	-3.18421	0.00145149	0.0060642
OFUSG10816.1	1481.96	-1.00776	0.354953	-2.83914	0.00452352	0.0161975
OFUSG10822.1	1569.63	-1.71927	0.215321	-7.98469	1.40878e-15	3.80221e-14
OFUSG10823.1	7673.07	-1.97585	0.296291	-6.66861	2.58242e-11	4.24958e-10
OFUSG10823.2	152.082	-3.80908	1.29954	-2.93109	0.00337779	0.0125803
OFUSG10828.1	1549.4	-2.68749	0.472615	-5.68643	1.29725e-08	1.45175e-07
OFUSG10831.1	11493.7	-1.17329	0.194494	-6.03252	1.61424e-09	2.08367e-08
OFUSG10832.1	5523.11	-1.46236	0.242185	-6.03822	1.55828e-09	2.01487e-08
OFUSG10837.2	1075.44	-1.44179	0.219099	-6.58056	4.68687e-11	7.41332e-10
OFUSG10844.1	2958.53	-1.34186	0.248026	-5.41015	6.29733e-08	6.33858e-07
OFUSG10845.1	818.839	-1.78298	0.355756	-5.01182	5.39168e-07	4.63842e-06
OFUSG10850.1	1051.53	-1.0997	0.521424	-2.10903	0.0349416	0.0896182
OFUSG10853.1	313.17	-1.34406	0.243458	-5.52069	3.37662e-08	3.54463e-07
OFUSG10854.1	5652.41	-2.08692	0.211318	-9.87576	5.30308e-23	2.90718e-21
OFUSG10857.2	7392.76	-2.01677	0.526081	-3.83357	0.000126297	0.000682903
OFUSG10859.1	1195.13	-0.868353	0.284602	-3.05111	0.00227996	0.00897025
OFUSG10859.2	760.952	-1.1252	0.403177	-2.79085	0.00525703	0.0184458
OFUSG10860.1	2694.5	-1.90559	0.186828	-10.1997	1.98896e-24	1.22397e-22
OFUSG10862.1	26556.8	-1.92139	0.171549	-11.2002	4.06782e-29	3.67844e-27
OFUSG10866.1	203.319	-0.901382	0.421852	-2.13673	0.0326201	0.0848715
OFUSG10869.1	269.742	-1.28049	0.613206	-2.08818	0.0367813	0.0935093
OFUSG10880.1	867.073	-2.28422	0.261124	-8.74764	2.17867e-18	7.94693e-17
OFUSG10893.1	4610.34	-1.21415	0.108024	-11.2396	2.6044e-29	2.37804e-27
OFUSG10895.1	1510.68	-2.60238	0.332152	-7.8349	4.69214e-15	1.1856e-13
OFUSG10899.1	1039.72	-1.43162	0.223338	-6.41009	1.45436e-10	2.14141e-09
OFUSG10908.1	2215.93	-0.66219	0.182289	-3.63264	0.000280535	0.00140557
OFUSG10910.1	892.388	-1.30996	0.386306	-3.39098	0.000696432	0.00315441
OFUSG10913.4	1085.42	-1.77937	0.510863	-3.48306	0.00049571	0.0023375
OFUSG10925.1	520.864	-0.6641	0.307449	-2.16003	0.03077	0.0809491
OFUSG10942.1	11360.5	-0.502173	0.177308	-2.83221	0.00462273	0.0165212
OFUSG10944.1	646.648	-1.49419	0.231061	-6.46663	1.0021e-10	1.50868e-09
OFUSG10945.1	4605.25	-2.61914	0.254928	-10.2741	9.22438e-25	5.90928e-23
OFUSG10956.1	8358.64	-1.80905	0.291879	-6.19793	5.72095e-10	7.85981e-09
OFUSG10964.1	60.9074	-3.19312	1.2635	-2.5272	0.0114978	0.0356594
OFUSG10966.1	14.2184	-3.81047	1.79409	-2.1239	0.0336788	0.0870942
OFUSG10969.1	477.505	-1.09291	0.284524	-3.84118	0.000122445	0.000664642
OFUSG10983.1	4334.9	-1.84743	0.318497	-5.80048	6.61259e-09	7.74213e-08
OFUSG10984.1	1375.63	-2.17928	0.233563	-9.33056	1.05309e-20	4.69353e-19
OFUSG10985.2	2443.05	-3.7158	0.359119	-10.347	4.31785e-25	2.87071e-23
OFUSG10992.1	1173.24	-0.921714	0.232612	-3.96246	7.41827e-05	0.000422744
OFUSG10995.1	6515.46	-1.86865	0.30564	-6.11391	9.72189e-10	1.29701e-08
OFUSG11003.1	665.701	-0.507285	0.244536	-2.07448	0.038035	0.0961232
OFUSG11006.1	807.96	-1.39967	0.476675	-2.93631	0.00332139	0.0124031
OFUSG11017.1	1752.91	-1.22859	0.216404	-5.67728	1.36857e-08	1.52842e-07
OFUSG11026.1	3509.9	-1.46105	0.31747	-4.60217	4.18118e-06	3.06536e-05
OFUSG11031.1	498.627	-1.2121	0.219712	-5.51675	3.45328e-08	3.61821e-07
OFUSG11034.1	525.669	-0.768348	0.306546	-2.50647	0.0121944	0.0374268
OFUSG11040.1	5227.69	-1.8924	0.33894	-5.5833	2.36004e-08	2.54686e-07
OFUSG11043.1	9728.06	-0.424297	0.183833	-2.30806	0.020996	0.0589763
OFUSG11047.1	3120.44	-0.751716	0.247873	-3.03266	0.00242406	0.0094657
OFUSG11055.1	2243.16	-0.975891	0.255946	-3.81288	0.000137359	0.000736779
OFUSG11080.1	605.375	-1.83378	0.244172	-7.51019	5.90406e-14	1.31257e-12
OFUSG11081.1	761.926	-0.818489	0.271628	-3.01327	0.00258451	0.010013
OFUSG11092.1	17.986	-2.87329	1.14248	-2.51495	0.0119048	0.0366903
OFUSG11106.1	312.329	-1.07439	0.275976	-3.89306	9.89877e-05	0.000549187
OFUSG11108.1	1468.54	-1.16914	0.527479	-2.21646	0.0266602	0.0718234
OFUSG11115.1	210.326	-1.16276	0.386835	-3.00585	0.00264843	0.0102226
OFUSG11116.2	1801.23	-2.36974	0.681234	-3.4786	0.000504045	0.00237164
OFUSG11117.1	706.249	-2.12161	0.483345	-4.38942	1.13651e-05	7.6556e-05
OFUSG11118.1	145.538	-2.28635	0.722196	-3.16583	0.0015464	0.00638987
OFUSG11119.1	927.428	-2.40592	0.724179	-3.32228	0.000892856	0.003932
OFUSG11120.1	529.18	-2.11892	0.597828	-3.54436	0.000393562	0.0018949
OFUSG11121.1	527.783	-1.5812	0.422863	-3.73927	0.000184558	0.000964096
OFUSG11124.1	1596.67	-0.523302	0.133663	-3.91509	9.03708e-05	0.000506779
OFUSG11137.1	1843.37	-0.715156	0.160682	-4.45076	8.55682e-06	5.91698e-05
OFUSG11138.1	1187.06	-0.669854	0.312024	-2.1468	0.031809	0.0831457
OFUSG11179.5	264.137	-1.56612	0.568186	-2.75635	0.00584512	0.0201845
OFUSG11184.1	192.99	-3.04796	1.39494	-2.18501	0.0288881	0.0768175
OFUSG11188.1	2430.28	-1.81548	0.41641	-4.35985	1.30149e-05	8.68373e-05
OFUSG11193.1	1944.31	-1.39113	0.176919	-7.86307	3.7484e-15	9.58328e-14
OFUSG11194.1	2276.45	-2.12754	0.432097	-4.92374	8.49046e-07	7.03528e-06
OFUSG11208.1	1060.96	-0.68435	0.17791	-3.8466	0.000119768	0.000651876
OFUSG11212.1	31.7933	-1.63004	0.669548	-2.43454	0.0149106	0.0442567
OFUSG11216.1	4762.2	-0.548418	0.256098	-2.14143	0.032239	0.0840665
OFUSG11236.1	716.687	-2.57141	0.489913	-5.2487	1.53173e-07	1.44602e-06
OFUSG11237.1	3005.06	-0.852304	0.111305	-7.65738	1.89764e-14	4.47712e-13
OFUSG11239.2	1037.79	-2.37718	0.538215	-4.41677	1.00184e-05	6.81705e-05
OFUSG11247.1	1649.52	-0.54975	0.219424	-2.50542	0.0122307	0.0375302
OFUSG11257.1	830.006	-1.2185	0.260227	-4.68244	2.83474e-06	2.1523e-05
OFUSG11263.1	341.336	-1.25536	0.245143	-5.1209	3.04075e-07	2.71834e-06
OFUSG11268.1	3306.4	-1.8897	0.155648	-12.1409	6.41429e-34	8.27473e-32
OFUSG11269.1	2907.92	-1.28594	0.156805	-8.20088	2.38633e-16	7.05822e-15
OFUSG11277.1	3468.69	-0.62094	0.16671	-3.72467	0.000195573	0.00101572
OFUSG11279.1	1581.74	-1.09605	0.228985	-4.78656	1.6966e-06	1.34064e-05
OFUSG11282.1	2438.24	-0.737663	0.200798	-3.67365	0.000239106	0.00121576
OFUSG11283.2	3806.06	-1.57439	0.260382	-6.04646	1.48066e-09	1.92247e-08
OFUSG11284.1	682.309	-0.653938	0.230498	-2.83707	0.00455294	0.0162966
OFUSG11285.1	944.554	-0.613119	0.186907	-3.28035	0.00103678	0.00450474
OFUSG11292.1	76.3135	-1.70211	0.582374	-2.9227	0.00347007	0.0128833
OFUSG11294.1	9522.1	-1.5108	0.333574	-4.52914	5.92256e-06	4.2242e-05
OFUSG11295.1	7283.28	-0.919357	0.225113	-4.08397	4.42718e-05	0.000263754
OFUSG11302.1	1240.2	-1.44885	0.306644	-4.72486	2.30277e-06	1.77622e-05
OFUSG11305.1	3395.94	-1.51632	0.450272	-3.36756	0.000758371	0.00339937
OFUSG11309.1	2177.3	-0.501315	0.166206	-3.01623	0.00255939	0.00992933
OFUSG11311.1	23312.8	-3.09119	0.322638	-9.58098	9.61266e-22	4.76785e-20
OFUSG11313.1	1055.76	-0.810665	0.346553	-2.33922	0.019324	0.0550305
OFUSG11326.1	1637.88	-1.08351	0.274554	-3.94642	7.93278e-05	0.000449061
OFUSG11337.1	5056.91	-1.52325	0.197742	-7.70321	1.32691e-14	3.1813e-13
OFUSG11343.1	17.2506	-3.09209	1.08708	-2.8444	0.00444956	0.0159611
[truncated: 2,360 more rows]
