# Supplementary material for: Cell fate specification modes shape transcriptome evolution in the highly conserved spiral cleavage
Source: EMBO Rep. 2025 Sep 4;26(20):5088–114. doi: 10.1038/s44319-025-00569-4 (PMC12550047; doi:10.1038/s44319-025-00569-4)
Supplement: Supplementary file 19 — Dataset EV17 [file 44319_2025_569_MOESM19_ESM.xlsx]

## Sheet: Sheet1
Dataset EV17 – Upregulated genes between the 2-cell stage and the zygote in C. teleta.

## Sheet: Dataset EV17
Gene_ID	Basemean	log2FoldChange	lfcSE	stat	pvalue	padj
CTELG00000000011.1	3189.74	0.875412	0.268741	3.25746	0.00112415	0.0271524
CTELG00000000078.1	2277.86	0.721586	0.218973	3.29532	0.000983105	0.0247617
CTELG00000000185.1	5099	0.631617	0.134047	4.71191	2.45405e-06	0.000167957
CTELG00000000189.1	581.39	0.98514	0.332348	2.96418	0.00303494	0.0563981
CTELG00000000316.2	247.025	5.73843	1.86233	3.08132	0.00206087	0.0425789
CTELG00000000328.1	5116.69	0.547578	0.194819	2.8107	0.00494339	0.0805217
CTELG00000000328.2	1264.23	0.650334	0.179658	3.61985	0.00029477	0.0096896
CTELG00000000329.1	8539.6	0.755476	0.166587	4.53503	5.75964e-06	0.000345418
CTELG00000000330.1	3132.46	1.22984	0.359498	3.421	0.000623904	0.0173366
CTELG00000000371.1	2628.5	0.427131	0.127563	3.3484	0.000812794	0.0213058
CTELG00000000391.1	81.0509	5.67681	1.76286	3.22023	0.00128086	0.0299107
CTELG00000000416.1	1899.06	0.472082	0.164407	2.87142	0.00408637	0.0699039
CTELG00000000450.1	6408.89	1.12935	0.237957	4.74605	2.07431e-06	0.000144891
CTELG00000000562.1	13878	0.53541	0.168226	3.18269	0.00145915	0.0333205
CTELG00000000604.1	1729.37	0.7007	0.254221	2.75626	0.00584664	0.0901635
CTELG00000000619.1	11388.2	0.729456	0.224382	3.25095	0.00115019	0.0276476
CTELG00000000658.1	4747.85	0.694214	0.111571	6.22216	4.90365e-10	8.14121e-08
CTELG00000000678.2	145.757	20.8514	2.44372	8.53267	1.43012e-17	8.491e-15
CTELG00000000679.1	1210.67	0.549221	0.174166	3.15343	0.00161361	0.0360845
CTELG00000000700.1	4384.21	0.692878	0.151313	4.5791	4.66982e-06	0.000291851
CTELG00000000737.1	101.002	1.30279	0.42117	3.09326	0.00197971	0.0415705
CTELG00000000790.1	174.078	4.63081	1.60405	2.88694	0.00389005	0.0675821
CTELG00000000801.1	13356.4	0.641207	0.188184	3.40733	0.000656016	0.0179904
CTELG00000000841.2	97.2575	3.72495	1.27516	2.92117	0.00348724	0.0624574
CTELG00000000961.1	3949.37	0.697173	0.204497	3.4092	0.000651532	0.0179296
CTELG00000001055.1	30.8506	17.5974	2.96607	5.93289	2.97647e-09	4.28413e-07
CTELG00000001163.1	6113.99	0.512842	0.167171	3.06777	0.0021566	0.0440149
CTELG00000001188.1	6022.45	0.542947	0.180303	3.0113	0.00260133	0.0507217
CTELG00000001195.1	13053.5	1.37444	0.299143	4.5946	4.3357e-06	0.000273852
CTELG00000001196.2	2607.33	1.00101	0.207627	4.82118	1.42715e-06	0.000104609
CTELG00000001271.1	811.814	1.24115	0.397529	3.12216	0.00179532	0.0391885
CTELG00000001321.1	125.718	4.66597	1.58029	2.9526	0.00315112	0.0581025
CTELG00000001505.1	34697	0.458085	0.155586	2.94426	0.00323726	0.0591397
CTELG00000001568.1	667.84	6.70764	1.77395	3.78119	0.000156078	0.00572905
CTELG00000001571.1	392.853	0.789301	0.241032	3.27467	0.00105785	0.0260865
CTELG00000001620.1	5695.61	0.579211	0.192001	3.0167	0.0025554	0.0499491
CTELG00000001640.1	6765.14	0.618989	0.0910737	6.79657	1.07142e-11	2.4704e-09
CTELG00000001827.1	7770	0.594508	0.214482	2.77183	0.00557426	0.0877873
CTELG00000002156.1	487.494	0.65634	0.217359	3.01961	0.00253101	0.0495131
CTELG00000002165.1	5354.56	0.80303	0.293694	2.73424	0.00625239	0.0942605
CTELG00000002168.1	345.692	1.25855	0.457124	2.7532	0.00590152	0.0907741
CTELG00000002238.1	57.8584	2.80337	0.993579	2.82149	0.00478009	0.0783002
CTELG00000002252.1	9796.88	0.372731	0.136245	2.73573	0.00622416	0.0940913
CTELG00000002261.1	10960.5	0.528093	0.178961	2.95088	0.00316872	0.058157
CTELG00000002316.1	5489.81	0.355251	0.115589	3.0734	0.00211634	0.0433849
CTELG00000002319.3	813.097	6.85665	1.77176	3.86997	0.000108848	0.00424619
CTELG00000002383.1	2403.13	0.709295	0.233205	3.04151	0.00235397	0.0468196
CTELG00000002438.2	1727.86	0.624733	0.179864	3.47336	0.000513987	0.0149592
CTELG00000002504.1	25443.3	0.799132	0.202696	3.94251	8.06339e-05	0.0033131
CTELG00000002507.1	5381.42	0.307384	0.113468	2.70899	0.00674875	0.0991193
CTELG00000002521.1	74493.8	0.686768	0.246609	2.78484	0.00535534	0.0852384
CTELG00000002527.1	2172.38	0.659001	0.149494	4.4082	1.04231e-05	0.000590784
CTELG00000002547.1	545.347	0.651464	0.20877	3.12048	0.00180554	0.039274
CTELG00000002562.1	92.5479	5.20103	1.71058	3.04051	0.00236178	0.0468196
CTELG00000002582.1	92.4701	1.30474	0.479685	2.72	0.00652814	0.0969587
CTELG00000002591.1	2848.83	0.607709	0.176091	3.4511	0.000558308	0.015975
CTELG00000002595.2	4483.75	0.370608	0.133734	2.77122	0.00558464	0.0877966
CTELG00000002716.1	129.368	2.20253	0.708381	3.10925	0.00187565	0.0401666
CTELG00000002765.1	11763.5	0.712114	0.247274	2.87986	0.00397857	0.0685682
CTELG00000002961.2	505.612	43.3577	2.94302	14.7324	3.99485e-49	4.74369e-45
CTELG00000003013.3	44.3428	17.7776	2.522	7.04899	1.80223e-12	4.60229e-10
CTELG00000003403.1	8134.13	0.497925	0.139123	3.57903	0.000344866	0.0108768
CTELG00000003419.3	10451.3	0.815729	0.226551	3.60065	0.000317426	0.0102287
CTELG00000003515.2	1113.05	0.557504	0.187265	2.97709	0.00291002	0.054992
CTELG00000003607.1	211.335	5.44587	1.91124	2.84938	0.00438041	0.0733642
CTELG00000003687.1	125.76	0.873781	0.295093	2.96104	0.00306602	0.0568867
CTELG00000003737.1	281.852	2.50522	0.897557	2.79115	0.00525205	0.0842207
CTELG00000003795.1	6901.61	0.751865	0.271723	2.76703	0.00565692	0.0885814
CTELG00000003839.2	1509.1	0.574161	0.168065	3.41629	0.000634795	0.0175096
CTELG00000003877.1	3874.57	0.560571	0.16837	3.32941	0.000870304	0.0224661
CTELG00000003926.1	50.512	3.77243	1.0417	3.62143	0.000292977	0.00967722
CTELG00000003962.1	25052.5	0.744349	0.128759	5.78092	7.42922e-09	9.91217e-07
CTELG00000004193.1	2032.7	0.550674	0.19408	2.83735	0.0045489	0.0757056
CTELG00000004313.1	2598.91	0.373709	0.127656	2.92746	0.00341739	0.0617145
CTELG00000004340.1	7176.43	0.762116	0.173114	4.40239	1.07064e-05	0.0006011
CTELG00000004341.1	29130.4	0.980756	0.190853	5.13879	2.76513e-07	2.47807e-05
CTELG00000004357.2	103.977	11.6283	3.75685	3.09523	0.0019666	0.041405
CTELG00000004396.3	49.1093	16.9721	4.36093	3.89184	9.94852e-05	0.00395758
CTELG00000004400.1	376.482	3.31462	0.951439	3.48379	0.000494361	0.0145189
CTELG00000004413.2	322.746	7.25207	2.00289	3.6208	0.000293693	0.00968739
CTELG00000004418.1	408.6	0.880653	0.233359	3.77381	0.000160776	0.00585623
CTELG00000004571.1	440.266	0.841658	0.23874	3.52541	0.000422823	0.0128082
CTELG00000004634.1	85.24	6.46884	2.07368	3.11949	0.00181163	0.0393275
CTELG00000004879.1	4784.77	0.460797	0.133288	3.45714	0.000545935	0.0156776
CTELG00000004937.1	2353.38	0.48263	0.105127	4.59093	4.41286e-06	0.000277986
CTELG00000004970.1	4454.66	0.572341	0.177609	3.22248	0.00127085	0.0298235
CTELG00000004989.1	375.071	0.842846	0.306267	2.752	0.0059233	0.0909912
CTELG00000004990.1	995.187	0.992136	0.346287	2.86507	0.00416915	0.0708035
CTELG00000005063.1	687.647	0.596676	0.205273	2.90674	0.00365217	0.0644333
CTELG00000005097.1	3271.98	0.516369	0.186165	2.77372	0.00554192	0.0873539
CTELG00000005106.4	2538.51	0.536657	0.158499	3.38587	0.000709537	0.0191704
CTELG00000005118.1	1585.08	0.457368	0.163941	2.78984	0.00527344	0.0845068
CTELG00000005145.1	177.217	6.89003	1.66433	4.13983	3.47559e-05	0.00163754
CTELG00000005247.2	48.4339	5.95928	1.67713	3.55327	0.000380477	0.0118427
CTELG00000005378.1	4307.83	0.988082	0.295734	3.34112	0.000834426	0.0217935
CTELG00000005385.1	8176.47	0.415309	0.112482	3.69221	0.000222316	0.00762973
CTELG00000005391.1	3451.09	0.427577	0.149105	2.86763	0.00413561	0.0705072
CTELG00000005404.1	15433.6	0.389602	0.128106	3.04126	0.00235593	0.0468196
CTELG00000005449.1	3239.56	0.418454	0.140879	2.9703	0.00297507	0.0559422
CTELG00000005586.1	27770.8	0.659528	0.130562	5.05147	4.38427e-07	3.69227e-05
CTELG00000005594.1	3561.07	0.437314	0.159069	2.74921	0.00597399	0.0913756
CTELG00000005641.1	1797.66	0.299982	0.0984578	3.04681	0.00231284	0.0463133
CTELG00000005650.1	3479.82	0.466581	0.150378	3.10272	0.0019175	0.0408041
CTELG00000005666.1	16328.3	0.692519	0.127593	5.42756	5.71288e-08	6.03001e-06
CTELG00000005669.1	8707.17	0.703881	0.152131	4.62681	3.7134e-06	0.000240955
CTELG00000005686.1	53.7404	6.43499	2.06445	3.11705	0.0018267	0.0395462
CTELG00000005764.1	3483.1	0.456281	0.115352	3.95557	7.6353e-05	0.00315907
CTELG00000005775.1	4602.73	0.484522	0.178606	2.7128	0.00667181	0.0984766
CTELG00000005864.1	1162.95	0.764651	0.159653	4.78947	1.67221e-06	0.00011998
CTELG00000005997.1	1428.4	2.86523	0.86116	3.32717	0.000877321	0.0225791
CTELG00000006028.1	602.944	0.898363	0.326953	2.74768	0.00600179	0.0916633
CTELG00000006032.2	111.438	0.998281	0.361219	2.76365	0.00571592	0.0891901
CTELG00000006125.1	83.3466	5.46583	1.84198	2.96737	0.00300355	0.056255
CTELG00000006173.1	15612.1	0.810048	0.23634	3.42747	0.000609244	0.0170624
CTELG00000006224.2	119.432	29.2743	8.34871	3.50645	0.000454132	0.0135153
CTELG00000006227.3	78.7869	6.81253	2.38758	2.85332	0.00432647	0.0726553
CTELG00000006308.1	13879.3	0.421433	0.146176	2.88306	0.00393826	0.0681208
CTELG00000006470.1	138.319	2.19105	0.621201	3.52712	0.000420106	0.0127421
CTELG00000006503.1	1011.82	0.539018	0.18584	2.90045	0.0037263	0.0653589
CTELG00000006578.1	57.8354	1.44802	0.517203	2.7997	0.00511495	0.082636
CTELG00000006742.1	6680.48	1.09948	0.287025	3.83062	0.000127823	0.00484931
CTELG00000006743.1	2183.59	1.21586	0.447143	2.71917	0.00654463	0.0971427
CTELG00000006762.1	28934.4	0.843253	0.21672	3.89099	9.98364e-05	0.00396491
CTELG00000006785.1	28681	0.729507	0.218356	3.3409	0.000835071	0.0217935
CTELG00000006786.1	1293.61	1.05516	0.372634	2.83163	0.00463116	0.0768591
CTELG00000006901.1	83.1519	4.96277	1.66011	2.98942	0.0027951	0.0534899
CTELG00000006931.1	581.822	3.11659	0.815246	3.82289	0.000131898	0.00498798
CTELG00000007202.2	119.652	7.29017	2.23815	3.25724	0.00112502	0.0271524
CTELG00000007316.1	734.329	0.727531	0.224517	3.24043	0.00119349	0.0284867
CTELG00000007400.2	92.6842	1.51859	0.553389	2.74416	0.00606662	0.0925345
CTELG00000007462.1	1423.56	1.74397	0.523144	3.33363	0.000857203	0.0222246
CTELG00000007661.1	3614.69	0.580035	0.148032	3.91832	8.917e-05	0.00361306
CTELG00000007689.1	2020.37	0.355589	0.115073	3.09011	0.00200081	0.0419023
CTELG00000007903.1	3076.37	0.396831	0.133822	2.96536	0.00302331	0.0562712
CTELG00000007908.1	528.959	0.93988	0.279876	3.3582	0.000784505	0.0207013
CTELG00000007945.1	85.2976	1.73262	0.639455	2.70953	0.00673789	0.0990419
CTELG00000007965.1	2203.05	0.356069	0.109909	3.23968	0.00119663	0.0285329
CTELG00000008029.1	852.479	1.15384	0.419716	2.7491	0.00597589	0.0913756
CTELG00000008121.2	17388.3	0.854582	0.267938	3.18948	0.00142531	0.0327051
CTELG00000008163.2	1262.45	4.47174	0.678904	6.58671	4.49689e-11	8.9745e-09
CTELG00000008190.1	2627.16	0.603662	0.151691	3.97955	6.90469e-05	0.00290744
CTELG00000008190.2	34.3973	17.5782	3.4147	5.1478	2.6356e-07	2.37996e-05
CTELG00000008305.1	4424.13	0.652893	0.185887	3.51231	0.000444223	0.0132703
CTELG00000008316.1	419.308	1.15786	0.321221	3.60455	0.000312689	0.0101172
CTELG00000008363.1	812.42	0.570383	0.201627	2.8289	0.00467083	0.0772476
CTELG00000008376.1	31697.5	0.461064	0.167677	2.74972	0.00596469	0.0913317
CTELG00000008487.1	659.041	9.28491	1.68037	5.52551	3.28531e-08	3.69776e-06
CTELG00000008635.1	3638.77	0.587141	0.115174	5.09788	3.43486e-07	3.04382e-05
CTELG00000008665.3	81.7959	6.29329	1.61526	3.89616	9.77311e-05	0.00390087
CTELG00000008830.1	4021.26	0.442973	0.137927	3.21164	0.00131978	0.0306988
CTELG00000008860.1	5612.88	0.389547	0.115696	3.36698	0.000759957	0.0201431
CTELG00000008871.1	14909.1	0.685072	0.204672	3.34717	0.000816408	0.0213769
CTELG00000009015.1	28973.3	0.60051	0.156555	3.83578	0.000125169	0.00477915
CTELG00000009017.1	7114.25	1.07356	0.387468	2.77069	0.00559368	0.08786
CTELG00000009018.1	3625.68	1.12098	0.400192	2.8011	0.00509288	0.0823916
CTELG00000009019.1	2356.77	1.19469	0.433125	2.75831	0.00581018	0.0898526
CTELG00000009098.1	1699.74	0.699869	0.236077	2.96458	0.00303092	0.0563674
CTELG00000009100.1	6565.07	0.611337	0.224145	2.72742	0.00638322	0.095656
CTELG00000009102.1	2018.58	0.607176	0.184589	3.28933	0.00100425	0.0252648
CTELG00000009177.1	736.291	0.671727	0.209932	3.19973	0.00137557	0.0318405
CTELG00000009228.2	660.869	1.73545	0.525174	3.30452	0.000951394	0.0241913
CTELG00000009479.1	405.32	2.42363	0.881663	2.74893	0.0059791	0.0913756
CTELG00000009571.1	12140.9	0.616034	0.140897	4.37223	1.22987e-05	0.000665332
CTELG00000009602.2	8028.94	0.359066	0.106802	3.36198	0.000773847	0.0204656
CTELG00000009616.1	37.9246	2.94996	0.935094	3.15472	0.00160653	0.0360279
CTELG00000009669.1	7254.61	0.256123	0.0904407	2.83195	0.00462655	0.0768362
CTELG00000009676.1	7642.66	0.687383	0.16766	4.09985	4.1342e-05	0.00187015
CTELG00000009705.1	2877.31	0.96653	0.352726	2.74017	0.00614075	0.0933055
CTELG00000009729.1	621.637	0.722168	0.261427	2.7624	0.00573775	0.0894133
CTELG00000009780.1	17594.2	0.635225	0.131054	4.84704	1.25318e-06	9.30054e-05
CTELG00000009797.1	3470.05	0.426945	0.135702	3.1462	0.00165407	0.0368851
CTELG00000009870.2	1384.86	0.954864	0.332427	2.8724	0.00407367	0.0697906
CTELG00000009877.1	3301.06	0.567337	0.191845	2.95727	0.00310378	0.0574079
CTELG00000009882.1	3275.01	0.834113	0.26236	3.17927	0.00147649	0.0336517
CTELG00000009883.1	1156.02	0.651437	0.155214	4.19702	2.70451e-05	0.00130548
CTELG00000009927.1	4638.06	0.585729	0.162427	3.6061	0.000310837	0.0100848
CTELG00000010043.1	28.6083	2.73088	1.00268	2.72358	0.00645792	0.0960959
CTELG00000010060.1	6280.17	0.904584	0.295656	3.05959	0.00221643	0.0449514
CTELG00000010103.1	11857.5	0.448529	0.139363	3.21841	0.00128903	0.0300423
CTELG00000010166.1	13031.7	0.482305	0.167587	2.87794	0.00400287	0.0688778
CTELG00000010188.1	525.124	0.681785	0.241057	2.82831	0.00467938	0.0773351
CTELG00000010234.2	4115.14	0.399351	0.129446	3.08508	0.00203495	0.0423479
CTELG00000010301.1	2911.87	0.652579	0.226867	2.87648	0.00402132	0.0690547
CTELG00000010306.1	57.7085	4.71625	1.62102	2.90943	0.00362093	0.0641564
CTELG00000010390.1	4086.77	0.432225	0.133471	3.23836	0.0012022	0.0286082
CTELG00000010485.1	8640.39	0.572151	0.1414	4.04633	5.20279e-05	0.00228817
CTELG00000010491.1	117.354	4.79701	1.67195	2.86912	0.00411619	0.0703031
CTELG00000010657.1	52.3984	2.29693	0.832574	2.75883	0.00580092	0.0898526
CTELG00000010674.1	1877.71	0.770689	0.232031	3.32149	0.00089539	0.0229888
CTELG00000010740.3	323.267	2.99727	0.923166	3.24673	0.00116739	0.0279877
CTELG00000010753.1	4539.82	1.37658	0.405486	3.39489	0.000686567	0.0186346
CTELG00000010753.2	3034.45	0.937511	0.300586	3.11894	0.00181502	0.0393652
CTELG00000010754.1	4671.24	0.903087	0.276121	3.27062	0.00107313	0.0263555
CTELG00000010807.1	4636.29	0.415854	0.151615	2.74283	0.00609131	0.0927952
CTELG00000010844.1	1403.18	0.573847	0.190247	3.01633	0.00255857	0.0499701
CTELG00000010872.3	10847.2	0.984668	0.212469	4.63441	3.57963e-06	0.000234195
CTELG00000010976.1	3777.15	0.812366	0.231219	3.5134	0.000442409	0.0132494
CTELG00000010996.1	12075.7	0.610825	0.130924	4.66549	3.07889e-06	0.000204247
CTELG00000011024.1	153.61	4.86229	1.59964	3.03961	0.00236882	0.04692
CTELG00000011116.1	5937.5	0.518357	0.158863	3.26292	0.0011027	0.0267499
CTELG00000011204.1	686.772	0.673979	0.235886	2.85722	0.00427366	0.0718804
CTELG00000011217.1	11974.2	0.637743	0.104556	6.09954	1.06377e-09	1.64049e-07
CTELG00000011280.1	1996.99	0.457046	0.166706	2.74162	0.00611361	0.0930123
CTELG00000011366.1	8389.18	0.367057	0.115307	3.18331	0.00145602	0.0332863
CTELG00000011376.1	3824.78	0.737001	0.171913	4.28706	1.81056e-05	0.00091878
CTELG00000011377.1	1665.29	0.940983	0.168896	5.57139	2.5272e-08	2.95657e-06
CTELG00000011378.1	7003.89	1.14647	0.299023	3.83406	0.000126046	0.00479722
CTELG00000011396.1	1801.82	0.638753	0.22319	2.86193	0.00421069	0.0711742
CTELG00000011540.2	4527.22	0.460389	0.098599	4.6693	3.02223e-06	0.000201615
CTELG00000011542.3	223.816	19.0158	3.58828	5.29942	1.16171e-07	1.14006e-05
CTELG00000011629.1	3744.15	0.446115	0.152061	2.9338	0.00334845	0.0606577
CTELG00000011782.1	85.4851	5.049	1.71804	2.93882	0.00329464	0.0599115
CTELG00000011982.1	3403.57	0.864112	0.258843	3.33836	0.000842744	0.0219455
CTELG00000011991.1	2235.72	0.682805	0.178648	3.82207	0.000132335	0.00499655
CTELG00000011998.1	16914.4	0.587261	0.15679	3.74554	0.000180009	0.006431
CTELG00000012003.2	94.5049	17.4498	3.6935	4.72445	2.30736e-06	0.000159295
CTELG00000012017.1	310.303	0.870688	0.307751	2.82919	0.00466655	0.0772476
CTELG00000012019.1	6666.81	0.279659	0.0912394	3.06512	0.00217585	0.0442797
CTELG00000012031.1	13775.3	0.558734	0.18401	3.03642	0.00239404	0.0473405
CTELG00000012059.1	2791.62	0.446232	0.159552	2.79677	0.00516157	0.0832193
CTELG00000012134.1	5085.63	0.805596	0.151926	5.30254	1.14202e-07	1.12539e-05
CTELG00000012181.1	2887.85	0.611161	0.176275	3.46709	0.000526118	0.0152375
CTELG00000012182.1	8223.76	1.02892	0.363952	2.82707	0.00469761	0.0775286
CTELG00000012191.1	534.576	5.72151	1.63819	3.49258	0.000478386	0.0141133
CTELG00000012430.1	2419.63	0.472597	0.174005	2.716	0.00660757	0.0978935
CTELG00000012455.3	4816.29	0.354229	0.114584	3.09143	0.00199193	0.04179
CTELG00000012655.1	9749.89	0.740262	0.243771	3.03671	0.00239179	0.0473356
CTELG00000012657.2	4837.56	0.470116	0.133474	3.52216	0.000428049	0.0129335
CTELG00000012694.2	239.502	5.95655	1.56407	3.80837	0.000139885	0.00523995
CTELG00000012781.1	5524.02	0.708184	0.223561	3.16774	0.0015363	0.0347482
CTELG00000012952.1	46.7145	19.334	2.63049	7.34995	1.98278e-13	6.27852e-11
CTELG00000012969.1	1236.82	0.490519	0.125885	3.89656	9.75681e-05	0.00390087
CTELG00000012981.1	3540.97	0.772342	0.18093	4.26873	1.96588e-05	0.000982901
CTELG00000013099.1	137.377	4.68639	1.6889	2.77483	0.00552308	0.0871546
CTELG00000013195.1	4503.53	0.433186	0.137707	3.14571	0.00165684	0.0369121
CTELG00000013240.1	44105.7	0.544382	0.190559	2.85676	0.00427993	0.0719349
CTELG00000013333.2	97.7518	6.5831	2.41599	2.72481	0.00643391	0.095919
CTELG00000013438.1	185.809	1.36642	0.385854	3.54129	0.000398171	0.0122967
CTELG00000013487.1	3115.42	0.646127	0.224957	2.87222	0.00407594	0.0697906
CTELG00000013487.2	37.8854	7.63286	1.98476	3.84573	0.000120193	0.00461142
CTELG00000013492.1	2361.73	0.417602	0.152928	2.73071	0.00631987	0.0948739
CTELG00000013499.1	11388.6	1.00002	0.214785	4.65593	3.22523e-06	0.000212767
CTELG00000013500.1	1822.16	1.27159	0.331092	3.8406	0.000122732	0.00470124
CTELG00000013508.1	28113.7	0.543838	0.176272	3.08522	0.00203399	0.0423479
CTELG00000013519.1	2119.73	0.916495	0.308909	2.96687	0.00300845	0.0562622
CTELG00000013635.1	3375.2	0.598565	0.205154	2.91763	0.00352698	0.0628216
CTELG00000013855.1	344.348	2.83862	1.04842	2.70752	0.00677888	0.0992551
CTELG00000013866.1	1418.22	0.443692	0.154402	2.87361	0.00405805	0.0696348
CTELG00000013920.1	5702.62	0.420123	0.12917	3.25249	0.001144	0.0275267
CTELG00000013958.1	17746	0.662811	0.202023	3.28087	0.00103486	0.0256752
CTELG00000014059.1	5205.97	0.593151	0.170586	3.47713	0.000506815	0.0147955
CTELG00000014116.2	663.286	1.01673	0.238732	4.25886	2.05475e-05	0.00101875
CTELG00000014138.1	110.743	4.22523	1.55424	2.71851	0.00655762	0.097214
CTELG00000014307.1	4634.66	0.681828	0.239888	2.84227	0.0044793	0.0746518
CTELG00000014326.1	1283.26	0.392348	0.131123	2.99222	0.00276953	0.0530863
CTELG00000014333.1	27.8533	1.54344	0.493583	3.12702	0.00176591	0.038796
CTELG00000014350.1	5290.98	0.579486	0.176197	3.28886	0.00100595	0.0252807
CTELG00000014366.1	8828.42	0.848408	0.281847	3.01017	0.00261099	0.0508682
CTELG00000014371.1	238.339	1.39935	0.513444	2.72541	0.00642216	0.0958078
CTELG00000014408.1	59.711	2.22204	0.636074	3.49337	0.000476967	0.0141065
CTELG00000014509.3	3706.66	0.798764	0.255966	3.12059	0.00180491	0.039274
CTELG00000014606.1	4143.24	0.54472	0.175816	3.09825	0.0019467	0.0410981
CTELG00000014630.1	4448.76	0.437929	0.155898	2.80906	0.0049686	0.0808142
CTELG00000014812.2	472.3	6.84452	1.91896	3.56678	0.000361396	0.0113379
CTELG00000014814.1	11634	0.408041	0.112086	3.64043	0.000272179	0.00909139
CTELG00000014834.2	323.556	1.17127	0.365803	3.20191	0.00136522	0.0316318
CTELG00000014910.1	937.844	0.712032	0.143367	4.9665	6.8172e-07	5.46487e-05
CTELG00000015147.1	1721.08	1.0607	0.319717	3.31764	0.000907818	0.0232325
CTELG00000015179.2	48.1885	5.28929	1.61131	3.28261	0.00102851	0.0256535
CTELG00000015229.2	33.208	17.6691	3.13325	5.63923	1.70816e-08	2.12393e-06
CTELG00000015231.1	2016.57	0.349682	0.110886	3.15352	0.00161316	0.0360845
CTELG00000015267.1	10684	0.282303	0.104367	2.7049	0.00683254	0.0997332
CTELG00000015481.1	276.98	5.11545	1.67097	3.06135	0.00220338	0.0447249
CTELG00000015568.1	4336.61	0.635491	0.187041	3.3976	0.000679803	0.0185301
CTELG00000015636.1	9522.21	0.8273	0.251672	3.28721	0.00101185	0.025402
CTELG00000015811.1	3678.63	0.71518	0.156477	4.57052	4.86518e-06	0.000300112
CTELG00000015888.1	8209.4	0.631791	0.101658	6.21487	5.1366e-10	8.41096e-08
CTELG00000015924.1	580.817	2.94742	0.850598	3.46511	0.000530005	0.0153314
CTELG00000015940.1	3598.72	0.370621	0.0926138	4.00179	6.2865e-05	0.00268522
CTELG00000016163.3	51.0106	5.81396	1.80475	3.22149	0.00127528	0.0298237
CTELG00000016304.1	16433.1	0.502798	0.13252	3.79412	0.000148167	0.00548959
CTELG00000016357.1	62.9143	2.2767	0.731499	3.11237	0.00185592	0.0399668
CTELG00000016596.1	6781.82	0.606655	0.199265	3.04447	0.00233091	0.0465182
CTELG00000016888.1	246.924	1.73108	0.291002	5.9487	2.70287e-09	3.93806e-07
CTELG00000017003.2	111.42	5.40554	1.65324	3.26966	0.00107677	0.026363
CTELG00000017134.1	5943.61	1.08766	0.36347	2.99244	0.00276757	0.0530863
CTELG00000017157.2	11196.1	0.927005	0.28011	3.30943	0.000934856	0.0238218
CTELG00000017157.3	44.819	18.9424	3.10215	6.10622	1.02018e-09	1.58355e-07
CTELG00000017405.1	1700.84	0.781416	0.284099	2.75051	0.00595034	0.0911707
CTELG00000017457.1	8712.82	0.488197	0.127227	3.8372	0.000124444	0.00475913
CTELG00000017478.1	7765.11	0.453323	0.130128	3.48368	0.000494579	0.0145189
CTELG00000017479.1	9985.61	0.822307	0.24325	3.3805	0.000723533	0.01946
CTELG00000017521.1	3572.68	0.708661	0.244819	2.89464	0.00379596	0.0662196
CTELG00000017563.1	155.716	3.27249	0.707063	4.62828	3.68713e-06	0.000239906
CTELG00000017582.1	71.814	30.9483	8.28793	3.73415	0.000188353	0.00666442
CTELG00000017639.1	630.772	0.772155	0.194579	3.96835	7.23724e-05	0.00302566
CTELG00000017681.1	3242.83	0.522802	0.137716	3.79624	0.000146908	0.00545143
CTELG00000017715.1	65.1364	4.66244	1.62977	2.8608	0.00422567	0.0712752
CTELG00000017773.1	13226	0.78373	0.173587	4.5149	6.33459e-06	0.0003761
CTELG00000017820.1	15568	0.515372	0.135386	3.80668	0.000140842	0.00525921
CTELG00000017848.1	4806.35	1.07985	0.340706	3.16947	0.00152719	0.0346412
CTELG00000017861.3	219.042	5.49471	1.86206	2.95087	0.00316877	0.058157
CTELG00000017896.1	53.4495	3.35142	1.17963	2.84109	0.00449601	0.0748778
CTELG00000018107.1	233.872	3.29013	0.755157	4.35689	1.31926e-05	0.000705656
CTELG00000018127.1	7307.13	0.534837	0.162846	3.28432	0.0010223	0.0256373
CTELG00000018144.1	111.207	1.70934	0.489366	3.49297	0.000477685	0.0141101
CTELG00000018173.1	37138.8	0.486275	0.170513	2.85184	0.00434672	0.0728732
CTELG00000018252.1	203.768	1.7922	0.46418	3.861	0.000112924	0.00438284
CTELG00000018280.2	51.9628	4.68112	1.69215	2.76638	0.00566828	0.0886256
CTELG00000018303.1	5484.03	0.810625	0.193588	4.18738	2.82189e-05	0.00135388
CTELG00000018305.1	786.558	1.44137	0.53235	2.70755	0.00677816	0.0992551
CTELG00000018359.1	531.095	1.44261	0.496991	2.90269	0.00369969	0.0649401
CTELG00000018368.2	253.415	5.65849	1.97642	2.863	0.00419649	0.0710347
CTELG00000018386.1	18769.9	0.349003	0.126159	2.76636	0.00566855	0.0886256
CTELG00000018394.1	17104.7	0.511877	0.186058	2.75117	0.00593829	0.0911626
CTELG00000018395.1	26217.8	0.485304	0.162536	2.98582	0.00282818	0.0539923
CTELG00000018444.2	124.841	6.82478	2.13428	3.1977	0.00138529	0.0319721
CTELG00000018488.1	790.64	1.13526	0.328262	3.45841	0.000543382	0.0156422
CTELG00000018495.2	2552.09	0.59706	0.196311	3.0414	0.00235482	0.0468196
CTELG00000018535.1	339.294	3.76389	1.19723	3.14383	0.00166751	0.0371149
CTELG00000018542.1	55.6397	6.30672	1.5414	4.09155	4.28492e-05	0.00192732
CTELG00000018613.1	97.1268	1.59993	0.488011	3.27848	0.00104367	0.0258189
CTELG00000018622.1	9738.54	0.450464	0.131288	3.43112	0.000601103	0.0168543
CTELG00000018679.1	2173.49	0.728021	0.215848	3.37284	0.000743961	0.0197854
CTELG00000018758.1	1991.67	0.550588	0.152219	3.61709	0.000297939	0.00977314
CTELG00000018782.1	1961.78	0.533652	0.195447	2.73042	0.0063253	0.0948954
CTELG00000019015.1	8445.05	0.469975	0.143162	3.28282	0.00102774	0.0256535
CTELG00000019021.1	5393.89	0.563438	0.200911	2.80442	0.00504076	0.0817062
CTELG00000019025.1	2561.92	0.426284	0.13192	3.23138	0.00123196	0.0291412
CTELG00000019027.1	572.746	1.68603	0.6037	2.79282	0.00522504	0.0838442
CTELG00000019094.1	5169.32	0.764267	0.206101	3.70822	0.00020872	0.00720478
CTELG00000019158.1	11559.9	0.764091	0.145154	5.26399	1.4096e-07	1.33906e-05
CTELG00000019180.1	8359.11	0.740801	0.238369	3.10779	0.00188495	0.0402569
CTELG00000019181.1	10792.5	0.476019	0.154652	3.07801	0.00208389	0.042923
CTELG00000019240.1	6220.39	0.907747	0.304376	2.98232	0.00286069	0.0543943
CTELG00000019258.1	7573.84	0.725025	0.245693	2.95093	0.00316814	0.058157
CTELG00000019258.2	1427.36	1.23902	0.348479	3.5555	0.000377257	0.0117761
CTELG00000019297.2	49.2749	3.92854	1.33663	2.93914	0.0032912	0.0598947
CTELG00000019350.1	472.318	5.13777	1.76599	2.90928	0.00362263	0.0641564
CTELG00000019411.1	9623.44	0.659116	0.152188	4.33093	1.4848e-05	0.000781875
CTELG00000019430.1	7487.63	0.766235	0.180195	4.25225	2.1163e-05	0.00104709
CTELG00000019432.2	34.6555	8.86763	3.01003	2.94603	0.00321883	0.0588715
CTELG00000019436.1	5794.74	0.298297	0.103891	2.87126	0.00408845	0.0699039
CTELG00000019439.1	237.554	3.40883	0.740954	4.60059	4.21286e-06	0.000267517
CTELG00000019456.1	6732.42	0.318331	0.115088	2.76599	0.00567511	0.0886698
CTELG00000019492.1	9302.3	0.513926	0.101282	5.07419	3.89144e-07	3.33638e-05
CTELG00000019579.1	16751.9	0.525206	0.14933	3.51707	0.000436332	0.013167
CTELG00000019603.1	1958.94	0.535684	0.124755	4.29388	1.7558e-05	0.0008929
CTELG00000019681.1	450.079	0.759688	0.246044	3.08761	0.0020177	0.0421076
CTELG00000019682.1	1228.76	0.704157	0.235262	2.99307	0.00276183	0.0530863
CTELG00000019683.1	2631.44	0.664842	0.23363	2.84571	0.00443131	0.0740599
CTELG00000019829.1	1029.22	1.17456	0.429492	2.73476	0.00624254	0.0941894
CTELG00000019855.1	4635.06	0.48853	0.155841	3.13479	0.00171975	0.0379928
CTELG00000019887.2	48829	0.58273	0.155726	3.74202	0.000182544	0.00648987
CTELG00000019888.1	204.522	1.07835	0.325969	3.30813	0.000939207	0.023907
CTELG00000019905.1	5498.22	0.566907	0.194672	2.91211	0.00358996	0.0637681
CTELG00000019969.1	236.069	1.0107	0.326573	3.09488	0.00196894	0.0414175
CTELG00000020046.1	1952.2	0.809719	0.216375	3.74221	0.000182409	0.00648987
CTELG00000020109.1	40.6397	5.04152	1.56503	3.22135	0.00127588	0.0298237
CTELG00000020129.1	122.77	3.23197	1.19026	2.71535	0.00662061	0.0979034
CTELG00000020196.1	1154.27	1.06107	0.248379	4.27198	1.93748e-05	0.000970745
CTELG00000020224.1	3757.07	0.772502	0.269844	2.86278	0.00419945	0.0710347
CTELG00000020285.1	2937.6	0.488568	0.168162	2.90534	0.00366853	0.0645841
CTELG00000020343.1	1071.36	0.681185	0.215847	3.15587	0.00160019	0.0359403
CTELG00000020369.1	1545.94	0.651912	0.201808	3.23036	0.00123634	0.0291868
CTELG00000020508.1	18168.4	0.560338	0.152511	3.67408	0.000238712	0.00808726
CTELG00000020522.1	5434.71	0.452992	0.11285	4.01409	5.96748e-05	0.00256742
CTELG00000020568.1	79.7467	33.7054	4.84909	6.95087	3.63041e-12	8.9811e-10
CTELG00000020585.2	7645.72	0.70734	0.238516	2.96559	0.00302103	0.0562712
CTELG00000020602.1	3504.81	0.455331	0.132173	3.44495	0.000571173	0.0162452
CTELG00000020603.1	963.033	0.796448	0.269364	2.95677	0.00310881	0.0574562
CTELG00000020647.2	160.42	5.46102	1.83376	2.97805	0.00290084	0.0549379
CTELG00000020687.4	6738.38	0.565551	0.178831	3.16249	0.00156424	0.0352459
CTELG00000020763.1	91.9477	1.73068	0.566947	3.05263	0.00226849	0.045579
CTELG00000020780.1	1685.79	0.28168	0.0983537	2.86394	0.00418403	0.0709255
CTELG00000020802.1	5503.21	0.464429	0.149902	3.09823	0.00194683	0.0410981
CTELG00000020804.1	7068.05	0.682433	0.202461	3.37069	0.000749793	0.0199182
CTELG00000020825.1	591.61	0.581984	0.169943	3.4246	0.000615716	0.0171627
CTELG00000020942.1	51946.4	0.548879	0.134638	4.0767	4.56801e-05	0.00203156
CTELG00000021083.2	82.5652	1.58725	0.492511	3.22277	0.00126957	0.029823
CTELG00000021103.2	21474.1	0.630286	0.223027	2.82606	0.00471251	0.0776126
CTELG00000021109.1	97.3542	1.32401	0.45939	2.88211	0.00395023	0.0682283
CTELG00000021186.1	3147.57	0.544454	0.179793	3.02822	0.00245999	0.048443
CTELG00000021278.3	639.36	7.98731	2.19029	3.64669	0.000265642	0.00888552
CTELG00000021317.1	191.829	3.64965	1.13135	3.22592	0.0012557	0.029585
CTELG00000021432.1	45.1984	2.43195	0.7575	3.21049	0.00132509	0.0307921
CTELG00000021437.1	45.17	5.16768	1.83171	2.82123	0.00478393	0.0783002
CTELG00000021479.1	4837.05	0.385231	0.14094	2.7333	0.00627039	0.0943193
CTELG00000021803.1	7675.74	0.839491	0.304415	2.75772	0.00582068	0.0898799
CTELG00000021803.2	6101.71	0.789778	0.188815	4.18281	2.87924e-05	0.00137861
CTELG00000022009.1	763.205	0.765318	0.244858	3.12555	0.00177472	0.038919
CTELG00000022028.1	56.0583	4.84712	1.65122	2.93547	0.00333043	0.0604236
CTELG00000022054.2	2045.75	0.896293	0.326787	2.74274	0.00609281	0.0927952
CTELG00000022074.1	2070.25	0.391881	0.139939	2.80037	0.00510448	0.082523
CTELG00000022079.1	5987.86	0.490253	0.128923	3.80269	0.000143135	0.00532808
CTELG00000022079.2	224.877	1.80904	0.593572	3.04771	0.00230589	0.0462132
CTELG00000022211.1	1564.68	0.721804	0.21871	3.30027	0.000965909	0.0244813
CTELG00000022221.1	21830.9	1.09381	0.216891	5.04312	4.58003e-07	3.8435e-05
CTELG00000022233.1	84.7625	8.53656	2.85901	2.98584	0.00282798	0.0539923
CTELG00000022241.1	9346.99	0.812955	0.260498	3.12078	0.00180376	0.039274
CTELG00000022245.1	409.083	5.08059	1.72221	2.95004	0.00317728	0.0582681
CTELG00000022261.2	67.0385	7.37055	2.33252	3.15991	0.00157816	0.0355259
CTELG00000022374.1	234.417	1.6011	0.443844	3.60736	0.000309332	0.0100497
CTELG00000022376.1	6659.4	0.534927	0.165708	3.22814	0.001246	0.0293856
CTELG00000022377.1	16705.5	0.467108	0.161229	2.89718	0.00376534	0.0658976
CTELG00000022528.1	8298.77	0.335849	0.109817	3.05827	0.0022262	0.0450593
CTELG00000022562.1	737.922	1.50676	0.489266	3.07964	0.00207252	0.0427259
CTELG00000022564.1	761.122	0.749211	0.269413	2.7809	0.00542078	0.08594
CTELG00000022652.1	9449.47	0.482417	0.173117	2.78665	0.00532557	0.084998
CTELG00000022738.1	752.025	0.977081	0.271517	3.5986	0.000319938	0.0102678
CTELG00000022783.1	3456.76	0.478701	0.125297	3.82054	0.000133158	0.00501592
CTELG00000022825.1	4847.59	0.51224	0.139298	3.6773	0.000235716	0.00803161
CTELG00000022839.1	15177.2	0.748652	0.112043	6.6818	2.36029e-11	5.14261e-09
CTELG00000022916.1	1971.17	0.392812	0.136452	2.87876	0.00399239	0.0687566
CTELG00000022939.2	10244.9	0.589895	0.129152	4.56743	4.93733e-06	0.000303027
CTELG00000022955.1	5319.44	0.58709	0.20294	2.89293	0.00381668	0.0665021
CTELG00000022975.1	218.371	4.43419	1.53096	2.89635	0.00377527	0.0659742
CTELG00000023022.2	14673.9	0.443228	0.141934	3.12277	0.00179159	0.0391429
CTELG00000023045.1	7237.04	0.449384	0.155719	2.88587	0.00390339	0.0677148
CTELG00000023101.1	10058.1	0.489743	0.143687	3.4084	0.000653451	0.0179616
CTELG00000023134.1	99.3017	1.45621	0.474931	3.06614	0.00216839	0.0441657
CTELG00000023165.1	3905.64	0.675138	0.246585	2.73795	0.00618234	0.0938007
CTELG00000023436.1	374.678	4.27862	1.57664	2.71376	0.00665246	0.0983131
CTELG00000023584.1	822.196	1.04455	0.357888	2.91866	0.00351536	0.0627808
CTELG00000023623.2	70.7064	5.31691	1.94587	2.73241	0.00628738	0.0945056
CTELG00000023633.1	1014.1	0.5882	0.21324	2.75839	0.00580869	0.0898526
CTELG00000023724.2	81.7791	6.89262	2.22327	3.10021	0.00193381	0.0409324
CTELG00000023726.2	102.344	7.33565	2.50299	2.93076	0.00338139	0.0611612
CTELG00000023896.1	937.332	3.66274	0.952242	3.84644	0.000119845	0.0046055
CTELG00000023904.1	3382.61	0.419087	0.148445	2.82317	0.00475514	0.0780441
CTELG00000023957.1	2440.51	0.605271	0.214945	2.81594	0.0048635	0.0793291
CTELG00000024062.1	6756.76	0.785548	0.14199	5.53241	3.15862e-08	3.58919e-06
CTELG00000024254.1	5516.27	6.18984	2.22048	2.78761	0.00530988	0.0848045
CTELG00000024276.3	236.771	3.22871	0.968997	3.33202	0.000862196	0.0223053
CTELG00000024601.1	7516.35	0.570118	0.166866	3.41663	0.000634021	0.0175086
CTELG00000024662.1	186.287	2.85045	1.03449	2.75541	0.00586179	0.09028
CTELG00000024692.1	5109.38	1.14165	0.417435	2.73492	0.00623948	0.0941894
CTELG00000024693.1	11310.9	0.668039	0.181692	3.67677	0.000236208	0.00803683
CTELG00000024740.2	6913.68	0.643083	0.142051	4.52712	5.97921e-06	0.000356785
CTELG00000024886.1	31.3842	1.24474	0.454742	2.73724	0.00619564	0.0938395
CTELG00000024891.1	51.6929	4.42799	1.63359	2.71059	0.00671627	0.098887
CTELG00000024899.1	5190.89	0.518184	0.16351	3.16912	0.001529	0.0346491
CTELG00000024976.5	82.9461	6.87126	1.9219	3.57524	0.000349907	0.0110066
CTELG00000025166.1	165.089	2.99271	1.07833	2.77531	0.00551496	0.0870843
CTELG00000025199.1	9839.04	0.822944	0.157767	5.21621	1.82621e-07	1.72106e-05
CTELG00000025291.1	401.478	5.12136	1.48698	3.44414	0.000572887	0.0162745
CTELG00000025425.1	2761.5	0.842052	0.25769	3.26769	0.00108428	0.0264276
CTELG00000025453.1	14224.8	0.350613	0.113813	3.08061	0.00206578	0.042624
CTELG00000025635.1	832.712	0.437266	0.155262	2.81631	0.00485795	0.0792931
CTELG00000025736.1	6711.81	0.355918	0.0715731	4.97279	6.59961e-07	5.31302e-05
CTELG00000025875.1	8684.39	0.505788	0.158871	3.18364	0.00145438	0.0332863
CTELG00000025888.1	37.4133	5.88933	1.64334	3.58376	0.000338687	0.010744
CTELG00000025961.1	233.04	2.51043	0.571126	4.39559	1.10474e-05	0.000618784
CTELG00000025994.1	7911.56	1.04183	0.342166	3.04481	0.00232824	0.0465182
CTELG00000026008.1	100.199	4.88518	1.68665	2.89638	0.00377499	0.0659742
CTELG00000026061.1	5259.88	0.28305	0.0823487	3.43722	0.00058772	0.0165769
CTELG00000026081.1	126.949	6.279	1.53535	4.08963	4.3207e-05	0.00193608
CTELG00000026187.1	8655.94	0.462664	0.128918	3.58882	0.000332178	0.0105891
CTELG00000026253.1	3522.63	0.479605	0.162989	2.94256	0.00325508	0.0593739
CTELG00000026254.1	1410.61	0.750465	0.265768	2.82377	0.00474631	0.078007
CTELG00000026288.1	4376.55	0.359946	0.13151	2.73703	0.00619961	0.0938398
CTELG00000026549.2	114.616	5.97508	2.15825	2.76849	0.00563173	0.0883408
CTELG00000026647.1	48.9457	2.10378	0.637057	3.30234	0.000958822	0.0243541
CTELG00000026724.1	4658.81	0.662198	0.215368	3.07473	0.00210696	0.0432483
CTELG00000026728.1	6435.65	0.487435	0.17381	2.80442	0.00504078	0.0817062
CTELG00000026844.2	237.518	7.16409	1.98158	3.61535	0.000299944	0.00979829
CTELG00000026896.1	2321.7	0.579351	0.202652	2.85884	0.00425187	0.0716527
CTELG00000026954.1	32.9202	7.21183	2.1614	3.33664	0.000847969	0.0220574
CTELG00000027163.1	51.865	4.95538	1.62246	3.05424	0.00225632	0.0453728
CTELG00000027164.1	6963.09	1.21622	0.390508	3.11446	0.00184282	0.0398227
CTELG00000027165.1	6186.37	0.632902	0.144102	4.39204	1.12291e-05	0.000624437
CTELG00000027439.2	362.373	5.04881	1.85929	2.71546	0.00661844	0.0979034
CTELG00000027451.1	112.909	4.51896	1.66931	2.70708	0.0067878	0.0992895
CTELG00000027566.1	190.72	1.81313	0.569493	3.18376	0.00145374	0.0332863
CTELG00000027815.1	40.9628	5.21914	1.59803	3.26599	0.00109081	0.026509
CTELG00000027936.1	214.912	1.22781	0.298317	4.11579	3.85851e-05	0.00177539
CTELG00000028199.1	107.143	1.47297	0.511042	2.88228	0.00394808	0.0682283
CTELG00000028211.1	27.8366	3.4051	1.1855	2.8723	0.00407494	0.0697906
CTELG00000028232.1	181.221	0.769337	0.271474	2.83393	0.00459792	0.0764142
CTELG00000028243.1	2233.04	0.446647	0.136149	3.28056	0.001036	0.0256752
CTELG00000028244.1	44375.1	0.521581	0.183067	2.84913	0.00438392	0.0733712
CTELG00000028301.2	116.118	7.43797	2.15698	3.44832	0.000564087	0.0160822
CTELG00000028356.1	40.8544	5.26513	1.76702	2.97968	0.00288554	0.0547213
CTELG00000028473.1	1206.69	0.349645	0.103804	3.36833	0.000756246	0.0200671
CTELG00000028505.2	7078.91	0.835873	0.15155	5.51548	3.47832e-08	3.87825e-06
CTELG00000028970.1	728.091	2.85632	0.740664	3.85643	0.000115056	0.00445751
CTELG00000029012.1	72.2329	2.45045	0.817387	2.9979	0.00271844	0.0525307
CTELG00000029019.1	1452.68	0.514236	0.157375	3.26758	0.00108473	0.0264276
CTELG00000029496.1	92.5733	5.18791	1.66826	3.10978	0.00187228	0.0401307
CTELG00000029752.1	255.378	1.65182	0.394365	4.18855	2.80737e-05	0.00134964
CTELG00000029877.3	131.969	5.77266	2.06515	2.79527	0.00518559	0.083477
CTELG00000030292.2	173.4	4.97401	1.64076	3.03153	0.00243318	0.0479549
CTELG00000030325.1	165.894	6.93331	2.13605	3.24585	0.00117099	0.0280341
CTELG00000030587.1	67.1682	4.83363	1.76564	2.73761	0.00618872	0.0938007
CTELG00000031088.1	126.73	5.44884	1.68939	3.22534	0.00125824	0.0296154
CTELG00000031107.1	1345.63	3.26097	0.69717	4.67744	2.90479e-06	0.000194876
CTELG00000031165.1	240.4	2.0243	0.67652	2.99222	0.00276954	0.0530863
CTELG00000031757.1	110.648	2.53998	0.8459	3.00269	0.00267605	0.0520503
CTELG00000031902.1	28.8486	2.23596	0.781556	2.86091	0.00422427	0.0712752
CTELG00000031926.1	135.407	4.9507	1.77531	2.78864	0.00529292	0.0847045
CTELG00000032004.1	102.425	4.50648	1.65424	2.7242	0.00644567	0.0959739
CTELG00000032065.1	46.1946	1.81772	0.480794	3.78067	0.000156409	0.00573114
CTELG00000032170.1	156.283	0.988692	0.272012	3.63473	0.00027827	0.0092818
CTELG00000032466.1	74.4896	1.54531	0.552861	2.79512	0.0051881	0.083477
CTELG00000032468.1	48.8929	5.05014	1.59397	3.16827	0.00153349	0.0347176
CTELG00000032506.1	131.013	2.93258	1.05263	2.78595	0.00533718	0.0851261
CTELG00000032632.1	99.2392	1.03174	0.328533	3.14044	0.00168694	0.0374773
CTELG00000032651.1	31.2791	4.66145	1.67177	2.78833	0.00529806	0.0847298
CTELG00000032720.1	2006.99	0.750831	0.256664	2.92534	0.00344075	0.0619048
CTELG00000033045.1	50.5047	1.94615	0.669458	2.90705	0.00364852	0.0644229
CTELG00000033851.1	221.889	5.09609	1.56936	3.24724	0.00116531	0.0279828
CTELG00000034049.1	64.7199	5.00804	1.59137	3.14701	0.00164952	0.0368181
CTELG00000034396.1	279.628	1.65959	0.405263	4.0951	4.21994e-05	0.0019017
CTELG00000034644.1	179.842	6.68095	1.52161	4.39071	1.1298e-05	0.000625448
CTELG00000034665.1	50.0669	5.5833	1.60104	3.4873	0.000487918	0.0143588
CTELG00000035080.1	99.0877	16.6523	2.72313	6.11513	9.64777e-10	1.50956e-07
CTELG00000035164.1	402.692	3.86552	1.19442	3.23631	0.00121084	0.028785
CTELG00000035361.1	230.9	5.64201	1.70221	3.31452	0.000918018	0.0234178
CTELG00000035531.1	30.8484	4.9738	1.71349	2.90273	0.0036993	0.0649401
CTELG00000035799.1	182.675	6.33456	2.28143	2.77658	0.00549342	0.0868597
CTELG00000035993.1	79.4223	4.8764	1.56298	3.11993	0.00180891	0.0393045
CTELG00000036071.1	32.6816	3.89102	1.18789	3.27557	0.00105449	0.0260594
CTELG00000036131.1	72.1176	1.30668	0.473281	2.7609	0.0057642	0.0897077
CTELG00000036147.1	52.3975	5.56379	2.04869	2.71578	0.00661194	0.0978972
CTELG00000036999.1	67.7759	5.08167	1.55484	3.26829	0.001082	0.0264276
CTELG00000037414.1	260.768	4.48851	1.62731	2.75824	0.00581134	0.0898526
CTELG00000037584.1	229.292	4.77015	1.64723	2.89586	0.00378117	0.0660288
