# Supplementary material for: Cell fate specification modes shape transcriptome evolution in the highly conserved spiral cleavage
Source: EMBO Rep. 2025 Sep 4;26(20):5088–114. doi: 10.1038/s44319-025-00569-4 (PMC12550047; doi:10.1038/s44319-025-00569-4)
Supplement: Supplementary file 20 — Dataset EV18 [file 44319_2025_569_MOESM20_ESM.xlsx]

## Sheet: Sheet1
Dataset EV18 – Downregulated genes between the 2-cell stage and the zygote in C. teleta.

## Sheet: Dataset EV18
Gene_ID	Basemean	log2FoldChange	lfcSE	stat	pvalue	padj
CTELG00000000001.1	1563.46	-1.41162	0.518754	-2.72117	0.00650516	0.0966778
CTELG00000000027.1	4353.78	-0.643378	0.230314	-2.79349	0.00521432	0.0838415
CTELG00000000029.1	2004.99	-2.73821	0.307652	-8.90034	5.56752e-19	4.55942e-16
CTELG00000000051.1	571.564	-1.65302	0.226497	-7.29819	2.91666e-13	9.11418e-11
CTELG00000000059.1	369.226	-2.0139	0.460471	-4.37356	1.22236e-05	0.000662779
CTELG00000000065.1	305.438	-2.00518	0.727042	-2.75799	0.00581572	0.0898618
CTELG00000000111.1	1188.69	-1.94257	0.457144	-4.24937	2.14373e-05	0.00105626
CTELG00000000111.2	1231.26	-1.10427	0.367919	-3.00138	0.00268755	0.0521459
CTELG00000000118.1	254.941	-4.61406	1.66567	-2.77009	0.005604	0.0879639
CTELG00000000182.1	367.44	-2.18757	0.512655	-4.26713	1.98004e-05	0.000987899
CTELG00000000235.1	583.558	-1.33052	0.43455	-3.06184	0.00219982	0.0446908
CTELG00000000256.1	1631.72	-0.575906	0.160892	-3.57945	0.000344318	0.0108739
CTELG00000000266.1	1583.74	-0.736884	0.138171	-5.33314	9.65304e-08	9.673e-06
CTELG00000000284.1	702.138	-1.09073	0.253974	-4.29467	1.74954e-05	0.0008929
CTELG00000000345.1	865.678	-0.672018	0.234871	-2.86122	0.00422007	0.0712752
CTELG00000000373.1	865.131	-1.49186	0.288775	-5.16616	2.38957e-07	2.18269e-05
CTELG00000000394.1	286.775	-0.919202	0.295534	-3.11031	0.00186889	0.0400943
CTELG00000000395.1	1553.17	-1.78446	0.237192	-7.52327	5.3425e-14	1.89372e-11
CTELG00000000412.1	577.741	-2.51904	0.411881	-6.11595	9.59847e-10	1.50956e-07
CTELG00000000457.1	1143.85	-1.78526	0.228645	-7.80802	5.80933e-15	2.3384e-12
CTELG00000037631.1	1565.59	-0.94097	0.209369	-4.4943	6.9798e-06	0.000411323
CTELG00000000483.1	171.698	-1.21117	0.420391	-2.88104	0.00396363	0.0683603
CTELG00000000489.1	786.579	-0.565787	0.168869	-3.35045	0.000806798	0.0212424
CTELG00000000521.1	524.587	-1.05954	0.222571	-4.76045	1.93162e-06	0.000136937
CTELG00000000533.1	2144.16	-2.10524	0.523261	-4.02331	5.73851e-05	0.00247789
CTELG00000000539.1	1583.75	-1.19546	0.300099	-3.98357	6.7888e-05	0.00286881
CTELG00000000590.1	412.216	-1.19886	0.278966	-4.29752	1.72717e-05	0.00088593
CTELG00000000593.1	651.353	-0.904345	0.297929	-3.03544	0.00240186	0.0474163
CTELG00000000650.1	5483.88	-0.575661	0.15903	-3.61982	0.000294808	0.0096896
CTELG00000000664.1	260.314	-2.81745	0.834516	-3.37615	0.000735068	0.0196368
CTELG00000000694.1	1665.51	-0.933946	0.194748	-4.79567	1.62132e-06	0.000117392
CTELG00000000701.1	1067.21	-0.89718	0.277496	-3.23312	0.00122445	0.0290215
CTELG00000000706.1	546.728	-1.43864	0.28738	-5.00605	5.55585e-07	4.5656e-05
CTELG00000000719.1	591.018	-0.663989	0.233549	-2.84304	0.00446857	0.0745777
CTELG00000000720.1	1921.85	-0.613828	0.199953	-3.06986	0.00214158	0.0437697
CTELG00000000725.1	500.34	-2.50202	0.922791	-2.71136	0.00670084	0.0987226
CTELG00000000733.1	210.668	-1.80659	0.654404	-2.76067	0.00576828	0.0897125
CTELG00000000765.1	841.346	-1.2143	0.349697	-3.47243	0.000515766	0.0149926
CTELG00000000773.1	235.78	-1.98411	0.478461	-4.14686	3.37068e-05	0.00159781
CTELG00000000774.1	1508.33	-1.97884	0.431805	-4.58272	4.58969e-06	0.0002876
CTELG00000000800.1	1476.06	-0.956115	0.202151	-4.7297	2.24852e-06	0.000155686
CTELG00000000823.1	973.758	-0.833553	0.269035	-3.0983	0.00194633	0.0410981
CTELG00000000836.2	576.476	-1.48758	0.325759	-4.5665	4.9593e-06	0.000303553
CTELG00000001041.1	1421.05	-1.25256	0.232885	-5.37846	7.51257e-08	7.7911e-06
CTELG00000001053.1	303.191	-1.39333	0.490204	-2.84235	0.00447821	0.0746518
CTELG00000001054.1	107.785	-4.65312	1.67265	-2.78188	0.00540448	0.0857389
CTELG00000001070.1	723.395	-1.74006	0.344456	-5.05161	4.38105e-07	3.69227e-05
CTELG00000001078.3	1520.28	-2.58558	0.779262	-3.31799	0.000906688	0.0232286
CTELG00000001142.1	287.335	-2.81878	0.939653	-2.99981	0.0027015	0.0523312
CTELG00000001183.1	832.717	-1.00219	0.230429	-4.34922	1.36624e-05	0.000729141
CTELG00000001189.3	5318.54	-10.1696	2.33885	-4.3481	1.37323e-05	0.000731229
CTELG00000001198.1	195.186	-1.02572	0.351172	-2.92084	0.0034909	0.0624758
CTELG00000001250.1	957.47	-0.51514	0.179823	-2.86471	0.00417385	0.0708035
CTELG00000001292.1	1058.65	-2.39558	0.584594	-4.09785	4.1701e-05	0.00188281
CTELG00000001314.1	1670.42	-1.47739	0.324285	-4.55584	5.21757e-06	0.000316642
CTELG00000001335.1	53.1626	-6.18335	1.78094	-3.47197	0.000516658	0.0150001
CTELG00000001346.1	297.246	-1.61588	0.384903	-4.19814	2.69113e-05	0.00130166
CTELG00000001353.1	642.341	-1.62147	0.231609	-7.00093	2.54276e-12	6.35663e-10
CTELG00000001387.1	733.548	-0.53275	0.182684	-2.91624	0.00354279	0.0630245
CTELG00000001395.2	1288.43	-1.22482	0.357411	-3.42693	0.000610447	0.017076
CTELG00000001397.1	494.212	-2.73811	0.955562	-2.86544	0.00416431	0.0707932
CTELG00000001424.1	3173.29	-0.531031	0.189019	-2.8094	0.00496338	0.0807919
CTELG00000001428.1	3879.99	-2.15731	0.305133	-7.07007	1.54856e-12	4.107e-10
CTELG00000001518.1	57.407	-2.53104	0.541374	-4.67521	2.93653e-06	0.00019645
CTELG00000001540.1	2265.09	-4.47884	1.55637	-2.87775	0.00400523	0.0688778
CTELG00000001551.1	2015.49	-0.709653	0.229947	-3.08615	0.00202764	0.0422777
CTELG00000001554.1	1150.06	-3.1093	0.229208	-13.5654	6.41991e-42	3.81166e-38
CTELG00000001559.1	1239.37	-0.710745	0.16393	-4.33566	1.45322e-05	0.000766947
CTELG00000001583.1	897.199	-1.01741	0.341468	-2.97951	0.0028871	0.0547213
CTELG00000001611.1	3923.76	-0.454473	0.135886	-3.34452	0.000824244	0.0215583
CTELG00000001668.1	467.568	-1.0299	0.240712	-4.27853	1.88128e-05	0.000944576
CTELG00000001675.1	633.171	-0.695417	0.226371	-3.07202	0.00212614	0.0435291
CTELG00000001711.1	563.874	-2.39183	0.38252	-6.25282	4.03095e-10	6.83793e-08
CTELG00000001718.1	192.474	-1.48668	0.526947	-2.82131	0.00478282	0.0783002
CTELG00000001724.1	2527.34	-0.937935	0.260245	-3.60405	0.000313295	0.010118
CTELG00000001760.1	342.362	-2.51537	0.845375	-2.97545	0.00292561	0.0552307
CTELG00000001796.1	256.915	-1.35877	0.3793	-3.58232	0.000340557	0.0107839
CTELG00000001814.1	738.93	-1.50201	0.362987	-4.13792	3.50467e-05	0.00164491
CTELG00000001817.1	2675.29	-1.60399	0.328231	-4.88678	1.02497e-06	7.84451e-05
CTELG00000001837.1	1397.8	-4.71804	1.54869	-3.04648	0.00231539	0.0463254
CTELG00000001870.1	1309.36	-0.885546	0.245197	-3.61158	0.000304343	0.00990114
CTELG00000001871.1	1146.33	-1.47849	0.454247	-3.2548	0.0011347	0.0273307
CTELG00000001912.1	592.966	-1.5391	0.533764	-2.88348	0.00393304	0.0681208
CTELG00000001960.1	3168.62	-2.93998	0.928866	-3.16513	0.00155016	0.0350284
CTELG00000001977.1	4014.61	-0.922435	0.230359	-4.00433	6.21923e-05	0.00266127
CTELG00000001999.1	2016.15	-0.554001	0.202466	-2.73627	0.00621401	0.0939978
CTELG00000002007.1	688.749	-1.14383	0.370296	-3.08895	0.00200866	0.0419926
CTELG00000002017.1	591.057	-1.82963	0.335068	-5.46047	4.74877e-08	5.08011e-06
CTELG00000002025.1	399.214	-1.57488	0.4068	-3.87138	0.000108219	0.00423409
CTELG00000002082.1	2089.86	-1.29466	0.190158	-6.80836	9.87203e-12	2.29854e-09
CTELG00000002084.1	6767.67	-0.394214	0.144184	-2.7341	0.00625519	0.0942605
CTELG00000002087.1	715.893	-1.71134	0.535049	-3.19848	0.00138154	0.0319166
CTELG00000002097.1	1925.6	-2.38526	0.257017	-9.28055	1.68607e-20	1.82011e-17
CTELG00000002108.1	381.538	-1.43133	0.361327	-3.96131	7.4541e-05	0.00308948
CTELG00000002169.1	721.557	-1.34161	0.275522	-4.86935	1.11967e-06	8.36195e-05
CTELG00000002178.1	773.045	-1.25712	0.29094	-4.32087	1.55412e-05	0.000811183
CTELG00000002178.2	374.942	-1.00663	0.348404	-2.88927	0.00386133	0.0671816
CTELG00000002191.1	1526.11	-0.669953	0.203014	-3.30003	0.000966729	0.0244813
CTELG00000002205.1	263.362	-1.95982	0.662584	-2.95784	0.00309799	0.0573454
CTELG00000002247.1	1600.15	-0.652183	0.141351	-4.61393	3.95121e-06	0.000254993
CTELG00000002248.1	444.243	-1.5867	0.549892	-2.88548	0.00390821	0.067749
CTELG00000002256.1	395.464	-2.75602	0.384252	-7.17243	7.36762e-13	2.08302e-10
CTELG00000002271.1	528.152	-1.39128	0.357607	-3.89054	0.000100022	0.00396565
CTELG00000002302.2	282.25	-2.6043	0.595417	-4.37392	1.22036e-05	0.000662779
CTELG00000002305.1	1105.05	-0.679485	0.187187	-3.62997	0.00028345	0.0094044
CTELG00000002334.1	289.436	-1.73245	0.503936	-3.43784	0.000586365	0.0165769
CTELG00000002361.1	738.773	-1.5566	0.524896	-2.96553	0.00302161	0.0562712
CTELG00000002372.1	514.26	-1.47972	0.205318	-7.20698	5.72047e-13	1.65938e-10
CTELG00000002436.1	1729.38	-0.983741	0.254792	-3.86096	0.000112944	0.00438284
CTELG00000002439.2	5846.03	-0.689323	0.184262	-3.74099	0.000183299	0.00650698
CTELG00000002480.1	1051.19	-0.903678	0.251034	-3.59982	0.000318434	0.0102414
CTELG00000002519.1	2071.5	-0.805273	0.186895	-4.3087	1.64219e-05	0.000849681
CTELG00000002536.1	433.451	-0.836562	0.278647	-3.00222	0.00268014	0.0520751
CTELG00000002540.1	1402.18	-0.851634	0.23555	-3.61551	0.000299754	0.00979829
CTELG00000002597.1	1299.24	-0.719017	0.140948	-5.10127	3.37374e-07	3.00086e-05
CTELG00000002622.1	1676.41	-1.76988	0.26839	-6.59444	4.26853e-11	8.59095e-09
CTELG00000002644.1	167.02	-0.921868	0.33706	-2.73503	0.00623747	0.0941894
CTELG00000002649.1	198.199	-1.50249	0.457911	-3.28118	0.00103373	0.0256752
CTELG00000002656.1	604.714	-1.29915	0.370469	-3.50677	0.000453587	0.0135153
CTELG00000002696.2	426.368	-1.88058	0.506558	-3.71247	0.000205244	0.00711583
CTELG00000002742.2	532.331	-5.63983	1.60542	-3.51298	0.000443108	0.0132536
CTELG00000002745.1	2841.16	-0.766393	0.181588	-4.2205	2.43762e-05	0.00118629
CTELG00000002746.1	875.963	-0.875348	0.231557	-3.78027	0.000156656	0.00573114
CTELG00000002751.1	39.2414	-4.73704	1.65443	-2.86325	0.00419318	0.0710299
CTELG00000002776.1	843.105	-1.47298	0.304323	-4.84017	1.2973e-06	9.59798e-05
CTELG00000002797.1	728.377	-1.94623	0.297983	-6.53133	6.51865e-11	1.24714e-08
CTELG00000002813.4	453.972	-0.898273	0.261167	-3.43946	0.000582881	0.0165189
CTELG00000002840.1	478.926	-1.35918	0.253218	-5.36765	7.97676e-08	8.23653e-06
CTELG00000002859.2	74.8591	-6.44319	1.96807	-3.27387	0.00106087	0.0261084
CTELG00000002866.1	922.856	-1.24311	0.271702	-4.57529	4.75565e-06	0.00029566
CTELG00000002880.2	654.87	-0.818324	0.202454	-4.04202	5.2992e-05	0.00231343
CTELG00000002884.1	198.07	-1.51648	0.347971	-4.35806	1.3122e-05	0.000703465
CTELG00000002897.1	763.669	-1.0433	0.255431	-4.08448	4.41757e-05	0.00197576
CTELG00000002898.1	644.34	-1.0264	0.345402	-2.9716	0.00296251	0.0557501
CTELG00000002899.1	307.194	-3.99255	0.567806	-7.03154	2.04267e-12	5.1608e-10
CTELG00000002902.1	60.1456	-2.21779	0.740548	-2.9948	0.00274628	0.0529395
CTELG00000002918.1	1806.54	-1.34336	0.251243	-5.34685	8.94986e-08	9.08334e-06
CTELG00000002924.1	2916.53	-1.31015	0.257193	-5.09404	3.50512e-07	3.09454e-05
CTELG00000002940.1	705.074	-1.42041	0.334262	-4.24938	2.14366e-05	0.00105626
CTELG00000002946.1	723.836	-0.624005	0.165469	-3.77112	0.000162514	0.00591048
CTELG00000002947.1	337.959	-1.97188	0.34573	-5.70353	1.17352e-08	1.50648e-06
CTELG00000002952.1	633.532	-2.56894	0.726564	-3.53574	0.000406634	0.0124448
CTELG00000002961.1	1200.46	-1.44319	0.444521	-3.24661	0.00116787	0.0279877
CTELG00000002972.1	206.542	-2.94435	0.490158	-6.00695	1.89043e-09	2.77135e-07
CTELG00000003016.2	329.798	-4.16715	1.42385	-2.92668	0.00342605	0.0617586
CTELG00000003035.1	1781.92	-0.961275	0.206877	-4.6466	3.37445e-06	0.000221994
CTELG00000003098.1	517.507	-1.15619	0.380261	-3.04053	0.00236163	0.0468196
CTELG00000003105.1	552.696	-4.66844	1.64194	-2.84325	0.00446567	0.0745777
CTELG00000003114.1	3508.3	-0.614719	0.149539	-4.11076	3.94357e-05	0.00180454
CTELG00000003152.1	3077.63	-0.61562	0.208238	-2.95633	0.00311323	0.0574931
CTELG00000003160.1	214.846	-2.40365	0.419552	-5.72909	1.00968e-08	1.31033e-06
CTELG00000003226.1	974.784	-1.48812	0.338857	-4.39158	1.12527e-05	0.000624437
CTELG00000003227.1	520.542	-0.798812	0.222905	-3.58363	0.000338846	0.010744
CTELG00000003243.2	229.504	-1.7209	0.547828	-3.14132	0.00168189	0.0374001
CTELG00000003245.1	159.222	-1.3684	0.499381	-2.7402	0.00614024	0.0933055
CTELG00000003258.1	186.887	-0.997619	0.332313	-3.00205	0.00268171	0.0520751
CTELG00000003263.1	15270.1	-1.07425	0.235462	-4.56233	5.05896e-06	0.000308857
CTELG00000003267.1	176.089	-1.09772	0.323028	-3.39823	0.000678223	0.0185139
CTELG00000003294.1	548.058	-1.05612	0.297677	-3.54788	0.000388341	0.0120244
CTELG00000003313.1	136.35	-1.42972	0.521299	-2.7426	0.00609543	0.0927952
CTELG00000003332.1	691.961	-1.44843	0.272113	-5.32291	1.02121e-07	1.01903e-05
CTELG00000003333.1	3612.64	-0.643195	0.143363	-4.48649	7.24064e-06	0.000424588
CTELG00000003371.1	3556.87	-1.27992	0.312931	-4.09009	4.31203e-05	0.00193585
CTELG00000003372.1	225.413	-1.53862	0.402875	-3.81909	0.000133944	0.0050333
CTELG00000003384.1	868.614	-1.45995	0.333665	-4.37552	1.21146e-05	0.000661617
CTELG00000003428.1	531.182	-1.22835	0.32426	-3.78816	0.00015177	0.0056014
CTELG00000003459.1	860.99	-0.791147	0.179522	-4.40697	1.04825e-05	0.000592734
CTELG00000003473.1	116.831	-1.39338	0.464919	-2.99703	0.00272624	0.0526385
CTELG00000003481.1	1030.24	-0.54849	0.194061	-2.82639	0.00470762	0.0775859
CTELG00000003495.1	273.701	-2.14745	0.557384	-3.85273	0.000116806	0.00451063
CTELG00000003508.1	108.881	-4.67998	1.56293	-2.99436	0.0027502	0.0529719
CTELG00000003566.1	2689.3	-2.69448	0.300049	-8.98012	2.70461e-19	2.47045e-16
CTELG00000003615.1	66.2633	-1.84636	0.628711	-2.93674	0.00331685	0.0602231
CTELG00000003670.1	1491.36	-1.16862	0.265238	-4.40594	1.05325e-05	0.00059274
CTELG00000003699.1	841.218	-1.12863	0.145055	-7.78067	7.21388e-15	2.85537e-12
CTELG00000003709.1	998.137	-0.641224	0.236636	-2.70975	0.0067334	0.0990419
CTELG00000003751.1	722.935	-1.33343	0.340528	-3.91575	9.01223e-05	0.00363999
CTELG00000003755.2	1036.4	-1.36379	0.494296	-2.75906	0.00579681	0.0898526
CTELG00000003788.1	842.72	-0.787278	0.222553	-3.53748	0.000403964	0.0123827
CTELG00000003812.1	2519.96	-1.32737	0.264105	-5.02594	5.00977e-07	4.14554e-05
CTELG00000003814.1	3271.19	-1.24992	0.333816	-3.74434	0.000180867	0.00644957
CTELG00000003910.1	244.244	-2.84713	0.987503	-2.88316	0.00393713	0.0681208
CTELG00000003963.1	695.9	-1.80468	0.19397	-9.30393	1.35342e-20	1.53059e-17
CTELG00000003973.1	524.201	-1.37095	0.260152	-5.2698	1.36575e-07	1.30262e-05
CTELG00000004025.1	1063.08	-0.86835	0.287216	-3.02334	0.00250003	0.0490939
CTELG00000004045.1	1798.02	-0.950947	0.192128	-4.94956	7.43825e-07	5.90806e-05
CTELG00000004077.1	633.387	-1.3744	0.438135	-3.13692	0.00170731	0.0378235
CTELG00000004096.1	298.304	-0.952612	0.348479	-2.73363	0.00626407	0.0943193
CTELG00000004113.2	3873	-1.69655	0.280607	-6.04599	1.48491e-09	2.21793e-07
CTELG00000004159.1	2493.64	-1.55642	0.23893	-6.51412	7.3115e-11	1.36725e-08
CTELG00000004190.1	586.505	-0.718316	0.19239	-3.73364	0.000188729	0.00666442
CTELG00000004219.2	1077.23	-0.592067	0.213978	-2.76696	0.00565826	0.0885814
CTELG00000004233.1	817.884	-1.06851	0.271314	-3.9383	8.20618e-05	0.00335436
CTELG00000004251.1	5417.73	-0.823114	0.247397	-3.32711	0.000877532	0.0225791
CTELG00000004278.1	1030.37	-1.64703	0.335571	-4.90812	9.19521e-07	7.1365e-05
CTELG00000004318.1	867.474	-1.07708	0.328941	-3.2744	0.00105888	0.0260865
CTELG00000004355.4	2649.58	-1.42932	0.345722	-4.1343	3.56039e-05	0.00166448
CTELG00000004395.1	2083.32	-0.697548	0.215572	-3.2358	0.00121303	0.0288083
CTELG00000004402.1	2375.68	-0.657937	0.225853	-2.91312	0.00357836	0.0636096
CTELG00000004437.1	620.761	-1.769	0.339903	-5.20442	1.94604e-07	1.81954e-05
CTELG00000004439.1	2329.91	-1.23225	0.279452	-4.40952	1.036e-05	0.000588846
CTELG00000004456.1	280.013	-1.60643	0.372193	-4.31611	1.58805e-05	0.000827075
CTELG00000004522.2	537.775	-1.64457	0.326887	-5.03102	4.87885e-07	4.05132e-05
CTELG00000004552.2	1098.46	-1.06509	0.360769	-2.95228	0.00315438	0.0581174
CTELG00000004579.1	1372.3	-0.975219	0.211949	-4.60119	4.20078e-06	0.000267465
CTELG00000004604.1	2138.25	-1.20568	0.169189	-7.12625	1.03137e-12	2.81541e-10
CTELG00000004618.1	132.693	-8.71864	3.00164	-2.90462	0.00367695	0.0646379
CTELG00000004651.1	2167.48	-1.02372	0.331907	-3.08436	0.00203992	0.0423479
CTELG00000004657.1	1199.39	-0.854717	0.154059	-5.548	2.88963e-08	3.31526e-06
CTELG00000004663.1	1982.13	-0.598889	0.162165	-3.69309	0.000221548	0.00761439
CTELG00000004724.1	2709.59	-0.667713	0.188869	-3.53533	0.000407271	0.0124482
CTELG00000004741.1	855.518	-0.576468	0.211444	-2.72634	0.00640419	0.095656
CTELG00000004775.1	1049	-0.726181	0.266343	-2.72649	0.00640116	0.095656
CTELG00000004819.2	509.924	-2.21935	0.765328	-2.89987	0.00373316	0.0653826
CTELG00000004826.1	935.942	-1.46262	0.195779	-7.47077	7.97279e-14	2.70494e-11
CTELG00000004828.2	525.545	-0.967013	0.311819	-3.1012	0.00192738	0.0409049
CTELG00000004845.1	2696.54	-1.04055	0.308079	-3.37754	0.000731376	0.0196201
CTELG00000004874.1	959.494	-0.956884	0.192807	-4.96291	6.94432e-07	5.53425e-05
CTELG00000004884.1	632.106	-2.82943	0.315494	-8.96824	3.01295e-19	2.65017e-16
CTELG00000004908.1	692.066	-2.20142	0.381092	-5.77659	7.62275e-09	1.01136e-06
CTELG00000004940.2	301.563	-4.82525	1.48721	-3.2445	0.00117655	0.0281389
CTELG00000004945.1	1683.73	-0.905674	0.31606	-2.86551	0.00416338	0.0707932
CTELG00000004963.1	1063.54	-1.96585	0.49603	-3.96316	7.39632e-05	0.0030709
CTELG00000004979.1	982.389	-1.1092	0.321501	-3.45005	0.000560483	0.0159987
CTELG00000004981.1	1650.68	-0.842029	0.261329	-3.2221	0.00127254	0.0298237
CTELG00000005028.1	873.092	-5.54896	1.74415	-3.18147	0.0014653	0.0334288
CTELG00000005090.2	1322.84	-1.96164	0.232236	-8.44678	2.99449e-17	1.73454e-14
CTELG00000005128.1	429.768	-1.05221	0.303884	-3.46254	0.000535096	0.015457
CTELG00000005135.1	291.808	-1.32125	0.480315	-2.75079	0.00594521	0.0911707
CTELG00000005185.1	2017.87	-0.406058	0.145768	-2.78563	0.0053423	0.0851506
CTELG00000005186.1	916.453	-4.43475	0.513118	-8.64274	5.48794e-18	3.62036e-15
CTELG00000005189.1	655.595	-1.77564	0.256275	-6.92866	4.24844e-12	1.02955e-09
CTELG00000005200.1	1174.53	-0.465777	0.164614	-2.82951	0.00466192	0.0772476
CTELG00000005208.1	234.999	-3.40189	0.513177	-6.62907	3.37801e-11	7.03722e-09
CTELG00000005212.1	640.65	-1.63483	0.262477	-6.22849	4.70964e-10	7.93258e-08
CTELG00000005226.1	153.858	-2.22748	0.713171	-3.12334	0.0017881	0.0391028
CTELG00000005247.1	825.105	-2.75948	0.409892	-6.7322	1.67115e-11	3.74417e-09
CTELG00000005248.1	2104.04	-0.489777	0.160327	-3.05486	0.00225163	0.0453553
CTELG00000005251.1	4374.86	-0.880831	0.158622	-5.55304	2.8075e-08	3.23667e-06
CTELG00000005277.1	522.558	-1.00109	0.303775	-3.2955	0.000982473	0.0247617
CTELG00000005306.1	2010.49	-1.3835	0.250123	-5.53127	3.17914e-08	3.59531e-06
CTELG00000005311.1	334.192	-0.796934	0.284742	-2.79879	0.00512937	0.0827565
CTELG00000005329.1	370.834	-1.80669	0.537801	-3.3594	0.000781123	0.020635
CTELG00000005334.1	772.147	-2.50984	0.293486	-8.55183	1.21151e-17	7.37746e-15
CTELG00000005349.1	1033	-0.727357	0.261219	-2.78447	0.00536158	0.0852384
CTELG00000005350.1	1998.13	-0.963868	0.285407	-3.37716	0.000732372	0.0196201
CTELG00000005388.1	46.9152	-5.17612	1.67835	-3.08406	0.00204199	0.0423538
CTELG00000005406.1	434.391	-3.41544	0.339184	-10.0696	7.52894e-24	1.27718e-20
CTELG00000005450.1	81.8176	-1.45624	0.455734	-3.19537	0.00139653	0.0322001
CTELG00000005463.1	146.811	-1.41923	0.354403	-4.00456	6.21331e-05	0.00266127
CTELG00000005464.2	1657.09	-1.07873	0.227413	-4.74346	2.10102e-06	0.000146326
CTELG00000005517.1	549.18	-0.691393	0.248434	-2.783	0.00538583	0.0855001
CTELG00000005560.1	702.726	-2.4776	0.366404	-6.76194	1.36155e-11	3.07957e-09
CTELG00000005612.1	258.851	-1.53406	0.289765	-5.29416	1.19564e-07	1.16853e-05
CTELG00000005633.1	197.575	-1.08301	0.355825	-3.04366	0.00233717	0.0465649
CTELG00000005639.1	443.449	-1.47671	0.314953	-4.68867	2.74991e-06	0.000186062
CTELG00000005675.1	1483.33	-1.32078	0.267221	-4.94267	7.70604e-07	6.10036e-05
CTELG00000005698.1	953.997	-1.18271	0.29781	-3.97135	7.14657e-05	0.00299337
CTELG00000005741.1	1508.24	-0.385806	0.093516	-4.12556	3.69827e-05	0.00171879
CTELG00000005784.1	995.489	-0.773776	0.250446	-3.08959	0.0020043	0.0419385
CTELG00000005804.1	296.567	-2.05202	0.598931	-3.42614	0.000612228	0.0170856
CTELG00000005812.2	2783.75	-0.756095	0.193438	-3.90872	9.27864e-05	0.00372227
CTELG00000005909.1	1848.37	-1.66303	0.233204	-7.13122	9.94838e-13	2.74726e-10
CTELG00000005910.1	2786.04	-0.680712	0.20379	-3.34026	0.000837008	0.0218201
CTELG00000005937.1	1492.07	-1.36737	0.318169	-4.29763	1.72636e-05	0.00088593
CTELG00000005976.2	476.982	-1.15979	0.396975	-2.92156	0.00348282	0.0624253
CTELG00000006011.3	608.601	-1.57005	0.536594	-2.92596	0.00343392	0.0618288
CTELG00000006079.2	1003.49	-0.73395	0.232529	-3.15638	0.0015974	0.0359249
CTELG00000006152.1	19763.6	-0.433301	0.151574	-2.85868	0.00425409	0.0716527
CTELG00000006155.1	1771.8	-0.433379	0.11563	-3.74797	0.000178272	0.00639545
CTELG00000006217.2	936.252	-6.85631	1.85348	-3.69915	0.000216325	0.00744566
CTELG00000006226.2	86.4251	-3.68375	1.19077	-3.09358	0.00197754	0.0415616
CTELG00000006242.1	604.607	-2.17105	0.247566	-8.76958	1.79338e-18	1.29064e-15
CTELG00000006248.1	1213.32	-0.545445	0.20006	-2.72641	0.00640279	0.095656
CTELG00000006287.1	121.047	-2.72139	0.796063	-3.41857	0.000629515	0.0174247
CTELG00000006299.2	882.153	-1.31132	0.379481	-3.45557	0.000549131	0.0157504
CTELG00000006344.1	895.689	-0.929089	0.206035	-4.50937	6.50201e-06	0.000384265
CTELG00000006383.1	1821.58	-1.43185	0.191563	-7.47457	7.74577e-14	2.666e-11
CTELG00000006562.1	2553.77	-1.14762	0.281681	-4.07419	4.6174e-05	0.00204969
CTELG00000006572.1	254.726	-4.5279	1.53065	-2.95815	0.00309495	0.0573339
CTELG00000006612.1	720.053	-0.464079	0.145787	-3.18326	0.00145625	0.0332863
CTELG00000006690.1	162.911	-1.34731	0.461035	-2.92235	0.003474	0.0623613
CTELG00000006691.1	918.653	-4.35484	0.828158	-5.25847	1.45259e-07	1.3744e-05
CTELG00000006694.1	712.043	-2.48979	0.252754	-9.85066	6.80981e-23	1.01079e-19
CTELG00000006779.1	3659	-1.44212	0.384635	-3.74931	0.00017732	0.00638057
CTELG00000006820.1	2416.96	-0.597531	0.178421	-3.349	0.000811045	0.0212984
CTELG00000006822.1	1007.51	-0.713383	0.247559	-2.88167	0.00395575	0.0682741
CTELG00000006838.1	219.713	-1.54139	0.497691	-3.09709	0.00195429	0.0411822
CTELG00000006843.1	4962.38	-1.82845	0.241392	-7.57461	3.60203e-14	1.29613e-11
CTELG00000006917.1	2844.95	-1.90517	0.216188	-8.81256	1.22324e-18	9.37123e-16
CTELG00000006944.1	648.528	-1.34271	0.201055	-6.67833	2.41675e-11	5.18902e-09
CTELG00000007005.1	822.117	-1.20405	0.215945	-5.57572	2.46512e-08	2.89822e-06
CTELG00000007006.1	393.445	-1.32868	0.366609	-3.62424	0.000289807	0.00958584
CTELG00000007069.1	564.901	-2.12366	0.372089	-5.7074	1.14713e-08	1.4806e-06
CTELG00000007080.1	1115.79	-0.612413	0.217071	-2.82126	0.00478349	0.0783002
CTELG00000007085.1	645.637	-0.648555	0.233317	-2.77972	0.0054406	0.0861966
CTELG00000007093.1	1030.46	-0.483898	0.143023	-3.38336	0.000716042	0.0193023
CTELG00000007094.1	712.144	-1.83569	0.328293	-5.59162	2.24961e-08	2.65801e-06
CTELG00000007106.1	81.8319	-3.39176	0.656443	-5.16688	2.3803e-07	2.18262e-05
CTELG00000007107.1	238.67	-0.99932	0.362067	-2.76004	0.00577946	0.0898275
CTELG00000007115.1	436.96	-1.96109	0.349353	-5.61348	1.98302e-08	2.42756e-06
CTELG00000007120.1	527.276	-5.80337	1.24383	-4.66571	3.07553e-06	0.000204247
CTELG00000007166.1	1877.8	-1.46347	0.267352	-5.47394	4.40149e-08	4.75141e-06
CTELG00000007209.1	1359.32	-1.76682	0.299227	-5.90463	3.53437e-09	4.93751e-07
CTELG00000007255.1	1670.66	-1.16144	0.374553	-3.10088	0.00192945	0.0409049
CTELG00000007257.1	522.142	-1.45882	0.165538	-8.81262	1.22257e-18	9.37123e-16
CTELG00000007276.1	303.524	-3.51729	0.754279	-4.66312	3.11455e-06	0.000206038
CTELG00000007277.1	679.892	-0.993066	0.242125	-4.10147	4.1054e-05	0.00186067
CTELG00000007338.1	1170.45	-1.80841	0.288566	-6.26688	3.68347e-10	6.29343e-08
CTELG00000007339.2	161.819	-2.88024	0.47628	-6.04737	1.47231e-09	2.21304e-07
CTELG00000007374.2	783.484	-0.976796	0.213686	-4.57117	4.8502e-06	0.000299967
CTELG00000007420.1	1893.47	-0.393251	0.119321	-3.29574	0.000981625	0.0247617
CTELG00000007422.1	5421.34	-0.680169	0.233136	-2.91748	0.00352874	0.0628216
CTELG00000007450.1	2803.79	-0.925427	0.2277	-4.06424	4.81895e-05	0.0021312
CTELG00000007456.1	3470.64	-0.524876	0.151798	-3.45772	0.000544761	0.0156629
CTELG00000007475.1	697.189	-0.712752	0.228138	-3.12422	0.00178277	0.0390221
CTELG00000007497.2	848.582	-1.65225	0.324679	-5.08889	3.60172e-07	3.14012e-05
CTELG00000007512.1	979.784	-1.43904	0.367774	-3.91285	9.1215e-05	0.00367458
CTELG00000007514.1	1288.34	-0.98229	0.167571	-5.86194	4.57504e-09	6.2444e-07
CTELG00000007602.1	449.929	-0.871309	0.261399	-3.33325	0.000858383	0.0222309
CTELG00000007620.1	1647.24	-1.07174	0.280536	-3.82033	0.000133271	0.00501592
CTELG00000007625.1	163.602	-8.75552	2.03186	-4.30913	1.63902e-05	0.000849681
CTELG00000007625.2	251.91	-2.90498	0.746984	-3.88895	0.000100678	0.00398501
CTELG00000007645.1	279.551	-3.27341	0.843357	-3.88141	0.000103853	0.00409023
CTELG00000007707.1	4053.84	-0.673878	0.173374	-3.88684	0.000101559	0.0040132
CTELG00000007711.1	740.882	-1.70201	0.348561	-4.88296	1.04505e-06	7.95479e-05
CTELG00000007736.1	627.369	-0.720614	0.244615	-2.94591	0.0032201	0.0588715
CTELG00000007792.2	7375.51	-0.456785	0.152303	-2.99918	0.00270708	0.0523538
CTELG00000007814.1	1198.94	-0.533567	0.170248	-3.13406	0.00172404	0.0380168
CTELG00000007846.1	669.846	-2.70691	0.587702	-4.60593	4.10632e-06	0.00026357
CTELG00000007899.1	208.457	-2.65874	0.389165	-6.8319	8.37973e-12	1.9704e-09
CTELG00000007917.1	2235.53	-1.48775	0.433592	-3.43123	0.00060085	0.0168543
CTELG00000007921.1	1637.33	-1.33408	0.36421	-3.66295	0.00024933	0.00841101
CTELG00000007933.1	1186.87	-0.51164	0.15646	-3.27009	0.00107512	0.026363
CTELG00000007955.1	578.806	-2.04664	0.257229	-7.95649	1.76986e-15	8.57803e-13
CTELG00000007977.1	118.359	-4.55784	1.62355	-2.80732	0.00499557	0.0811489
CTELG00000008040.1	1029.89	-1.15322	0.207423	-5.55975	2.70169e-08	3.14522e-06
CTELG00000008058.1	336.313	-2.27545	0.476854	-4.77181	1.82582e-06	0.000130214
CTELG00000008101.1	637.183	-0.966621	0.209638	-4.6109	4.00935e-06	0.000258044
CTELG00000008149.1	783.36	-1.38498	0.174924	-7.91759	2.42158e-15	1.10596e-12
CTELG00000008222.1	2078.48	-0.507912	0.16955	-2.99564	0.00273869	0.052836
CTELG00000008262.1	111.325	-4.67342	1.05081	-4.44742	8.69065e-06	0.000504632
CTELG00000008262.2	546.935	-4.45534	0.417202	-10.6791	1.27497e-26	3.02792e-23
CTELG00000008297.1	2208.73	-0.507495	0.140986	-3.59962	0.000318682	0.0102414
CTELG00000008298.1	124.628	-1.25125	0.42745	-2.92725	0.00341978	0.0617145
CTELG00000008331.1	2555.97	-0.64572	0.183757	-3.51398	0.00044144	0.0132432
CTELG00000008343.1	848.977	-0.605491	0.195889	-3.09099	0.00199491	0.0418156
CTELG00000008346.1	554.304	-0.89393	0.255367	-3.50058	0.000464256	0.013782
CTELG00000008349.1	65.0542	-4.56869	1.56309	-2.92285	0.00346839	0.0623078
CTELG00000008385.1	743.703	-1.67968	0.356244	-4.71495	2.41765e-06	0.000165944
CTELG00000008392.1	1074.83	-1.69023	0.334283	-5.05628	4.2751e-07	3.62714e-05
CTELG00000008405.1	1203.69	-0.836102	0.231893	-3.60556	0.000311484	0.010092
CTELG00000008409.1	265.451	-1.89262	0.615832	-3.07327	0.00211727	0.0433849
CTELG00000008420.1	1076.67	-1.1299	0.225831	-5.0033	5.63574e-07	4.61063e-05
CTELG00000008446.1	754.299	-1.63462	0.338329	-4.83145	1.35545e-06	9.9971e-05
CTELG00000008450.1	2507.2	-0.554427	0.201566	-2.75061	0.00594852	0.0911707
CTELG00000008481.1	1298.14	-1.47163	0.17041	-8.63585	5.82918e-18	3.74155e-15
CTELG00000008499.1	159.569	-2.42728	0.496749	-4.88634	1.02726e-06	7.84451e-05
CTELG00000008515.1	879.8	-2.98782	0.364931	-8.18736	2.67013e-16	1.37854e-13
CTELG00000008576.1	1018.88	-1.6508	0.49099	-3.36219	0.000773256	0.0204656
CTELG00000008588.1	901.606	-0.797539	0.24303	-3.28165	0.00103201	0.0256752
CTELG00000008598.1	76.7132	-9.39524	1.64918	-5.69691	1.21999e-08	1.55112e-06
CTELG00000008645.1	1098.26	-1.16215	0.380384	-3.0552	0.00224912	0.0453433
CTELG00000008659.2	297.967	-3.42656	0.785306	-4.36334	1.28089e-05	0.000688233
CTELG00000008712.1	1018.25	-1.99097	0.267341	-7.44729	9.52776e-14	3.18697e-11
CTELG00000008718.1	819.206	-0.640583	0.211725	-3.02555	0.00248185	0.0487927
CTELG00000008750.1	3837.25	-1.29765	0.28184	-4.6042	4.14052e-06	0.000265049
CTELG00000008757.2	976.71	-1.04042	0.242952	-4.28241	1.8488e-05	0.00093221
CTELG00000008776.1	8240.68	-0.838572	0.127347	-6.58495	4.55028e-11	9.00539e-09
CTELG00000008779.1	845.922	-3.49126	0.65774	-5.30796	1.10856e-07	1.09697e-05
CTELG00000008818.1	1158.24	-7.10249	1.60192	-4.43373	9.26167e-06	0.000535171
CTELG00000008839.1	430.797	-0.939808	0.276951	-3.39341	0.000690279	0.018714
CTELG00000008849.1	354.41	-1.16691	0.338162	-3.45074	0.000559057	0.0159772
CTELG00000008857.1	1345.93	-0.773213	0.210585	-3.67174	0.000240909	0.00813848
CTELG00000008887.1	2630.4	-0.762286	0.19072	-3.99689	6.41812e-05	0.00273161
CTELG00000008983.1	352.261	-1.64281	0.333392	-4.92756	8.32627e-07	6.52609e-05
CTELG00000008990.1	79.1987	-2.3718	0.649924	-3.64935	0.0002629	0.00881867
CTELG00000009030.1	144.688	-1.8636	0.571573	-3.26047	0.00111227	0.0269543
CTELG00000009036.1	695.948	-0.895238	0.300175	-2.98238	0.00286013	0.0543943
CTELG00000009047.1	654.79	-0.760589	0.142004	-5.3561	8.50391e-08	8.66778e-06
CTELG00000009116.2	1081.12	-4.10911	0.74395	-5.52337	3.32558e-08	3.72543e-06
CTELG00000009124.1	2914.69	-0.736346	0.182075	-4.04419	5.25039e-05	0.00229634
CTELG00000009150.1	540.279	-0.754616	0.22979	-3.28394	0.00102366	0.0256444
CTELG00000009152.1	1353.02	-1.34715	0.201875	-6.6732	2.5029e-11	5.30033e-09
CTELG00000009166.1	710.996	-9.6355	2.25118	-4.2802	1.86724e-05	0.000939515
CTELG00000009167.1	3300.69	-1.62602	0.371271	-4.3796	1.18895e-05	0.000653621
CTELG00000009168.1	258.172	-1.66949	0.323735	-5.15696	2.50987e-07	2.27507e-05
CTELG00000009183.1	586.178	-1.38121	0.277215	-4.98246	6.27818e-07	5.07144e-05
CTELG00000009191.1	7973.57	-1.4716	0.325523	-4.52071	6.16328e-06	0.000366847
CTELG00000009202.1	498.09	-1.60066	0.314361	-5.09179	3.54691e-07	3.11983e-05
CTELG00000009231.1	554.008	-1.75595	0.60178	-2.91794	0.00352358	0.0628216
CTELG00000009334.1	2530.02	-1.07714	0.337622	-3.19037	0.00142089	0.0326561
CTELG00000009337.1	1243.55	-0.770576	0.201119	-3.83144	0.000127398	0.00484092
CTELG00000009341.1	992.921	-2.316	0.336966	-6.87309	6.28269e-12	1.49208e-09
CTELG00000009343.2	1599.9	-0.955916	0.278991	-3.42634	0.000611778	0.0170856
CTELG00000009353.1	350.048	-0.821854	0.243616	-3.37356	0.000742018	0.019778
CTELG00000009387.1	744.894	-0.987906	0.181357	-5.44729	5.11443e-08	5.44676e-06
CTELG00000009398.1	921.824	-0.771347	0.224389	-3.43754	0.000587029	0.0165769
CTELG00000009421.1	385.48	-0.99141	0.257616	-3.84841	0.000118888	0.00457613
CTELG00000009423.1	307.392	-2.09328	0.524298	-3.99254	6.53704e-05	0.00277229
CTELG00000009432.1	861.343	-1.49093	0.339499	-4.39157	1.12535e-05	0.000624437
CTELG00000009432.4	410.747	-5.02304	1.22067	-4.11499	3.87202e-05	0.00177539
CTELG00000009453.2	895.03	-1.01217	0.32831	-3.08298	0.00204936	0.0424696
CTELG00000009482.1	357.782	-2.38337	0.727825	-3.27464	0.00105796	0.0260865
CTELG00000009524.1	4000.9	-0.438725	0.117547	-3.73233	0.000189715	0.00668477
CTELG00000009534.1	714.474	-0.96928	0.245401	-3.94978	7.82216e-05	0.00321956
CTELG00000009611.1	782.543	-0.863548	0.291089	-2.96661	0.00301104	0.0562622
CTELG00000009620.1	929.822	-2.03084	0.280095	-7.25055	4.15096e-13	1.26386e-10
CTELG00000009631.1	1035.65	-3.05817	0.340408	-8.98384	2.6148e-19	2.47045e-16
CTELG00000009633.1	417.683	-1.13768	0.242146	-4.6983	2.62331e-06	0.000178513
CTELG00000009634.1	640.03	-0.963004	0.212532	-4.53111	5.86759e-06	0.000351006
CTELG00000009639.1	1624.46	-0.757559	0.246305	-3.07569	0.00210015	0.0431831
CTELG00000009671.1	949.386	-0.907422	0.193822	-4.68172	2.84476e-06	0.000191389
CTELG00000009672.1	1237.93	-0.565243	0.194328	-2.90871	0.00362921	0.0641691
CTELG00000009760.1	871.313	-0.835785	0.287554	-2.90654	0.00365454	0.0644333
CTELG00000009762.2	505.605	-6.05918	2.19596	-2.75924	0.00579365	0.0898526
CTELG00000009881.1	589.993	-2.26768	0.404204	-5.61025	2.02031e-08	2.44798e-06
CTELG00000009922.1	329.239	-1.16987	0.257633	-4.54085	5.60292e-06	0.00033687
CTELG00000009923.1	865.263	-0.59821	0.164651	-3.63319	0.000279941	0.00932442
CTELG00000009931.1	412.154	-1.38949	0.40967	-3.39172	0.00069455	0.0187869
CTELG00000009952.1	1164.73	-0.749276	0.137833	-5.4361	5.44589e-08	5.77385e-06
CTELG00000009963.1	2017.08	-0.769692	0.195284	-3.9414	8.1006e-05	0.00332265
CTELG00000010091.1	1630.19	-0.572758	0.18472	-3.10068	0.00193079	0.0409049
CTELG00000010106.1	473.591	-5.06626	1.6212	-3.12501	0.00177798	0.0389532
CTELG00000010134.1	480.451	-0.781792	0.278828	-2.80385	0.00504968	0.0817484
CTELG00000010158.1	947.492	-1.43124	0.245904	-5.82033	5.87307e-09	7.92498e-07
CTELG00000010160.1	418.6	-1.01309	0.233382	-4.34092	1.41889e-05	0.000752168
CTELG00000010161.1	1559.36	-0.655941	0.155677	-4.21347	2.51475e-05	0.00122133
CTELG00000010164.1	340.494	-0.976454	0.311105	-3.13867	0.00169719	0.0376697
CTELG00000010171.1	1149.75	-0.852464	0.25987	-3.28035	0.00103678	0.0256752
CTELG00000010174.1	1035.71	-0.544347	0.174911	-3.11213	0.00185743	0.0399668
CTELG00000010186.1	2272.49	-1.01905	0.281791	-3.61633	0.000298814	0.00978834
CTELG00000010211.1	728.079	-2.45813	0.354019	-6.9435	3.82489e-12	9.36468e-10
CTELG00000010228.1	477.979	-39.3063	4.123	-9.53343	1.52166e-21	1.80689e-18
CTELG00000010316.1	1051.41	-0.737738	0.205197	-3.59526	0.000324068	0.0103864
CTELG00000010321.1	43.8241	-1.85186	0.643795	-2.87648	0.00402133	0.0690547
CTELG00000010367.1	651.799	-1.20869	0.324568	-3.72401	0.000196087	0.00684833
CTELG00000010386.1	174.39	-1.93909	0.5848	-3.31582	0.000913741	0.0233338
CTELG00000010391.1	692.924	-0.775285	0.27847	-2.78409	0.00536781	0.0852709
CTELG00000010413.1	722.553	-0.849958	0.287084	-2.96066	0.00306981	0.0569125
CTELG00000010440.1	1070.05	-1.0301	0.29191	-3.52884	0.000417378	0.0126918
CTELG00000010488.1	1182.43	-2.13049	0.595848	-3.57556	0.00034948	0.0110066
CTELG00000010502.1	1259.24	-1.06572	0.383505	-2.77889	0.00545453	0.0863022
CTELG00000010510.2	1190.11	-1.36878	0.232364	-5.89069	3.84584e-09	5.34122e-07
CTELG00000010532.1	242.069	-1.27479	0.343096	-3.71555	0.000202764	0.00705044
CTELG00000010558.2	2812.81	-22.7558	2.88293	-7.89329	2.94325e-15	1.27542e-12
CTELG00000010598.1	2201.51	-1.41672	0.25154	-5.63217	1.77955e-08	2.18977e-06
CTELG00000010621.1	401.865	-0.861211	0.255022	-3.37701	0.00073279	0.0196201
CTELG00000010625.1	1741.29	-0.523442	0.142123	-3.68301	0.000230494	0.00788762
CTELG00000010633.1	939.824	-1.32843	0.246243	-5.39478	6.86058e-08	7.14614e-06
CTELG00000010647.1	1808.41	-2.0261	0.663113	-3.05544	0.00224731	0.0453433
CTELG00000010653.1	478.882	-1.72029	0.353147	-4.87131	1.10863e-06	8.30567e-05
CTELG00000010683.2	1097.56	-1.58596	0.568878	-2.78787	0.00530558	0.0847928
CTELG00000010732.1	411.896	-1.10589	0.22687	-4.87458	1.09042e-06	8.24724e-05
CTELG00000010758.1	2957.65	-1.10711	0.194342	-5.69672	1.22135e-08	1.55112e-06
CTELG00000010812.1	672.376	-0.962649	0.256682	-3.75036	0.000176583	0.00636368
CTELG00000010826.1	883.668	-1.15285	0.217795	-5.2933	1.20126e-07	1.16921e-05
CTELG00000010848.3	427.923	-9.01914	1.84293	-4.89391	9.88521e-07	7.64703e-05
CTELG00000010873.1	60623.9	-0.563261	0.196327	-2.869	0.00411772	0.0703031
CTELG00000010879.1	2058.17	-0.718069	0.169987	-4.22426	2.39731e-05	0.00117148
CTELG00000010909.1	1106.29	-0.865252	0.269321	-3.21271	0.00131487	0.0306145
CTELG00000010923.1	1289.21	-1.49336	0.220666	-6.76749	1.31039e-11	2.99235e-09
CTELG00000010975.2	1231.89	-0.872815	0.137245	-6.35954	2.02361e-10	3.61343e-08
CTELG00000010983.1	1453.39	-0.625579	0.156413	-3.99954	6.34656e-05	0.00270601
CTELG00000011000.1	1066.58	-0.793144	0.265722	-2.98486	0.00283707	0.0540874
CTELG00000011003.1	1151.78	-0.733905	0.170821	-4.29635	1.73632e-05	0.000888703
CTELG00000011026.1	532.428	-0.620771	0.225341	-2.75481	0.00587271	0.0903895
CTELG00000011058.1	10618.6	-1.41072	0.364279	-3.87264	0.000107662	0.00421924
CTELG00000011059.1	2834.44	-1.08739	0.370753	-2.93293	0.00335777	0.0607803
CTELG00000011082.1	4554.35	-1.14763	0.174628	-6.57186	4.96895e-11	9.67275e-09
CTELG00000011188.1	1613	-0.848462	0.21454	-3.9548	7.65972e-05	0.00316366
CTELG00000011191.1	1194.16	-1.49774	0.197086	-7.59942	2.97465e-14	1.10383e-11
CTELG00000011200.1	494.304	-0.893198	0.221637	-4.03001	5.57736e-05	0.00241269
CTELG00000011213.1	271.374	-1.07221	0.273183	-3.92489	8.67703e-05	0.00354073
CTELG00000011215.3	1277	-0.648251	0.193108	-3.35693	0.000788144	0.0207743
CTELG00000011221.1	332.251	-1.297	0.444264	-2.91943	0.00350673	0.0627119
CTELG00000011225.2	924.688	-1.25451	0.371802	-3.37413	0.000740486	0.0197593
CTELG00000011244.1	1806.08	-2.33158	0.356762	-6.53538	6.34484e-11	1.22507e-08
CTELG00000011332.1	554.745	-1.31511	0.362676	-3.62612	0.000287714	0.00952988
CTELG00000011354.1	205.425	-1.88746	0.598471	-3.1538	0.00161162	0.0360845
CTELG00000011359.1	197.583	-2.84542	0.531248	-5.35611	8.50322e-08	8.66778e-06
CTELG00000011360.2	224.613	-1.13924	0.380716	-2.99235	0.00276838	0.0530863
CTELG00000011408.2	716.77	-0.617471	0.200355	-3.08188	0.00205696	0.0425789
CTELG00000011482.1	758.16	-0.787078	0.290927	-2.70541	0.00682195	0.0996399
CTELG00000011503.1	2705.69	-1.11468	0.2113	-5.27535	1.32503e-07	1.26888e-05
CTELG00000011509.1	2837.52	-0.805357	0.263352	-3.0581	0.00222745	0.0450593
CTELG00000011541.1	1651.86	-0.799864	0.215638	-3.70929	0.00020784	0.00718485
CTELG00000011547.1	276.547	-1.93256	0.406383	-4.7555	1.97954e-06	0.000139502
CTELG00000011570.1	1423.36	-0.565462	0.190408	-2.96975	0.00298047	0.0559993
CTELG00000011590.1	2446.68	-1.20484	0.22274	-5.40918	6.33141e-08	6.624e-06
CTELG00000011610.1	289.011	-1.33449	0.380133	-3.51058	0.000447135	0.0133405
CTELG00000011690.1	129.436	-2.13652	0.660766	-3.2334	0.00122326	0.0290215
CTELG00000011804.1	1138.84	-0.457047	0.147115	-3.10673	0.0018917	0.0403284
CTELG00000011836.1	1707.13	-3.10658	0.711776	-4.36456	1.27381e-05	0.000685979
CTELG00000011837.1	2438.2	-2.47497	0.541332	-4.572	4.8308e-06	0.000299547
CTELG00000011838.2	5497.42	-0.885285	0.205347	-4.31116	1.62399e-05	0.000843943
CTELG00000011841.1	522.599	-6.34634	1.66679	-3.80752	0.000140368	0.00524978
CTELG00000011869.1	1013.86	-0.484544	0.154495	-3.1363	0.00171092	0.0378682
CTELG00000011899.1	758.973	-0.851073	0.250522	-3.3972	0.000680802	0.0185301
CTELG00000011901.1	437.627	-1.06506	0.24348	-4.37434	1.21801e-05	0.000662779
CTELG00000011909.1	2364.21	-0.707961	0.189932	-3.72745	0.000193427	0.00677536
CTELG00000011921.2	10059	-0.636469	0.173291	-3.67284	0.000239866	0.00811479
CTELG00000011925.1	677.273	-1.08485	0.318808	-3.40282	0.000666948	0.0182692
CTELG00000011962.1	1294.27	-2.71676	0.442253	-6.143	8.09796e-10	1.29073e-07
CTELG00000011974.1	1033.52	-0.569343	0.191437	-2.97405	0.00293894	0.0554383
CTELG00000012003.3	1130.3	-8.85809	2.48656	-3.56238	0.000367507	0.0115144
CTELG00000012004.2	2737.25	-0.855555	0.155253	-5.5107	3.57402e-08	3.96633e-06
CTELG00000012057.1	806.374	-2.57787	0.309982	-8.31618	9.08423e-17	5.01724e-14
CTELG00000012083.2	103.449	-3.54981	1.26544	-2.80519	0.00502867	0.0816308
CTELG00000012098.1	1065.48	-0.517332	0.169134	-3.05871	0.00222289	0.0450439
CTELG00000012147.1	50.5458	-1.75077	0.548797	-3.19019	0.0014218	0.0326561
CTELG00000012183.1	437.432	-0.854168	0.205101	-4.16463	3.11862e-05	0.00149022
CTELG00000012296.1	826.288	-1.121	0.311952	-3.59349	0.000326283	0.0104432
CTELG00000012306.1	717.074	-1.92348	0.183475	-10.4836	1.02732e-25	2.21799e-22
CTELG00000012364.1	328.591	-2.06589	0.400101	-5.16343	2.42465e-07	2.20624e-05
CTELG00000012449.1	29.8307	-2.98399	0.981365	-3.04065	0.00236069	0.0468196
CTELG00000012481.1	297.884	-1.18425	0.298453	-3.96796	7.24916e-05	0.00302566
CTELG00000012492.1	1520.25	-0.671513	0.238271	-2.81827	0.00482827	0.0788628
CTELG00000012529.1	891.887	-0.731485	0.176713	-4.13941	3.48207e-05	0.00163754
CTELG00000012530.1	350.204	-2.25294	0.313147	-7.19452	6.26797e-13	1.79347e-10
CTELG00000012567.2	1555.23	-0.487603	0.176725	-2.75911	0.00579595	0.0898526
CTELG00000012589.1	343.095	-3.12118	1.00283	-3.11236	0.00185597	0.0399668
CTELG00000012601.1	1036.52	-0.734554	0.225496	-3.2575	0.00112398	0.0271524
CTELG00000012659.1	1361.16	-2.21378	0.270013	-8.19878	2.42836e-16	1.28158e-13
CTELG00000012690.1	139.05	-1.10745	0.378995	-2.92207	0.00347712	0.0623701
CTELG00000012810.1	808.1	-1.97037	0.500136	-3.93966	8.15963e-05	0.00334109
CTELG00000012864.1	875.503	-0.545461	0.201145	-2.71179	0.00669217	0.0987157
CTELG00000012869.1	3579.05	-0.475268	0.140412	-3.3848	0.000712303	0.0192233
CTELG00000012906.1	796.313	-1.91173	0.220339	-8.67629	4.08889e-18	2.77449e-15
CTELG00000012954.1	345.054	-4.97612	1.5218	-3.2699	0.00107586	0.026363
CTELG00000012965.1	782.824	-1.6819	0.548264	-3.06768	0.00215729	0.0440149
CTELG00000012993.1	867.65	-0.719284	0.247037	-2.91165	0.00359526	0.0638146
CTELG00000012997.1	902.695	-0.893825	0.221589	-4.03372	5.49017e-05	0.00238366
CTELG00000013010.1	530.655	-2.25358	0.256925	-8.77134	1.76556e-18	1.29064e-15
CTELG00000013116.1	621.395	-6.77678	2.08101	-3.25649	0.001128	0.0271968
CTELG00000013116.2	1452.28	-7.66022	1.7453	-4.38906	1.13842e-05	0.000628751
CTELG00000013121.1	544.398	-1.28419	0.4385	-2.9286	0.00340498	0.0615409
CTELG00000013156.2	557.238	-2.49516	0.863485	-2.88964	0.00385685	0.0671527
CTELG00000013180.2	1983.71	-0.79216	0.267139	-2.96535	0.00302337	0.0562712
CTELG00000013205.1	103.022	-2.84325	0.922732	-3.08134	0.00206068	0.0425789
CTELG00000013209.1	752.624	-0.512872	0.164971	-3.10886	0.00187812	0.0401834
CTELG00000013269.1	370.614	-2.54368	0.381243	-6.67208	2.52195e-11	5.30033e-09
CTELG00000013274.1	450.511	-1.2461	0.321281	-3.87855	0.000105079	0.00413167
CTELG00000013316.1	1103.42	-1.12156	0.361364	-3.10368	0.00191129	0.0407096
CTELG00000013323.1	1185.45	-1.58772	0.296994	-5.34596	8.99367e-08	9.08896e-06
CTELG00000013327.1	397.339	-1.24578	0.201142	-6.19354	5.88293e-10	9.50433e-08
CTELG00000013333.1	913.429	-1.99944	0.309695	-6.45617	1.07387e-10	1.97701e-08
CTELG00000013372.1	1709.71	-1.56857	0.49994	-3.13753	0.00170379	0.0377809
CTELG00000013384.1	718.446	-0.635083	0.198794	-3.19468	0.00139984	0.0322453
CTELG00000013400.1	1338.23	-1.27737	0.285728	-4.47058	7.80091e-06	0.000456315
CTELG00000013402.1	2616.78	-0.590206	0.171939	-3.43265	0.000597714	0.0168388
CTELG00000013462.1	675.356	-0.834841	0.268231	-3.11239	0.00185577	0.0399668
CTELG00000013469.1	1293.64	-1.83284	0.523824	-3.49896	0.000467085	0.0138487
CTELG00000013479.1	355.301	-6.20285	2.03076	-3.05445	0.00225475	0.0453728
CTELG00000013479.2	400.635	-2.04348	0.616082	-3.3169	0.000910219	0.0232689
CTELG00000013501.1	7252.79	-0.758344	0.150488	-5.03922	4.67421e-07	3.89501e-05
CTELG00000013529.1	321.221	-0.789185	0.267428	-2.95102	0.00316728	0.058157
CTELG00000013542.1	44.5925	-4.79445	1.69611	-2.82673	0.00470264	0.0775577
CTELG00000013554.1	2329.61	-0.527753	0.149142	-3.53858	0.000402284	0.0123769
CTELG00000013604.1	238.4	-1.93353	0.588838	-3.28364	0.00102476	0.0256449
CTELG00000013605.1	68.4196	-7.9985	2.75372	-2.90462	0.00367703	0.0646379
CTELG00000013614.1	41.1835	-2.23336	0.641695	-3.48041	0.000500642	0.0146606
CTELG00000013627.1	3267.66	-1.04178	0.206714	-5.03969	4.66281e-07	3.89501e-05
CTELG00000013675.1	1420.67	-1.18045	0.332024	-3.55532	0.000377525	0.0117761
CTELG00000013688.1	1173.87	-1.15165	0.167056	-6.89377	5.43337e-12	1.3034e-09
CTELG00000013692.1	668.23	-0.984477	0.223439	-4.40602	1.05287e-05	0.00059274
CTELG00000013772.1	1068.14	-0.698406	0.174127	-4.0109	6.04875e-05	0.00259768
CTELG00000013776.1	301.907	-0.926506	0.303135	-3.05642	0.00223997	0.0452741
CTELG00000013830.1	370.47	-1.67563	0.386179	-4.33901	1.43125e-05	0.000757033
CTELG00000013955.1	787.394	-0.881046	0.21343	-4.12803	3.65883e-05	0.00170714
CTELG00000013959.1	1733.99	-0.961483	0.245404	-3.91795	8.93035e-05	0.00361306
CTELG00000013974.1	3238.19	-2.04934	0.261794	-7.82808	4.95366e-15	2.02835e-12
CTELG00000014041.1	3503.6	-0.682492	0.208527	-3.27292	0.00106441	0.0261685
CTELG00000014054.2	513.372	-1.05197	0.388473	-2.70796	0.00676975	0.0992551
CTELG00000014095.1	872.392	-1.14086	0.331319	-3.44338	0.000574501	0.0163009
CTELG00000014103.1	682.353	-1.1178	0.300815	-3.7159	0.000202484	0.00705044
CTELG00000014109.2	2976.92	-1.21694	0.274595	-4.43177	9.34616e-06	0.000537438
CTELG00000014137.1	547.316	-1.79513	0.479285	-3.74544	0.000180075	0.006431
CTELG00000014151.1	1963.66	-1.32125	0.324794	-4.06795	4.74285e-05	0.00210146
CTELG00000014155.1	955.594	-1.00139	0.290661	-3.44523	0.000570571	0.0162452
CTELG00000014160.1	2663.52	-4.41674	1.10914	-3.98212	6.83029e-05	0.00288122
CTELG00000014196.2	210.94	-4.97421	1.76787	-2.81367	0.00489794	0.0798362
CTELG00000014284.1	515.603	-0.860954	0.203786	-4.2248	2.39155e-05	0.00117107
CTELG00000014369.1	536.144	-0.833018	0.267425	-3.11495	0.00183973	0.0397921
CTELG00000014428.1	3918.19	-1.60361	0.275604	-5.81853	5.93687e-09	7.96581e-07
CTELG00000014445.1	357.383	-2.5044	0.467268	-5.35968	8.33713e-08	8.57136e-06
CTELG00000014458.1	49.905	-2.81936	0.891499	-3.1625	0.00156421	0.0352459
CTELG00000014460.1	396.556	-1.75525	0.427396	-4.10683	4.01119e-05	0.00182494
CTELG00000014462.1	786.967	-0.934865	0.338337	-2.76312	0.00572521	0.0892765
CTELG00000014463.2	2987.14	-0.847164	0.312669	-2.70946	0.0067393	0.0990419
CTELG00000014465.1	882.273	-1.45441	0.364025	-3.99536	6.45958e-05	0.00274434
CTELG00000014486.1	1390.7	-3.09461	0.263032	-11.7651	5.90466e-32	2.33716e-28
CTELG00000014487.1	639.441	-1.75822	0.20219	-8.69587	3.44171e-18	2.40403e-15
CTELG00000014493.1	496.184	-3.52025	1.24355	-2.83082	0.00464293	0.0770007
CTELG00000014497.1	556.52	-0.808351	0.285197	-2.83436	0.00459174	0.076365
CTELG00000014508.1	658.738	-0.978298	0.258648	-3.78235	0.000155355	0.00571133
CTELG00000014535.1	586.947	-1.06167	0.353956	-2.99945	0.00270467	0.0523497
CTELG00000014543.1	1041.76	-0.529982	0.193433	-2.73987	0.00614628	0.0933299
CTELG00000014565.1	205.918	-1.33561	0.448639	-2.97702	0.00291065	0.054992
CTELG00000014568.1	771.54	-1.26527	0.359976	-3.51488	0.000439946	0.0132257
CTELG00000014572.1	1104.93	-0.979027	0.286361	-3.41885	0.000628856	0.0174247
CTELG00000014585.1	540.575	-0.997634	0.255218	-3.90895	9.26985e-05	0.00372227
CTELG00000014596.1	1484.71	-1.13291	0.238169	-4.75677	1.96716e-06	0.000139042
CTELG00000014609.1	716.028	-2.49637	0.248608	-10.0414	1.00266e-23	1.58748e-20
CTELG00000014697.1	1438.88	-1.41097	0.342266	-4.12243	3.74891e-05	0.00173553
CTELG00000014697.2	1140.27	-2.39992	0.329687	-7.2794	3.35316e-13	1.03421e-10
CTELG00000014726.3	844.279	-7.59977	1.65998	-4.57823	4.68922e-06	0.000292295
CTELG00000014731.1	902.745	-1.49798	0.483565	-3.09777	0.0019498	0.0411241
CTELG00000014731.2	989.585	-3.00624	0.890297	-3.37667	0.000733691	0.0196221
CTELG00000014761.1	1876.38	-1.30651	0.317159	-4.11943	3.79817e-05	0.00175151
CTELG00000014779.1	719.791	-0.962758	0.320844	-3.0007	0.00269357	0.05222
CTELG00000014792.1	1165.57	-1.39307	0.426234	-3.26832	0.00108188	0.0264276
CTELG00000014815.1	500.423	-1.79149	0.400908	-4.46858	7.87407e-06	0.000459462
CTELG00000014818.1	309.764	-1.36154	0.40978	-3.32261	0.000891782	0.0229209
CTELG00000014831.1	520.727	-0.854224	0.225598	-3.78648	0.000152795	0.00562594
CTELG00000014835.1	1395.74	-2.19809	0.427712	-5.13918	2.75937e-07	2.47807e-05
CTELG00000014874.1	1022.72	-0.780361	0.245511	-3.17852	0.00148029	0.0337061
CTELG00000014888.1	745.279	-1.584	0.267662	-5.91791	3.26058e-09	4.63685e-07
CTELG00000014949.1	418.003	-1.61922	0.51311	-3.1557	0.00160111	0.0359403
CTELG00000015005.1	9866.08	-0.46088	0.155396	-2.96585	0.00301851	0.0562712
CTELG00000015044.1	5370.62	-0.775248	0.141433	-5.48137	4.22034e-08	4.57666e-06
CTELG00000015151.1	1706.39	-2.444	0.270032	-9.05078	1.41954e-19	1.4047e-16
CTELG00000015159.1	1061.72	-0.930758	0.262754	-3.54231	0.000396637	0.0122653
CTELG00000015195.1	600.314	-0.927121	0.315878	-2.93506	0.00333483	0.0604572
CTELG00000015226.2	528.649	-1.55543	0.419279	-3.70978	0.000207441	0.00718152
CTELG00000015276.1	813.352	-0.81304	0.251536	-3.2323	0.00122798	0.0290761
CTELG00000015281.1	775.655	-4.48088	0.608519	-7.36358	1.79041e-13	5.74601e-11
CTELG00000015349.1	664.484	-0.761768	0.208875	-3.64701	0.00026531	0.00888552
CTELG00000015380.1	1329.49	-2.91721	0.252253	-11.5646	6.22863e-31	2.11319e-27
CTELG00000015407.1	2284.69	-1.30345	0.301093	-4.32906	1.49749e-05	0.000786811
CTELG00000015417.1	570.984	-1.23448	0.333613	-3.70033	0.00021532	0.00742182
CTELG00000015421.1	407.947	-0.871556	0.319609	-2.72694	0.00639242	0.095656
CTELG00000015425.1	819.959	-1.9855	0.202585	-9.80086	1.11628e-22	1.55945e-19
CTELG00000015445.1	233.678	-1.31345	0.306533	-4.28485	1.82865e-05	0.000925984
CTELG00000015454.1	1878.52	-0.911282	0.175816	-5.18317	2.18152e-07	2.03172e-05
CTELG00000015457.1	1597.77	-0.687867	0.227797	-3.01965	0.00253067	0.0495131
CTELG00000015525.2	160.772	-8.70616	2.78307	-3.12826	0.00175846	0.0386681
CTELG00000015637.1	1666.93	-1.01938	0.293181	-3.47697	0.000507119	0.0147955
CTELG00000015656.1	292.259	-1.59638	0.31129	-5.12828	2.92399e-07	2.61059e-05
CTELG00000015694.1	92.3017	-5.56304	1.56746	-3.54907	0.000386591	0.0119858
CTELG00000015701.1	642.861	-1.4545	0.303966	-4.78505	1.70943e-06	0.000122281
CTELG00000015706.1	455.571	-6.5974	1.47948	-4.45927	8.22379e-06	0.000478693
CTELG00000015714.1	2246.78	-0.904424	0.224884	-4.02173	5.77721e-05	0.00249007
CTELG00000015734.1	509.488	-0.740554	0.266996	-2.77365	0.00554307	0.0873539
CTELG00000015747.1	100.188	-2.92865	0.827642	-3.53855	0.000402332	0.0123769
CTELG00000015760.1	212.204	-3.02187	0.501606	-6.0244	1.69737e-09	2.50378e-07
CTELG00000015799.1	33.0336	-2.65934	0.911239	-2.91838	0.00351851	0.0627808
CTELG00000015804.1	1967.67	-0.92626	0.182056	-5.08778	3.62286e-07	3.14012e-05
CTELG00000015823.1	1835.43	-0.938736	0.184776	-5.08041	3.76619e-07	3.24069e-05
CTELG00000015827.1	367.96	-1.89118	0.267517	-7.06937	1.5564e-12	4.107e-10
CTELG00000015832.1	362.7	-1.43669	0.323584	-4.43994	8.9982e-06	0.000521215
CTELG00000015839.1	1054.79	-1.12832	0.235374	-4.79372	1.63717e-06	0.00011818
CTELG00000015847.1	605.41	-0.972048	0.252342	-3.85211	0.000117103	0.00451474
CTELG00000015881.1	3851.32	-0.399611	0.147548	-2.70836	0.00676176	0.0992491
CTELG00000015886.2	250.16	-1.3967	0.392404	-3.55934	0.000371792	0.0116333
CTELG00000015896.1	822.035	-0.848196	0.225811	-3.75623	0.000172494	0.00623524
CTELG00000015924.2	1661.9	-0.990942	0.276229	-3.58739	0.000334003	0.010633
CTELG00000015992.1	788.174	-2.91406	0.325549	-8.95121	3.51599e-19	2.98219e-16
CTELG00000015996.1	827.71	-1.35623	0.250305	-5.41831	6.01654e-08	6.32242e-06
CTELG00000016001.1	1846.07	-2.21274	0.388817	-5.69096	1.26326e-08	1.59581e-06
CTELG00000016044.1	1037.64	-0.429598	0.138252	-3.10735	0.0018877	0.0402794
CTELG00000016056.1	452.962	-1.28729	0.291842	-4.41091	1.02937e-05	0.000587655
CTELG00000016064.1	5911.45	-1.12427	0.186381	-6.03207	1.61877e-09	2.40276e-07
CTELG00000016111.1	842.028	-1.1927	0.42462	-2.80887	0.00497156	0.0808142
CTELG00000016111.2	779.548	-0.779262	0.285818	-2.72643	0.00640239	0.095656
CTELG00000016141.3	1120.16	-0.820372	0.167847	-4.88761	1.02067e-06	7.84451e-05
CTELG00000016145.1	567.654	-0.971195	0.263286	-3.68874	0.000225363	0.00772317
CTELG00000016150.1	1960.96	-0.432691	0.119539	-3.61967	0.000294984	0.0096896
CTELG00000016155.1	492.849	-0.811353	0.172217	-4.71121	2.46245e-06	0.000168048
CTELG00000016247.3	472.401	-3.29025	1.20769	-2.72441	0.00644162	0.0959736
CTELG00000016255.1	819.602	-1.35789	0.17138	-7.92328	2.31332e-15	1.07724e-12
CTELG00000016292.1	89.2784	-3.36018	1.23292	-2.7254	0.00642242	0.0958078
CTELG00000016317.1	710.067	-1.19591	0.317611	-3.76533	0.000166332	0.00603087
CTELG00000016334.1	357.756	-4.8088	1.51985	-3.16399	0.00155624	0.0351322
CTELG00000016337.1	226.446	-0.879608	0.316494	-2.77923	0.00544881	0.0862693
CTELG00000016505.1	1059.66	-1.76545	0.514528	-3.4312	0.000600928	0.0168543
CTELG00000016528.1	1302.47	-1.32654	0.31249	-4.24507	2.1853e-05	0.00107451
CTELG00000016584.1	314.644	-6.30099	1.61357	-3.90499	9.42273e-05	0.0037737
CTELG00000016621.1	1447.37	-1.05005	0.337425	-3.11195	0.00185858	0.0399668
CTELG00000016640.1	528.478	-0.92047	0.269344	-3.41745	0.000632112	0.0174762
CTELG00000016685.1	821.234	-1.23838	0.212137	-5.83767	5.29373e-09	7.18405e-07
CTELG00000016718.1	16286.1	-0.498594	0.0962592	-5.17971	2.22236e-07	2.06168e-05
CTELG00000016743.1	334.49	-1.21944	0.323478	-3.76978	0.000163393	0.00593335
CTELG00000016752.1	2709	-0.763881	0.223089	-3.42411	0.000616816	0.0171732
CTELG00000016795.1	816.044	-1.18478	0.380748	-3.11172	0.00185998	0.0399668
CTELG00000016829.1	508.037	-1.02321	0.2911	-3.51499	0.000439767	0.0132257
CTELG00000016836.2	929.325	-1.06448	0.306365	-3.47454	0.000511728	0.0149117
CTELG00000016865.1	1602.41	-1.05655	0.216835	-4.87262	1.10128e-06	8.27669e-05
CTELG00000016874.1	272.966	-0.804364	0.280631	-2.86627	0.0041534	0.0707484
CTELG00000016876.1	597.532	-1.35461	0.36388	-3.72267	0.000197123	0.00687443
CTELG00000016879.1	652.605	-5.51688	1.6127	-3.4209	0.000624143	0.0173366
CTELG00000017028.1	126.896	-2.96197	0.969417	-3.05542	0.00224747	0.0453433
CTELG00000017052.1	743.811	-0.925468	0.330624	-2.79916	0.00512361	0.0827197
CTELG00000017054.1	4033.12	-1.47605	0.223578	-6.60195	4.0578e-11	8.30765e-09
CTELG00000017056.1	1549.89	-2.5172	0.32867	-7.65876	1.87743e-14	7.27684e-12
CTELG00000017063.1	250.945	-1.00834	0.303893	-3.31806	0.000906461	0.0232286
CTELG00000017075.1	2055.68	-1.99037	0.27953	-7.12041	1.07604e-12	2.90395e-10
CTELG00000017093.1	718.36	-0.938376	0.342775	-2.73759	0.00618913	0.0938007
CTELG00000017122.1	848.862	-1.51521	0.477982	-3.17002	0.00152427	0.034608
CTELG00000017163.1	486.582	-2.05398	0.338963	-6.05961	1.36452e-09	2.07731e-07
CTELG00000017180.1	1361.34	-0.65776	0.232958	-2.82351	0.00475008	0.0780149
CTELG00000017194.1	394.532	-2.35808	0.698117	-3.37777	0.000730764	0.0196201
CTELG00000017206.1	1804.49	-2.71415	0.90882	-2.98646	0.00282232	0.0539673
CTELG00000017294.1	624.752	-0.876316	0.302753	-2.8945	0.00379768	0.0662196
CTELG00000017401.2	1417.69	-3.48713	0.406062	-8.58769	8.87317e-18	5.5455e-15
CTELG00000017402.2	322.615	-2.6361	0.877147	-3.00532	0.00265305	0.0516453
CTELG00000017403.1	1043.65	-0.676079	0.243963	-2.77123	0.00558443	0.0877966
CTELG00000017433.1	290.84	-1.37916	0.411775	-3.34931	0.000810142	0.0212984
CTELG00000017467.1	2095.85	-0.745444	0.206229	-3.61465	0.000300756	0.00980148
CTELG00000017512.1	1258.06	-0.957607	0.232713	-4.11497	3.87238e-05	0.00177539
CTELG00000017519.1	286.995	-2.29729	0.35179	-6.53029	6.56418e-11	1.24714e-08
CTELG00000017531.1	1431.48	-1.10578	0.300374	-3.68134	0.000232012	0.00792813
CTELG00000017592.1	4388.61	-1.52491	0.241543	-6.31323	2.73264e-10	4.73704e-08
CTELG00000017613.1	2122.86	-2.40988	0.209323	-11.5127	1.13808e-30	3.37855e-27
CTELG00000017731.1	816.548	-4.56672	1.56182	-2.92397	0.00345598	0.0621317
CTELG00000017776.1	1010.22	-0.895215	0.251812	-3.55509	0.000377843	0.0117761
CTELG00000017829.1	553.933	-1.07081	0.276704	-3.86989	0.000108886	0.00424619
CTELG00000017847.1	2823.18	-0.91781	0.237591	-3.86298	0.000112011	0.0043609
CTELG00000017869.1	304.853	-2.48721	0.816951	-3.0445	0.00233067	0.0465182
CTELG00000017905.1	1434.7	-0.718126	0.207605	-3.4591	0.000541975	0.0156206
CTELG00000017912.1	1473.76	-0.905289	0.159439	-5.67795	1.36318e-08	1.71291e-06
CTELG00000017918.1	434.342	-0.845501	0.185414	-4.56008	5.11341e-06	0.000311381
CTELG00000017933.1	700.408	-1.22465	0.276921	-4.42237	9.76221e-06	0.000560006
CTELG00000017969.1	4769.44	-1.55882	0.109938	-14.179	1.23545e-45	9.78022e-42
CTELG00000017980.2	1372.83	-0.918548	0.234384	-3.91899	8.89196e-05	0.00360983
CTELG00000018020.1	48.0174	-1.9908	0.723277	-2.75248	0.00591462	0.0909166
CTELG00000018032.1	2254.09	-0.693179	0.117274	-5.91078	3.40487e-09	4.78475e-07
CTELG00000018059.1	474.686	-1.10974	0.353879	-3.13594	0.00171305	0.03788
CTELG00000018085.1	3378.22	-0.922782	0.322887	-2.85791	0.0042644	0.0717756
CTELG00000018099.1	463.909	-1.17233	0.351961	-3.33084	0.000865829	0.0223749
CTELG00000018174.1	840.115	-2.60079	0.398373	-6.52851	6.64255e-11	1.25202e-08
CTELG00000018211.1	675.297	-1.99271	0.39182	-5.08578	3.66127e-07	3.16187e-05
CTELG00000018278.2	492.013	-1.80946	0.598528	-3.02318	0.00250131	0.0490939
CTELG00000018356.2	158.967	-6.68076	2.05061	-3.25794	0.00112225	0.0271524
CTELG00000018451.1	1408.5	-1.87642	0.293171	-6.40044	1.54934e-10	2.78751e-08
CTELG00000018452.1	3897.2	-1.71592	0.275822	-6.22111	4.93635e-10	8.14121e-08
CTELG00000018511.1	1135.41	-1.2689	0.268173	-4.73166	2.22696e-06	0.000154643
CTELG00000018512.1	1541.8	-1.57212	0.26519	-5.92829	3.06112e-09	4.37943e-07
CTELG00000018518.1	2014.9	-1.77928	0.251753	-7.06756	1.57682e-12	4.11516e-10
CTELG00000018522.1	4882.53	-0.468742	0.140579	-3.33438	0.000854909	0.0221893
CTELG00000018587.1	543.191	-2.25994	0.286328	-7.89285	2.95372e-15	1.27542e-12
CTELG00000018606.1	226.465	-2.07308	0.511046	-4.05653	4.98065e-05	0.00219861
CTELG00000018682.1	54.5991	-4.71394	1.70304	-2.76796	0.00564085	0.0884254
CTELG00000018702.1	341.617	-1.3887	0.236341	-5.87584	4.20694e-09	5.80875e-07
CTELG00000018716.1	830.112	-0.786798	0.199028	-3.95321	7.71106e-05	0.00317934
CTELG00000018719.1	1152.5	-1.27964	0.265494	-4.81986	1.43661e-06	0.000104979
CTELG00000018738.1	547.941	-6.0594	1.08004	-5.61034	2.01931e-08	2.44798e-06
CTELG00000018779.4	180.817	-5.62992	1.85438	-3.03601	0.00239728	0.0473652
CTELG00000018783.1	164.578	-2.7304	0.977567	-2.79305	0.00522134	0.0838415
CTELG00000018787.1	868.25	-1.06058	0.214769	-4.93824	7.88317e-07	6.21985e-05
CTELG00000018788.1	1609.5	-0.550296	0.185156	-2.97207	0.00295795	0.0557085
CTELG00000018806.1	138.807	-2.77303	0.687853	-4.03142	5.54403e-05	0.00240265
CTELG00000018832.1	2423.06	-0.929481	0.307158	-3.02607	0.00247755	0.0487484
CTELG00000018832.2	30.5108	-4.8534	1.7798	-2.72694	0.00639238	0.095656
CTELG00000018856.1	175.866	-1.56786	0.497412	-3.15202	0.00162143	0.0362252
CTELG00000018874.2	417.245	-1.17709	0.256649	-4.58639	4.5098e-06	0.000283342
CTELG00000018892.1	1429.82	-1.62751	0.374515	-4.34565	1.38866e-05	0.000737789
CTELG00000018908.1	4321.47	-0.47463	0.161266	-2.94315	0.00324892	0.0593072
CTELG00000018921.1	306.574	-1.67831	0.367453	-4.56741	4.93796e-06	0.000303027
CTELG00000018924.1	2088.25	-1.06105	0.28408	-3.73506	0.000187674	0.00665235
CTELG00000018939.1	265.569	-3.14902	0.436623	-7.21221	5.50495e-13	1.63421e-10
CTELG00000018973.1	777.494	-1.72455	0.257486	-6.69764	2.11817e-11	4.70135e-09
CTELG00000019000.1	1089.45	-1.75813	0.31187	-5.63738	1.72661e-08	2.13569e-06
CTELG00000019024.1	1175.12	-1.01442	0.194903	-5.20473	1.94284e-07	1.81954e-05
CTELG00000019100.1	668.832	-0.843371	0.301937	-2.79321	0.00521886	0.0838415
CTELG00000019134.4	824.33	-1.25813	0.355664	-3.5374	0.000404084	0.0123827
CTELG00000019140.2	709.26	-1.77265	0.353268	-5.01786	5.225e-07	4.30863e-05
CTELG00000019284.1	269.072	-3.16796	0.739436	-4.2843	1.83319e-05	0.000926306
CTELG00000019309.1	778.685	-2.19281	0.3586	-6.1149	9.66157e-10	1.50956e-07
CTELG00000019315.1	628.138	-0.71801	0.206493	-3.47716	0.000506756	0.0147955
CTELG00000019319.1	1050.18	-1.01416	0.328776	-3.08467	0.0020378	0.0423479
CTELG00000019355.1	570.703	-1.28397	0.413049	-3.10852	0.00188025	0.0401927
CTELG00000019364.1	142.177	-2.34757	0.646731	-3.6299	0.00028353	0.0094044
CTELG00000019407.1	448.94	-2.08972	0.338942	-6.16543	7.02916e-10	1.12794e-07
CTELG00000019415.1	356.922	-1.2579	0.308072	-4.08313	4.44327e-05	0.00198352
CTELG00000019418.1	702.123	-0.700666	0.231123	-3.03157	0.00243282	0.0479549
CTELG00000019431.1	1517.21	-0.887484	0.223428	-3.97212	7.12363e-05	0.00298903
CTELG00000019439.2	2625.3	-0.778715	0.216787	-3.59207	0.000328066	0.0104862
CTELG00000019441.1	2765.53	-0.859745	0.216424	-3.97251	7.11204e-05	0.00298903
CTELG00000019454.1	48.3094	-15.6155	3.39223	-4.60333	4.1578e-06	0.000265439
CTELG00000019495.1	583	-0.577202	0.201213	-2.86861	0.00412286	0.0703404
CTELG00000019536.1	438.038	-2.60779	0.563309	-4.62942	3.66697e-06	0.00023925
CTELG00000019543.1	1513.27	-1.60155	0.335731	-4.77035	1.8391e-06	0.000130768
CTELG00000019630.1	1353.96	-3.1909	0.334172	-9.54868	1.31358e-21	1.64191e-18
CTELG00000019634.1	360.245	-1.96261	0.644711	-3.04417	0.00233322	0.0465252
CTELG00000019636.1	346.05	-0.784415	0.247395	-3.1707	0.00152074	0.0345607
CTELG00000019685.1	695.561	-0.860198	0.226139	-3.80385	0.000142467	0.00531155
CTELG00000019757.1	271.534	-1.88997	0.431467	-4.38034	1.18492e-05	0.000652915
CTELG00000019845.1	1026.33	-3.66976	0.509211	-7.20677	5.72946e-13	1.65938e-10
CTELG00000019846.1	2680.71	-2.49472	0.377397	-6.61033	3.83469e-11	7.91914e-09
CTELG00000019856.1	1791.31	-1.14257	0.199258	-5.73414	9.80073e-09	1.27889e-06
CTELG00000019867.1	1255.99	-0.96519	0.327081	-2.95092	0.00316834	0.058157
CTELG00000019914.1	2036.47	-1.08156	0.362759	-2.98149	0.00286852	0.054456
CTELG00000019937.1	3002.93	-1.09364	0.266472	-4.10415	4.05807e-05	0.00184274
CTELG00000019946.1	967.363	-1.06502	0.349401	-3.04813	0.00230269	0.046188
CTELG00000019995.1	1308.64	-0.668914	0.240216	-2.78464	0.00535876	0.0852384
CTELG00000020018.1	364.622	-1.15491	0.286143	-4.03614	5.43368e-05	0.00236345
CTELG00000020073.2	31.8669	-6.25516	2.03996	-3.06631	0.00216715	0.0441657
CTELG00000020085.1	13263	-0.858621	0.22588	-3.80123	0.000143979	0.0053511
CTELG00000020144.1	572.317	-1.26741	0.273033	-4.64195	3.4514e-06	0.000226429
CTELG00000020145.2	37.1455	-6.73601	2.4745	-2.72217	0.00648539	0.0964443
CTELG00000020150.1	1090.1	-1.20914	0.256111	-4.72114	2.34532e-06	0.000161446
CTELG00000020161.1	535.455	-2.79088	0.423163	-6.59528	4.24463e-11	8.59095e-09
CTELG00000020192.1	978.229	-0.566681	0.167063	-3.39202	0.000693789	0.0187869
CTELG00000020225.2	91.8052	-3.95659	0.95976	-4.12248	3.74817e-05	0.00173553
CTELG00000020243.1	37.3305	-3.53545	1.23914	-2.85314	0.00432891	0.0726553
CTELG00000020270.1	602.104	-1.22258	0.220982	-5.53249	3.15708e-08	3.58919e-06
CTELG00000020271.2	55.3347	-4.95237	1.76603	-2.80423	0.00504364	0.0817062
CTELG00000020291.1	868.464	-1.25039	0.191986	-6.51291	7.37081e-11	1.36757e-08
CTELG00000020380.1	782.749	-1.22509	0.236763	-5.17433	2.28725e-07	2.10542e-05
CTELG00000020385.1	708.036	-0.646017	0.238648	-2.70699	0.0067896	0.0992895
CTELG00000020408.1	85.6427	-3.73798	0.853947	-4.3773	1.20158e-05	0.00065904
CTELG00000020412.1	963.862	-0.522065	0.180773	-2.88795	0.00387755	0.0674144
CTELG00000020420.1	937.482	-1.64791	0.403888	-4.08011	4.50138e-05	0.00200569
CTELG00000020470.3	1067.23	-38.96	2.6281	-14.8244	1.01929e-49	2.42071e-45
CTELG00000020473.1	2744.61	-1.43228	0.217643	-6.58089	4.67654e-11	9.17876e-09
CTELG00000020499.2	625.282	-1.33724	0.330566	-4.04531	5.22531e-05	0.00229383
CTELG00000020517.1	472.962	-2.56913	0.346307	-7.41865	1.18321e-13	3.85535e-11
CTELG00000020565.1	917.849	-1.52929	0.184387	-8.29391	1.09584e-16	5.91479e-14
CTELG00000020566.1	1451.57	-1.0042	0.198221	-5.06609	4.06065e-07	3.46893e-05
CTELG00000020575.1	841.28	-1.10382	0.255216	-4.32503	1.52512e-05	0.0007978
CTELG00000020677.1	396.793	-1.6916	0.453319	-3.73159	0.000190272	0.00669446
CTELG00000020680.1	72.3006	-0.981519	0.361763	-2.71315	0.0066646	0.0984314
CTELG00000020733.1	1205.95	-0.816675	0.245317	-3.32906	0.000871381	0.0224695
CTELG00000020734.2	81.2939	-3.09425	0.718748	-4.30505	1.66949e-05	0.000861928
CTELG00000020747.1	507.008	-1.3239	0.349502	-3.78795	0.000151893	0.0056014
CTELG00000020774.1	918.73	-1.66148	0.211639	-7.85054	4.14262e-15	1.75684e-12
CTELG00000020793.1	1957.46	-0.968614	0.219669	-4.40943	1.03641e-05	0.000588846
CTELG00000020806.2	379.76	-0.868297	0.203634	-4.264	2.00798e-05	0.000999737
CTELG00000020816.1	1125.41	-0.564698	0.161167	-3.50382	0.000458635	0.0136322
CTELG00000020913.1	382.249	-3.90673	0.405278	-9.63963	5.43823e-22	7.17515e-19
CTELG00000020955.1	833.831	-0.681876	0.231161	-2.94979	0.00317993	0.0582718
CTELG00000021069.1	339.08	-2.19244	0.445197	-4.92466	8.45089e-07	6.60198e-05
CTELG00000021164.1	8090.12	-1.38883	0.397891	-3.49049	0.000482141	0.0142064
CTELG00000021191.1	568.388	-1.00449	0.214351	-4.68619	2.78332e-06	0.000187787
CTELG00000021267.1	631.576	-0.689333	0.250128	-2.75593	0.00585262	0.0901972
CTELG00000021276.1	964.929	-0.982866	0.179993	-5.46058	4.74579e-08	5.08011e-06
CTELG00000021280.1	501.434	-0.819372	0.229711	-3.56697	0.000361131	0.0113379
CTELG00000021298.1	2130.23	-0.473764	0.126255	-3.75244	0.000175122	0.00632063
CTELG00000021321.1	503.656	-1.03312	0.277052	-3.72898	0.000192253	0.0067473
CTELG00000021452.1	406.559	-2.3469	0.472592	-4.96602	6.83425e-07	5.46487e-05
CTELG00000021452.2	65.6547	-5.49903	1.79112	-3.07017	0.00213939	0.0437627
CTELG00000021453.1	335.545	-4.82353	1.56728	-3.07764	0.00208645	0.0429386
CTELG00000021453.2	1083.16	-1.40773	0.28161	-4.99887	5.7667e-07	4.69018e-05
CTELG00000021586.1	1700.77	-0.857761	0.173885	-4.93293	8.1004e-07	6.37008e-05
CTELG00000021623.1	1098.48	-1.91985	0.383753	-5.00283	5.64947e-07	4.61063e-05
CTELG00000021707.1	741.202	-2.54818	0.4544	-5.6078	2.04911e-08	2.47027e-06
CTELG00000021725.1	1192.87	-0.912951	0.28309	-3.22495	0.00125994	0.0296261
CTELG00000021726.1	108.804	-5.16187	1.67529	-3.08118	0.0020618	0.0425789
CTELG00000021815.2	233.439	-5.12665	1.71759	-2.98479	0.00283771	0.0540874
CTELG00000021850.1	3425.01	-0.508081	0.171254	-2.96682	0.00300894	0.0562622
CTELG00000021933.1	2273.26	-1.8201	0.245347	-7.41844	1.18506e-13	3.85535e-11
CTELG00000021997.1	4136.65	-0.9661	0.144474	-6.68701	2.27782e-11	5.00888e-09
CTELG00000022052.1	3890.61	-4.41049	0.337459	-13.0697	4.9056e-39	2.33006e-35
CTELG00000022059.1	380.229	-0.75422	0.201185	-3.7489	0.000177614	0.00638148
CTELG00000022064.1	910.696	-1.1724	0.244124	-4.8025	1.567e-06	0.000113806
CTELG00000022120.1	1751.66	-0.910029	0.258872	-3.51537	0.000439143	0.0132257
CTELG00000022126.2	1043.74	-0.90748	0.21941	-4.13601	3.53398e-05	0.00165539
CTELG00000022142.1	285.294	-1.08082	0.327794	-3.29724	0.000976385	0.0246945
CTELG00000022142.2	550.326	-1.37299	0.330902	-4.14924	3.33574e-05	0.00158441
CTELG00000022143.1	1543.64	-0.882874	0.284586	-3.10231	0.00192017	0.0408041
CTELG00000022153.1	397.796	-0.913123	0.221287	-4.12642	3.68461e-05	0.0017158
CTELG00000022196.1	9671.05	-3.11736	0.828054	-3.76468	0.000166762	0.00603725
CTELG00000022261.1	940.493	-0.980218	0.3144	-3.11774	0.00182242	0.0394897
CTELG00000022283.1	379.439	-3.94372	0.431856	-9.13204	6.72204e-20	6.94094e-17
CTELG00000022286.1	758.055	-0.993925	0.230915	-4.3043	1.67517e-05	0.000862985
CTELG00000022289.1	957.518	-0.538379	0.164079	-3.28121	0.00103361	0.0256752
CTELG00000022360.1	461.739	-1.47097	0.278558	-5.28066	1.28718e-07	1.23762e-05
CTELG00000022361.1	2892.01	-0.675699	0.160873	-4.2002	2.66682e-05	0.00129254
CTELG00000022366.1	4382.67	-0.435293	0.135667	-3.20853	0.00133413	0.0309417
CTELG00000022516.1	611.678	-0.504697	0.129896	-3.8854	0.000102162	0.00403031
CTELG00000022568.1	1264.21	-0.628141	0.157558	-3.98673	6.69896e-05	0.00283589
CTELG00000022574.1	320.294	-0.636419	0.225112	-2.82712	0.00469685	0.0775286
CTELG00000022586.1	806.971	-1.05061	0.202981	-5.17591	2.26805e-07	2.09588e-05
CTELG00000022622.1	160.742	-3.43866	0.837162	-4.10752	3.99936e-05	0.00182305
CTELG00000022633.1	4042.05	-1.78665	0.476878	-3.74656	0.000179275	0.00642172
CTELG00000022668.1	621.288	-1.34834	0.376135	-3.58472	0.000337442	0.0107281
CTELG00000022710.1	113.57	-3.04929	1.01959	-2.9907	0.00278339	0.0533086
CTELG00000022728.1	294.675	-0.742149	0.263286	-2.8188	0.00482035	0.0787877
CTELG00000022752.1	1118.23	-0.858521	0.199941	-4.29388	1.75578e-05	0.0008929
CTELG00000022753.3	1317.67	-1.14629	0.311712	-3.67741	0.00023561	0.00803161
CTELG00000022767.1	1400.07	-2.12123	0.358608	-5.91518	3.31509e-09	4.68631e-07
CTELG00000022819.1	1650.82	-0.582578	0.137949	-4.22314	2.40922e-05	0.00117488
CTELG00000022833.1	652.596	-2.05654	0.366892	-5.60531	2.07884e-08	2.49346e-06
CTELG00000022943.1	52.1721	-4.71484	1.66853	-2.82575	0.00471702	0.0776331
CTELG00000022978.1	647.486	-1.2971	0.312852	-4.14604	3.38276e-05	0.00160034
CTELG00000023046.1	354.722	-1.59464	0.355258	-4.48867	7.16699e-06	0.000421309
CTELG00000023065.1	76.6645	-45.6326	4.02976	-11.3239	9.99136e-30	2.6365e-26
CTELG00000023077.1	29.8927	-5.00822	1.81164	-2.76447	0.0057016	0.0890253
CTELG00000023081.1	2043.8	-0.537879	0.184293	-2.91861	0.0035159	0.0627808
CTELG00000023116.1	220.977	-2.20626	0.290949	-7.58298	3.37707e-14	1.23388e-11
CTELG00000023118.1	1175.37	-1.17923	0.186418	-6.32577	2.51973e-10	4.43267e-08
CTELG00000023178.1	2798.93	-0.89873	0.176625	-5.08836	3.61183e-07	3.14012e-05
CTELG00000023183.1	1249.3	-2.04521	0.254147	-8.04733	8.46176e-16	4.27571e-13
CTELG00000023184.1	91.8202	-1.50484	0.538139	-2.79638	0.00516785	0.083264
CTELG00000023203.2	578.292	-39.8449	3.83106	-10.4005	2.467e-25	4.8824e-22
CTELG00000023211.1	773.124	-1.61775	0.369733	-4.37544	1.21185e-05	0.000661617
CTELG00000023229.1	837.035	-1.44772	0.189699	-7.63166	2.31745e-14	8.73604e-12
CTELG00000023289.1	1134.79	-1.84119	0.313866	-5.86615	4.46024e-09	6.1229e-07
CTELG00000023300.1	2877.68	-2.11512	0.384268	-5.50427	3.70693e-08	4.09469e-06
CTELG00000023320.1	984.276	-1.86675	0.369199	-5.05622	4.27638e-07	3.62714e-05
CTELG00000023381.1	1672.13	-0.544744	0.159641	-3.41231	0.00064415	0.017747
CTELG00000023396.1	776.312	-0.738995	0.235869	-3.13307	0.0017299	0.0381107
CTELG00000023402.1	562.418	-1.31285	0.236208	-5.55802	2.72856e-08	3.16101e-06
CTELG00000023423.1	1430.21	-0.755743	0.171187	-4.41473	1.01137e-05	0.000578774
CTELG00000023430.1	967.329	-0.828013	0.268112	-3.08831	0.00201297	0.0420458
CTELG00000023447.1	4598.42	-0.961009	0.258816	-3.71309	0.000204742	0.00710878
CTELG00000023492.1	336.19	-1.51988	0.561355	-2.70752	0.00677887	0.0992551
CTELG00000023598.1	2436.3	-0.526825	0.188903	-2.78887	0.00528925	0.0847029
CTELG00000023602.1	174.939	-4.59707	1.65099	-2.78443	0.00536217	0.0852384
CTELG00000023605.1	89.9291	-2.94254	0.945691	-3.11152	0.00186127	0.0399668
CTELG00000023663.1	472.059	-0.813442	0.2079	-3.91265	9.12882e-05	0.00367458
CTELG00000023667.1	31.4157	-4.83086	1.59823	-3.02262	0.00250593	0.0491439
CTELG00000023668.1	722.564	-1.29971	0.327794	-3.96503	7.33877e-05	0.00305769
CTELG00000023687.1	3376.3	-0.899922	0.148681	-6.05269	1.42449e-09	2.1548e-07
CTELG00000023696.3	89.8078	-8.19485	2.54347	-3.22191	0.00127337	0.0298237
CTELG00000023722.1	476.885	-6.00314	1.72396	-3.48218	0.000497347	0.0145821
CTELG00000023728.1	474.161	-0.885616	0.256594	-3.45142	0.000557639	0.015975
CTELG00000023729.1	2091	-0.87864	0.209464	-4.19471	2.7322e-05	0.00131617
CTELG00000023732.1	1429.86	-0.739195	0.1984	-3.72579	0.000194708	0.00681018
CTELG00000023780.1	475.8	-1.47716	0.5084	-2.90551	0.00366656	0.0645841
CTELG00000023782.1	1303.21	-0.852737	0.277307	-3.07506	0.00210458	0.0432367
CTELG00000023795.1	819.689	-1.20805	0.437504	-2.76123	0.00575844	0.0896769
CTELG00000023795.3	431.724	-6.63406	1.91259	-3.46863	0.000523116	0.0151691
CTELG00000023811.2	3116.91	-0.688867	0.155396	-4.43298	9.2939e-06	0.00053573
CTELG00000023859.2	988.179	-7.76179	1.68874	-4.59621	4.30245e-06	0.000272477
CTELG00000023864.3	708.932	-10.0771	2.30625	-4.36946	1.24555e-05	0.000672286
CTELG00000023942.1	619.4	-1.39674	0.254343	-5.49158	3.98356e-08	4.34758e-06
CTELG00000023964.1	211.658	-1.32905	0.329234	-4.03679	5.41882e-05	0.00236131
CTELG00000023965.1	1386.72	-0.584621	0.15907	-3.67524	0.000237629	0.00807361
CTELG00000024017.1	1223.52	-0.782372	0.217964	-3.58946	0.000331368	0.0105775
CTELG00000024066.1	7373.65	-3.6669	1.29788	-2.82531	0.00472348	0.0776855
CTELG00000024140.1	227.26	-1.70065	0.535255	-3.17727	0.00148667	0.0338188
CTELG00000024150.2	52.7101	-6.14328	1.96114	-3.13251	0.00173321	0.0381482
CTELG00000024169.1	223.331	-2.23305	0.628547	-3.55272	0.000381268	0.0118517
CTELG00000024301.1	973.254	-1.23985	0.341417	-3.63149	0.000281794	0.009373
CTELG00000024344.1	1593.15	-2.037	0.41796	-4.87367	1.09542e-06	8.2588e-05
CTELG00000024344.2	2274.04	-1.14573	0.325181	-3.52336	0.000426118	0.0128916
CTELG00000024359.1	3203.69	-0.788334	0.147692	-5.33768	9.41424e-08	9.47368e-06
CTELG00000024375.1	45.8352	-3.0695	0.878301	-3.49481	0.000474399	0.014048
CTELG00000024378.1	147.414	-7.43729	1.52097	-4.88983	1.00923e-06	7.78185e-05
CTELG00000024409.1	1776.54	-0.592355	0.213421	-2.77552	0.00551142	0.0870843
CTELG00000024425.2	2520.81	-1.45546	0.182171	-7.98955	1.35429e-15	6.70063e-13
CTELG00000024427.1	229.375	-1.96915	0.628239	-3.13439	0.00172209	0.0380093
CTELG00000024555.1	6488.25	-1.29119	0.272008	-4.74687	2.06589e-06	0.000144728
CTELG00000024600.1	1323.79	-1.09215	0.151276	-7.21959	5.21433e-13	1.56753e-10
CTELG00000024655.1	555.229	-0.902882	0.250534	-3.60383	0.000313565	0.010118
CTELG00000024670.1	500.143	-1.30708	0.30204	-4.32751	1.50802e-05	0.000790597
CTELG00000024701.1	1736.71	-1.25065	0.235535	-5.30984	1.0972e-07	1.09027e-05
CTELG00000024712.1	1229.73	-3.16802	0.565814	-5.59904	2.15542e-08	2.55946e-06
CTELG00000024799.1	657.447	-1.32453	0.278747	-4.75173	2.01684e-06	0.00014171
CTELG00000024810.1	1049.68	-1.16803	0.242793	-4.81081	1.5032e-06	0.000109508
CTELG00000024965.1	5792.62	-0.520154	0.154218	-3.37285	0.00074394	0.0197854
CTELG00000024976.1	683.929	-1.57251	0.33533	-4.68944	2.73959e-06	0.000185893
CTELG00000025010.1	1024.75	-2.43342	0.306648	-7.93554	2.09577e-15	9.9545e-13
CTELG00000025055.1	775.648	-1.13696	0.249801	-4.55148	5.32694e-06	0.00032109
CTELG00000025089.1	2118.37	-1.00718	0.295586	-3.4074	0.00065586	0.0179904
CTELG00000025093.1	483.828	-1.68264	0.305786	-5.50269	3.74046e-08	4.1126e-06
CTELG00000025094.1	343.888	-2.1532	0.522557	-4.12051	3.78031e-05	0.00174666
CTELG00000025121.1	534.839	-0.831792	0.236717	-3.51386	0.000441645	0.0132432
CTELG00000025188.1	669.226	-0.916557	0.239689	-3.82395	0.000131332	0.00497447
CTELG00000025205.1	232.942	-4.69555	1.5747	-2.98188	0.00286488	0.0544303
CTELG00000025228.1	1824.53	-1.46514	0.219405	-6.67782	2.42528e-11	5.18902e-09
CTELG00000025258.1	529.576	-4.37693	1.46211	-2.99357	0.00275734	0.0530665
CTELG00000025282.1	257.923	-2.38194	0.37713	-6.31598	2.68449e-10	4.68779e-08
CTELG00000025292.1	1417.82	-0.942626	0.317545	-2.96848	0.00299274	0.0560968
CTELG00000025304.1	2570.27	-0.654529	0.237427	-2.75676	0.00583769	0.090084
CTELG00000025417.1	65.6705	-6.08651	1.55181	-3.92221	8.77411e-05	0.00357421
CTELG00000025435.1	7103.53	-0.722747	0.221252	-3.26662	0.00108838	0.0264836
CTELG00000025436.1	3100.4	-2.40966	0.336134	-7.16875	7.56836e-13	2.1146e-10
CTELG00000025440.2	291.505	-1.24505	0.292306	-4.25941	2.04968e-05	0.00101837
CTELG00000025452.4	89.4092	-7.1811	1.59251	-4.50929	6.50446e-06	0.000384265
CTELG00000025472.1	650.677	-1.06342	0.262932	-4.04449	5.24378e-05	0.00229634
CTELG00000025499.1	873.896	-1.82005	0.31576	-5.76403	8.21274e-09	1.08358e-06
CTELG00000025577.1	33.4183	-5.21841	1.7527	-2.97736	0.00290746	0.054992
CTELG00000025645.1	592.367	-0.933211	0.27867	-3.3488	0.000811616	0.0212984
CTELG00000025763.1	167.218	-1.74844	0.281378	-6.21383	5.17075e-10	8.41096e-08
CTELG00000025784.1	488.388	-1.53056	0.336003	-4.55518	5.23396e-06	0.000316642
CTELG00000025862.1	917.255	-1.01547	0.260714	-3.89496	9.82169e-05	0.00391368
CTELG00000025870.1	1145.23	-0.92005	0.285778	-3.21946	0.00128434	0.0299625
CTELG00000025887.1	454.798	-10.3646	3.05246	-3.39549	0.000685048	0.0186147
CTELG00000025965.2	534.381	-1.51824	0.308657	-4.91884	8.70582e-07	6.77883e-05
CTELG00000026005.1	11195.4	-0.557543	0.172154	-3.23863	0.00120105	0.0286082
CTELG00000026113.1	568.312	-1.3364	0.276683	-4.8301	1.36466e-06	0.000100339
CTELG00000026166.1	747.634	-0.770698	0.262207	-2.93927	0.00328987	0.0598947
CTELG00000026175.1	31.6824	-4.54201	1.63904	-2.77115	0.00558595	0.0877966
CTELG00000026233.2	284.32	-1.52909	0.473245	-3.23108	0.00123324	0.0291425
CTELG00000026272.1	595.619	-1.64944	0.233704	-7.05783	1.69122e-12	4.36575e-10
CTELG00000026300.3	413.066	-1.50963	0.426576	-3.53894	0.00040174	0.0123769
CTELG00000026311.1	1509.49	-1.3351	0.288707	-4.62442	3.75657e-06	0.000243092
CTELG00000026322.1	121.316	-3.00572	0.627497	-4.79001	1.66775e-06	0.00011998
CTELG00000026365.1	687.905	-0.512626	0.17625	-2.90852	0.00363145	0.0641691
CTELG00000026393.1	1413.47	-0.58597	0.151136	-3.87712	0.000105701	0.00414923
CTELG00000026447.1	2072.05	-1.5584	0.242976	-6.41381	1.41928e-10	2.5928e-08
CTELG00000026464.3	487.886	-1.16186	0.392138	-2.96288	0.00304771	0.0565912
CTELG00000026478.1	811.547	-1.00074	0.178644	-5.60188	2.12042e-08	2.53055e-06
CTELG00000026501.1	171.655	-1.79333	0.369936	-4.84769	1.2491e-06	9.29935e-05
CTELG00000026666.1	53.2687	-2.82793	0.758389	-3.72887	0.000192342	0.0067473
CTELG00000026667.1	122.11	-1.57937	0.402803	-3.92095	8.81997e-05	0.00358674
CTELG00000026676.1	328.726	-4.55282	0.861573	-5.28431	1.26178e-07	1.21813e-05
CTELG00000026676.2	271.323	-2.45812	0.827872	-2.9692	0.00298573	0.0560539
CTELG00000026709.1	858.049	-1.1312	0.231825	-4.87953	1.06338e-06	8.06846e-05
CTELG00000026726.1	600.541	-1.23521	0.349692	-3.53227	0.000412012	0.0125447
CTELG00000026746.1	845.13	-0.840142	0.268799	-3.12554	0.00177478	0.038919
CTELG00000026746.2	48.7613	-6.25116	2.12154	-2.94652	0.0032137	0.0588451
CTELG00000026763.1	197.45	-1.50492	0.511631	-2.94142	0.00326714	0.0595481
CTELG00000026791.1	780.373	-2.04948	0.357219	-5.73733	9.61813e-09	1.26199e-06
CTELG00000026883.1	611.804	-1.76753	0.283856	-6.22685	4.75902e-10	7.95929e-08
CTELG00000026912.1	288.479	-2.52189	0.607373	-4.15213	3.29389e-05	0.00156767
CTELG00000026917.1	514.213	-1.21007	0.342027	-3.53795	0.000403247	0.0123827
CTELG00000026947.1	559.495	-1.06689	0.194289	-5.49126	3.99079e-08	4.34758e-06
CTELG00000026960.1	1398.75	-1.82664	0.345156	-5.29222	1.20841e-07	1.17137e-05
CTELG00000026976.1	67.1266	-1.25504	0.445048	-2.82	0.00480231	0.0785468
CTELG00000027014.2	2159.66	-4.14693	0.552939	-7.4998	6.39167e-14	2.23229e-11
CTELG00000027051.1	125.175	-1.91768	0.645171	-2.97236	0.00295516	0.0557001
CTELG00000027108.1	541.409	-0.849473	0.259976	-3.26751	0.00108497	0.0264276
CTELG00000027115.1	234.015	-1.05051	0.340593	-3.08437	0.00203986	0.0423479
CTELG00000027266.1	187.95	-1.74285	0.349561	-4.98582	6.16993e-07	5.00101e-05
CTELG00000027284.1	124.58	-4.71174	1.61903	-2.91021	0.00361183	0.0640607
CTELG00000027330.1	543.682	-1.76965	0.278499	-6.35423	2.0947e-10	3.71246e-08
CTELG00000027447.1	4480.68	-0.8003	0.19476	-4.10916	3.97101e-05	0.00181361
CTELG00000027449.1	529.886	-0.739634	0.251802	-2.93736	0.00331023	0.0601489
CTELG00000027469.1	631.387	-1.42081	0.239215	-5.93949	2.85917e-09	4.1404e-07
CTELG00000027493.1	780.65	-0.83563	0.305921	-2.73152	0.0063042	0.0946986
CTELG00000027531.1	279.538	-1.25231	0.346463	-3.61455	0.000300867	0.00980148
CTELG00000027577.1	1338.42	-1.1524	0.136638	-8.43396	3.34174e-17	1.88959e-14
CTELG00000027690.1	6563.47	-1.92593	0.245883	-7.83272	4.77442e-15	1.98926e-12
CTELG00000027720.1	1006.46	-1.02008	0.310771	-3.28243	0.00102916	0.0256535
CTELG00000028031.1	2526.22	-0.687321	0.214825	-3.19944	0.00137696	0.0318417
CTELG00000028070.1	95.5309	-2.01375	0.694403	-2.89998	0.00373186	0.0653826
CTELG00000028081.1	4512.11	-1.21414	0.153423	-7.91366	2.49929e-15	1.11992e-12
CTELG00000028151.1	1197.91	-1.05014	0.238953	-4.39476	1.10897e-05	0.000619694
CTELG00000028179.1	2249.41	-3.26755	0.321245	-10.1715	2.65774e-24	4.85528e-21
CTELG00000028316.3	699.486	-1.90818	0.519299	-3.67454	0.00023828	0.00808417
CTELG00000028483.1	1113.64	-0.67699	0.179228	-3.77725	0.000158568	0.00578468
CTELG00000028490.1	629.732	-1.2742	0.376678	-3.38273	0.000717683	0.0193246
CTELG00000028500.1	655.5	-2.94489	0.80672	-3.65045	0.000261784	0.00879366
CTELG00000028592.1	1497.14	-0.985353	0.256944	-3.8349	0.000125617	0.00478858
CTELG00000028614.1	316.487	-2.4659	0.622047	-3.96417	7.36505e-05	0.00306327
CTELG00000028636.1	486.072	-0.772554	0.236561	-3.26577	0.00109166	0.026509
CTELG00000028714.1	196.335	-1.86018	0.626593	-2.96871	0.0029905	0.0560968
CTELG00000028947.1	407.848	-0.830859	0.275509	-3.01572	0.00256366	0.0500282
CTELG00000029021.1	2145.84	-1.97046	0.348503	-5.65406	1.56702e-08	1.95869e-06
CTELG00000029164.1	298.114	-1.01326	0.298276	-3.39705	0.000681155	0.0185301
CTELG00000029172.1	1840.64	-2.03227	0.666267	-3.05023	0.00228667	0.0459054
CTELG00000029670.1	3216.11	-1.32135	0.374511	-3.52819	0.000418408	0.0127069
CTELG00000029789.1	114.092	-3.51808	1.28104	-2.74626	0.00602792	0.0920033
CTELG00000029829.1	157.819	-4.28543	0.682783	-6.27641	3.46469e-10	5.96253e-08
CTELG00000029901.1	82.8494	-1.98804	0.637105	-3.12043	0.00180585	0.039274
CTELG00000030188.1	1216.91	-1.10172	0.339838	-3.24188	0.00118743	0.0283705
CTELG00000030292.1	196.783	-4.8468	1.63997	-2.95542	0.00312239	0.0576175
CTELG00000030503.1	1948.01	-0.812358	0.191531	-4.2414	2.22129e-05	0.00108995
CTELG00000030521.1	39.2957	-4.76583	1.72691	-2.75974	0.0057848	0.0898516
CTELG00000030543.1	176.984	-1.51586	0.532547	-2.84643	0.00442125	0.0739439
CTELG00000030813.1	957.704	-0.47861	0.176907	-2.70544	0.00682149	0.0996399
CTELG00000031122.1	34.3281	-4.04023	1.41026	-2.86489	0.00417158	0.0708035
CTELG00000031255.1	193.862	-1.16877	0.343731	-3.40026	0.000673223	0.0184198
CTELG00000031395.1	181.509	-0.811767	0.246342	-3.29529	0.00098321	0.0247617
CTELG00000031449.1	510.055	-4.55521	1.55651	-2.92655	0.00342742	0.0617586
CTELG00000031701.1	514.725	-3.31627	0.957833	-3.46227	0.000535647	0.015457
CTELG00000031774.1	101.725	-4.97541	1.55019	-3.20956	0.00132939	0.0308619
CTELG00000031785.1	388.294	-3.49009	0.987862	-3.53298	0.000410911	0.0125272
CTELG00000031885.1	741.03	-2.13231	0.646159	-3.29998	0.000966923	0.0244813
CTELG00000031909.1	370.911	-2.53737	0.331369	-7.65724	1.89972e-14	7.27684e-12
CTELG00000031934.1	39.7818	-7.20005	1.97186	-3.6514	0.000260816	0.00877354
CTELG00000032006.1	1162.04	-1.98739	0.54362	-3.65585	0.000256333	0.00863497
CTELG00000032690.1	67.6709	-3.80416	0.986911	-3.85462	0.000115911	0.00448335
CTELG00000032696.1	130.058	-2.00907	0.647627	-3.1022	0.00192088	0.0408041
CTELG00000032704.1	289.957	-1.26341	0.440813	-2.86609	0.00415571	0.0707484
CTELG00000033342.1	121.196	-2.60688	0.903306	-2.88593	0.00390257	0.0677148
CTELG00000033417.1	918.509	-0.733903	0.270678	-2.71135	0.00670095	0.0987226
CTELG00000033514.1	404.179	-1.1684	0.306318	-3.81433	0.000136556	0.00512332
CTELG00000033541.1	116.187	-3.88644	0.606856	-6.40422	1.51137e-10	2.73996e-08
CTELG00000033554.1	95.9434	-3.72792	0.998512	-3.73347	0.000188857	0.00666442
CTELG00000033821.1	145.577	-0.902596	0.298758	-3.02116	0.00251809	0.0493416
CTELG00000033875.1	227.034	-1.5506	0.43294	-3.58156	0.000341543	0.0108007
CTELG00000033919.1	989.302	-1.84968	0.579115	-3.19399	0.00140323	0.0322921
CTELG00000033954.1	1174.1	-3.44677	1.1551	-2.98396	0.00284548	0.054192
CTELG00000034096.1	443.377	-11.8992	3.35046	-3.5515	0.000383039	0.0118912
CTELG00000034299.1	103.407	-5.39293	1.52599	-3.53404	0.000409258	0.0124929
CTELG00000034343.1	249.629	-5.34917	1.05074	-5.09084	3.56472e-07	3.12394e-05
CTELG00000034344.1	63.7391	-5.34885	1.31963	-4.0533	5.04998e-05	0.00222508
CTELG00000034345.1	70.0572	-6.27587	1.65499	-3.79208	0.000149391	0.0055263
CTELG00000034353.1	1175.26	-0.641296	0.209249	-3.06476	0.00217846	0.0442947
CTELG00000034356.1	138.223	-4.55032	0.746396	-6.09638	1.08494e-09	1.66234e-07
CTELG00000034715.1	37.6427	-5.01815	1.84591	-2.71853	0.00655731	0.097214
CTELG00000034800.1	91.1593	-4.55356	1.59676	-2.85174	0.00434803	0.0728732
CTELG00000035019.1	46.0704	-5.59563	1.70476	-3.28236	0.00102942	0.0256535
CTELG00000035250.1	190.843	-5.36258	1.56786	-3.42031	0.000625487	0.0173536
CTELG00000035371.1	169.86	-1.56716	0.553978	-2.82892	0.0046706	0.0772476
CTELG00000035711.1	30.7408	-1.96127	0.717557	-2.73326	0.00627101	0.0943193
CTELG00000035753.1	357.626	-5.50303	1.64963	-3.33591	0.000850193	0.0220911
CTELG00000035882.1	303.265	-1.01864	0.269486	-3.77995	0.000156859	0.00573114
CTELG00000036052.1	138.84	-1.97352	0.474464	-4.15947	3.18993e-05	0.00152124
CTELG00000036202.1	211.887	-2.04384	0.595531	-3.43195	0.000599248	0.0168543
CTELG00000036318.1	423.156	-0.790593	0.232616	-3.3987	0.000677062	0.0185035
CTELG00000036439.1	35.8443	-4.9449	1.82839	-2.70451	0.00684043	0.099787
CTELG00000036640.1	171.87	-4.93018	1.08238	-4.55495	5.23982e-06	0.000316642
CTELG00000036641.1	71.8273	-5.94368	1.72845	-3.43873	0.000584448	0.0165436
CTELG00000036832.1	120.408	-1.45527	0.35132	-4.14229	3.43859e-05	0.00162352
CTELG00000037716.1	98.7307	-3.17479	1.09143	-2.90883	0.00362779	0.0641691
