# Supplementary material for: Cell fate specification modes shape transcriptome evolution in the highly conserved spiral cleavage
Source: EMBO Rep. 2025 Sep 4;26(20):5088–114. doi: 10.1038/s44319-025-00569-4 (PMC12550047; doi:10.1038/s44319-025-00569-4)
Supplement: Supplementary file 21 — Dataset EV19 [file 44319_2025_569_MOESM21_ESM.xlsx]

## Sheet: Sheet1
Dataset EV19 – Upregulated genes between the 4- and the 2-cell stages in C. teleta.

## Sheet: Dataset EV19
Gene_ID	Basemean	log2FoldChange	lfcSE	stat	pvalue	padj
CTELG00000001335.1	53.1626	6.63714	1.77804	3.73284	0.000189331	0.0742917
CTELG00000001370.1	2.35968	27.9135	6.31663	4.41905	9.91377e-06	0.00745507
CTELG00000001897.2	10.5891	30.0558	4.74874	6.3292	2.46431e-10	4.83485e-07
CTELG00000004968.2	44.4021	31.6577	5.36953	5.8958	3.72868e-09	6.09623e-06
CTELG00000006659.1	9.22169	43.5449	3.88793	11.2	4.07662e-29	5.33209e-25
CTELG00000007276.1	303.524	3.01322	0.770508	3.91069	9.20324e-05	0.0435091
CTELG00000008598.1	76.7132	6.90161	1.66335	4.14923	3.33596e-05	0.0209417
CTELG00000010558.2	2812.81	19.4031	2.92026	6.6443	3.04653e-11	6.75626e-08
CTELG00000010848.3	427.923	8.59151	1.84481	4.65713	3.20654e-06	0.00262128
CTELG00000011230.1	14.6306	34.5979	2.90753	11.8994	1.19198e-32	2.3386e-28
CTELG00000011760.3	37.8666	19.305	2.65913	7.25988	3.87445e-13	1.08593e-09
CTELG00000012072.1	3.90051	17.5224	3.86914	4.52877	5.93273e-06	0.00475091
CTELG00000013654.1	237.758	1.68013	0.421013	3.99069	6.58806e-05	0.0346022
CTELG00000014109.2	2976.92	1.00632	0.276576	3.6385	0.000274227	0.0940366
CTELG00000015525.3	166.914	2.68846	0.739156	3.63721	0.000275609	0.0940366
CTELG00000016000.3	356.534	2.5297	0.643941	3.92846	8.54933e-05	0.0414157
CTELG00000016734.1	163.762	7.69227	1.95119	3.94235	8.06885e-05	0.0400777
CTELG00000016897.1	10.6633	29.4291	5.32322	5.52844	3.2309e-08	4.42163e-05
CTELG00000017401.1	262.154	38.757	2.15682	17.9695	3.37803e-72	1.32551e-67
CTELG00000019025.2	373.678	3.65696	0.882872	4.14211	3.44121e-05	0.0209417
CTELG00000019454.1	48.3094	16.326	3.38374	4.82485	1.40107e-06	0.00127853
CTELG00000020801.2	10.4286	18.5994	3.58528	5.18771	2.12891e-07	0.000245695
CTELG00000021240.1	552.996	6.33901	1.51114	4.19484	2.73062e-05	0.0181605
CTELG00000021453.1	335.545	6.27741	1.53227	4.09682	4.1887e-05	0.0245314
CTELG00000022688.1	90.9721	8.42245	2.19978	3.82877	0.000128783	0.0567788
CTELG00000023667.1	31.4157	5.86484	1.57327	3.7278	0.000193157	0.0750423
CTELG00000025452.4	89.4092	7.77365	1.59211	4.88262	1.04684e-06	0.00100188
CTELG00000026314.1	249.568	2.50175	0.655952	3.81392	0.00013678	0.0589791
CTELG00000026476.4	80.2689	7.00332	1.76426	3.96955	7.20098e-05	0.0362255
CTELG00000028507.2	141.094	3.22324	0.886728	3.63499	0.000277995	0.0940366
CTELG00000028690.1	19.7869	16.0382	3.01081	5.32687	9.9921e-08	0.000128117
CTELG00000032316.1	8.34231	19.6646	2.7009	7.28073	3.32012e-13	1.08565e-09
CTELG00000032690.1	67.6709	3.9337	0.98889	3.9779	6.95279e-05	0.0354312
CTELG00000033953.1	307.738	2.20738	0.53573	4.12033	3.78328e-05	0.0224928
CTELG00000034066.1	3.09711	39.1859	3.76732	10.4015	2.43992e-25	2.3935e-21
CTELG00000034424.1	4.11563	30.8537	4.3795	7.04502	1.85432e-12	4.85078e-09
