# Supplementary material for: Cell fate specification modes shape transcriptome evolution in the highly conserved spiral cleavage
Source: EMBO Rep. 2025 Sep 4;26(20):5088–114. doi: 10.1038/s44319-025-00569-4 (PMC12550047; doi:10.1038/s44319-025-00569-4)
Supplement: Supplementary file 22 — Dataset EV20 [file 44319_2025_569_MOESM22_ESM.xlsx]

## Sheet: Sheet1
Dataset EV20 – Downregulated genes between the 4- and the 2-cell stages in C. teleta.

## Sheet: Dataset EV20
Gene_ID	Basemean	log2FoldChange	lfcSE	stat	pvalue	padj
CTELG00000000020.1	1078.42	-0.844499	0.222573	-3.79425	0.000148091	0.0620903
CTELG00000000395.1	1553.17	-1.38807	0.286538	-4.84428	1.27072e-06	0.00118719
CTELG00000000521.1	524.587	-1.12962	0.25582	-4.41567	1.00695e-05	0.00745507
CTELG00000000678.2	145.757	-20.4975	2.44372	-8.38784	4.95169e-17	3.23833e-13
CTELG00000000836.2	576.476	-3.54826	0.666399	-5.32453	1.01217e-07	0.000128117
CTELG00000001310.2	4797.55	-1.28573	0.273779	-4.69625	2.6498e-06	0.00221224
CTELG00000001554.1	1150.06	-1.00364	0.24241	-4.14027	3.46902e-05	0.0209417
CTELG00000001559.1	1239.37	-0.802323	0.169376	-4.73693	2.16976e-06	0.00185085
CTELG00000001568.1	667.84	-6.45651	1.77395	-3.63963	0.000273031	0.0940366
CTELG00000002082.1	2089.86	-0.832882	0.195422	-4.26197	2.0263e-05	0.0141982
CTELG00000002594.1	299.668	-8.82409	2.34885	-3.75677	0.00017212	0.069078
CTELG00000002746.1	875.963	-1.01269	0.253822	-3.98977	6.61374e-05	0.0346022
CTELG00000002797.2	117.691	-6.42743	1.68271	-3.81969	0.000133619	0.0582566
CTELG00000003013.3	44.3428	-17.4436	2.522	-6.91656	4.62744e-12	1.13485e-08
CTELG00000004375.2	1444.71	-1.05239	0.213225	-4.93561	7.98995e-07	0.000783794
CTELG00000004396.3	49.1093	-16.7535	4.36093	-3.84173	0.00012217	0.0544753
CTELG00000004657.1	1199.39	-0.636555	0.158962	-4.00445	6.21624e-05	0.0336273
CTELG00000004684.1	1214.98	-1.13887	0.216531	-5.25961	1.44359e-07	0.000171651
CTELG00000004785.1	782.977	-0.809907	0.206746	-3.9174	8.95106e-05	0.042833
CTELG00000004884.1	632.106	-1.4301	0.394251	-3.62739	0.000286298	0.0949514
CTELG00000005185.1	2017.87	-0.540793	0.147359	-3.66991	0.00024264	0.0876486
CTELG00000005212.1	640.65	-1.25584	0.331079	-3.79316	0.000148742	0.0620903
CTELG00000006416.1	3971.91	-0.71696	0.190412	-3.76531	0.000166341	0.06799
CTELG00000006612.1	720.053	-0.560552	0.149234	-3.75618	0.000172523	0.069078
CTELG00000007387.1	44.6962	-17.7273	2.72937	-6.49501	8.30276e-11	1.71469e-07
CTELG00000007561.2	33.0628	-30.6747	3.70921	-8.26986	1.34121e-16	5.26276e-13
CTELG00000007672.1	484.087	-0.832264	0.224935	-3.70003	0.000215577	0.0813086
CTELG00000008190.2	34.3973	-17.027	3.4147	-4.98639	6.1518e-07	0.000677672
CTELG00000008405.1	1203.69	-1.02492	0.27718	-3.69769	0.000217574	0.0813086
CTELG00000008450.1	2507.2	-0.780769	0.20197	-3.86577	0.000110738	0.0511206
CTELG00000008598.2	1014.33	-6.47847	1.61843	-4.00294	6.256e-05	0.0336273
CTELG00000009524.1	4000.9	-0.433934	0.118011	-3.67706	0.000235933	0.0865213
CTELG00000009952.1	1164.73	-0.896758	0.14559	-6.15947	7.29868e-10	1.30179e-06
CTELG00000010417.1	571.997	-6.85353	1.37839	-4.97213	6.62202e-07	0.000683793
CTELG00000010475.1	307.574	-2.28435	0.565657	-4.0384	5.38172e-05	0.0301676
CTELG00000011045.1	307.651	-6.11073	1.5861	-3.85268	0.000116831	0.0531049
CTELG00000011506.2	752.318	-0.955105	0.250886	-3.80693	0.000140704	0.0600116
CTELG00000011542.3	223.816	-18.9184	3.58828	-5.27229	1.34735e-07	0.000165215
CTELG00000011918.1	708.243	-1.06642	0.214182	-4.97904	6.39004e-07	0.000677672
CTELG00000012536.1	89.1786	-6.75834	1.83566	-3.6817	0.000231683	0.0857644
CTELG00000012952.1	46.7145	-19.1087	2.63049	-7.26429	3.75003e-13	1.08593e-09
CTELG00000013688.1	1173.87	-0.777705	0.173262	-4.48861	7.16878e-06	0.00562591
CTELG00000013823.2	12.6186	-16.4078	3.66318	-4.4791	7.49569e-06	0.00576713
CTELG00000014181.1	665.58	-6.6131	1.56792	-4.21776	2.46739e-05	0.0166927
CTELG00000015226.3	13.9453	-32.2472	3.86497	-8.34346	7.2146e-17	3.53867e-13
CTELG00000016008.1	541.335	-0.957464	0.261094	-3.66713	0.00024529	0.0876486
CTELG00000017292.2	21.6291	-21.0598	3.17081	-6.64177	3.09928e-11	6.75626e-08
CTELG00000017401.2	1417.69	-7.39347	1.4979	-4.93588	7.97905e-07	0.000783794
CTELG00000017466.2	1278.45	-0.991336	0.226762	-4.3717	1.23283e-05	0.00895836
CTELG00000017613.1	2122.86	-1.80279	0.215606	-8.36153	6.19125e-17	3.47055e-13
CTELG00000017969.1	4769.44	-0.51228	0.118742	-4.31423	1.60163e-05	0.0114266
CTELG00000018368.2	253.415	-10.0116	2.39865	-4.17386	2.99476e-05	0.0192642
CTELG00000018488.1	790.64	-1.36853	0.337746	-4.05197	5.07891e-05	0.0288828
CTELG00000018719.1	1152.5	-0.998972	0.268721	-3.71751	0.0002012	0.0766493
CTELG00000018924.1	2088.25	-1.07056	0.285704	-3.74711	0.000178886	0.0709022
CTELG00000019281.2	27.3157	-33.2619	8.34873	-3.98406	6.77474e-05	0.0349781
CTELG00000020129.1	122.77	-6.76526	1.75686	-3.85078	0.000117743	0.0531049
CTELG00000020144.1	572.317	-1.29611	0.348055	-3.72387	0.000196192	0.0754744
CTELG00000020385.1	708.036	-0.903785	0.246907	-3.66043	0.000251789	0.0890085
CTELG00000022800.1	224.787	-3.78355	0.975232	-3.87964	0.000104612	0.0488674
CTELG00000023118.1	1175.37	-1.32439	0.212928	-6.21993	4.97386e-10	9.29377e-07
CTELG00000023183.1	1249.3	-0.992996	0.270815	-3.66669	0.000245708	0.0876486
CTELG00000023289.1	1134.79	-1.52536	0.379878	-4.01541	5.93436e-05	0.0327969
CTELG00000023423.1	1430.21	-0.646683	0.178245	-3.62806	0.000285556	0.0949514
CTELG00000024619.1	799.164	-0.809008	0.223119	-3.6259	0.000287959	0.0949514
CTELG00000026300.1	240.284	-8.39083	1.75824	-4.7723	1.82136e-06	0.00162428
CTELG00000026393.1	1413.47	-0.639051	0.156631	-4.07999	4.50383e-05	0.0259891
CTELG00000026929.3	249.717	-6.93439	1.91827	-3.61492	0.000300445	0.0982428
CTELG00000027551.1	0.994163	-30.2411	8.01835	-3.77149	0.000162276	0.0670269
CTELG00000027577.1	1338.42	-0.574439	0.138616	-4.1441	3.41144e-05	0.0209417
CTELG00000027976.4	274.059	-9.22587	1.85156	-4.98275	6.26862e-07	0.000677672
CTELG00000028946.1	20.5136	-35.0067	4.21691	-8.30152	1.0279e-16	4.48154e-13
CTELG00000029246.1	38.9075	-7.85787	1.65532	-4.74705	2.06404e-06	0.00179979
CTELG00000029247.1	2.50172	-25.2409	6.03512	-4.18235	2.88517e-05	0.0188685
CTELG00000029669.1	4.49444	-35.7978	4.59813	-7.78528	6.95573e-15	2.48124e-11
CTELG00000031133.1	13.6201	-40.7656	4.34793	-9.37586	6.86157e-21	5.38482e-17
CTELG00000031830.1	3.13738	-17.932	3.24477	-5.52644	3.26785e-08	4.42163e-05
CTELG00000032709.1	540.948	-16.138	2.68699	-6.00596	1.90199e-09	3.24488e-06
CTELG00000033044.1	22.1898	-6.46026	1.76743	-3.65517	0.000257011	0.0900433
CTELG00000033054.1	2.2216	-30.061	8.32085	-3.61273	0.000302989	0.0982562
CTELG00000033488.2	18.0807	-15.5913	2.74389	-5.6822	1.32977e-08	1.93255e-05
CTELG00000034229.1	10.7488	-15.6731	3.98733	-3.93072	8.46928e-05	0.0414157
CTELG00000034378.1	5.29981	-34.4627	6.00104	-5.74279	9.31313e-09	1.40553e-05
CTELG00000034669.1	6.69255	-15.8055	3.73978	-4.22631	2.37559e-05	0.0163536
CTELG00000035117.1	15.1187	-16.0565	2.79065	-5.75366	8.73331e-09	1.37075e-05
