# Supplementary material for: Cell fate specification modes shape transcriptome evolution in the highly conserved spiral cleavage
Source: EMBO Rep. 2025 Sep 4;26(20):5088–114. doi: 10.1038/s44319-025-00569-4 (PMC12550047; doi:10.1038/s44319-025-00569-4)
Supplement: Supplementary file 23 — Dataset EV21 [file 44319_2025_569_MOESM23_ESM.xlsx]

## Sheet: Sheet1
Dataset EV21 – Upregulated genes between the 8- and the 4-cell stages in C. teleta.

## Sheet: Dataset EV21
Gene_ID	Basemean	log2FoldChange	lfcSE	stat	pvalue	padj
CTELG00000000037.1	1157.09	6.43338	1.50232	4.28228	1.84984e-05	0.00739649
CTELG00000000170.1	6.91629	27.1441	4.65642	5.8294	5.56261e-09	5.70724e-06
CTELG00000000836.2	576.476	3.42765	0.670407	5.1128	3.17427e-07	0.00024426
CTELG00000001345.1	544.277	1.43417	0.298858	4.79884	1.59584e-06	0.000997749
CTELG00000001675.1	633.171	0.810651	0.229772	3.52807	0.000418607	0.0825129
CTELG00000001979.1	66.3699	2.54266	0.719875	3.53208	0.000412302	0.0816726
CTELG00000002594.1	299.668	8.49858	2.34926	3.61756	0.00029739	0.0636351
CTELG00000002682.2	42.5454	21.0275	4.55712	4.61421	3.94585e-06	0.00197953
CTELG00000002797.2	117.691	5.98679	1.69123	3.5399	0.000400279	0.0813034
CTELG00000003013.3	44.3428	16.2871	2.54228	6.40648	1.48915e-10	2.1281e-07
CTELG00000004039.2	68.301	7.92643	1.95326	4.05805	4.94841e-05	0.0165005
CTELG00000004077.1	633.387	2.35508	0.501691	4.69428	2.67543e-06	0.0014665
CTELG00000004375.2	1444.71	0.919114	0.215152	4.27192	1.93797e-05	0.00760253
CTELG00000004522.2	537.775	1.61177	0.379826	4.24344	2.20115e-05	0.00832182
CTELG00000004714.1	371.05	3.08722	0.890411	3.46718	0.000525948	0.0956604
CTELG00000004940.2	301.563	8.11604	2.04467	3.96936	7.20659e-05	0.0228861
CTELG00000005247.1	825.105	1.46542	0.391691	3.74127	0.000183095	0.0446731
CTELG00000005914.1	174.382	2.36178	0.366474	6.4446	1.15906e-10	1.7838e-07
CTELG00000006904.1	65.9822	6.17436	1.63379	3.77915	0.000157362	0.0408739
CTELG00000007340.1	83.3971	6.08795	1.58592	3.83874	0.000123667	0.0346043
CTELG00000007387.1	44.6962	18.4056	2.70882	6.7947	1.08537e-11	2.1715e-08
CTELG00000007561.2	33.0628	31.0897	3.69949	8.40377	4.32361e-17	2.4715e-13
CTELG00000007899.1	208.457	1.60375	0.462309	3.46899	0.000522415	0.0955978
CTELG00000008101.1	637.183	0.844055	0.21368	3.9501	7.81201e-05	0.0240909
CTELG00000008190.2	34.3973	19.4505	3.35696	5.79406	6.87029e-09	6.87269e-06
CTELG00000008449.2	25.6975	6.60373	1.75489	3.76305	0.000167855	0.0426672
CTELG00000008752.1	246.761	3.72445	0.792833	4.69765	2.63175e-06	0.0014626
CTELG00000008770.1	26.1872	6.40187	1.76232	3.63263	0.000280544	0.061322
CTELG00000009077.1	152.472	8.9158	2.25784	3.94881	7.85395e-05	0.0240909
CTELG00000009116.1	660.737	7.27512	1.8993	3.83043	0.00012792	0.0355458
CTELG00000009542.1	372.525	6.09054	1.27761	4.76715	1.86852e-06	0.00109951
CTELG00000009761.1	475.567	1.73084	0.495601	3.49241	0.000478682	0.0903489
CTELG00000009931.1	412.154	1.78906	0.482354	3.70901	0.000208068	0.0489743
CTELG00000010417.1	571.997	5.59707	1.38184	4.05044	5.11213e-05	0.0169055
CTELG00000010634.1	317.071	2.12493	0.54767	3.87994	0.000104483	0.0305165
CTELG00000010922.2	256.385	2.62712	0.73278	3.58514	0.000336893	0.0702107
CTELG00000011045.1	307.651	6.89422	1.57796	4.36908	1.24771e-05	0.00542672
CTELG00000011523.1	578.79	1.63857	0.377527	4.34027	1.42311e-05	0.00587054
CTELG00000011542.3	223.816	20.9459	3.56246	5.87962	4.11211e-09	4.7214e-06
CTELG00000011550.1	228.829	7.12607	1.52173	4.68286	2.82896e-06	0.00148945
CTELG00000012540.1	1776.71	5.68185	1.5988	3.55382	0.000379676	0.077512
CTELG00000012576.1	153.766	2.54329	0.667279	3.81142	0.000138168	0.0373558
CTELG00000012774.1	714.527	1.14317	0.32534	3.51377	0.0004418	0.0854019
CTELG00000012952.1	46.7145	18.5744	2.63812	7.04079	1.91156e-12	4.78058e-09
CTELG00000013116.2	1452.28	3.81142	1.01395	3.75898	0.000170609	0.0426672
CTELG00000013156.2	557.238	6.18573	1.65155	3.7454	0.000180105	0.0444859
CTELG00000013219.1	103.048	4.33268	0.915253	4.73386	2.20293e-06	0.00127751
CTELG00000013307.3	62.5631	18.9425	2.92971	6.46568	1.00847e-10	1.61412e-07
CTELG00000013761.2	9.49755	16.6653	4.04683	4.1181	3.82002e-05	0.0135269
CTELG00000013823.2	12.6186	18.1601	3.62309	5.01231	5.37802e-07	0.000384279
CTELG00000014165.1	399.058	1.06239	0.263232	4.03596	5.43799e-05	0.0176907
CTELG00000014181.1	665.58	7.46914	1.56164	4.78287	1.7281e-06	0.00106382
CTELG00000014188.1	1.32771	28.4608	7.19182	3.95739	7.57742e-05	0.0238742
CTELG00000014258.1	62.6955	5.74374	0.766719	7.49133	6.81809e-14	2.27349e-10
CTELG00000014463.2	2987.14	1.22387	0.322412	3.796	0.000147051	0.0384583
CTELG00000014952.1	343.578	5.56636	1.60035	3.47822	0.000504749	0.0943786
CTELG00000015239.1	812.519	6.50107	1.60191	4.05832	4.94268e-05	0.0165005
CTELG00000015240.1	606.138	6.94137	1.59231	4.3593	1.30478e-05	0.00555421
CTELG00000015276.1	813.352	1.03068	0.23685	4.3516	1.35147e-05	0.00565023
CTELG00000015825.1	364.828	1.4713	0.425723	3.456	0.000548263	0.0975032
CTELG00000016066.2	140.509	6.24088	1.70106	3.66882	0.000243676	0.0555951
CTELG00000016247.4	58.1549	7.57885	1.77971	4.25846	2.05838e-05	0.0079196
CTELG00000016685.1	821.234	0.925328	0.267004	3.4656	0.000529055	0.0957901
CTELG00000017292.2	21.6291	21.369	3.17047	6.74002	1.58367e-11	3.01757e-08
CTELG00000018278.2	492.013	6.69092	1.52	4.40191	1.07301e-05	0.004879
CTELG00000018368.2	253.415	9.69984	2.39902	4.04325	5.27146e-05	0.0172895
CTELG00000018441.1	95.6294	7.92063	1.60031	4.94942	7.44338e-07	0.000504813
CTELG00000018483.1	316.778	5.54692	1.55322	3.57125	0.000355283	0.0732799
CTELG00000018488.1	790.64	1.31473	0.339389	3.87382	0.000107141	0.0308428
CTELG00000018895.1	772.679	8.88268	1.48952	5.96345	2.46971e-09	2.99463e-06
CTELG00000019281.2	27.3157	34.4376	8.34846	4.12502	3.70704e-05	0.0132441
CTELG00000019699.1	458.089	2.73896	0.731784	3.74286	0.00018194	0.0446635
CTELG00000019757.1	271.534	1.77142	0.511978	3.45995	0.000540281	0.0965125
CTELG00000019891.1	252.293	3.92381	1.07812	3.6395	0.000273166	0.0606925
CTELG00000019892.1	111.365	8.92351	1.56649	5.69648	1.22303e-08	1.11224e-05
CTELG00000020408.1	85.6427	3.36522	0.817867	4.11464	3.87791e-05	0.0136115
CTELG00000020606.2	241.512	2.83602	0.821082	3.454	0.000552339	0.0977933
CTELG00000020994.1	26.2833	5.98783	1.63837	3.65474	0.000257438	0.0579703
CTELG00000021336.1	52.3277	5.63592	1.59325	3.53737	0.000404128	0.0814996
CTELG00000021585.2	167.895	6.81306	1.54304	4.41535	1.00847e-05	0.00466241
CTELG00000021762.1	1532.8	5.7688	1.5605	3.69676	0.000218367	0.0510979
CTELG00000021843.1	463.279	5.92649	1.54113	3.84556	0.000120278	0.0341334
CTELG00000022028.1	56.0583	6.15917	1.6122	3.82036	0.000133259	0.0366724
CTELG00000022276.1	291.381	8.44818	1.48272	5.69777	1.21386e-08	1.11224e-05
CTELG00000022625.1	378.236	4.20645	1.16438	3.61263	0.000303113	0.0645147
CTELG00000022983.1	27.9082	5.2853	1.52376	3.46858	0.000523215	0.0955978
CTELG00000023065.1	76.6645	41.0293	4.20247	9.76315	1.62038e-22	1.29676e-18
CTELG00000024199.1	217.353	6.14572	1.58617	3.87457	0.000106815	0.0308428
CTELG00000024249.1	1590.24	6.67237	1.77461	3.75992	0.000169969	0.0426672
CTELG00000024276.3	236.771	2.28582	0.625515	3.65431	0.000257878	0.0579703
CTELG00000024301.1	973.254	1.52946	0.303508	5.03927	4.67305e-07	0.000346273
CTELG00000025444.1	553.94	3.66832	0.940611	3.89993	9.62213e-05	0.0289489
CTELG00000025835.2	188.768	6.4714	1.66584	3.88477	0.000102426	0.0305165
CTELG00000026300.1	240.284	8.24266	1.75922	4.68541	2.79395e-06	0.00148945
CTELG00000026474.2	587.147	1.84888	0.383568	4.82022	1.43397e-06	0.000910773
CTELG00000026929.3	249.717	8.39957	1.91168	4.39381	1.11379e-05	0.00498802
CTELG00000027149.1	21.4833	5.90914	1.69396	3.48835	0.000486011	0.0913015
CTELG00000027155.1	224.97	6.24699	1.6419	3.80474	0.000141956	0.0378681
CTELG00000027345.2	170.897	8.92442	1.87171	4.76806	1.86005e-06	0.00109951
CTELG00000027439.2	362.373	6.61421	1.82619	3.62185	0.000292503	0.0629258
CTELG00000027551.1	0.994163	28.0194	8.06686	3.4734	0.000513911	0.0955447
CTELG00000027976.4	274.059	8.62381	1.85313	4.65365	3.26106e-06	0.00169465
CTELG00000028854.1	221.727	3.94497	1.03289	3.81934	0.000133807	0.0366724
CTELG00000028946.1	20.5136	40.9643	4.14507	9.88265	4.95075e-23	4.95249e-19
CTELG00000029021.1	2145.84	1.76754	0.509444	3.46955	0.000521334	0.0955978
CTELG00000029246.1	38.9075	6.81496	1.66352	4.09672	4.19042e-05	0.0143312
CTELG00000029247.1	2.50172	25.7859	6.02442	4.28023	1.86696e-05	0.00739649
CTELG00000029669.1	4.49444	33.1315	4.68359	7.07395	1.50583e-12	4.01696e-09
CTELG00000031133.1	13.6201	35.3788	4.4535	7.94405	1.95677e-15	8.69979e-12
CTELG00000031315.1	32.9187	5.95269	1.69768	3.50637	0.000454266	0.0869713
CTELG00000031316.1	102.697	6.15497	1.75858	3.49997	0.000465315	0.0882422
CTELG00000031482.1	1064.77	6.08826	1.69367	3.59471	0.000324758	0.0680359
CTELG00000031830.1	3.13738	18.9787	3.22826	5.87891	4.12978e-09	4.7214e-06
CTELG00000032478.1	6.00395	21.9405	4.73128	4.63732	3.52952e-06	0.00181064
CTELG00000032709.1	540.948	14.787	2.83965	5.20732	1.91586e-07	0.000150316
CTELG00000033054.1	2.2216	30.2756	8.31767	3.63991	0.00027273	0.0606925
CTELG00000033186.1	136.001	1.9141	0.437804	4.37206	1.23082e-05	0.00541208
CTELG00000033290.1	39.9865	5.64751	1.59692	3.53651	0.000405456	0.0814996
CTELG00000034286.1	8.12527	31.3555	3.8984	8.04319	8.75282e-16	4.37794e-12
CTELG00000034344.1	63.7391	6.82015	1.87586	3.63574	0.000277186	0.0609413
CTELG00000034572.1	151.673	7.44247	1.58929	4.68288	2.82868e-06	0.00148945
CTELG00000034669.1	6.69255	20.5988	3.56912	5.77141	7.86104e-09	7.67199e-06
CTELG00000034773.1	28.3576	5.70298	1.58487	3.59838	0.000320204	0.0676076
CTELG00000035117.1	15.1187	16.9853	2.70426	6.28096	3.36487e-10	4.20756e-07
CTELG00000036092.1	6.91629	27.1441	4.65642	5.8294	5.56261e-09	5.70724e-06
