# Supplementary material for: Cell fate specification modes shape transcriptome evolution in the highly conserved spiral cleavage
Source: EMBO Rep. 2025 Sep 4;26(20):5088–114. doi: 10.1038/s44319-025-00569-4 (PMC12550047; doi:10.1038/s44319-025-00569-4)
Supplement: Supplementary file 24 — Dataset EV22 [file 44319_2025_569_MOESM24_ESM.xlsx]

## Sheet: Sheet1
Dataset EV22 – Downregulated genes between the 8- and the 4-cell stages in C. teleta.

## Sheet: Dataset EV22
Gene_ID	Basemean	log2FoldChange	lfcSE	stat	pvalue	padj
CTELG00000000671.2	220.499	-6.23432	1.62359	-3.83984	0.000123117	0.0346043
CTELG00000000836.1	97.0835	-7.45392	1.98202	-3.76078	0.000169387	0.0426672
CTELG00000000894.2	13.888	-20.2945	3.46416	-5.85841	4.67326e-09	5.19432e-06
CTELG00000001055.1	30.8506	-17.3457	2.9689	-5.84246	5.14344e-09	5.56242e-06
CTELG00000001225.4	85.3668	-4.55346	1.08143	-4.21061	2.54687e-05	0.00943616
CTELG00000001453.2	197.011	-20.7074	2.70822	-7.64613	2.07124e-14	7.53443e-11
CTELG00000001559.1	1239.37	-0.636029	0.176787	-3.59772	0.000321024	0.0676076
CTELG00000001654.1	813.525	-1.2398	0.331856	-3.73595	0.000187011	0.0453519
CTELG00000001897.2	10.5891	-29.8532	4.74874	-6.28656	3.24585e-10	4.18966e-07
CTELG00000002210.2	17.5726	-18.3733	3.65721	-5.02386	5.0644e-07	0.000368449
CTELG00000002309.1	2228.61	-1.07062	0.227454	-4.707	2.51388e-06	0.001437
CTELG00000002319.3	813.097	-6.92022	1.77116	-3.90717	9.33837e-05	0.028308
CTELG00000002346.1	24.038	-37.8111	3.25403	-11.6198	3.26934e-31	6.54098e-27
CTELG00000003483.1	755.865	-0.676277	0.180101	-3.75498	0.000173354	0.0430845
CTELG00000004490.1	2311.52	-0.934865	0.245819	-3.80306	0.000142918	0.0378722
CTELG00000004684.1	1214.98	-0.920836	0.219204	-4.20082	2.65945e-05	0.00976288
CTELG00000004946.1	714.168	-1.02264	0.268489	-3.80885	0.000139615	0.0374937
CTELG00000006154.1	381.768	-6.95594	1.69194	-4.11121	3.93584e-05	0.0136947
CTELG00000006366.1	308.684	-8.95871	2.11252	-4.24077	2.22758e-05	0.00833032
CTELG00000006416.1	3971.91	-0.861114	0.191077	-4.50664	6.5861e-06	0.00313734
CTELG00000007419.1	1448.84	-1.12037	0.178102	-6.29062	3.16206e-10	4.18966e-07
CTELG00000007538.1	800.397	-0.89991	0.241544	-3.72565	0.000194814	0.0466783
CTELG00000007672.1	484.087	-1.26002	0.24123	-5.22333	1.75733e-07	0.000140636
CTELG00000008823.2	296.618	-3.81213	0.826375	-4.61307	3.96763e-06	0.00197953
CTELG00000008983.1	352.261	-1.90595	0.482351	-3.95138	7.77012e-05	0.0240909
CTELG00000009233.2	579.991	-7.48263	1.59067	-4.70408	2.55013e-06	0.00143719
CTELG00000009326.1	2162.52	-0.570272	0.155476	-3.66792	0.000244533	0.0555951
CTELG00000009432.4	410.747	-7.71463	1.78493	-4.32209	1.54559e-05	0.00631075
CTELG00000010115.1	460.56	-0.910467	0.262198	-3.47243	0.000515761	0.0955447
CTELG00000010258.2	20.0741	-18.0237	4.34024	-4.15269	3.28586e-05	0.0119528
CTELG00000010605.1	64.8125	-2.24499	0.590684	-3.80066	0.000144311	0.0379899
CTELG00000011113.3	274.835	-6.49323	1.58345	-4.10068	4.11943e-05	0.0142099
CTELG00000011230.1	14.6306	-34.3902	2.90753	-11.828	2.79764e-32	1.11945e-27
CTELG00000011408.2	716.77	-0.845165	0.211604	-3.99408	6.49453e-05	0.0207898
CTELG00000011760.3	37.8666	-19.3065	2.65913	-7.26045	3.85803e-13	1.1875e-09
CTELG00000011918.1	708.243	-0.83231	0.228769	-3.63821	0.000274537	0.0606925
CTELG00000011938.2	22.6945	-16.7234	3.36609	-4.96818	6.75853e-07	0.000466269
CTELG00000012003.2	94.5049	-18.6813	3.66555	-5.09646	3.46072e-07	0.000261278
CTELG00000012022.2	1283.45	-9.93003	1.75593	-5.65513	1.55732e-08	1.38477e-05
CTELG00000012072.1	3.90051	-17.3165	3.86914	-4.47554	7.62184e-06	0.003588
CTELG00000012183.1	437.432	-1.56896	0.241734	-6.49043	8.55937e-11	1.42706e-07
CTELG00000012306.1	717.074	-0.881828	0.202676	-4.35094	1.35558e-05	0.00565023
CTELG00000012529.1	891.887	-0.837908	0.181719	-4.61101	4.00714e-06	0.00197953
CTELG00000012889.4	1427.05	-7.02425	1.93436	-3.63131	0.000281983	0.061322
CTELG00000013002.1	552.026	-0.979264	0.222954	-4.39224	1.12191e-05	0.00498802
CTELG00000013506.1	3751.06	-0.625445	0.147403	-4.2431	2.20451e-05	0.00832182
CTELG00000014776.1	2060.87	-0.447814	0.129363	-3.46169	0.000536795	0.0965125
CTELG00000014896.1	1404.54	-1.15588	0.207797	-5.56258	2.65823e-08	2.31231e-05
CTELG00000015128.1	578.088	-1.07939	0.283074	-3.8131	0.000137237	0.0373558
CTELG00000015229.2	33.208	-19.5653	3.05869	-6.39663	1.58849e-10	2.19178e-07
CTELG00000015258.2	33.0601	-7.24132	2.06682	-3.50361	0.000459001	0.0874594
CTELG00000015525.3	166.914	-3.86469	1.08294	-3.56869	0.000358777	0.0736211
CTELG00000015885.3	289.915	-4.07141	0.824394	-4.93867	7.86564e-07	0.000524559
CTELG00000015917.1	2121.54	-0.646733	0.132654	-4.87533	1.08625e-06	0.00070105
CTELG00000016228.1	3404.65	-0.55124	0.11055	-4.98636	6.15281e-07	0.000431927
CTELG00000016787.1	2197.68	-1.15007	0.263478	-4.36495	1.2715e-05	0.00547073
CTELG00000016794.2	314.784	-18.9033	3.29465	-5.73758	9.60401e-09	9.14988e-06
CTELG00000016895.2	1895.01	-6.0323	1.71184	-3.52387	0.000425292	0.0834198
CTELG00000016897.1	10.6633	-29.2473	5.32322	-5.49428	3.92307e-08	3.33995e-05
CTELG00000017969.1	4769.44	-0.465107	0.126137	-3.68732	0.000226628	0.0524178
CTELG00000018334.1	9.97533	-6.43268	1.82013	-3.53419	0.000409034	0.0814996
CTELG00000018846.1	8.22203	-15.359	3.59894	-4.26764	1.97556e-05	0.00767475
CTELG00000019140.2	709.26	-1.59716	0.385178	-4.14656	3.37503e-05	0.0121665
CTELG00000019350.2	189.268	-5.5002	1.56793	-3.50794	0.000451586	0.0868739
CTELG00000019616.1	180.901	-3.69431	0.921964	-4.00701	6.14935e-05	0.0198436
CTELG00000019824.1	1581.01	-0.603783	0.16358	-3.69106	0.000223325	0.0519542
CTELG00000019945.1	2132.88	-1.06267	0.302061	-3.51807	0.000434704	0.084438
CTELG00000020165.1	2.05854	-30.9119	4.52946	-6.82463	8.81532e-12	1.85651e-08
CTELG00000020431.1	778.624	-0.823737	0.167	-4.93256	8.11573e-07	0.000532366
CTELG00000020568.1	79.7467	-31.2679	4.85934	-6.43461	1.2379e-10	1.83457e-07
CTELG00000020993.1	10.0117	-30.0509	3.90271	-7.7	1.36066e-14	5.44455e-11
CTELG00000021127.1	325.528	-5.45853	1.54459	-3.53395	0.000409392	0.0814996
CTELG00000021191.1	568.388	-0.953233	0.262956	-3.62507	0.000288888	0.0624842
CTELG00000021240.1	552.996	-6.18765	1.51114	-4.09468	4.2275e-05	0.0143355
CTELG00000021389.1	459.905	-0.845695	0.219173	-3.85857	0.000114055	0.0325984
CTELG00000021414.1	588.114	-1.85034	0.489815	-3.77762	0.000158331	0.0408739
CTELG00000022688.1	90.9721	-8.27246	2.19978	-3.76059	0.00016951	0.0426672
CTELG00000022936.2	2451.5	-8.39968	1.598	-5.25638	1.46919e-07	0.000119976
CTELG00000023119.1	216.77	-1.82956	0.492183	-3.71723	0.000201416	0.047973
CTELG00000023523.1	303.703	-9.49073	2.74276	-3.46028	0.000539605	0.0965125
CTELG00000023623.2	70.7064	-6.86138	1.9207	-3.57233	0.000353815	0.0732799
CTELG00000023722.2	149.197	-18.6552	2.20683	-8.45339	2.82956e-17	1.88704e-13
CTELG00000023752.1	662.949	-0.959647	0.243084	-3.94781	7.887e-05	0.0240909
CTELG00000024976.5	82.9461	-7.07596	1.92015	-3.6851	0.000228609	0.0525723
CTELG00000025375.2	286.419	-9.22833	2.09059	-4.41423	1.01372e-05	0.00466241
CTELG00000025970.1	67.9108	-2.43775	0.628185	-3.88062	0.000104188	0.0305165
CTELG00000026676.2	271.323	-6.14324	1.64764	-3.7285	0.000192623	0.0464313
CTELG00000027345.1	330.547	-7.37763	1.6163	-4.56451	5.00674e-06	0.00241373
CTELG00000028100.1	7.77429	-16.0883	3.37077	-4.77289	1.81602e-06	0.00109951
CTELG00000028422.1	6.42289	-17.9142	4.61667	-3.88033	0.000104313	0.0305165
CTELG00000028592.1	1497.14	-1.2486	0.291341	-4.28572	1.8215e-05	0.00736218
CTELG00000028690.1	19.7869	-15.8869	3.01081	-5.27662	1.31588e-07	0.000109695
CTELG00000030273.2	14.1565	-16.8343	3.68155	-4.57261	4.81689e-06	0.00235053
CTELG00000030972.1	6.20827	-32.3433	4.70918	-6.86814	6.50462e-12	1.44598e-08
CTELG00000032316.1	8.34231	-19.3885	2.7009	-7.17851	7.04728e-13	2.01421e-09
CTELG00000033577.1	16.592	-16.6946	2.55901	-6.52384	6.85276e-11	1.1922e-07
CTELG00000034062.1	8.64268	-15.9671	4.53543	-3.52053	0.000430684	0.0840652
CTELG00000034066.1	3.09711	-39.3235	3.76732	-10.438	1.66205e-25	2.21684e-21
CTELG00000034424.1	4.11563	-30.6836	4.3795	-7.00619	2.44899e-12	5.76434e-09
CTELG00000035080.1	99.0877	-17.7792	2.65674	-6.69212	2.19956e-11	4.0006e-08
CTELG00000036519.1	208.147	-2.49371	0.671498	-3.71366	0.000204286	0.0483687
