# Supplementary material for: Cell fate specification modes shape transcriptome evolution in the highly conserved spiral cleavage
Source: EMBO Rep. 2025 Sep 4;26(20):5088–114. doi: 10.1038/s44319-025-00569-4 (PMC12550047; doi:10.1038/s44319-025-00569-4)
Supplement: Supplementary file 25 — Dataset EV23 [file 44319_2025_569_MOESM25_ESM.xlsx]

## Sheet: Sheet1
Dataset EV23 – Upregulated genes between the 16- and the 8-cell stages in C. teleta.

## Sheet: Dataset EV23
Gene_ID	Basemean	log2FoldChange	lfcSE	stat	pvalue	padj
CTELG00000000009.1	5.30045	5.11638	1.80323	2.83735	0.00454896	0.0765303
CTELG00000000029.1	2004.99	1.20005	0.316224	3.79492	0.000147688	0.00547855
CTELG00000000033.1	459.275	2.54938	0.89724	2.84136	0.0044922	0.0758186
CTELG00000000036.1	287.218	6.70856	0.715762	9.37262	7.07559e-21	1.0129e-17
CTELG00000000037.1	1157.09	6.88952	0.419621	16.4184	1.4118e-60	4.44633e-56
CTELG00000000064.1	380.524	1.30887	0.401125	3.26301	0.00110237	0.0270769
CTELG00000000111.1	1188.69	3.53553	0.511409	6.9133	4.73514e-12	1.53741e-09
CTELG00000000118.1	254.941	5.08745	1.64189	3.09853	0.00194483	0.0412469
CTELG00000000121.1	81.3853	3.29988	1.19554	2.76016	0.00577722	0.0906755
CTELG00000000127.1	5383.67	0.649187	0.186178	3.48692	0.000488623	0.0143018
CTELG00000000169.1	249.391	1.20644	0.427707	2.82071	0.0047917	0.0794681
CTELG00000000182.1	367.44	3.26163	0.611581	5.33312	9.65389e-08	1.05937e-05
CTELG00000000190.1	232.432	1.99817	0.244483	8.17303	3.00734e-16	2.15257e-13
CTELG00000000222.1	103.183	5.64807	1.59248	3.54672	0.000390066	0.0119968
CTELG00000000235.1	583.558	2.15876	0.470896	4.58436	4.55387e-06	0.000301246
CTELG00000000281.1	49.7893	1.87213	0.659915	2.83693	0.00455494	0.0765901
CTELG00000000313.2	16.6837	6.54845	2.02813	3.22881	0.00124307	0.0297261
CTELG00000000316.2	247.025	6.25158	1.84972	3.37973	0.00072556	0.0195473
CTELG00000000332.1	1219.15	0.56466	0.201895	2.7968	0.00516116	0.0833568
CTELG00000000359.1	7.94341	5.60043	1.99204	2.81141	0.0049325	0.0809083
CTELG00000000391.1	81.0509	3.03587	1.05742	2.87101	0.00409158	0.0710364
CTELG00000000392.1	347.179	1.493	0.54738	2.72753	0.00638102	0.0973191
CTELG00000000396.1	205.129	2.26903	0.626181	3.62361	0.00029052	0.00947168
CTELG00000000412.1	577.741	1.3042	0.46123	2.82765	0.00468909	0.078178
CTELG00000000414.1	888.705	1.88536	0.411043	4.58676	4.50175e-06	0.00029848
CTELG00000000445.1	10.8042	6.38516	2.03126	3.14345	0.00166972	0.0368508
CTELG00000000457.1	1143.85	1.7431	0.2374	7.34245	2.09722e-13	8.80664e-11
CTELG00000000531.1	419.465	3.18199	0.813214	3.91285	9.1213e-05	0.00374044
CTELG00000000534.1	890.465	5.15436	0.396625	12.9955	1.29717e-38	1.02133e-34
CTELG00000000603.1	687.406	8.84941	1.19793	7.38725	1.49899e-13	6.55684e-11
CTELG00000000641.1	1357.42	3.31697	0.339155	9.78008	1.37097e-22	2.53985e-19
CTELG00000000654.1	43.6171	3.67525	1.03564	3.54879	0.000387011	0.0119378
CTELG00000000660.1	84.7532	2.37183	0.803449	2.95206	0.00315657	0.0592803
CTELG00000000668.1	266.596	1.02188	0.30457	3.35514	0.000793251	0.0209586
CTELG00000000671.2	220.499	5.87583	1.62528	3.61527	0.000300034	0.00973148
CTELG00000000678.1	1006.1	1.54647	0.280031	5.52249	3.34233e-08	4.26167e-06
CTELG00000000678.2	145.757	22.1431	2.43925	9.07785	1.10737e-19	1.39502e-16
CTELG00000000689.1	67.6256	3.1422	0.709489	4.42883	9.4747e-06	0.000561951
CTELG00000000699.1	143.179	3.60247	0.997112	3.6129	0.000302791	0.00981082
CTELG00000000706.1	546.728	0.849833	0.269272	3.15604	0.00159928	0.0357219
CTELG00000000709.1	1923.41	6.23473	0.655457	9.51203	1.86984e-21	2.94024e-18
CTELG00000000711.1	90.3721	2.15875	0.62431	3.45782	0.000544569	0.0156006
CTELG00000000737.1	101.002	1.02245	0.343498	2.9766	0.00291467	0.0561092
CTELG00000000743.1	42.5956	7.00784	1.6663	4.20564	2.60349e-05	0.00133977
CTELG00000000747.1	344.845	4.72733	1.25689	3.76112	0.000169152	0.00608831
CTELG00000000765.1	841.346	1.75574	0.330349	5.31481	1.06769e-07	1.15553e-05
CTELG00000000773.1	235.78	1.59807	0.483708	3.30379	0.000953879	0.0241297
CTELG00000000773.2	462.84	2.24527	0.698211	3.21575	0.00130102	0.0307616
CTELG00000000776.2	85.3443	21.2021	2.36484	8.96556	3.08698e-19	3.47219e-16
CTELG00000000783.1	93.7433	2.37237	0.616109	3.85056	0.000117849	0.00459347
CTELG00000037700.1	54.3915	2.18448	0.797469	2.73927	0.00615764	0.0948307
CTELG00000000834.1	1346.47	1.53415	0.243457	6.30155	2.94684e-10	6.18719e-08
CTELG00000000836.1	97.0835	5.45707	2.0021	2.72567	0.00641708	0.0977743
CTELG00000000863.1	581.829	6.6419	1.67719	3.96013	7.49086e-05	0.00320976
CTELG00000000881.1	218.189	5.55683	1.55104	3.58264	0.000340139	0.0108205
CTELG00000000889.1	18.689	4.86355	1.74528	2.78668	0.00532504	0.0853905
CTELG00000000894.2	13.888	20.2102	3.46324	5.83562	5.35905e-09	8.3969e-07
CTELG00000000994.1	88.9897	3.5475	0.725074	4.89261	9.9508e-07	8.31274e-05
CTELG00000001001.1	86.757	1.89712	0.611197	3.10394	0.00190964	0.0407505
CTELG00000001005.1	2171.66	0.857118	0.295197	2.90355	0.00368962	0.065911
CTELG00000001038.1	54.6943	1.71894	0.512829	3.35188	0.000802649	0.0211537
CTELG00000001055.1	30.8506	16.8489	2.97155	5.67007	1.42738e-08	1.98035e-06
CTELG00000001057.1	21.472	2.98597	0.788907	3.78495	0.00015374	0.0056564
CTELG00000001067.1	181.362	1.83237	0.669631	2.73639	0.00621168	0.0953766
CTELG00000001070.1	723.395	1.585	0.326416	4.85575	1.19934e-06	9.86211e-05
CTELG00000001079.1	312.753	1.43605	0.422999	3.39492	0.000686495	0.0186705
CTELG00000001107.2	952.096	0.978964	0.317776	3.08067	0.00206534	0.0433349
CTELG00000001142.1	287.335	2.05921	0.576147	3.57411	0.000351422	0.0111118
CTELG00000001189.3	5318.54	8.34947	2.34108	3.5665	0.000361786	0.0113374
CTELG00000001205.1	85.4952	2.64409	0.50775	5.20746	1.91445e-07	1.97039e-05
CTELG00000001225.2	142.118	6.76089	1.73307	3.9011	9.57559e-05	0.0038963
CTELG00000001225.4	85.3668	4.25721	1.08169	3.93568	8.29604e-05	0.00345603
CTELG00000037701.1	15.039	19.694	2.48002	7.94108	2.00425e-15	1.19098e-12
CTELG00000001345.1	544.277	1.05731	0.245572	4.3055	1.66606e-05	0.000909376
CTELG00000001350.3	54.0363	7.13906	2.08391	3.42581	0.00061298	0.0170842
CTELG00000001352.1	590.573	1.49217	0.395064	3.77704	0.000158704	0.00580229
CTELG00000001372.1	574.942	0.920764	0.304976	3.01913	0.00253501	0.0504982
CTELG00000001382.1	434.836	9.44058	1.64066	5.75413	8.70881e-09	1.29988e-06
CTELG00000001388.1	628.343	0.662426	0.163593	4.04922	5.13888e-05	0.00235581
CTELG00000001389.1	292.374	1.30315	0.294551	4.42419	9.68051e-06	0.000570637
CTELG00000001391.1	690.11	0.831868	0.221548	3.75481	0.000173474	0.00619432
CTELG00000001417.1	24.3725	4.59295	1.62135	2.8328	0.00461429	0.077217
CTELG00000001428.1	3879.99	1.17865	0.304439	3.87154	0.000108149	0.00429514
CTELG00000001453.2	197.011	20.7427	2.70597	7.66554	1.78074e-14	8.76291e-12
CTELG00000001479.1	302.396	1.32995	0.475346	2.79785	0.0051444	0.0832141
CTELG00000001501.1	20.5886	6.48929	1.88626	3.44029	0.000581099	0.0164136
CTELG00000001538.1	800.331	2.2878	0.344474	6.64144	3.10644e-11	7.82673e-09
CTELG00000001546.2	473.06	1.45648	0.431016	3.37918	0.000727027	0.0195701
CTELG00000001564.1	1223.24	6.54412	0.907701	7.20955	5.61377e-13	2.1561e-10
CTELG00000001565.1	66.1919	7.25348	2.23564	3.24448	0.00117665	0.0284043
CTELG00000001566.1	55.9937	3.68386	1.02499	3.59405	0.000325573	0.0104203
CTELG00000001568.1	667.84	8.57938	1.76175	4.86982	1.117e-06	9.25756e-05
CTELG00000001636.1	274.222	3.76146	1.3168	2.85652	0.00428316	0.0733517
CTELG00000001637.1	1587.08	1.2182	0.241812	5.0378	4.70916e-07	4.23744e-05
CTELG00000001668.1	467.568	0.784696	0.249189	3.14901	0.00163826	0.0363348
CTELG00000001673.2	53.6593	6.93989	2.01419	3.4455	0.000569995	0.0162017
CTELG00000001675.1	633.171	0.886861	0.211714	4.18896	2.80235e-05	0.00142121
CTELG00000001677.1	47.0808	7.53014	1.7623	4.27289	1.92954e-05	0.00103173
CTELG00000001686.1	1275.96	1.10037	0.291723	3.77199	0.000161953	0.00590341
CTELG00000001784.1	2286.66	9.50357	1.39986	6.78897	1.1294e-11	3.29346e-09
CTELG00000001814.1	738.93	1.47433	0.350023	4.21208	2.53025e-05	0.00130636
CTELG00000001880.1	207.312	2.03073	0.716543	2.83407	0.00459589	0.077032
CTELG00000001911.3	18.9885	21.1735	4.78425	4.42567	9.61436e-06	0.000568095
CTELG00000001911.5	236.614	9.01332	3.0141	2.99039	0.00278625	0.0541667
CTELG00000001912.1	592.966	1.81821	0.305436	5.95285	2.63513e-09	4.34506e-07
CTELG00000001936.1	487.532	1.4656	0.534927	2.73981	0.00614754	0.0948142
CTELG00000001949.1	744.671	0.709999	0.159038	4.46435	8.03139e-06	0.000487361
CTELG00000002017.1	591.057	2.23027	0.358911	6.214	5.1653e-10	1.00417e-07
CTELG00000002025.1	399.214	1.17206	0.424968	2.75801	0.00581548	0.0908946
CTELG00000002045.1	513.33	0.885952	0.291179	3.04263	0.00234518	0.0477125
CTELG00000002072.1	16.8974	5.00138	1.64751	3.03572	0.00239966	0.0484765
CTELG00000002096.1	278.218	1.24354	0.272991	4.55526	5.23214e-06	0.000337589
CTELG00000002097.1	1925.6	1.22168	0.240363	5.08262	3.72259e-07	3.47191e-05
CTELG00000002108.2	46.3446	6.8068	1.64355	4.14153	3.44993e-05	0.00170035
CTELG00000002136.1	77.2945	8.55647	1.84098	4.64777	3.35545e-06	0.000233281
CTELG00000002168.1	345.692	1.2893	0.453439	2.84338	0.00446372	0.0754591
CTELG00000002169.1	721.557	1.32893	0.27336	4.86148	1.16511e-06	9.63093e-05
CTELG00000002174.1	597.862	2.82875	0.651157	4.34419	1.39792e-05	0.000786183
CTELG00000002189.1	1779.63	1.20581	0.303156	3.97751	6.96406e-05	0.00302102
CTELG00000002191.1	1526.11	0.957853	0.18812	5.09171	3.54841e-07	3.326e-05
CTELG00000002210.2	17.5726	17.8526	3.66548	4.87048	1.11327e-06	9.25101e-05
CTELG00000002212.1	84.9763	5.17067	1.22095	4.23497	2.28582e-05	0.00119584
CTELG00000002280.1	7892.11	1.0799	0.260801	4.14069	3.46269e-05	0.00170397
CTELG00000002285.1	43.4261	6.83513	1.66673	4.10093	4.11492e-05	0.00196357
CTELG00000002289.1	633.09	2.58023	0.737445	3.49888	0.000467208	0.0138422
CTELG00000002291.1	132.394	3.9336	0.888355	4.42796	9.51287e-06	0.000563155
CTELG00000002313.1	812.919	1.99778	0.255919	7.8063	5.88897e-15	3.19771e-12
CTELG00000002319.3	813.097	6.93228	1.76891	3.91897	8.89294e-05	0.0036611
CTELG00000002341.1	939.248	1.21596	0.235619	5.16071	2.46014e-07	2.44416e-05
CTELG00000002349.1	6.57195	5.96418	2.19008	2.72328	0.00646381	0.098154
CTELG00000002353.1	42.3579	5.89507	1.53142	3.84942	0.000118397	0.00459776
CTELG00000002361.1	738.773	2.27722	0.478371	4.76037	1.93238e-06	0.000148435
CTELG00000002370.1	65.454	3.84935	0.633152	6.07966	1.20435e-09	2.13088e-07
CTELG00000002456.1	119.464	3.79499	1.11327	3.40886	0.000652353	0.0179264
CTELG00000002482.1	105.808	2.34045	0.713221	3.28151	0.00103251	0.025767
CTELG00000002505.1	23.0417	4.49032	1.60381	2.79979	0.00511362	0.0828864
CTELG00000002519.3	36.5214	4.29719	1.35932	3.16127	0.00157082	0.0353115
CTELG00000002520.1	650.24	2.49266	0.528963	4.71235	2.44875e-06	0.000178935
CTELG00000002520.2	751.27	2.48149	0.885365	2.80279	0.0050663	0.0825443
CTELG00000002543.1	235.916	3.06292	0.827985	3.69925	0.000216239	0.00748376
CTELG00000002552.1	924.064	1.97166	0.364729	5.40583	6.45094e-08	7.50629e-06
CTELG00000002553.1	215.63	7.42669	1.47459	5.03643	4.74298e-07	4.25571e-05
CTELG00000002612.1	620.232	1.15885	0.31446	3.6852	0.000228519	0.0078484
CTELG00000002614.4	160.416	6.63733	2.03329	3.26433	0.00109723	0.0269758
CTELG00000002615.1	87.8161	2.19734	0.571961	3.84176	0.000122157	0.00472051
CTELG00000002622.1	1676.41	1.06045	0.2574	4.11983	3.79146e-05	0.00183141
CTELG00000002649.1	198.199	2.09354	0.384246	5.44843	5.08163e-08	6.13184e-06
CTELG00000002708.1	152.758	2.47203	0.557084	4.43745	9.10303e-06	0.000541948
CTELG00000002742.1	785.814	2.60356	0.924986	2.81471	0.00488216	0.0803002
CTELG00000002793.1	3819.41	0.630814	0.159021	3.96685	7.2828e-05	0.00314198
CTELG00000002797.1	728.377	0.97461	0.343638	2.83615	0.00456604	0.0766966
CTELG00000002808.1	282.718	8.48238	1.78329	4.75658	1.96902e-06	0.000150515
CTELG00000002811.1	416.861	4.44007	1.50842	2.94352	0.003245	0.060508
CTELG00000002822.1	1075.56	0.721292	0.237695	3.03452	0.00240916	0.048606
CTELG00000002823.1	45.5078	4.07556	0.795564	5.12286	3.00934e-07	2.88952e-05
CTELG00000002834.1	175.818	1.49991	0.460842	3.25471	0.00113508	0.0276688
CTELG00000002895.2	61.8888	6.62893	1.99607	3.321	0.000896971	0.0229763
CTELG00000002918.1	1806.54	1.19136	0.251748	4.73236	2.21926e-06	0.000165927
CTELG00000002926.1	5.58186	6.08051	1.81	3.3594	0.000781123	0.020718
CTELG00000002940.1	705.074	2.34893	0.292325	8.03534	9.33199e-16	5.99799e-13
CTELG00000002947.1	337.959	1.40762	0.348252	4.04196	5.30069e-05	0.00240852
CTELG00000002966.3	777.552	1.44715	0.343607	4.21166	2.53504e-05	0.00130668
CTELG00000002968.1	39.3881	3.82935	1.2046	3.17895	0.00147811	0.0339545
CTELG00000002988.1	1487.35	2.60492	0.802374	3.24652	0.00116826	0.0283
CTELG00000003006.1	759.371	1.06606	0.261676	4.07397	4.62192e-05	0.0021629
CTELG00000003015.1	336.354	8.16708	1.55732	5.24431	1.5687e-07	1.64135e-05
CTELG00000003017.1	1131.15	1.82744	0.588776	3.1038	0.00191053	0.0407505
CTELG00000003037.1	1632.23	0.492139	0.177912	2.76619	0.00567151	0.0897581
CTELG00000003069.1	65.9689	1.61208	0.467021	3.45185	0.000556763	0.0159117
CTELG00000003081.1	32.8142	3.44572	1.23696	2.78563	0.00534234	0.0855807
CTELG00000003086.1	47.7627	6.75616	1.52835	4.42056	9.84468e-06	0.000576298
CTELG00000003087.1	88.5406	4.91215	1.11551	4.40352	1.06508e-05	0.000620033
CTELG00000003097.1	697.712	2.54622	0.424849	5.99322	2.05721e-09	3.47627e-07
CTELG00000003098.1	517.507	1.77821	0.416409	4.27035	1.95164e-05	0.00104002
CTELG00000003136.1	415.829	4.41341	1.01073	4.36656	1.2622e-05	0.000721446
CTELG00000003160.1	214.846	1.27616	0.357135	3.57333	0.00035247	0.0111118
CTELG00000003185.1	1650.35	6.22817	1.48127	4.20461	2.61534e-05	0.00134055
CTELG00000003203.3	472.651	3.63957	1.14547	3.17737	0.00148618	0.0339855
CTELG00000003226.1	974.784	2.14355	0.312231	6.86527	6.63645e-12	2.02921e-09
CTELG00000003245.1	159.222	2.02337	0.551739	3.66725	0.000245174	0.00828097
CTELG00000003263.1	15270.1	0.843763	0.233763	3.60947	0.000306819	0.00991073
CTELG00000003294.1	548.058	1.31725	0.340722	3.86606	0.000110608	0.00436526
CTELG00000003295.2	17.5022	6.61806	1.77714	3.72399	0.000196095	0.00688281
CTELG00000003332.1	691.961	1.46175	0.278956	5.24008	1.60511e-07	1.66836e-05
CTELG00000003347.1	34.1682	5.2829	1.62136	3.25831	0.00112077	0.0274476
CTELG00000003367.1	227.829	3.76485	0.917497	4.10339	4.07139e-05	0.0019471
CTELG00000003384.1	868.614	1.77593	0.392098	4.5293	5.918e-06	0.000372763
CTELG00000003423.1	973.482	0.787396	0.254577	3.09296	0.0019817	0.0419151
CTELG00000003429.1	319.645	1.57189	0.380056	4.13595	3.53496e-05	0.00173411
CTELG00000003456.1	4559.01	2.63448	0.799151	3.2966	0.000978638	0.0246176
CTELG00000003473.1	116.831	1.90149	0.461072	4.12407	3.72234e-05	0.00180634
CTELG00000003474.1	160.917	6.06575	1.4684	4.13084	3.61433e-05	0.0017648
CTELG00000003495.1	273.701	1.44625	0.518883	2.78723	0.00531606	0.0853333
CTELG00000003498.1	1361.28	1.77005	0.371334	4.76674	1.87235e-06	0.000144884
CTELG00000003600.1	172.133	3.60104	0.587876	6.1255	9.03977e-10	1.65522e-07
CTELG00000003646.1	841.705	4.78404	0.892851	5.35815	8.40768e-08	9.35659e-06
CTELG00000003711.1	62.3306	5.52667	1.70038	3.25026	0.00115301	0.027976
CTELG00000003733.1	63.5385	1.62798	0.534861	3.04375	0.00233649	0.0475815
CTELG00000003737.1	281.852	1.74955	0.546258	3.20279	0.00136105	0.031941
CTELG00000003742.1	156.643	2.60068	0.751971	3.45849	0.000543216	0.0156006
CTELG00000003762.1	396.816	2.32743	0.522556	4.45394	8.4309e-06	0.000508664
CTELG00000003812.1	2519.96	1.26919	0.261669	4.85037	1.2323e-06	0.000100806
CTELG00000003814.1	3271.19	2.30143	0.296294	7.76738	8.01284e-15	4.27723e-12
CTELG00000003839.1	24.158	2.62336	0.813344	3.2254	0.00125797	0.0299913
CTELG00000003843.1	15.6506	5.8574	1.55374	3.76988	0.000163325	0.00592597
CTELG00000003853.2	16.975	6.22782	1.97971	3.14582	0.0016562	0.0366294
CTELG00000003861.1	53.6244	5.16165	1.16748	4.42119	9.8158e-06	0.000575677
CTELG00000003963.1	695.9	0.575924	0.195829	2.94096	0.00327196	0.0608041
CTELG00000003964.1	3538.47	0.575356	0.202583	2.84009	0.00451006	0.0760385
CTELG00000003979.1	104.368	1.73126	0.431477	4.01241	6.01014e-05	0.0026735
CTELG00000003982.1	39.1827	2.28138	0.816783	2.79313	0.00522013	0.0840934
CTELG00000004032.1	349.412	3.09137	0.985213	3.13777	0.0017024	0.0373472
CTELG00000004036.3	42.1661	7.46871	2.61661	2.85434	0.00431258	0.0737354
CTELG00000004041.1	96.8257	4.23855	1.3337	3.17805	0.00148271	0.0339855
CTELG00000004042.1	284.014	7.90671	1.64853	4.79621	1.61693e-06	0.000128271
CTELG00000004069.1	391.583	6.65831	1.7428	3.82047	0.000133199	0.00504809
CTELG00000004077.1	633.387	2.04061	0.314647	6.4854	8.84949e-11	2.06449e-08
CTELG00000004142.1	219.634	1.67429	0.61656	2.71553	0.0066169	0.0997571
CTELG00000004159.1	2493.64	1.40847	0.242113	5.8174	5.97707e-09	9.18253e-07
CTELG00000004159.2	78.0367	6.39124	2.26686	2.81942	0.00481101	0.0795788
CTELG00000004204.2	68.8428	5.64142	1.91293	2.9491	0.00318698	0.0597754
CTELG00000004314.1	1222.4	1.43611	0.527204	2.72402	0.00644924	0.0979799
CTELG00000004318.1	867.474	1.67249	0.318373	5.25324	1.49448e-07	1.5689e-05
CTELG00000004324.1	22.0168	5.14023	1.84442	2.78692	0.00532123	0.0853727
CTELG00000004368.1	458.302	1.34058	0.236716	5.66324	1.48542e-08	2.02519e-06
CTELG00000004375.2	1444.71	1.13234	0.197358	5.73752	9.60721e-09	1.41388e-06
CTELG00000004396.3	49.1093	19.36	4.32994	4.4712	7.77814e-06	0.00047566
CTELG00000004400.1	376.482	1.41025	0.472879	2.98228	0.00286114	0.0553154
CTELG00000004413.2	322.746	6.30891	2.00875	3.14071	0.00168539	0.0371187
CTELG00000004418.1	408.6	1.03306	0.221978	4.65388	3.25745e-06	0.000227473
CTELG00000004437.1	620.761	1.50303	0.345729	4.34742	1.37748e-05	0.000776072
CTELG00000004460.1	526.621	2.31953	0.516795	4.48829	7.17984e-06	0.000442508
CTELG00000004461.1	78.4063	2.34204	0.807904	2.8989	0.00374471	0.0667057
CTELG00000004464.1	134.063	1.61092	0.530222	3.03819	0.00238005	0.0481758
CTELG00000004493.1	85.0189	1.49386	0.535247	2.79098	0.00525491	0.0845672
CTELG00000004579.1	1372.3	0.798157	0.22202	3.59498	0.000324414	0.0103938
CTELG00000004605.1	32.3936	2.12327	0.618001	3.4357	0.000591026	0.0166194
CTELG00000004621.1	10.8556	20.6211	5.56159	3.70777	0.000209095	0.00728945
CTELG00000004634.1	85.24	7.04297	2.06661	3.40798	0.000654464	0.0179544
CTELG00000004651.1	2167.48	1.58986	0.32018	4.96552	6.85187e-07	6.02773e-05
CTELG00000004681.1	59.9954	1.22041	0.419177	2.91144	0.00359767	0.064681
CTELG00000004693.2	1048.69	6.92928	2.2945	3.01995	0.00252815	0.0504254
CTELG00000004701.2	456.683	0.693959	0.221506	3.13292	0.00173077	0.0377798
CTELG00000004714.1	371.05	4.97721	0.812711	6.1242	9.11385e-10	1.65914e-07
CTELG00000004717.1	567.037	2.26549	0.575414	3.93714	8.24582e-05	0.00344421
CTELG00000004724.1	2709.59	0.52481	0.189095	2.77537	0.00551386	0.0876153
CTELG00000004744.1	2178.11	2.24745	0.416104	5.40117	6.62066e-08	7.55475e-06
CTELG00000004755.1	68.9999	5.17729	0.759289	6.8186	9.19352e-12	2.73152e-09
CTELG00000004764.1	13.8761	5.47514	1.67804	3.26283	0.00110306	0.0270769
CTELG00000004793.1	1048.31	1.75146	0.35322	4.95855	7.10217e-07	6.196e-05
CTELG00000004824.1	378.337	1.63266	0.254325	6.41958	1.36653e-10	3.07411e-08
CTELG00000004825.1	48.7641	2.48195	0.702916	3.53094	0.000414088	0.012581
CTELG00000004826.1	935.942	0.706773	0.208609	3.38803	0.000703958	0.019096
CTELG00000004828.2	525.545	1.46871	0.324496	4.52613	6.00726e-06	0.00037763
CTELG00000004884.1	632.106	1.80295	0.363673	4.95762	7.13633e-07	6.20861e-05
CTELG00000004908.1	692.066	1.59334	0.339892	4.68779	2.76172e-06	0.000196337
CTELG00000004939.1	558.297	1.52533	0.295258	5.1661	2.3903e-07	2.38228e-05
CTELG00000004963.2	17.9572	3.87928	1.28803	3.01181	0.00259697	0.0513178
CTELG00000004964.1	46.206	4.6875	1.28136	3.65821	0.000253979	0.00853663
CTELG00000004964.2	843.916	2.8581	0.804338	3.55335	0.000380353	0.0118018
CTELG00000004971.1	126.69	1.70576	0.441002	3.86793	0.000109763	0.00434281
CTELG00000004979.1	982.389	2.98913	0.303306	9.85517	6.51077e-23	1.367e-19
CTELG00000004981.1	1650.68	2.01168	0.233895	8.60075	7.91935e-18	6.56347e-15
CTELG00000005060.1	1310.16	8.24017	1.89209	4.35507	1.33022e-05	0.000752137
CTELG00000005061.1	22.4231	7.78423	1.80504	4.31249	1.61428e-05	0.000887023
CTELG00000005074.1	1864.18	1.97961	0.392114	5.04854	4.45195e-07	4.02901e-05
CTELG00000005075.1	44.0523	2.17848	0.681607	3.19609	0.00139303	0.0324737
CTELG00000005076.1	131.441	3.11315	1.06591	2.92065	0.00349303	0.0632602
CTELG00000005090.1	46.8572	4.97187	1.08585	4.57876	4.67736e-06	0.000307534
CTELG00000005090.2	1322.84	0.708692	0.241008	2.94053	0.00327652	0.0608177
CTELG00000005098.1	165.434	1.28436	0.390161	3.29187	0.000995251	0.0249557
CTELG00000005114.1	257.372	1.47541	0.36682	4.02216	5.76679e-05	0.00258468
CTELG00000005124.1	449.62	0.732731	0.260867	2.80883	0.00497216	0.0813049
CTELG00000005128.1	429.768	0.975763	0.305243	3.19667	0.00139024	0.0324567
CTELG00000005135.1	291.808	1.44054	0.478509	3.01048	0.00260834	0.0514064
CTELG00000005179.1	264.379	3.04743	0.785666	3.87878	0.000104981	0.0042011
CTELG00000005180.1	168.027	1.23425	0.443792	2.78114	0.00541678	0.0865092
CTELG00000005186.1	916.453	2.89584	0.503636	5.74988	8.93092e-09	1.32675e-06
CTELG00000005208.1	234.999	2.43754	0.432832	5.6316	1.7855e-08	2.39287e-06
CTELG00000005212.1	640.65	1.12705	0.296333	3.80333	0.000142765	0.00532098
CTELG00000005247.1	825.105	2.01185	0.300289	6.69972	2.08824e-11	5.62112e-09
CTELG00000005276.1	247.805	2.11475	0.680342	3.10837	0.00188125	0.0403088
CTELG00000005309.1	184.612	7.20223	1.56385	4.60546	4.11556e-06	0.000275777
CTELG00000005329.1	370.834	1.69853	0.534501	3.17779	0.00148403	0.0339855
CTELG00000005333.1	69.8455	1.49568	0.528234	2.83147	0.00463343	0.077455
CTELG00000005334.1	772.147	1.20891	0.293229	4.12277	3.74348e-05	0.0018138
CTELG00000005349.1	1033	0.98274	0.263369	3.73142	0.000190403	0.0067226
CTELG00000005371.1	530.644	1.00254	0.253688	3.95187	7.75418e-05	0.0032824
CTELG00000005406.1	434.391	1.10765	0.368164	3.00858	0.0026247	0.051544
CTELG00000005424.1	178.183	3.36451	0.631442	5.32829	9.91432e-08	1.08042e-05
CTELG00000005443.1	94.4796	1.67794	0.556404	3.01568	0.00256404	0.0508767
CTELG00000005455.1	1593.55	3.50197	0.388525	9.0135	1.99588e-19	2.32808e-16
CTELG00000005470.1	91.0586	1.73446	0.515242	3.36629	0.000761855	0.0204027
CTELG00000005471.1	50.5231	1.83989	0.657806	2.79701	0.00515781	0.0833454
CTELG00000005493.1	145.181	1.47856	0.502464	2.94262	0.00325444	0.0605764
CTELG00000005560.1	702.726	2.2651	0.481625	4.70303	2.5633e-06	0.000184609
CTELG00000005570.1	1248.57	0.577415	0.195304	2.9565	0.00311156	0.0586448
CTELG00000005665.1	2052.33	1.15259	0.364053	3.16599	0.00154558	0.0348936
CTELG00000005675.1	1483.33	1.49248	0.262107	5.69417	1.23974e-08	1.72763e-06
CTELG00000005677.1	98.3588	7.21205	1.52897	4.71692	2.39441e-06	0.000176603
CTELG00000005693.1	109.497	2.6188	0.683985	3.82873	0.000128804	0.00492301
CTELG00000005698.1	953.997	1.64355	0.297808	5.51884	3.41254e-08	4.33365e-06
CTELG00000005701.1	422.05	4.7294	1.10644	4.27441	1.9164e-05	0.00102645
CTELG00000005705.1	937.777	5.84626	1.66987	3.50102	0.000463482	0.0137447
CTELG00000005707.1	691.997	3.78453	1.36251	2.77762	0.00547592	0.0872326
CTELG00000005715.1	350.267	5.75066	1.64183	3.5026	0.00046074	0.0136763
CTELG00000005720.1	497.266	1.82921	0.563825	3.24429	0.00117745	0.0284043
CTELG00000005751.1	16.2414	4.12002	1.32541	3.10849	0.00188047	0.0403088
CTELG00000005804.1	296.567	4.18616	0.923928	4.53083	5.87511e-06	0.000371547
CTELG00000005828.1	350.903	1.17983	0.378171	3.11983	0.00180957	0.0391958
CTELG00000005875.1	607.204	5.67524	1.56473	3.62698	0.000286756	0.0093976
CTELG00000005905.2	790.359	1.38207	0.271402	5.09235	3.53648e-07	3.32471e-05
CTELG00000005908.2	33.9574	3.23304	0.929689	3.47755	0.000506017	0.0147016
CTELG00000005909.1	1848.37	0.992526	0.237484	4.17935	2.9235e-05	0.00147316
CTELG00000005914.1	174.382	2.8901	0.327513	8.82439	1.10056e-18	1.01944e-15
CTELG00000005915.1	372.505	2.31859	0.435334	5.32601	1.00393e-07	1.09027e-05
CTELG00000005931.1	178.126	5.09841	1.76838	2.88309	0.00393797	0.068994
CTELG00000005937.1	1492.07	2.07186	0.328105	6.31462	2.70822e-10	5.72433e-08
CTELG00000006013.1	45.2939	6.02566	1.70599	3.53205	0.000412345	0.0125594
CTELG00000006098.1	175.311	6.15512	1.84861	3.32959	0.000869728	0.0224887
CTELG00000006105.2	973.841	1.92696	0.279433	6.89599	5.3492e-12	1.68468e-09
CTELG00000006125.1	83.3466	3.61708	1.17952	3.06656	0.00216534	0.0448357
CTELG00000006154.1	381.768	7.34296	1.68701	4.35265	1.345e-05	0.000759131
CTELG00000006154.2	1148.2	0.656417	0.209378	3.13508	0.00171806	0.0375749
CTELG00000006158.1	463.607	2.61531	0.671449	3.89502	9.81903e-05	0.00395541
CTELG00000006182.1	302.017	5.77719	1.64697	3.50777	0.000451873	0.0134766
CTELG00000006244.1	712.446	2.35997	0.623424	3.78549	0.000153403	0.0056564
CTELG00000006299.2	882.153	1.02443	0.365636	2.80178	0.00508216	0.0826571
CTELG00000006314.1	116.383	3.64343	1.26579	2.87838	0.00399725	0.0695964
CTELG00000006320.1	606.474	1.74659	0.601298	2.90471	0.00367599	0.0657287
CTELG00000006366.1	308.684	10.3278	2.11056	4.89339	9.91156e-07	8.30198e-05
CTELG00000006383.1	1821.58	0.769668	0.204114	3.77078	0.000162739	0.00591308
CTELG00000006419.1	667.967	3.54019	0.54193	6.53257	6.46504e-11	1.5425e-08
CTELG00000006430.1	377.142	2.64123	0.751371	3.51521	0.000439407	0.0131672
CTELG00000006431.1	44.0865	6.38252	2.07169	3.08083	0.00206424	0.0433349
CTELG00000006439.1	203.655	2.50151	0.600923	4.16278	3.14398e-05	0.00157419
CTELG00000006492.1	548.5	5.4267	0.869362	6.24216	4.3156e-10	8.49472e-08
CTELG00000006524.1	301.753	6.44872	1.7206	3.74795	0.000178287	0.00633746
CTELG00000006537.1	99.2465	2.50506	0.683119	3.6671	0.000245321	0.00828097
CTELG00000006542.1	36.7247	3.19719	0.725996	4.40387	1.06337e-05	0.000620033
CTELG00000006562.1	2553.77	0.902595	0.282484	3.19521	0.00139729	0.0325249
CTELG00000006566.1	116.002	6.00037	1.56365	3.83742	0.000124334	0.004787
CTELG00000006568.2	85.0213	2.84954	0.815816	3.49288	0.000477846	0.0140385
CTELG00000006593.1	30.0485	2.42931	0.761019	3.19217	0.00141207	0.0327238
CTELG00000006603.1	84.3123	1.92296	0.642897	2.99109	0.00277983	0.0540816
CTELG00000006605.1	1074.88	1.4756	0.371663	3.97027	7.17906e-05	0.00311001
CTELG00000006613.1	103.055	5.21592	1.56537	3.33207	0.000862036	0.0223265
CTELG00000006690.2	23.3381	6.0528	2.05953	2.93893	0.00329351	0.0609434
CTELG00000006694.1	712.043	0.908957	0.289442	3.14038	0.00168729	0.0371345
CTELG00000006701.1	379.229	5.80817	1.53864	3.77486	0.000160096	0.00584249
CTELG00000006765.1	40.427	6.1044	1.81593	3.36159	0.000774943	0.0206306
CTELG00000006779.1	3659	4.3953	0.320679	13.7062	9.31866e-43	1.46741e-38
CTELG00000006826.1	115.836	1.389	0.474527	2.92712	0.00342117	0.0623893
CTELG00000006843.1	4962.38	1.81199	0.245187	7.39023	1.46576e-13	6.50176e-11
CTELG00000006855.1	16.9504	3.16973	0.948417	3.34212	0.000831405	0.0217421
CTELG00000006868.1	2033.05	0.982053	0.208361	4.71323	2.43819e-06	0.000178577
CTELG00000006901.1	83.1519	4.74909	1.65844	2.86359	0.00418873	0.0723252
CTELG00000006917.1	2844.95	1.0822	0.217425	4.97734	6.44637e-07	5.71893e-05
CTELG00000006931.1	581.822	2.22082	0.540049	4.11225	3.91814e-05	0.00188682
CTELG00000006942.1	101.034	1.90936	0.333598	5.72352	1.04337e-08	1.5213e-06
CTELG00000006953.1	15.6882	6.64933	1.82465	3.64416	0.000268267	0.00893109
CTELG00000007012.1	33.0579	6.59956	2.17192	3.03858	0.00237699	0.048173
CTELG00000007043.1	1300.98	1.42533	0.226489	6.29314	3.11108e-10	6.48876e-08
CTELG00000007051.1	17.4944	3.48158	1.08754	3.20134	0.00136791	0.0320542
CTELG00000007079.1	434.599	0.923378	0.230869	3.99957	6.34582e-05	0.00279909
CTELG00000007108.2	505.682	5.49231	1.6747	3.27957	0.00103965	0.0258835
CTELG00000007119.1	256.825	4.5636	1.55821	2.92874	0.00340337	0.0621969
CTELG00000007126.1	122.525	2.23227	0.550653	4.05386	5.03789e-05	0.00231964
CTELG00000007128.1	13.7271	5.86928	1.76627	3.32298	0.000890617	0.0228865
CTELG00000007193.1	37.7452	2.02888	0.625294	3.24468	0.00117585	0.0284043
CTELG00000007204.1	205.385	1.53496	0.358537	4.28118	1.85902e-05	0.00100598
CTELG00000007209.1	1359.32	1.12686	0.316424	3.56123	0.000369119	0.0115099
CTELG00000007257.1	522.142	0.839249	0.163753	5.1251	2.97385e-07	2.86417e-05
CTELG00000007262.1	374.719	0.873177	0.299575	2.91472	0.00356008	0.064216
CTELG00000007263.1	73.0848	1.65781	0.561026	2.95496	0.00312709	0.0589023
CTELG00000007264.1	142.928	2.13598	0.626415	3.40985	0.00064999	0.0178784
CTELG00000007312.1	2138.75	1.02798	0.163433	6.28991	3.17656e-10	6.53874e-08
CTELG00000007338.1	1170.45	1.08196	0.287651	3.76138	0.000168977	0.00608831
CTELG00000007341.1	173.582	5.14558	1.60871	3.19857	0.00138111	0.0322915
CTELG00000007353.1	244.058	2.55191	0.57349	4.44979	8.59541e-06	0.000515195
CTELG00000007385.1	75.5915	1.47791	0.488196	3.02729	0.00246759	0.0494996
CTELG00000007400.2	92.6842	1.54427	0.499545	3.09136	0.00199244	0.0420857
CTELG00000007433.1	170.017	5.87648	1.57187	3.73854	0.000185095	0.00654251
CTELG00000007462.1	1423.56	2.92104	0.41768	6.99349	2.68128e-12	9.17871e-10
CTELG00000007488.1	193.29	4.98463	0.698271	7.13853	9.43341e-13	3.49525e-10
CTELG00000007502.1	378.947	2.31077	0.436319	5.29604	1.1834e-07	1.25488e-05
CTELG00000007510.1	1616.62	1.85341	0.682323	2.71632	0.00660129	0.0996515
CTELG00000007512.1	979.784	1.79955	0.379921	4.73666	2.17274e-06	0.000163314
CTELG00000007564.1	92.6087	2.21803	0.678842	3.26738	0.0010855	0.0267292
CTELG00000007569.1	7.75256	5.41003	1.69672	3.18852	0.00143004	0.033043
CTELG00000007574.1	411.608	5.25341	1.66941	3.14686	0.00165037	0.0365775
CTELG00000007605.1	65.0523	3.15661	0.867309	3.63954	0.000273123	0.00904493
CTELG00000007606.1	263.459	4.51225	1.65634	2.72423	0.0064451	0.0979643
CTELG00000007607.1	482.013	1.72561	0.582606	2.96189	0.00305761	0.0580221
CTELG00000007686.1	3614.96	0.978978	0.274737	3.56333	0.000366185	0.0114411
CTELG00000007789.1	54.1379	6.56371	1.70947	3.83962	0.000123226	0.00475016
CTELG00000007805.2	31.1852	7.56117	2.44042	3.0983	0.00194633	0.0412469
CTELG00000007805.4	14.3641	7.32311	2.47298	2.96125	0.00306392	0.0580946
CTELG00000007824.2	346.595	4.10119	1.03659	3.95642	7.60803e-05	0.00323805
CTELG00000007841.1	1896.47	0.843377	0.30139	2.79829	0.00513739	0.0831622
CTELG00000007843.2	144.111	8.65728	2.00673	4.31412	1.60238e-05	0.000882259
CTELG00000007876.1	445.662	0.932314	0.228564	4.079	4.52293e-05	0.00212288
CTELG00000007881.1	218.622	5.46993	1.83017	2.98875	0.00280119	0.0543232
CTELG00000007884.1	55.0506	5.1341	1.56512	3.28032	0.00103689	0.0258354
CTELG00000007899.1	208.457	2.02253	0.32319	6.25802	3.89892e-10	7.72281e-08
CTELG00000007915.1	106.16	2.10967	0.425792	4.9547	7.2442e-07	6.26782e-05
CTELG00000007949.1	268.652	4.81663	1.53797	3.1318	0.00173737	0.0378925
CTELG00000007953.1	656.742	1.6015	0.457806	3.4982	0.000468405	0.0138516
CTELG00000007955.1	578.806	1.67868	0.313501	5.35461	8.57402e-08	9.47475e-06
CTELG00000007978.1	318.544	2.72696	0.711065	3.83503	0.000125547	0.00482194
CTELG00000007990.1	18.627	4.40102	1.60756	2.7377	0.00618697	0.0951428
CTELG00000008071.1	177.643	3.02738	0.570098	5.31027	1.0946e-07	1.17299e-05
CTELG00000008095.1	1429.46	1.42902	0.358592	3.98508	6.74562e-05	0.00294248
CTELG00000008101.1	637.183	0.750842	0.183107	4.10056	4.12152e-05	0.00196374
CTELG00000008114.1	6.75154	5.63197	1.68523	3.34196	0.000831879	0.0217421
CTELG00000008149.1	783.36	0.950195	0.186151	5.10443	3.31796e-07	3.13801e-05
CTELG00000008156.1	864.715	5.92951	1.53084	3.87338	0.000107337	0.00427367
CTELG00000008160.2	62.2967	7.03547	2.21415	3.17751	0.00148548	0.0339855
CTELG00000008188.1	64.2386	1.3481	0.447877	3.00998	0.00261266	0.0514269
CTELG00000008209.1	12.4206	6.56569	2.35272	2.79068	0.00525971	0.0846013
CTELG00000008220.1	257.259	1.75897	0.639312	2.75135	0.00593495	0.0922128
CTELG00000008239.1	500.947	1.22926	0.423636	2.90169	0.00371151	0.0661893
CTELG00000008261.1	35.5894	3.33908	0.922688	3.61886	0.000295902	0.00961728
CTELG00000008266.1	14.831	5.19192	1.63631	3.17295	0.00150899	0.0342704
CTELG00000008288.1	46.6973	3.14001	1.07852	2.9114	0.00359818	0.064681
CTELG00000008318.1	162.834	1.32792	0.41227	3.221	0.00127746	0.0303411
CTELG00000008346.1	554.304	0.929097	0.260086	3.57226	0.000353909	0.0111349
CTELG00000008385.1	743.703	1.40989	0.353481	3.98858	6.64692e-05	0.00290747
CTELG00000008405.1	1203.69	1.79242	0.309953	5.78287	7.34382e-09	1.11732e-06
CTELG00000008420.1	1076.67	0.708967	0.223603	3.17065	0.00152097	0.0344862
CTELG00000008430.1	287.172	4.02654	0.999937	4.02679	5.65435e-05	0.00254034
CTELG00000008432.1	1253.9	1.58667	0.518972	3.05733	0.00223321	0.0460293
CTELG00000008472.1	351.2	3.38973	1.10841	3.05819	0.00222679	0.045927
CTELG00000008498.1	843.854	3.36896	0.609028	5.53169	3.17159e-08	4.07698e-06
CTELG00000008503.1	466.49	4.40825	1.59058	2.77148	0.00558028	0.0885366
CTELG00000008515.1	879.8	1.57577	0.364216	4.32646	1.51523e-05	0.000838673
CTELG00000008519.1	804.765	2.2104	0.396335	5.57709	2.44578e-08	3.16985e-06
CTELG00000008532.1	24.5575	3.06536	1.06828	2.86944	0.00411203	0.0712737
CTELG00000008556.1	113.606	4.77622	0.570993	8.36477	6.02332e-17	4.62679e-14
CTELG00000008571.1	967.787	4.70128	0.370668	12.6833	7.3214e-37	4.6116e-33
CTELG00000008578.1	591.007	1.12778	0.325213	3.46782	0.000524702	0.0151884
CTELG00000008580.1	237.645	3.2017	0.583376	5.48824	4.05962e-08	5.07356e-06
CTELG00000008581.1	53.8995	5.30603	0.945956	5.60918	2.03293e-08	2.67887e-06
CTELG00000008633.1	70.4663	6.14552	1.52801	4.02191	5.77291e-05	0.00258468
CTELG00000008642.1	242.182	1.12348	0.361955	3.10392	0.00190973	0.0407505
CTELG00000008644.1	83.5792	1.46523	0.366593	3.9969	6.41778e-05	0.00282293
CTELG00000008645.1	1098.26	2.08812	0.351031	5.94853	2.70569e-09	4.43818e-07
CTELG00000008659.2	297.967	3.76279	0.770697	4.88232	1.04843e-06	8.73524e-05
CTELG00000008678.1	408.859	4.95215	1.6639	2.97622	0.00291826	0.056144
CTELG00000008712.1	1018.25	0.921567	0.277391	3.32227	0.000892884	0.0228994
CTELG00000008749.1	771.718	0.936219	0.23404	4.00025	6.32763e-05	0.00279891
CTELG00000008752.1	246.761	4.02696	0.710698	5.66621	1.45993e-08	2.00638e-06
CTELG00000008757.3	35.8494	2.62463	0.958982	2.7369	0.00620219	0.0953304
CTELG00000008768.1	482.647	0.960471	0.339951	2.82532	0.00472336	0.0784999
CTELG00000008779.1	845.922	2.00569	0.565045	3.54962	0.000385786	0.0119296
CTELG00000008796.1	19.1395	6.60064	2.03721	3.24004	0.00119511	0.028732
CTELG00000008857.1	1345.93	1.03042	0.215446	4.78275	1.72916e-06	0.000135468
CTELG00000008866.1	109.206	2.03848	0.561267	3.63193	0.000281311	0.00926736
CTELG00000008916.1	652.374	1.8482	0.28758	6.42674	1.30366e-10	2.97518e-08
CTELG00000008954.1	420.553	1.2102	0.359251	3.36867	0.000755326	0.0202453
CTELG00000008958.1	75.7537	5.51095	1.78354	3.08989	0.00200229	0.0422655
CTELG00000008983.1	352.261	2.36162	0.467383	5.05286	4.35252e-07	3.98483e-05
CTELG00000009075.1	1471.65	1.24251	0.324029	3.83458	0.000125782	0.00482226
CTELG00000009080.1	141.765	0.97096	0.349045	2.78176	0.00540648	0.0863982
CTELG00000009105.1	381.992	2.37001	0.393754	6.01901	1.75484e-09	3.00363e-07
CTELG00000009125.1	413.942	1.04424	0.264955	3.94122	8.10689e-05	0.00340879
CTELG00000009141.1	437.959	0.992155	0.349316	2.84028	0.00450747	0.0760354
CTELG00000009146.1	507.036	7.96574	1.48743	5.35538	8.53752e-08	9.46763e-06
CTELG00000009152.1	1353.02	0.652336	0.213952	3.04899	0.00229612	0.0469383
CTELG00000009156.1	639.496	0.724281	0.214214	3.38111	0.000721946	0.0195
CTELG00000009167.1	3300.69	1.07349	0.343179	3.12808	0.00175951	0.0382942
CTELG00000009179.1	156.136	4.88171	1.49839	3.25797	0.00112211	0.027459
CTELG00000009183.1	586.178	0.978204	0.279751	3.4967	0.000471057	0.0139039
CTELG00000009193.1	461.989	6.35571	1.78016	3.57031	0.000356557	0.011207
CTELG00000009202.1	498.09	1.01138	0.320288	3.15772	0.00159009	0.0356683
CTELG00000009231.1	554.008	1.99597	0.693322	2.87886	0.00399121	0.0695872
CTELG00000009343.2	1599.9	0.782218	0.284069	2.75362	0.00589396	0.091757
CTELG00000009351.1	387.944	3.11335	1.01444	3.06903	0.00214754	0.0445989
CTELG00000009377.2	52.4993	6.27226	2.08259	3.01176	0.00259734	0.0513178
CTELG00000009423.1	307.392	2.31056	0.40573	5.69482	1.23503e-08	1.72763e-06
CTELG00000009431.1	190.922	1.84372	0.450174	4.09558	4.21112e-05	0.00199137
CTELG00000009432.4	410.747	5.32014	1.79463	2.96448	0.00303194	0.0577316
CTELG00000009482.1	357.782	4.74901	1.46081	3.25095	0.00115018	0.0279289
CTELG00000009489.1	45.5743	3.85032	1.229	3.13288	0.001731	0.0377798
CTELG00000009505.1	2632.62	0.561677	0.204276	2.7496	0.00596687	0.092663
CTELG00000009515.1	24.4173	6.52156	2.23308	2.92043	0.00349549	0.0632683
CTELG00000009521.1	949.976	6.13594	0.771225	7.9561	1.77542e-15	1.07529e-12
CTELG00000009523.2	85.5495	7.09896	2.3497	3.02122	0.00251754	0.0502774
CTELG00000009542.1	372.525	3.53918	1.11474	3.17489	0.00149891	0.0341296
CTELG00000009574.1	154.196	1.00977	0.330952	3.05111	0.00227997	0.046718
CTELG00000009584.2	170.089	5.88055	1.83199	3.20992	0.00132774	0.0312992
CTELG00000009617.1	15.9114	4.69746	1.71404	2.74057	0.0061333	0.0946409
CTELG00000009620.1	929.822	1.08474	0.283346	3.82832	0.000129021	0.0049253
CTELG00000009631.1	1035.65	1.71632	0.330841	5.18775	2.12849e-07	2.16241e-05
CTELG00000009633.1	417.683	1.75033	0.249305	7.02081	2.20587e-12	7.63424e-10
CTELG00000009634.1	640.03	1.12713	0.212597	5.30173	1.14708e-07	1.22048e-05
CTELG00000009636.1	598.018	4.55828	1.56749	2.90802	0.00363728	0.0652967
CTELG00000009694.1	353.65	1.41838	0.419021	3.38498	0.000711823	0.0192775
CTELG00000009707.1	2150.75	4.24863	0.614962	6.90878	4.88853e-12	1.57101e-09
CTELG00000009761.1	475.567	1.26395	0.430204	2.93802	0.00330315	0.0610502
CTELG00000009762.2	505.605	9.50513	2.45189	3.87666	0.0001059	0.00422178
CTELG00000009772.1	23.825	5.22859	1.74146	3.00241	0.00267848	0.0524637
CTELG00000009789.1	159.275	1.36262	0.380692	3.57933	0.000344479	0.0109255
CTELG00000009804.1	448.53	0.664235	0.200031	3.32065	0.000898072	0.0229763
CTELG00000009820.1	265.058	1.74156	0.488486	3.56522	0.000363547	0.01137
CTELG00000009872.1	1601.79	1.07879	0.358009	3.0133	0.00258422	0.0511549
CTELG00000009881.1	589.993	1.98269	0.45202	4.38628	1.15307e-05	0.000662676
CTELG00000009894.1	753.194	1.90613	0.281032	6.78262	1.18012e-11	3.38498e-09
CTELG00000009913.1	483.674	7.18734	1.50977	4.76057	1.93049e-06	0.000148435
CTELG00000009920.1	78.7725	1.33879	0.377803	3.54361	0.000394686	0.0120917
CTELG00000009922.1	329.239	1.46351	0.242876	6.02573	1.68345e-09	2.91311e-07
CTELG00000009938.1	172.047	5.52657	1.64442	3.36079	0.000777187	0.0206561
CTELG00000009967.1	75.4461	5.51726	1.74767	3.15693	0.00159442	0.0356711
CTELG00000010011.2	1114.53	0.998297	0.291565	3.42393	0.000617228	0.0171723
CTELG00000010057.1	56.1391	4.87012	1.61323	3.01886	0.00253728	0.0505114
CTELG00000010074.1	82.3713	1.76844	0.447281	3.95376	7.69318e-05	0.00326874
CTELG00000010082.1	9.2356	5.30746	1.77936	2.98279	0.00285631	0.0552559
CTELG00000010098.1	312.705	5.68731	1.65077	3.44525	0.000570527	0.0162021
CTELG00000010107.1	73.4305	1.32128	0.364508	3.62483	0.000289153	0.00943687
CTELG00000010122.1	726.774	4.91566	1.63232	3.01145	0.0026	0.0513381
CTELG00000010146.1	1749.9	0.671739	0.183826	3.65422	0.000257964	0.00865211
CTELG00000010158.1	947.492	0.964997	0.256121	3.76775	0.000164728	0.00597
CTELG00000010161.1	1559.36	0.737781	0.159615	4.62227	3.7957e-06	0.000257079
CTELG00000010171.1	1149.75	1.7374	0.253346	6.85782	6.9921e-12	2.1174e-09
CTELG00000010173.2	169.684	6.06653	1.73074	3.50516	0.000456325	0.0135837
CTELG00000010185.1	440.15	4.35477	0.841265	5.17645	2.26146e-07	2.29011e-05
CTELG00000010229.2	839.562	1.64753	0.346884	4.7495	2.03923e-06	0.000154755
CTELG00000010258.2	20.0741	21.8062	4.23943	5.14366	2.69437e-07	2.62714e-05
CTELG00000010279.1	17.3579	5.05219	1.74292	2.8987	0.00374719	0.0667122
CTELG00000010324.1	16.3379	4.64805	1.68527	2.75805	0.0058148	0.0908946
CTELG00000010329.1	84.3121	2.79627	0.768065	3.64067	0.00027193	0.00901492
CTELG00000010345.1	422.045	1.16463	0.314102	3.70781	0.00020906	0.00728945
CTELG00000010367.1	651.799	1.82161	0.309536	5.88499	3.98087e-09	6.36413e-07
CTELG00000010377.1	37.6813	4.44876	1.16921	3.80492	0.000141848	0.00530565
CTELG00000010381.1	121.468	3.48293	0.859989	4.04997	5.12241e-05	0.00235168
CTELG00000010398.1	420.855	4.65512	0.751356	6.19563	5.80537e-10	1.11484e-07
CTELG00000010407.1	410.686	1.65453	0.558436	2.96279	0.00304861	0.0579438
CTELG00000010420.1	19.7279	6.17211	2.04691	3.01534	0.00256693	0.0508767
CTELG00000010475.1	307.574	2.07983	0.458068	4.54045	5.61352e-06	0.000357156
CTELG00000010488.1	1182.43	4.04395	0.504561	8.01479	1.10324e-15	6.94907e-13
CTELG00000010505.1	575.816	1.42536	0.419318	3.39922	0.000675776	0.0184548
CTELG00000010532.1	242.069	1.05334	0.357435	2.94694	0.0032094	0.0600576
CTELG00000010584.1	51.2239	1.72656	0.527203	3.27495	0.00105681	0.0262486
CTELG00000010604.2	708.905	1.78309	0.504445	3.53476	0.000408142	0.0124554
CTELG00000010605.1	64.8125	1.85731	0.592466	3.13488	0.00171923	0.0375749
CTELG00000010621.1	401.865	0.800355	0.25671	3.11774	0.00182244	0.0393931
CTELG00000010634.1	317.071	1.63601	0.377948	4.32866	1.50017e-05	0.000833268
CTELG00000010640.1	2157.75	2.3232	0.334019	6.95529	3.51849e-12	1.17884e-09
CTELG00000010644.1	172.539	2.26998	0.340964	6.65755	2.78421e-11	7.12893e-09
CTELG00000010646.1	460.413	0.968314	0.339719	2.85034	0.00436726	0.0743472
CTELG00000010647.1	1808.41	2.1192	0.658512	3.21817	0.00129011	0.0305579
CTELG00000010647.3	123.915	7.38287	1.56173	4.72736	2.2746e-06	0.000168953
CTELG00000010672.2	9.72705	27.2946	8.28672	3.29377	0.000988531	0.024807
CTELG00000010683.2	1097.56	1.78522	0.503454	3.54593	0.000391226	0.0120208
CTELG00000010733.1	786.183	11.3694	1.54235	7.37144	1.68796e-13	7.28226e-11
CTELG00000010750.3	40.152	6.13316	2.22428	2.75737	0.00582688	0.0909825
CTELG00000010756.1	446.499	0.8497	0.255993	3.31923	0.000902645	0.0230746
CTELG00000010758.1	2957.65	1.32012	0.190601	6.92608	4.32672e-12	1.43438e-09
CTELG00000010781.1	10.5231	6.57987	2.3102	2.84819	0.00439691	0.0747127
CTELG00000010812.1	672.376	0.703555	0.258477	2.72193	0.00649028	0.0985084
CTELG00000010837.1	738.454	1.15421	0.308549	3.74077	0.000183458	0.00649924
CTELG00000010841.2	482.244	5.88046	1.08835	5.40311	6.54955e-08	7.52649e-06
CTELG00000010842.1	61.9522	5.65739	0.858359	6.59094	4.37045e-11	1.07533e-08
CTELG00000010879.1	2058.17	0.991267	0.168858	5.87041	4.34714e-09	6.87985e-07
CTELG00000010905.1	121.223	4.25111	1.338	3.17721	0.00148701	0.0339855
CTELG00000010923.1	1289.21	0.81256	0.220924	3.67801	0.000235057	0.00800312
CTELG00000010935.1	664.528	0.940087	0.342277	2.74657	0.00602216	0.0932458
CTELG00000010956.1	87.9577	5.05393	1.71415	2.94837	0.00319457	0.0598155
CTELG00000010972.1	133.161	7.05526	1.54191	4.57567	4.74706e-06	0.000310819
CTELG00000010973.1	351.142	3.74519	0.656074	5.70848	1.13988e-08	1.62441e-06
CTELG00000010975.2	1231.89	0.911292	0.137951	6.60591	3.95087e-11	9.79755e-09
CTELG00000011081.1	15016.9	0.722804	0.250253	2.88829	0.00387343	0.0681888
CTELG00000011113.3	274.835	7.17567	1.57364	4.55992	5.11725e-06	0.000332294
CTELG00000011124.1	918.552	1.65831	0.434384	3.81761	0.000134753	0.00508251
CTELG00000011125.1	84.9594	3.11196	0.683176	4.55514	5.23506e-06	0.000337589
CTELG00000011132.1	6.43817	5.2114	1.91727	2.71813	0.00656519	0.0994059
CTELG00000011201.2	28.4237	20.2789	3.03818	6.6747	2.47741e-11	6.44822e-09
CTELG00000011244.1	1806.08	3.33781	0.350017	9.53613	1.48268e-21	2.45767e-18
CTELG00000011279.1	28.4582	5.07596	1.71341	2.9625	0.00305156	0.0579648
CTELG00000011282.1	261.289	2.71836	0.526004	5.16795	2.36671e-07	2.36625e-05
CTELG00000011294.1	18.5061	6.50555	2.35371	2.76396	0.00571046	0.0901028
CTELG00000011359.1	197.583	1.82891	0.525537	3.48008	0.000501268	0.0145789
CTELG00000011368.2	10.0117	18.2661	4.95941	3.68313	0.000230391	0.00789547
CTELG00000011379.1	41.7171	2.44089	0.883411	2.76303	0.00572677	0.0902698
CTELG00000011400.1	271.916	1.406	0.499553	2.81451	0.00488522	0.0803002
CTELG00000011523.1	578.79	1.45565	0.330927	4.39872	1.08893e-05	0.000631582
CTELG00000011541.1	1651.86	0.622846	0.215536	2.88975	0.00385543	0.0679479
CTELG00000011550.1	228.829	3.40027	0.734698	4.62811	3.69011e-06	0.00025155
CTELG00000011564.1	242.488	1.02	0.306043	3.33287	0.000859541	0.0222801
CTELG00000011582.1	71.5125	5.90957	1.60332	3.68583	0.000227956	0.00783827
CTELG00000011590.1	2446.68	1.59837	0.218881	7.30245	2.82567e-13	1.15574e-10
CTELG00000011610.1	289.011	2.03354	0.371374	5.47571	4.35758e-08	5.38241e-06
CTELG00000011657.1	124.481	1.78619	0.469623	3.80345	0.000142694	0.00532098
CTELG00000011677.1	15.0027	9.02142	2.5075	3.59777	0.000320954	0.010325
CTELG00000011693.1	307.939	4.56337	1.54191	2.95956	0.00308077	0.0582737
CTELG00000011704.1	541.849	2.82899	0.751184	3.76604	0.000165855	0.00599705
CTELG00000011705.1	302.769	3.43242	0.96256	3.56592	0.000362576	0.0113509
CTELG00000011714.1	49.9038	3.95269	1.02211	3.8672	0.00011009	0.00435028
CTELG00000011715.1	2507.41	5.26864	0.781933	6.73797	1.60617e-11	4.47652e-09
CTELG00000011716.1	82.5635	4.8011	1.67791	2.86136	0.0042183	0.0726359
CTELG00000011717.1	278.494	5.68055	0.835807	6.79649	1.07201e-11	3.15532e-09
CTELG00000011719.1	355.866	4.79291	1.54144	3.10937	0.00187484	0.0403045
CTELG00000011743.1	41.4583	2.00235	0.566272	3.53602	0.000406209	0.0124085
CTELG00000011760.3	37.8666	20.8247	2.64464	7.87431	3.42616e-15	1.96188e-12
CTELG00000011781.1	508.434	3.36611	0.749779	4.48947	7.14006e-06	0.000441786
CTELG00000011831.1	248.484	0.762822	0.280998	2.71469	0.00663383	0.0999646
CTELG00000011841.1	522.599	5.38515	1.70134	3.16524	0.00154953	0.0349326
CTELG00000011846.1	42.6378	7.04955	1.5383	4.58269	4.59035e-06	0.000302444
CTELG00000011854.1	19.1795	4.54352	1.61015	2.82179	0.00477559	0.0792843
CTELG00000011860.1	34.072	4.84125	1.30778	3.70187	0.000214017	0.007415
CTELG00000011873.1	785.558	1.39907	0.327499	4.27198	1.93742e-05	0.00103419
CTELG00000011883.1	594.699	1.09802	0.385627	2.84736	0.0044083	0.0748436
CTELG00000011895.1	108.112	5.65889	1.5808	3.57977	0.000343897	0.010918
CTELG00000011899.1	758.973	0.889009	0.267977	3.31749	0.000908318	0.023182
CTELG00000011915.1	756.74	1.2309	0.315702	3.89894	9.66136e-05	0.00391499
CTELG00000011927.1	62.0429	4.58275	1.68517	2.71945	0.006539	0.0991046
CTELG00000011938.2	22.6945	17.0238	3.32081	5.12641	2.95318e-07	2.85298e-05
CTELG00000011945.1	58.551	5.56252	1.63189	3.40864	0.000652872	0.0179264
CTELG00000011994.1	106.897	1.53761	0.360198	4.26879	1.96537e-05	0.00104556
CTELG00000011996.1	3433.06	2.4643	0.445297	5.53405	3.12916e-08	4.03893e-06
CTELG00000011997.1	523.354	1.59047	0.430078	3.6981	0.000217216	0.00750111
CTELG00000012003.2	94.5049	18.9288	3.65912	5.17305	2.30307e-07	2.30997e-05
CTELG00000012003.3	1130.3	10.1134	2.48501	4.06977	4.70586e-05	0.00219891
CTELG00000012022.2	1283.45	10.2006	1.7554	5.81098	6.21084e-09	9.49535e-07
CTELG00000012024.2	482.304	1.32848	0.4383	3.031	0.00243749	0.0490207
CTELG00000012087.1	882.328	5.77812	0.514573	11.229	2.93905e-29	1.15703e-25
CTELG00000012153.1	348.306	2.25116	0.655524	3.43414	0.000594441	0.0166708
CTELG00000012183.1	437.432	0.975056	0.24507	3.97869	6.92959e-05	0.00301022
CTELG00000012206.1	198.308	1.43987	0.4715	3.0538	0.0022596	0.0464212
CTELG00000012206.2	250.627	6.857	1.53044	4.4804	7.45038e-06	0.000456502
CTELG00000012254.2	25.9179	5.47268	1.74357	3.13878	0.00169655	0.0372728
CTELG00000012296.1	826.288	0.868299	0.30396	2.85663	0.00428169	0.0733517
CTELG00000012300.1	436.482	2.08784	0.362434	5.76061	8.38106e-09	1.25692e-06
CTELG00000012303.1	73.325	1.51288	0.416379	3.63342	0.000279691	0.00923046
CTELG00000012306.1	717.074	1.23668	0.199589	6.1961	5.78794e-10	1.11484e-07
CTELG00000012351.1	400.184	0.999475	0.348004	2.87202	0.00407858	0.0708498
CTELG00000012382.1	715.21	5.04029	1.82868	2.75625	0.00584688	0.0912495
CTELG00000012387.1	427.11	1.5018	0.402651	3.72978	0.000191644	0.00675883
CTELG00000012429.1	1015	6.58741	2.16057	3.04892	0.00229669	0.0469383
CTELG00000012441.1	44.293	1.71506	0.628706	2.72793	0.00637332	0.0972487
CTELG00000012449.1	29.8307	2.48423	0.654746	3.79418	0.000148132	0.00548855
CTELG00000012452.1	1057.22	0.811729	0.266566	3.04514	0.00232573	0.0474395
CTELG00000012460.1	68.8015	4.22174	0.704483	5.99268	2.06408e-09	3.47627e-07
CTELG00000012461.1	95.0588	4.19234	0.758221	5.52918	3.21735e-08	4.11899e-06
CTELG00000012508.1	57.0107	5.22127	1.71122	3.0512	0.00227927	0.046718
CTELG00000012526.1	124.597	2.85741	0.520904	5.48548	4.12342e-08	5.13292e-06
CTELG00000012552.1	1049.08	2.11074	0.315467	6.69085	2.2188e-11	5.87216e-09
CTELG00000012605.1	19.518	4.84217	1.69813	2.85147	0.00435177	0.0741237
CTELG00000012640.1	84.0321	5.51728	1.7735	3.11095	0.00186484	0.0401718
CTELG00000012668.1	24.1337	6.41826	1.65333	3.88202	0.000103592	0.0041614
CTELG00000012693.1	930.82	0.982601	0.354624	2.77083	0.00559141	0.0886687
CTELG00000012703.1	287.941	0.73705	0.255181	2.88834	0.00387279	0.0681888
CTELG00000012749.2	29.0694	3.39586	1.17946	2.87916	0.00398737	0.0695725
CTELG00000012757.1	1169.98	0.927296	0.329656	2.81292	0.00490943	0.080614
CTELG00000012762.3	2303.27	0.91878	0.187499	4.90018	9.57505e-07	8.06301e-05
CTELG00000012794.1	16.9933	7.88339	1.76377	4.46963	7.83542e-06	0.000477309
CTELG00000012798.1	181.942	4.61221	0.76263	6.04777	1.46869e-09	2.56971e-07
CTELG00000012822.1	126.634	1.82667	0.383861	4.75869	1.94853e-06	0.000149312
CTELG00000012829.1	527.743	1.42431	0.307925	4.62549	3.73705e-06	0.000253653
CTELG00000012871.1	42.3663	2.75288	0.646975	4.255	2.09049e-05	0.00110466
CTELG00000012889.4	1427.05	9.63205	1.92347	5.00763	5.51033e-07	4.93018e-05
CTELG00000012906.1	796.313	1.2926	0.239168	5.40455	6.49703e-08	7.50629e-06
CTELG00000012913.1	47.9857	8.58435	2.51469	3.41368	0.00064092	0.0177423
CTELG00000012954.1	345.054	4.64457	0.774578	5.99627	2.01905e-09	3.43719e-07
CTELG00000012956.1	521.601	6.03341	1.10684	5.45101	5.00856e-08	6.08354e-06
CTELG00000012965.1	782.824	1.56139	0.562338	2.77661	0.00549292	0.0874149
CTELG00000012997.1	902.695	0.764709	0.240709	3.1769	0.00148858	0.0339966
CTELG00000013010.1	530.655	0.873879	0.284404	3.07266	0.00212159	0.0443096
CTELG00000013030.1	301.12	5.4964	1.56281	3.517	0.000436452	0.0131411
CTELG00000013032.1	76.5427	2.224	0.733829	3.03068	0.00244001	0.0490401
CTELG00000013033.1	49.0274	2.67735	0.885261	3.02436	0.00249157	0.0498535
CTELG00000013047.1	159.059	3.38307	0.987434	3.42613	0.000612253	0.0170792
CTELG00000013057.1	31.3779	3.43256	1.04899	3.27226	0.00106692	0.0264579
CTELG00000013063.1	38.5519	5.37915	1.60311	3.35545	0.00079235	0.0209524
CTELG00000013099.1	137.377	6.05704	0.829668	7.30056	2.86569e-13	1.15708e-10
CTELG00000013103.1	894.861	1.18753	0.299681	3.96265	7.41223e-05	0.00319345
CTELG00000013116.1	621.395	6.82266	2.0795	3.28092	0.00103471	0.0258014
CTELG00000013150.1	59.0009	3.23072	1.15129	2.80619	0.00501317	0.0818481
CTELG00000013165.1	30.8171	4.62782	1.55841	2.96958	0.00298209	0.057093
CTELG00000013219.1	103.048	2.75865	0.836214	3.29898	0.000970371	0.0244879
CTELG00000013244.1	599.403	0.972266	0.245744	3.95642	7.60829e-05	0.00323805
CTELG00000013254.1	30.6954	1.78225	0.640983	2.7805	0.00542757	0.0865937
CTELG00000013255.1	170.542	1.17288	0.427655	2.74258	0.00609593	0.0942027
CTELG00000013271.1	39.7472	2.23347	0.756096	2.95395	0.00313738	0.0589551
CTELG00000013288.1	95.2828	2.08117	0.564643	3.68581	0.000227975	0.00783827
CTELG00000013296.1	310.401	1.07133	0.29844	3.58978	0.000330961	0.0105713
CTELG00000013312.1	169.242	4.83549	1.52313	3.17472	0.00149982	0.0341296
CTELG00000013316.1	1103.42	1.60652	0.352983	4.55127	5.33227e-06	0.000340638
CTELG00000013317.1	943.97	4.46469	0.515127	8.66716	4.43023e-18	3.77096e-15
CTELG00000013320.1	125.563	1.32224	0.384951	3.43483	0.000592928	0.016658
CTELG00000013323.1	1185.45	0.963178	0.288851	3.33451	0.000854496	0.0222042
CTELG00000013326.1	991.576	1.75619	0.613454	2.8628	0.00419918	0.0724255
CTELG00000013359.1	517.025	2.7957	0.884929	3.15924	0.00158182	0.0355334
CTELG00000013384.2	57.7712	6.71911	1.99622	3.36592	0.000762888	0.0204027
CTELG00000013390.1	181.707	2.04418	0.534055	3.82766	0.000129365	0.00492769
CTELG00000013391.1	46.4515	5.85843	1.52566	3.83992	0.000123074	0.00475013
CTELG00000013392.1	414.619	2.65836	0.552787	4.80901	1.51682e-06	0.000121632
CTELG00000013457.1	4240.24	2.98504	0.928233	3.21583	0.00130069	0.0307616
CTELG00000013462.2	45.9938	6.82994	2.47247	2.76239	0.00573799	0.0903444
CTELG00000013468.1	269.359	2.36263	0.511702	4.6172	3.88949e-06	0.000262866
CTELG00000013469.1	1293.64	1.33494	0.418335	3.19109	0.00141736	0.0327983
CTELG00000013513.1	974.525	1.13948	0.173	6.58661	4.49974e-11	1.09856e-08
CTELG00000013522.1	532.526	1.48261	0.330868	4.48098	7.43003e-06	0.000456143
CTELG00000013526.3	161.307	5.83026	2.14616	2.71661	0.00659547	0.0996249
CTELG00000013556.1	77.3434	1.96381	0.646781	3.03628	0.00239515	0.0484477
CTELG00000013604.1	238.4	1.52263	0.485567	3.13578	0.00171398	0.0375122
CTELG00000013604.2	29.8314	4.81079	1.62846	2.95419	0.00313487	0.058943
CTELG00000013609.1	397.311	6.83155	0.927126	7.36852	1.72529e-13	7.34272e-11
CTELG00000013610.1	59.5882	5.93547	1.57565	3.76699	0.000165229	0.00598127
CTELG00000013626.1	382.253	6.98816	2.38828	2.92602	0.00343333	0.0625024
CTELG00000013641.1	556.755	0.970344	0.281292	3.44959	0.000561429	0.0160305
CTELG00000013660.1	120.992	6.03613	0.952427	6.33763	2.33333e-10	4.99905e-08
CTELG00000013712.1	673.43	4.51647	0.850839	5.30825	1.10682e-07	1.18163e-05
CTELG00000013716.1	1301.62	2.5588	0.51581	4.96075	7.02218e-07	6.16035e-05
CTELG00000013727.1	880.893	0.790396	0.274888	2.87534	0.00403592	0.0701475
CTELG00000013739.1	1343.56	4.20962	0.496209	8.48356	2.18412e-17	1.71967e-14
CTELG00000013768.1	53.0709	8.01664	1.6277	4.92515	8.42957e-07	7.21416e-05
CTELG00000013803.1	292.262	3.53861	0.998406	3.54426	0.000393715	0.0120737
CTELG00000013847.1	1470.29	3.25944	1.10977	2.93703	0.00331374	0.061174
CTELG00000013858.1	214.908	2.44522	0.695946	3.51353	0.000442202	0.0132383
CTELG00000013868.1	19.8217	4.70554	1.66983	2.81798	0.00483275	0.0797707
CTELG00000013891.1	384.978	3.27503	1.16867	2.80235	0.00507323	0.0826144
CTELG00000013922.1	677.099	2.52606	0.459807	5.49375	3.93489e-08	4.93727e-06
CTELG00000013924.1	353.431	2.13449	0.580248	3.67858	0.000234534	0.00799523
CTELG00000013955.1	787.394	0.694256	0.2281	3.04366	0.00233722	0.0475815
CTELG00000013993.1	14.404	3.94978	1.04291	3.78726	0.00015232	0.00562388
CTELG00000014025.1	266.142	2.52868	0.693095	3.6484	0.000263883	0.00880374
CTELG00000014028.1	128.98	1.41931	0.421712	3.36559	0.000763788	0.0204027
CTELG00000014055.1	22.9736	2.88242	0.819083	3.51908	0.000433053	0.0130513
CTELG00000014057.1	675.741	7.84266	1.10992	7.06595	1.59522e-12	5.66783e-10
CTELG00000014094.1	92.6224	1.92256	0.625004	3.07607	0.00209745	0.0439502
CTELG00000014116.2	663.286	1.42634	0.210918	6.76256	1.35573e-11	3.81226e-09
CTELG00000014134.1	584.424	1.81538	0.528238	3.43667	0.000588903	0.0165745
CTELG00000014137.1	547.316	3.11538	0.522688	5.9603	2.5178e-09	4.17345e-07
CTELG00000014138.1	110.743	5.04116	1.57806	3.19452	0.00140062	0.032564
CTELG00000014155.1	955.594	1.66536	0.306189	5.43899	5.3583e-08	6.39221e-06
CTELG00000014157.1	456.581	3.0133	0.454105	6.63568	3.23009e-11	8.07368e-09
CTELG00000014164.1	1399.67	0.623781	0.200547	3.1104	0.00186833	0.0401921
CTELG00000014181.2	819.297	1.96292	0.71238	2.75544	0.00586141	0.091431
CTELG00000014224.1	83.601	3.6897	0.794663	4.64309	3.43229e-06	0.000236659
CTELG00000014226.1	17.7442	6.16457	1.77968	3.46386	0.000532488	0.0153573
CTELG00000014238.1	502.108	1.56314	0.268191	5.82844	5.5948e-09	8.63739e-07
CTELG00000014258.1	62.6955	1.56025	0.540649	2.88588	0.00390321	0.0686162
CTELG00000014282.2	717.167	0.908915	0.280168	3.24418	0.00117788	0.0284043
CTELG00000014371.1	238.339	1.23678	0.451141	2.74144	0.00611704	0.0944364
CTELG00000014418.2	72.982	7.90753	2.47404	3.1962	0.0013925	0.0324737
CTELG00000014434.1	1642.14	0.799358	0.197476	4.04787	5.16856e-05	0.00236597
CTELG00000014445.1	357.383	1.46729	0.459175	3.19549	0.00139593	0.0325173
CTELG00000014462.1	786.967	1.25384	0.342253	3.66349	0.000248801	0.00837153
CTELG00000014463.1	1210.09	1.43538	0.262138	5.47569	4.35802e-08	5.38241e-06
CTELG00000014463.2	2987.14	1.00981	0.305417	3.30633	0.000945256	0.0239693
CTELG00000014465.1	882.273	1.0909	0.368979	2.95654	0.00311112	0.0586448
CTELG00000014479.1	179.827	2.3856	0.617408	3.86389	0.000111595	0.0043987
CTELG00000014486.1	1390.7	1.39295	0.29159	4.77709	1.77851e-06	0.000138644
CTELG00000014487.1	639.441	0.927746	0.224513	4.13225	3.59228e-05	0.00175676
CTELG00000014493.1	496.184	4.28438	1.23413	3.47157	0.000517418	0.0150189
CTELG00000014508.1	658.738	1.11058	0.258587	4.2948	1.74849e-05	0.000949431
CTELG00000014609.1	716.028	1.93813	0.281901	6.8752	6.19045e-12	1.93032e-09
CTELG00000014641.1	403.601	1.23252	0.380193	3.24182	0.0011877	0.0285975
CTELG00000014664.1	64.7095	2.89791	0.556423	5.2081	1.90784e-07	1.97002e-05
CTELG00000014668.1	56.952	7.19506	1.52817	4.70829	2.49809e-06	0.000180862
CTELG00000014670.1	118.725	2.10369	0.743284	2.83026	0.00465099	0.0776662
CTELG00000014672.1	154.502	10.6658	1.57258	6.78236	1.18228e-11	3.38498e-09
CTELG00000014715.1	265.615	1.33463	0.45346	2.94322	0.00324819	0.0605292
CTELG00000014727.1	227.491	2.04242	0.535774	3.81208	0.0001378	0.00517268
CTELG00000014731.1	902.745	2.52116	0.470344	5.36025	8.31065e-08	9.2814e-06
CTELG00000014784.1	106.106	4.77289	1.21775	3.91942	8.87627e-05	0.0036611
CTELG00000014785.1	230.71	4.55284	1.58175	2.87835	0.00399758	0.0695964
CTELG00000014815.1	500.423	2.20232	0.390104	5.64547	1.64734e-08	2.21716e-06
CTELG00000014831.1	520.727	1.27069	0.20674	6.14632	7.93026e-10	1.47784e-07
CTELG00000014835.1	1395.74	2.5876	0.473071	5.46981	4.50529e-08	5.52099e-06
CTELG00000014838.1	369.791	2.55489	0.783896	3.25922	0.00111719	0.0273813
CTELG00000014841.1	382.512	2.13815	0.42896	4.9845	6.21233e-07	5.52687e-05
CTELG00000014873.1	347.529	1.33479	0.471762	2.82938	0.0046638	0.0778354
CTELG00000014874.1	1022.72	1.06003	0.247757	4.27849	1.88164e-05	0.00101647
CTELG00000014883.1	1195.64	1.93016	0.458145	4.21299	2.52011e-05	0.0013054
CTELG00000014933.1	23.9594	3.01343	0.750959	4.01277	6.00103e-05	0.00267322
CTELG00000014983.1	398.984	1.89075	0.281392	6.71928	1.82628e-11	5.00148e-09
CTELG00000014986.1	475.311	1.12489	0.237586	4.73465	2.19438e-06	0.000164547
CTELG00000015004.1	158.576	1.23316	0.426289	2.89278	0.0038185	0.0674101
CTELG00000015008.1	88.203	1.59588	0.50406	3.16606	0.00154519	0.0348936
CTELG00000015137.1	53.4382	2.49753	0.767239	3.25522	0.00113304	0.0276405
CTELG00000015148.1	1005.77	6.38814	2.06771	3.08948	0.00200508	0.042296
CTELG00000015159.1	1061.72	0.95475	0.258577	3.69232	0.000222214	0.00766529
CTELG00000015205.1	16.7435	6.94188	2.22477	3.12027	0.00180685	0.0391714
CTELG00000015211.4	509.089	10.4474	2.31429	4.51431	6.35243e-06	0.00039774
CTELG00000015217.1	714.596	4.50567	1.13966	3.95351	7.70116e-05	0.00326874
CTELG00000015229.2	33.208	19.5298	3.05308	6.39675	1.58721e-10	3.49563e-08
CTELG00000015239.1	812.519	6.1923	0.696762	8.88725	6.2641e-19	6.36392e-16
CTELG00000015240.1	606.138	6.21624	0.67425	9.2195	2.98488e-20	4.08721e-17
CTELG00000015276.1	813.352	1.29485	0.188547	6.86752	6.53276e-12	2.01708e-09
CTELG00000015301.1	702.326	1.7856	0.296412	6.02404	1.70113e-09	2.92762e-07
CTELG00000015347.1	266.176	1.36538	0.306754	4.45107	8.54428e-06	0.000513537
CTELG00000015351.1	15.0039	6.27414	1.61076	3.89513	9.81444e-05	0.00395541
CTELG00000015417.1	570.984	1.47866	0.316243	4.67572	2.92928e-06	0.000207781
CTELG00000015425.1	819.959	0.83633	0.221435	3.77687	0.00015881	0.00580229
CTELG00000015457.1	1597.77	1.18355	0.238643	4.95949	7.06773e-07	6.18309e-05
CTELG00000015458.1	757.378	0.698955	0.164654	4.245	2.18589e-05	0.00114738
CTELG00000015459.1	839.663	0.971664	0.27641	3.5153	0.00043925	0.0131672
CTELG00000015460.1	31.5041	5.29158	1.78961	2.95684	0.00310806	0.0586448
CTELG00000015474.1	546.023	0.993508	0.330029	3.01037	0.00260933	0.0514064
CTELG00000015480.1	71.8541	2.56765	0.499103	5.14454	2.68182e-07	2.62302e-05
CTELG00000015525.3	166.914	6.03303	1.05466	5.72036	1.063e-08	1.5357e-06
CTELG00000015528.1	65.6947	4.80977	1.66114	2.89546	0.00378604	0.0670251
CTELG00000015551.1	7133.02	1.76368	0.542226	3.25267	0.00114327	0.0278039
CTELG00000015557.1	48.4139	2.22353	0.777028	2.86158	0.00421535	0.0726248
CTELG00000015633.1	8.47002	5.56782	2.01567	2.76227	0.00574011	0.0903444
CTELG00000015646.1	151.071	3.49285	1.19013	2.93484	0.00333715	0.0614622
CTELG00000015659.1	909.491	5.16374	1.58028	3.26761	0.00108458	0.0267276
CTELG00000015681.1	16.8405	1.87605	0.63831	2.93909	0.00329179	0.0609434
CTELG00000015687.1	162.927	5.47161	0.750282	7.29274	3.03718e-13	1.2108e-10
CTELG00000015690.1	467.195	3.65917	0.95049	3.84977	0.000118228	0.00459776
CTELG00000015698.1	152.189	6.683	0.884536	7.55538	4.17646e-14	1.99293e-11
CTELG00000015706.1	455.571	1.52837	0.525928	2.90605	0.00366024	0.0655347
CTELG00000015718.1	466.708	11.3561	1.77213	6.40816	1.47282e-10	3.28972e-08
CTELG00000015804.1	1967.67	0.891471	0.189104	4.71417	2.42696e-06	0.000178577
CTELG00000015821.2	52.1034	4.08652	1.12476	3.63323	0.000279897	0.00923046
CTELG00000015825.1	364.828	1.35954	0.298774	4.55041	5.35418e-06	0.000341345
CTELG00000015827.1	367.96	1.39128	0.33457	4.1584	3.20482e-05	0.00159703
CTELG00000015830.1	108.036	1.54145	0.459493	3.35467	0.000794611	0.0209769
CTELG00000015839.1	1054.79	1.77384	0.22222	7.98237	1.43555e-15	8.86495e-13
CTELG00000015847.1	605.41	1.34139	0.262243	5.11506	3.13635e-07	3.00232e-05
CTELG00000015871.1	200.566	1.22077	0.43314	2.81842	0.00482604	0.0797436
CTELG00000015885.3	289.915	4.22811	0.820844	5.15092	2.59205e-07	2.54312e-05
CTELG00000015886.2	250.16	1.17529	0.372463	3.15547	0.00160242	0.0357666
CTELG00000015891.1	49.9632	4.83108	1.70578	2.83218	0.00462321	0.0773253
CTELG00000015896.1	822.035	0.795542	0.233493	3.40714	0.000656478	0.017994
CTELG00000015946.1	218.091	2.91409	0.696953	4.18119	2.8999e-05	0.00146361
CTELG00000015959.1	283.315	5.04499	1.71421	2.94305	0.00324998	0.0605292
CTELG00000015986.1	823.216	1.65272	0.254912	6.48348	8.96331e-11	2.07566e-08
CTELG00000015992.1	788.174	0.969955	0.33289	2.91374	0.00357129	0.0643445
CTELG00000016004.1	1186.96	1.00176	0.198067	5.05766	4.24437e-07	3.91364e-05
CTELG00000016045.1	77.1917	2.06144	0.597819	3.44827	0.000564186	0.016051
CTELG00000016046.1	90.1181	2.87386	0.456786	6.29148	3.14448e-10	6.51528e-08
CTELG00000016064.1	5911.45	0.893574	0.18986	4.70649	2.52022e-06	0.000182046
CTELG00000016084.1	322.747	2.46428	0.635059	3.8804	0.000104286	0.00417859
CTELG00000016120.1	450.433	2.32002	0.595076	3.8987	9.67124e-05	0.00391499
CTELG00000016145.1	567.654	0.76361	0.257988	2.95987	0.00307772	0.0582737
CTELG00000016202.1	83.7263	6.65544	1.63278	4.07615	4.57883e-05	0.00214592
CTELG00000016217.1	284.758	1.0317	0.376625	2.73933	0.00615652	0.0948307
CTELG00000016247.3	472.401	9.57215	1.85811	5.15155	2.58336e-07	2.54251e-05
CTELG00000016247.5	123.94	8.06326	1.68372	4.78896	1.67647e-06	0.000131996
CTELG00000016267.1	12.1797	2.90383	1.03144	2.8153	0.00487318	0.0802278
CTELG00000016278.1	15508.5	1.76127	0.284843	6.18331	6.27697e-10	1.19088e-07
CTELG00000016288.1	61.4047	4.34413	0.698739	6.21711	5.06407e-10	9.90608e-08
CTELG00000016317.1	710.067	1.19723	0.311279	3.84616	0.000119984	0.00464796
CTELG00000016337.1	226.446	2.60466	0.332428	7.83525	4.67913e-15	2.58534e-12
CTELG00000016357.1	62.9143	1.71362	0.594603	2.88196	0.00395209	0.06911
CTELG00000016370.1	187.191	2.23536	0.691405	3.23307	0.00122469	0.0293534
CTELG00000016379.1	14.3411	5.85723	1.80941	3.2371	0.0012075	0.0290077
CTELG00000016389.1	265.495	0.830903	0.305861	2.71661	0.00659546	0.0996249
CTELG00000016395.1	40.4053	1.61428	0.461922	3.49471	0.000474584	0.0139687
CTELG00000016405.1	27.951	6.82661	2.04027	3.34594	0.000820039	0.0215284
CTELG00000016406.1	112.902	7.64009	1.57997	4.83559	1.32751e-06	0.000108033
CTELG00000016460.1	1005.43	0.972606	0.354677	2.74223	0.00610236	0.0942559
CTELG00000016514.1	49.4925	3.39882	0.716119	4.74617	2.07308e-06	0.000156569
CTELG00000016536.1	9.20275	5.79864	1.77995	3.25775	0.00112299	0.0274592
CTELG00000016537.1	5549.8	0.601059	0.182234	3.29828	0.000972794	0.0245289
CTELG00000016553.1	128.658	5.68134	1.63829	3.46785	0.000524636	0.0151884
CTELG00000016584.1	314.644	2.83263	0.798178	3.54887	0.000386891	0.0119378
CTELG00000016594.1	343.997	2.65842	0.920876	2.88684	0.00389138	0.0684665
CTELG00000016652.1	53.4498	4.90268	1.69187	2.89779	0.00375803	0.0668395
CTELG00000016719.1	1029.01	0.805484	0.197969	4.06874	4.72684e-05	0.00220544
CTELG00000016730.1	147.043	2.39354	0.452771	5.28642	1.24731e-07	1.3138e-05
CTELG00000016743.1	334.49	1.44434	0.307129	4.7027	2.56743e-06	0.000184609
CTELG00000016766.1	48.851	4.00505	1.3736	2.91573	0.00354858	0.0640453
CTELG00000016773.1	187.35	10.8401	1.50998	7.17898	7.02344e-13	2.66502e-10
CTELG00000016777.1	82.8147	5.39326	1.6561	3.25659	0.00112757	0.0275499
CTELG00000016794.2	314.784	21.9535	3.26167	6.73078	1.6876e-11	4.66222e-09
CTELG00000016803.1	1306.69	0.914542	0.260527	3.51036	0.000447505	0.0133717
CTELG00000016821.1	77.8772	4.95112	1.7693	2.79834	0.00513654	0.0831622
CTELG00000016831.1	496.306	3.86725	1.16984	3.30578	0.000947109	0.023997
CTELG00000016836.1	44.3529	7.62201	2.22594	3.42418	0.000616658	0.0171715
CTELG00000016841.1	8.34445	5.72534	1.96123	2.91926	0.00350868	0.0633978
CTELG00000016862.1	48.5785	2.45005	0.820083	2.98756	0.0028121	0.0545012
CTELG00000016908.1	446.928	2.36121	0.537602	4.39211	1.12255e-05	0.000646318
CTELG00000016912.1	356.958	1.86893	0.286476	6.52385	6.85269e-11	1.6227e-08
CTELG00000016918.1	231.326	3.25963	0.567204	5.74685	9.09228e-09	1.34438e-06
CTELG00000016955.1	19.0381	6.55981	1.91015	3.43419	0.00059432	0.0166708
CTELG00000017002.1	16.9461	3.5157	1.20046	2.92862	0.00340469	0.0621969
CTELG00000017028.1	126.896	3.08086	1.03244	2.98407	0.00284442	0.0550597
CTELG00000017039.1	172.122	0.853014	0.30459	2.80053	0.00510191	0.0827818
CTELG00000017054.1	4033.12	1.83728	0.209601	8.7656	1.85778e-18	1.62525e-15
CTELG00000017056.1	1549.89	1.34607	0.34134	3.9435	8.03012e-05	0.00338555
CTELG00000017074.1	17.6028	2.98824	1.07463	2.78073	0.00542376	0.0865768
CTELG00000017075.1	2055.68	2.02494	0.272838	7.42175	1.1558e-13	5.20011e-11
CTELG00000017083.1	286.295	2.0645	0.59289	3.48209	0.000497516	0.0144947
CTELG00000017098.1	2600.87	4.77912	0.594268	8.04203	8.83602e-16	5.79753e-13
CTELG00000017153.1	58.9705	4.68617	1.5538	3.01595	0.00256174	0.0508698
CTELG00000017154.1	1475.07	5.48445	1.50231	3.65068	0.000261546	0.0087536
CTELG00000017163.1	486.582	1.80269	0.372977	4.83325	1.34325e-06	0.000108831
CTELG00000017168.1	961.562	1.0242	0.33423	3.06436	0.00218136	0.0450787
CTELG00000017172.1	16.7532	7.00172	1.85687	3.77071	0.000162781	0.00591308
CTELG00000017224.1	167.629	7.47275	0.911168	8.20128	2.37832e-16	1.74193e-13
CTELG00000017226.1	2045.69	6.2942	0.811068	7.76038	8.46758e-15	4.44463e-12
CTELG00000017257.1	120.211	2.81548	0.892504	3.15459	0.00160726	0.0358493
CTELG00000017281.1	315.824	6.23331	1.50488	4.14206	3.44205e-05	0.00170035
CTELG00000017351.1	11.0031	6.08392	1.83006	3.32444	0.000885965	0.0228309
CTELG00000017380.1	199.336	2.40794	0.525298	4.58396	4.5626e-06	0.000301246
CTELG00000017401.2	1417.69	3.14417	0.650548	4.8331	1.34423e-06	0.000108831
CTELG00000017438.1	1348.39	0.99041	0.291842	3.39365	0.000689676	0.0187409
CTELG00000017438.2	599.005	2.45255	0.401651	6.10616	1.02058e-09	1.82625e-07
CTELG00000017439.1	483.948	4.23262	0.971655	4.35609	1.32404e-05	0.000749988
CTELG00000017445.1	12.235	3.27687	1.19224	2.7485	0.0059869	0.0928825
CTELG00000017473.1	1234.56	1.06558	0.203217	5.24356	1.57511e-07	1.6426e-05
CTELG00000017497.1	185.963	9.39767	1.22995	7.64069	2.1606e-14	1.04686e-11
CTELG00000017505.1	65.6439	8.3694	1.65591	5.05425	4.32078e-07	3.96731e-05
CTELG00000017519.1	286.995	2.30924	0.35321	6.53786	6.24046e-11	1.50028e-08
CTELG00000017531.1	1431.48	1.69437	0.296984	5.70526	1.16166e-08	1.6406e-06
CTELG00000017592.1	4388.61	1.22922	0.243802	5.04187	4.60997e-07	4.16006e-05
CTELG00000017604.1	50.8003	2.33465	0.796367	2.93162	0.00337199	0.0618145
CTELG00000017637.1	1659.61	3.0439	0.2841	10.7142	8.73283e-27	2.50029e-23
CTELG00000017642.1	1878.57	0.974495	0.293148	3.32424	0.000886589	0.0228309
CTELG00000017647.1	76.8632	1.22053	0.378627	3.22358	0.00126599	0.0301142
CTELG00000017658.1	837.254	1.43862	0.521151	2.76047	0.0057719	0.0906634
CTELG00000017659.1	146.695	2.56924	0.66273	3.87675	0.000105861	0.00422178
CTELG00000017663.1	171.635	4.69007	1.52893	3.06754	0.00215827	0.0447187
CTELG00000017764.1	55.069	2.11853	0.600947	3.52532	0.000422968	0.0127963
CTELG00000017794.1	167.813	5.21065	0.814409	6.39808	1.5734e-10	3.48961e-08
CTELG00000017818.1	319.97	1.68506	0.328214	5.13404	2.83595e-07	2.75665e-05
CTELG00000017855.2	1514.41	5.75002	2.02937	2.8334	0.00460553	0.0771115
CTELG00000017876.1	115.962	5.77208	1.78024	3.2423	0.00118569	0.0285708
CTELG00000017905.1	1434.7	0.688472	0.222148	3.09915	0.00194075	0.041215
CTELG00000017917.1	76.2861	2.42885	0.770973	3.15037	0.00163065	0.0362425
CTELG00000017918.1	434.342	0.834057	0.207591	4.01778	5.87485e-05	0.00262072
CTELG00000017969.1	4769.44	0.50499	0.124252	4.06424	4.81891e-05	0.00223515
CTELG00000017972.1	360.752	1.4061	0.50392	2.79032	0.00526567	0.0846539
CTELG00000018035.1	764.775	3.19854	0.290954	10.9933	4.11725e-28	1.44076e-24
CTELG00000018047.1	264.613	1.54654	0.3283	4.71076	2.468e-06	0.000179924
CTELG00000018091.1	376.335	8.88381	1.63238	5.44225	5.26131e-08	6.30218e-06
CTELG00000018092.1	69.4659	4.64021	1.12264	4.13329	3.57602e-05	0.00175153
CTELG00000018099.1	463.909	2.4014	0.33715	7.12265	1.05869e-12	3.87704e-10
CTELG00000018103.1	1571.37	0.702919	0.233383	3.01186	0.00259651	0.0513178
CTELG00000018107.1	233.872	2.79873	0.489733	5.7148	1.09833e-08	1.57949e-06
CTELG00000018137.1	134.838	4.66102	1.66779	2.79473	0.00519431	0.0837204
CTELG00000018205.1	50.8641	5.07671	1.58356	3.20589	0.00134646	0.0316458
CTELG00000018206.1	26.7481	4.99681	1.7476	2.85924	0.00424655	0.072923
CTELG00000018211.1	675.297	1.7546	0.392714	4.46788	7.89973e-06	0.000480297
CTELG00000018216.1	626.649	0.561013	0.191556	2.92871	0.00340371	0.0621969
CTELG00000018237.1	18.7062	6.97654	1.6819	4.14801	3.35373e-05	0.00166073
CTELG00000018238.1	11.5713	5.25018	1.85475	2.83067	0.00464502	0.0776075
CTELG00000018272.1	34.9376	3.37749	1.13879	2.96586	0.00301841	0.0575087
CTELG00000018278.2	492.013	2.5279	0.486832	5.19256	2.07422e-07	2.12096e-05
CTELG00000018291.1	642.543	0.931818	0.266013	3.50291	0.00046021	0.0136735
CTELG00000018305.1	786.558	2.5737	0.416786	6.17511	6.61167e-10	1.24687e-07
CTELG00000018307.1	99.2823	2.90074	0.867811	3.34259	0.000829992	0.0217374
CTELG00000018334.1	9.97533	6.51256	1.81598	3.58625	0.000335466	0.0107043
CTELG00000018359.1	531.095	2.3544	0.307009	7.66885	1.73544e-14	8.67554e-12
CTELG00000018362.1	275.992	4.5494	1.57648	2.8858	0.00390424	0.0686162
CTELG00000018441.1	95.6294	4.40044	0.693231	6.34772	2.18525e-10	4.71386e-08
CTELG00000018452.1	3897.2	1.23118	0.269556	4.56746	4.9367e-06	0.000322565
CTELG00000018474.1	32.7796	5.37296	1.82519	2.94378	0.00324225	0.0604926
CTELG00000018481.1	55.9319	6.97342	1.56585	4.45344	8.45042e-06	0.000508867
CTELG00000018482.1	70.789	4.40899	0.899696	4.90053	9.55764e-07	8.06301e-05
CTELG00000018483.1	316.778	2.42321	0.59159	4.0961	4.20163e-05	0.00199137
CTELG00000018488.1	790.64	1.3226	0.31002	4.26618	1.98848e-05	0.00105607
CTELG00000018490.1	1777.59	3.31884	1.14546	2.89739	0.00376282	0.0668771
CTELG00000018493.1	396.752	2.52215	0.869074	2.90211	0.00370656	0.0661754
CTELG00000018494.1	58.7031	4.56049	1.63883	2.78278	0.00538961	0.0862501
CTELG00000018511.1	1135.41	1.08746	0.269062	4.04166	5.3074e-05	0.00240852
CTELG00000018590.1	77.6929	5.47253	1.53133	3.57371	0.00035196	0.0111118
CTELG00000018607.1	360.772	2.51294	0.49556	5.07091	3.95911e-07	3.6673e-05
CTELG00000018615.1	175.626	5.65337	1.55226	3.64202	0.00027051	0.0089773
CTELG00000018642.1	490.387	1.5112	0.387988	3.89496	9.82133e-05	0.00395541
CTELG00000018644.1	8.43085	5.40353	1.75601	3.07717	0.00208975	0.043818
CTELG00000018682.1	54.5991	3.16647	0.967804	3.2718	0.00106864	0.0264588
CTELG00000018710.1	699.17	2.03012	0.617672	3.28673	0.00101358	0.0253952
CTELG00000018747.1	21.7846	3.95951	1.4092	2.80975	0.00495793	0.0811142
CTELG00000018765.1	198.933	6.1977	1.98042	3.12949	0.00175112	0.0381395
CTELG00000018779.4	180.817	5.6733	1.8503	3.06615	0.00216836	0.0448689
CTELG00000018787.1	868.25	0.865628	0.219728	3.93954	8.16374e-05	0.003419
CTELG00000018806.2	194.305	0.980268	0.337181	2.90724	0.00364629	0.0653593
CTELG00000018832.2	30.5108	6.94903	1.73734	3.99982	6.3391e-05	0.00279909
CTELG00000018846.1	8.22203	17.2888	3.47469	4.97566	6.50271e-07	5.75271e-05
CTELG00000018856.1	175.866	1.81801	0.434737	4.18185	2.89145e-05	0.00146169
CTELG00000018894.1	21.6754	3.7526	1.0235	3.66643	0.000245965	0.00829381
CTELG00000018895.1	772.679	4.09488	0.543861	7.52927	5.10235e-14	2.39841e-11
CTELG00000018931.1	414.092	4.73467	0.66568	7.11252	1.13941e-12	4.12465e-10
CTELG00000018939.1	265.569	2.06923	0.352119	5.87653	4.18962e-09	6.66404e-07
CTELG00000018949.1	76.9707	5.91038	2.07089	2.85403	0.00431689	0.073769
CTELG00000018950.1	1926.09	1.10286	0.350703	3.14472	0.00166248	0.0367168
CTELG00000018973.1	777.494	0.810835	0.273574	2.96386	0.00303807	0.0578132
CTELG00000018990.1	31.11	6.26635	1.72689	3.62869	0.000284868	0.0093552
CTELG00000018993.1	140.801	2.20673	0.655649	3.36572	0.000763449	0.0204027
CTELG00000019000.1	1089.45	1.24013	0.306913	4.04067	5.32985e-05	0.00241406
CTELG00000019014.1	28.1013	2.03071	0.699138	2.90459	0.00367733	0.0657287
CTELG00000019024.1	1175.12	0.563118	0.195386	2.88208	0.00395059	0.06911
CTELG00000019025.2	373.678	1.55625	0.512062	3.03919	0.00237214	0.0481305
CTELG00000019027.1	572.746	1.4903	0.492642	3.02511	0.00248545	0.0497627
CTELG00000019037.2	36.6239	7.26913	1.9918	3.64954	0.000262714	0.00877402
CTELG00000019055.1	840.982	2.67267	0.452611	5.90501	3.5263e-09	5.66619e-07
CTELG00000019082.1	695.644	5.40518	1.0005	5.4025	6.57199e-08	7.52649e-06
CTELG00000019117.1	29.5322	2.79202	0.965026	2.89321	0.00381329	0.0673939
CTELG00000019128.1	751.046	0.995086	0.255726	3.89122	9.97398e-05	0.00401176
CTELG00000019229.1	891.409	1.62118	0.344282	4.70888	2.49084e-06	0.000180752
CTELG00000019260.1	17.4359	3.59424	1.31926	2.72444	0.00644113	0.0979643
CTELG00000019262.1	565.638	1.93309	0.320733	6.0271	1.66931e-09	2.90461e-07
CTELG00000019274.1	80.7534	2.5146	0.609449	4.12602	3.69092e-05	0.0017941
CTELG00000019275.1	9.46254	5.40956	1.81931	2.9734	0.00294517	0.0565439
CTELG00000019288.1	14.616	5.19575	1.68415	3.08508	0.00203494	0.0428399
CTELG00000019312.1	164.299	5.88606	1.6425	3.5836	0.000338896	0.0107919
CTELG00000019315.1	628.138	0.600618	0.200928	2.98922	0.00279689	0.0542976
CTELG00000019319.1	1050.18	1.62102	0.299952	5.40429	6.50669e-08	7.50629e-06
CTELG00000019350.2	189.268	4.55332	1.59298	2.85836	0.00425833	0.0730855
CTELG00000019426.1	35.6758	7.2956	1.71198	4.26151	2.03054e-05	0.0010766
CTELG00000019427.1	148.049	3.99259	0.713943	5.59231	2.24064e-08	2.92808e-06
CTELG00000019431.1	1517.21	0.696875	0.225665	3.08809	0.00201449	0.042466
CTELG00000019442.1	136.691	2.09731	0.557733	3.76042	0.000169627	0.00609845
CTELG00000019541.1	673.753	1.67343	0.479999	3.48633	0.0004897	0.01432
CTELG00000019543.1	1513.27	2.36126	0.260244	9.07326	1.15506e-19	1.39913e-16
CTELG00000019557.1	28.7392	4.6765	1.60901	2.90645	0.00365554	0.0654879
CTELG00000019598.1	205.33	3.69445	0.633727	5.82971	5.55224e-09	8.6139e-07
CTELG00000019616.1	180.901	3.62775	0.919018	3.94743	7.89961e-05	0.00333499
CTELG00000019636.1	346.05	1.00161	0.306632	3.26649	0.00108889	0.0267919
CTELG00000019664.1	78.9497	5.81919	1.63599	3.55698	0.000375147	0.011665
CTELG00000019666.1	168.475	6.84114	1.55641	4.39546	1.10537e-05	0.00063759
CTELG00000019695.1	399.661	4.60325	0.862456	5.33737	9.43028e-08	1.03845e-05
CTELG00000019699.1	458.089	3.88533	0.707021	5.49535	3.89928e-08	4.91215e-06
CTELG00000019705.1	24.4185	2.71282	0.909806	2.98176	0.00286598	0.0553749
CTELG00000019729.1	506.33	5.07585	1.19469	4.24868	2.1503e-05	0.00113247
CTELG00000019730.1	83.9643	9.93244	1.73578	5.72218	1.05166e-08	1.52631e-06
CTELG00000019758.1	20.284	4.68036	1.64675	2.84218	0.00448065	0.0756642
CTELG00000019826.1	1048.69	1.37751	0.488407	2.82042	0.00479611	0.0794993
CTELG00000019835.1	32.6552	6.0661	1.64878	3.67916	0.000234007	0.0079933
CTELG00000019845.1	1026.33	1.59863	0.50182	3.18566	0.00144425	0.0332738
CTELG00000019846.1	2680.71	1.53217	0.377408	4.05973	4.91303e-05	0.00227149
CTELG00000019882.1	776.977	7.11623	1.76648	4.02849	5.61365e-05	0.00252566
CTELG00000019888.1	204.522	1.42463	0.338195	4.21244	2.52622e-05	0.00130636
CTELG00000019891.1	252.293	4.91722	0.904597	5.43581	5.45473e-08	6.48268e-06
CTELG00000019892.1	111.365	3.23159	0.611219	5.28712	1.24255e-07	1.31319e-05
CTELG00000019904.1	25.146	5.92173	1.77165	3.34249	0.000830318	0.0217374
CTELG00000019910.1	167.488	6.48146	1.51551	4.27676	1.89629e-05	0.00102089
CTELG00000019914.1	2036.47	1.67677	0.359221	4.66779	3.04462e-06	0.000214034
CTELG00000019930.1	54.5118	7.36306	1.90173	3.87178	0.000108045	0.00429514
CTELG00000019946.1	967.363	1.61248	0.356379	4.52461	6.05075e-06	0.000379606
CTELG00000019947.1	58.2249	2.75162	0.835136	3.29481	0.000984866	0.0247347
CTELG00000019990.1	95.6013	3.85728	0.828602	4.65516	3.2373e-06	0.000226568
CTELG00000020016.2	1038.47	0.740777	0.210161	3.52481	0.000423789	0.0128088
CTELG00000020018.1	364.622	1.03947	0.290596	3.57704	0.000347505	0.0110104
CTELG00000020032.1	18.4586	2.78774	0.75934	3.67126	0.000241355	0.00817335
CTELG00000020034.1	1081.61	0.989743	0.223739	4.42366	9.70434e-06	0.000570637
CTELG00000020047.1	1196.95	1.25128	0.288877	4.33152	1.48084e-05	0.000825443
CTELG00000020048.1	2184.49	2.2065	0.458838	4.80888	1.51779e-06	0.000121632
CTELG00000020070.1	587.626	1.74376	0.510826	3.4136	0.000641097	0.0177423
CTELG00000020075.1	344.306	1.23703	0.383072	3.22924	0.0012412	0.0297038
CTELG00000020104.1	824.328	0.58325	0.18792	3.10371	0.00191111	0.0407505
CTELG00000020129.1	122.77	3.01232	1.0518	2.86397	0.00418365	0.0723252
CTELG00000020130.1	245.408	0.954867	0.31484	3.03287	0.00242242	0.0487487
CTELG00000020144.1	572.317	2.67	0.377899	7.06539	1.60169e-12	5.66783e-10
CTELG00000020150.1	1090.1	1.30406	0.238762	5.46175	4.71468e-08	5.7552e-06
CTELG00000020178.1	58.6109	1.99445	0.73334	2.71968	0.00653446	0.0990834
CTELG00000020193.1	122.127	5.32296	1.95848	2.7179	0.00656972	0.0994267
CTELG00000020218.1	132.163	6.27008	0.999959	6.27034	3.60266e-10	7.27322e-08
CTELG00000020242.1	208.672	5.38838	1.55725	3.46018	0.000539812	0.0155401
CTELG00000020281.1	229.355	7.37655	1.63455	4.51289	6.39513e-06	0.00039962
CTELG00000020300.1	24.0704	4.7084	1.66622	2.8258	0.00471624	0.0784231
CTELG00000020310.1	125.295	1.69117	0.481049	3.51558	0.000438793	0.0131672
CTELG00000020362.1	269.654	3.9566	0.654181	6.04818	1.46489e-09	2.56971e-07
CTELG00000020371.1	122.341	2.94718	0.803092	3.66979	0.000242747	0.00821166
CTELG00000020409.1	124.554	5.00545	1.57018	3.18781	0.00143355	0.0330999
CTELG00000020420.1	937.482	1.89269	0.417192	4.53674	5.71307e-06	0.000362027
CTELG00000020450.1	1156.42	2.19944	0.545312	4.03337	5.49837e-05	0.00248088
CTELG00000020557.1	83.3932	5.12614	1.68065	3.05009	0.00228772	0.0468158
CTELG00000020558.3	40.9352	17.7469	2.83306	6.26423	3.74677e-10	7.51598e-08
CTELG00000020565.1	917.849	0.775152	0.197596	3.92292	8.74814e-05	0.00362042
CTELG00000020575.1	841.28	0.934483	0.205232	4.5533	5.28106e-06	0.000338741
CTELG00000020640.1	1141.86	1.32361	0.268009	4.93869	7.86484e-07	6.76763e-05
CTELG00000020658.1	24.1146	5.46974	1.71227	3.19444	0.00140103	0.032564
CTELG00000020677.1	396.793	1.42008	0.392031	3.62237	0.000291914	0.00950729
CTELG00000020689.1	54.4034	2.98697	0.884757	3.37604	0.000735384	0.0197612
CTELG00000020698.1	18.659	2.8426	1.00947	2.81592	0.00486377	0.0801149
CTELG00000020727.1	973.683	0.756658	0.204561	3.69894	0.000216502	0.00748466
CTELG00000020774.1	918.73	0.893003	0.25444	3.50968	0.000448652	0.0133932
CTELG00000020776.1	372.421	0.865242	0.284709	3.03904	0.00237336	0.0481305
CTELG00000020807.1	16.1466	4.66593	1.66649	2.79985	0.00511265	0.0828864
CTELG00000020886.1	15.5329	5.93282	1.70194	3.4859	0.000490477	0.0143294
CTELG00000020891.1	47.9768	5.65556	1.56591	3.61167	0.000304229	0.00984727
CTELG00000020952.1	1074.53	0.53474	0.177253	3.01682	0.00255444	0.0507569
CTELG00000020955.1	833.831	1.24347	0.218239	5.69775	1.21399e-08	1.70685e-06
CTELG00000021077.1	752.774	0.839675	0.304251	2.75981	0.00578344	0.0906755
CTELG00000021088.1	524.617	7.42943	1.63109	4.55488	5.24167e-06	0.000337589
CTELG00000021093.1	31.0474	6.18281	1.77241	3.48837	0.000485983	0.0142377
CTELG00000021104.1	69.1714	2.79745	0.723041	3.86902	0.000109276	0.00433442
CTELG00000021117.1	94.7529	5.17606	0.579179	8.93689	4.00271e-19	4.34694e-16
CTELG00000021127.1	325.528	4.82006	1.55757	3.09461	0.00197072	0.041711
CTELG00000021146.2	162.156	3.62888	1.00649	3.60548	0.000311575	0.0100518
CTELG00000021168.1	714.822	6.09122	1.53472	3.96894	7.21917e-05	0.0031188
CTELG00000021191.1	568.388	1.08978	0.254755	4.27775	1.88794e-05	0.00101813
CTELG00000021201.1	361.214	0.780347	0.195293	3.99578	6.44815e-05	0.00283233
CTELG00000021231.1	4343.28	1.67243	0.375166	4.45785	8.27871e-06	0.000500441
CTELG00000021235.1	74.242	4.93177	1.69324	2.91263	0.00358397	0.0644992
CTELG00000021240.1	552.996	6.47081	1.50281	4.3058	1.66387e-05	0.000909376
CTELG00000021246.1	45.3613	2.37697	0.760305	3.12634	0.00176999	0.0384443
CTELG00000021262.1	404.162	4.95218	1.71977	2.87956	0.00398234	0.0695231
CTELG00000021281.1	158.645	2.69584	0.860858	3.13157	0.00173872	0.0378956
CTELG00000021293.1	288.64	2.17273	0.644811	3.36956	0.000752875	0.0201968
CTELG00000021294.1	125.901	1.87634	0.680009	2.75928	0.00579282	0.0907206
CTELG00000021301.1	16.6408	6.30623	1.91271	3.29701	0.000977213	0.0246014
CTELG00000021317.1	191.829	2.41463	0.704074	3.42952	0.000604649	0.0169269
CTELG00000021335.1	36.9938	7.97945	1.88411	4.23513	2.2842e-05	0.00119584
CTELG00000021352.1	115.426	6.89651	1.5135	4.55665	5.19751e-06	0.000336811
CTELG00000021382.1	2322.18	1.54395	0.232391	6.64377	3.05759e-11	7.76578e-09
CTELG00000021414.1	588.114	1.55204	0.490033	3.16721	0.0015391	0.0347971
CTELG00000021422.1	935.28	1.63963	0.578514	2.83421	0.00459394	0.077032
CTELG00000021451.1	549.683	2.01838	0.45871	4.40013	1.08187e-05	0.000628644
CTELG00000021452.1	406.559	2.17823	0.477326	4.56341	5.03284e-06	0.000327488
CTELG00000021453.1	335.545	1.76546	0.54261	3.25365	0.00113934	0.0277512
CTELG00000021465.1	339.461	5.86157	1.15901	5.05741	4.24991e-07	3.91364e-05
CTELG00000021466.1	602.421	3.77022	0.996042	3.7852	0.000153585	0.0056564
CTELG00000021475.1	49.1558	3.49504	1.12807	3.09825	0.0019467	0.0412469
CTELG00000021490.1	88.6721	5.91392	1.53498	3.85277	0.000116788	0.00455776
CTELG00000021541.1	300.389	4.56022	1.56084	2.92164	0.00348188	0.0631403
CTELG00000021542.1	715.246	3.73871	0.627039	5.96249	2.48428e-09	4.13968e-07
CTELG00000021564.1	20.1367	3.82816	1.03725	3.69066	0.000223669	0.00770703
CTELG00000021567.1	66.4278	1.73556	0.618319	2.8069	0.00500201	0.0817506
CTELG00000021623.1	1098.48	1.02046	0.370842	2.75174	0.00592796	0.0921951
CTELG00000021637.1	25.0413	2.31921	0.820437	2.8268	0.00470158	0.0783177
CTELG00000021646.1	1023.91	1.28018	0.375312	3.41099	0.000647282	0.0178663
CTELG00000021696.1	8.76143	7.67311	1.77941	4.31216	1.61666e-05	0.000887023
CTELG00000021733.4	10.2437	6.11609	2.07412	2.94876	0.00319053	0.0597754
CTELG00000021755.1	623.241	6.50241	1.58471	4.10323	4.07423e-05	0.0019471
CTELG00000021761.1	2283.2	2.16435	0.289375	7.47939	7.46695e-14	3.40818e-11
CTELG00000021762.1	1532.8	1.8288	0.615093	2.97321	0.00294702	0.0565439
CTELG00000021769.1	65.3716	6.26598	1.81211	3.45784	0.000544532	0.0156006
CTELG00000021796.1	2514.89	0.871391	0.315538	2.7616	0.00575181	0.0904362
CTELG00000021815.2	233.439	5.58504	1.70189	3.28166	0.00103198	0.025767
CTELG00000021832.1	199.077	3.68317	0.765815	4.80947	1.51328e-06	0.000121632
CTELG00000021840.1	88.7791	1.56113	0.526103	2.96735	0.00300379	0.0574037
CTELG00000021842.1	23.1933	4.00454	1.14559	3.49562	0.000472968	0.0139472
CTELG00000021843.1	463.279	5.35401	0.543717	9.84705	7.05872e-23	1.38942e-19
CTELG00000021844.1	315.275	3.17845	0.826265	3.84676	0.000119689	0.00464222
CTELG00000021845.1	277.694	6.82274	1.51422	4.50579	6.61269e-06	0.000411581
CTELG00000021882.1	32.4998	5.34649	1.71841	3.1113	0.00186268	0.0401718
CTELG00000021933.1	2273.26	1.41923	0.252074	5.63023	1.79968e-08	2.40166e-06
CTELG00000021935.1	7.6158	5.98692	1.6867	3.54948	0.000385986	0.0119296
CTELG00000021936.1	13.4192	5.20244	1.79534	2.89774	0.00375858	0.0668395
CTELG00000021949.1	31.8348	8.3756	1.80774	4.6332	3.60058e-06	0.000246514
CTELG00000021952.1	14.1882	21.1645	4.16423	5.08244	3.72612e-07	3.47191e-05
CTELG00000021958.1	208.997	1.84469	0.593437	3.10849	0.00188044	0.0403088
CTELG00000021989.1	1869.27	1.25542	0.248597	5.05001	4.41777e-07	4.0212e-05
CTELG00000022005.1	255.897	2.3974	0.76675	3.12671	0.00176775	0.0384221
CTELG00000022052.1	3890.61	2.77763	0.435969	6.37116	1.87605e-10	4.07477e-08
CTELG00000022120.1	1751.66	1.23355	0.260867	4.72865	2.26014e-06	0.000168276
CTELG00000022124.1	63.1812	4.80948	1.5692	3.06492	0.00217729	0.045024
CTELG00000022176.1	42.3423	5.19117	1.76038	2.94889	0.00318917	0.0597754
CTELG00000022177.1	563.631	1.45603	0.416637	3.49472	0.000474564	0.0139687
CTELG00000022215.1	4908.49	0.704285	0.255969	2.75145	0.00593319	0.0922128
CTELG00000022231.1	29.6586	6.41872	1.98339	3.23624	0.00121117	0.0290736
CTELG00000022257.1	734.646	1.15142	0.230687	4.99126	5.99852e-07	5.35177e-05
CTELG00000022265.1	286.073	3.6949	0.783874	4.71364	2.43326e-06	0.000178577
CTELG00000022276.1	291.381	3.76179	0.343641	10.9469	6.87898e-28	2.16647e-24
CTELG00000022277.1	30.6042	2.48122	0.822217	3.01772	0.00254682	0.0506406
CTELG00000022278.2	330.203	6.31314	1.57722	4.00271	6.2621e-05	0.00278164
CTELG00000022278.3	63.1326	5.79725	1.67431	3.46247	0.000535241	0.0154226
CTELG00000022278.4	66.0328	6.44065	1.59742	4.0319	5.53287e-05	0.00249288
CTELG00000022281.1	2518.84	0.729159	0.204396	3.56738	0.000360567	0.0113105
CTELG00000022282.1	77.2919	4.02568	0.624403	6.44725	1.13897e-10	2.6183e-08
CTELG00000022338.1	64.4074	6.2066	1.55121	4.00114	6.30385e-05	0.00279231
CTELG00000022345.1	94.4132	5.6974	1.9205	2.96663	0.00301084	0.0574365
CTELG00000022363.1	709.061	1.88659	0.651303	2.89664	0.00377185	0.0669243
CTELG00000022386.1	20.6897	3.49023	0.894238	3.90302	9.49997e-05	0.00387053
CTELG00000022390.1	244.407	2.0915	0.668662	3.12789	0.00176065	0.0382942
CTELG00000022395.1	22.1244	1.64973	0.602986	2.73593	0.00622034	0.0953766
CTELG00000022460.1	190.284	2.58989	0.598841	4.32484	1.5264e-05	0.000843378
CTELG00000022477.1	199.433	4.8485	0.600965	8.06786	7.15409e-16	4.79385e-13
CTELG00000022478.1	793.304	2.88864	0.327232	8.82748	1.07058e-18	1.01944e-15
CTELG00000022522.1	95.9025	2.16592	0.793168	2.73072	0.00631968	0.0965706
CTELG00000022533.1	341.391	2.07163	0.754445	2.74591	0.0060344	0.0933435
CTELG00000022546.1	64.8958	3.31311	1.09423	3.02781	0.00246332	0.0494453
CTELG00000022547.1	191.996	3.76857	0.590437	6.38268	1.74014e-10	3.80583e-08
CTELG00000022548.1	580.297	2.09916	0.530555	3.95654	7.60436e-05	0.00323805
CTELG00000022554.1	91.2941	5.99843	1.7961	3.33969	0.00083872	0.0218664
CTELG00000022564.1	761.122	0.840959	0.254805	3.3004	0.000965462	0.0243835
CTELG00000022573.1	70.2692	2.44395	0.645917	3.78369	0.000154517	0.00567176
CTELG00000022586.1	806.971	1.38403	0.206313	6.70838	1.968e-11	5.34311e-09
CTELG00000022590.1	71.8993	3.16276	0.971347	3.25606	0.00112971	0.0275807
CTELG00000022623.1	324.528	7.48024	0.847306	8.82827	1.06311e-18	1.01944e-15
CTELG00000022659.2	52.7867	18.329	4.82816	3.79628	0.000146885	0.00545518
CTELG00000022661.1	33.4505	2.79143	0.988954	2.82261	0.00476343	0.0791242
CTELG00000022668.1	621.288	1.30802	0.373901	3.49831	0.00046821	0.0138516
CTELG00000022688.1	90.9721	7.40559	2.20212	3.36294	0.000771162	0.0205474
CTELG00000022720.1	135.66	7.42809	1.07599	6.90351	5.07313e-12	1.61387e-09
CTELG00000022722.1	60.1323	4.11193	1.05931	3.8817	0.00010373	0.00416162
CTELG00000022728.1	294.675	1.40315	0.277731	5.05219	4.36782e-07	3.98725e-05
CTELG00000022749.1	99.3732	1.93749	0.662225	2.92573	0.00343644	0.062523
CTELG00000022753.3	1317.67	2.04416	0.302144	6.7655	1.32846e-11	3.76923e-09
CTELG00000022800.3	38.9121	16.6655	3.64182	4.57615	4.73609e-06	0.000310747
CTELG00000022820.1	433.134	4.2415	1.38973	3.05203	0.002273	0.0466357
CTELG00000022840.1	1774.34	8.56197	0.857156	9.98881	1.70609e-23	3.83797e-20
CTELG00000022843.1	88.2451	8.15721	1.59757	5.106	3.29052e-07	3.12143e-05
CTELG00000022905.1	1510.71	3.38407	0.355952	9.5071	1.96053e-21	2.94024e-18
CTELG00000022913.1	115.418	7.85632	1.66264	4.72522	2.29866e-06	0.000169939
CTELG00000022936.2	2451.5	7.74239	1.59981	4.83956	1.30128e-06	0.000106173
CTELG00000022957.1	290.313	1.17204	0.358481	3.26947	0.0010775	0.0266374
CTELG00000022978.1	647.486	1.43438	0.29087	4.93136	8.16582e-07	7.00747e-05
CTELG00000022995.1	21.1784	3.53457	1.20737	2.9275	0.00341699	0.0623493
CTELG00000023012.1	124.357	1.45883	0.440939	3.30845	0.000938128	0.0238269
CTELG00000023021.1	7.81489	7.15408	1.90493	3.75556	0.000172951	0.00618737
CTELG00000023054.2	84.3317	2.37768	0.66819	3.55839	0.000373129	0.0116235
CTELG00000023057.3	96.667	8.94605	2.35538	3.79814	0.000145784	0.0054207
CTELG00000023059.1	154.007	8.20746	1.92792	4.25716	2.07043e-05	0.0010959
CTELG00000023074.2	49.2567	2.47641	0.74952	3.304	0.000953162	0.0241297
CTELG00000023077.1	29.8927	5.95681	1.46778	4.05839	4.94129e-05	0.00227849
CTELG00000023090.1	286.932	1.02108	0.267233	3.82094	0.000132946	0.00504458
CTELG00000023118.1	1175.37	0.639434	0.213923	2.98908	0.00279815	0.0542976
CTELG00000023134.1	99.3017	1.54036	0.333012	4.62553	3.73634e-06	0.000253653
CTELG00000023211.1	773.124	1.06869	0.317989	3.36079	0.000777211	0.0206561
CTELG00000023215.1	55.462	2.57143	0.74655	3.44442	0.000572291	0.0162376
CTELG00000023276.1	33.0264	2.23264	0.699283	3.19275	0.00140924	0.0327063
CTELG00000023282.1	2100.75	0.778845	0.217977	3.57306	0.000352834	0.0111122
CTELG00000023289.1	1134.79	1.30039	0.387105	3.35926	0.000781513	0.020718
CTELG00000023300.1	2877.68	1.25712	0.398208	3.15695	0.00159429	0.0356711
CTELG00000023341.1	8.01372	3.35405	1.23074	2.72523	0.00642573	0.0978115
CTELG00000023342.1	23.9732	6.14976	1.7649	3.48448	0.0004931	0.0143927
CTELG00000023355.1	400.265	5.39968	1.56345	3.4537	0.000552944	0.0158169
CTELG00000023381.1	1672.13	0.57051	0.160713	3.54987	0.000385425	0.0119296
CTELG00000023396.1	776.312	1.12803	0.235057	4.79897	1.59483e-06	0.000126837
CTELG00000023447.1	4598.42	0.894455	0.259822	3.44257	0.000576209	0.0163341
CTELG00000023460.1	552.754	1.6862	0.52818	3.19248	0.00141058	0.0327134
CTELG00000023461.1	207.536	2.03204	0.532601	3.81531	0.00013601	0.00511768
CTELG00000023483.1	36.0388	2.43303	0.794718	3.0615	0.0022023	0.0454516
CTELG00000023530.1	1028.48	1.39062	0.462679	3.00558	0.00265073	0.0519813
CTELG00000023557.1	150.754	3.18708	0.818022	3.89609	9.7759e-05	0.00395227
CTELG00000023580.1	405.3	3.73241	0.890615	4.19082	2.77949e-05	0.00141189
CTELG00000023605.1	89.9291	6.63882	1.49736	4.43368	9.264e-06	0.000550491
CTELG00000023615.1	756.072	1.66709	0.425744	3.91571	9.01378e-05	0.003706
CTELG00000023636.1	800.145	2.423	0.865194	2.80053	0.00510189	0.0827818
CTELG00000023677.1	198.189	5.88189	1.52347	3.86085	0.000112995	0.00444488
CTELG00000023687.1	3376.3	0.600716	0.153607	3.91074	9.20122e-05	0.00376831
CTELG00000023699.1	40.3279	4.30354	1.03234	4.16872	3.06313e-05	0.0015386
CTELG00000023700.1	366.638	4.00972	0.853098	4.70019	2.59924e-06	0.00018647
CTELG00000023717.1	28.3938	5.41609	1.70592	3.17488	0.00149899	0.0341296
CTELG00000023722.2	149.197	21.0502	2.17835	9.66334	4.31561e-22	7.55088e-19
CTELG00000023726.2	102.344	8.84898	2.49766	3.5429	0.000395747	0.0121124
CTELG00000023732.1	1429.86	1.15976	0.189815	6.10994	9.96711e-10	1.79374e-07
CTELG00000023780.1	475.8	1.43124	0.427075	3.35125	0.000804469	0.0211839
CTELG00000023792.2	23.3454	8.01765	2.25572	3.55436	0.000378895	0.0117682
CTELG00000023795.2	244.279	6.36309	1.71638	3.70728	0.000209496	0.00729045
CTELG00000023826.1	7.01449	3.54869	1.10033	3.22511	0.00125923	0.0299943
CTELG00000023923.1	37.9632	6.57561	1.66841	3.94123	8.10641e-05	0.00340879
CTELG00000024010.1	324.32	4.08361	1.11888	3.64975	0.000262499	0.00877402
CTELG00000024023.1	40.1201	3.82443	0.891926	4.28783	1.80427e-05	0.000978031
CTELG00000024042.1	832.012	4.80851	1.6072	2.99185	0.00277288	0.0540403
CTELG00000024149.1	32.5909	2.77706	0.949027	2.92622	0.00343106	0.0624972
CTELG00000024184.1	61.6731	1.85528	0.537883	3.44923	0.000562184	0.0160375
CTELG00000024195.1	52.1127	1.47889	0.503965	2.93452	0.00334068	0.0614912
CTELG00000024199.1	217.353	4.61939	0.661281	6.98553	2.83785e-12	9.61024e-10
CTELG00000024200.1	6.05806	5.30949	1.70298	3.11776	0.00182231	0.0393931
CTELG00000024204.1	1073.26	4.03022	0.821188	4.9078	9.21055e-07	7.79777e-05
CTELG00000024205.1	608.225	3.79618	0.772136	4.91646	8.81222e-07	7.48064e-05
CTELG00000024256.1	112.136	3.18676	0.973976	3.27191	0.00106825	0.0264588
CTELG00000024301.1	973.254	1.01895	0.243119	4.19116	2.77526e-05	0.00141189
CTELG00000024314.1	203.616	1.4814	0.504662	2.93543	0.00333089	0.0613827
CTELG00000024335.1	142.891	4.4182	1.01212	4.36528	1.26961e-05	0.000724368
CTELG00000024336.1	142.231	2.38193	0.79116	3.01068	0.00260663	0.0514064
CTELG00000024369.1	385.065	1.27157	0.38555	3.29806	0.000973555	0.0245289
CTELG00000024375.1	45.8352	2.32937	0.689039	3.3806	0.000723272	0.0195031
CTELG00000024378.1	147.414	4.80957	1.56743	3.06844	0.00215181	0.0446438
CTELG00000024380.1	357.386	1.83387	0.402825	4.55251	5.30092e-06	0.000339323
CTELG00000024429.1	788.662	7.85043	1.04306	7.52635	5.21779e-14	2.4166e-11
CTELG00000024442.1	164.264	1.73856	0.590088	2.94627	0.00321631	0.0601511
CTELG00000024460.1	58.3109	4.83131	1.44678	3.33935	0.00083976	0.0218754
CTELG00000024470.1	218.71	1.55039	0.558487	2.77605	0.00550232	0.087476
CTELG00000024488.1	171.694	1.85315	0.575854	3.21809	0.00129047	0.0305579
CTELG00000024495.1	293.832	1.17635	0.412496	2.85178	0.00434751	0.0740974
CTELG00000024505.1	33.3132	3.20239	1.10127	2.9079	0.00363865	0.0652967
CTELG00000024551.1	416.091	4.25799	1.00845	4.22232	2.41801e-05	0.00125872
CTELG00000024555.1	6488.25	0.87816	0.274448	3.19973	0.00137557	0.0321914
CTELG00000024595.1	86.4573	2.21036	0.62263	3.55004	0.000385178	0.0119296
CTELG00000024658.1	161.777	5.06064	1.70459	2.96883	0.00298936	0.0571626
CTELG00000024670.1	500.143	1.20481	0.298618	4.03462	5.46917e-05	0.00247125
CTELG00000024683.1	1761.77	0.708649	0.188593	3.75756	0.000171579	0.00615455
CTELG00000024701.1	1736.71	2.64274	0.195412	13.5239	1.12982e-41	1.18608e-37
CTELG00000024712.1	1229.73	1.95103	0.382967	5.0945	3.49668e-07	3.29714e-05
CTELG00000024731.1	24.9215	4.94178	1.80863	2.73233	0.00628885	0.0962396
CTELG00000024751.1	505.184	1.85295	0.458433	4.04193	5.30137e-05	0.00240852
CTELG00000024774.1	12.048	5.70863	1.88098	3.03493	0.0024059	0.0485714
CTELG00000024798.1	6039.23	0.589369	0.17455	3.37651	0.000734123	0.0197442
CTELG00000024799.1	657.447	1.65878	0.289301	5.73375	9.82324e-09	1.43894e-06
CTELG00000024810.1	1049.68	1.0238	0.244026	4.19544	2.72341e-05	0.00139013
CTELG00000024839.1	5.87961	6.52288	2.29488	2.84236	0.00447804	0.0756606
CTELG00000024845.1	934.343	1.83493	0.616879	2.97453	0.00293436	0.0563848
CTELG00000024846.2	592.112	7.03028	1.61123	4.36331	1.28108e-05	0.000729589
CTELG00000024851.1	98.3241	4.56591	0.946392	4.82455	1.40322e-06	0.000113316
CTELG00000024853.2	132.707	8.15329	2.45691	3.31852	0.000904967	0.0231152
CTELG00000024890.1	1034.62	1.8959	0.511853	3.70399	0.000212232	0.00736127
CTELG00000024905.1	88.3274	4.40227	1.56895	2.80587	0.00501805	0.0818853
CTELG00000024936.1	85.0823	8.53474	1.79955	4.74272	2.10871e-06	0.000158879
CTELG00000024948.1	25.6585	5.28601	1.61679	3.26946	0.00107754	0.0266374
CTELG00000024955.1	1155.67	8.69145	0.757508	11.4737	1.78777e-30	8.04345e-27
CTELG00000024976.5	82.9461	8.52269	1.91138	4.45891	8.23761e-06	0.000498914
CTELG00000025010.1	1024.75	0.835199	0.306451	2.72539	0.00642261	0.0978112
CTELG00000025055.1	775.648	1.20155	0.247625	4.85229	1.22043e-06	0.000100094
CTELG00000025055.2	344.951	3.48454	0.881738	3.9519	7.75324e-05	0.0032824
CTELG00000025063.1	293.478	5.11785	1.64533	3.11053	0.00186753	0.0401921
CTELG00000025094.1	343.888	1.98774	0.557045	3.56837	0.000359213	0.0112792
CTELG00000025111.2	39.7969	7.52775	1.85107	4.0667	4.76826e-05	0.00221819
CTELG00000025155.1	162.639	2.58049	0.442305	5.83419	5.40518e-09	8.42726e-07
CTELG00000025205.1	232.942	2.53642	0.674967	3.75784	0.000171386	0.00615455
CTELG00000025206.1	222.828	1.32893	0.38365	3.46392	0.00053237	0.0153573
CTELG00000025208.1	139.515	6.75241	1.49887	4.50499	6.63763e-06	0.000412319
CTELG00000025209.1	266.463	4.04044	0.760465	5.31312	1.07765e-07	1.16231e-05
CTELG00000025222.1	58.5682	6.11795	1.84447	3.31691	0.000910182	0.0232108
CTELG00000025282.1	257.923	2.14235	0.449816	4.76272	1.91e-06	0.000147435
CTELG00000025291.1	401.478	3.17392	0.411153	7.71955	1.16738e-14	5.92992e-12
CTELG00000025293.1	12.3406	6.30485	1.68625	3.73897	0.000184775	0.00653856
CTELG00000025301.1	126.014	4.0279	1.08411	3.71541	0.000202875	0.00709927
CTELG00000025317.1	14.3088	4.18427	1.2364	3.38425	0.000713742	0.0193115
CTELG00000025417.1	65.6705	3.63145	0.896389	4.0512	5.09563e-05	0.0023428
CTELG00000025444.1	553.94	5.22725	0.730306	7.15761	8.20929e-13	3.0779e-10
CTELG00000025447.1	719.904	4.08889	0.783936	5.21585	1.82976e-07	1.89561e-05
CTELG00000025458.1	36.9452	4.26306	1.16303	3.66548	0.000246874	0.00831557
CTELG00000025472.1	650.677	0.71454	0.260815	2.73964	0.00615061	0.0948152
CTELG00000025499.1	873.896	1.17601	0.322835	3.64276	0.000269728	0.00897025
CTELG00000025554.1	451.502	3.05989	1.03573	2.95434	0.00313341	0.058943
CTELG00000025574.1	290.718	1.68441	0.454312	3.7076	0.000209236	0.00728945
CTELG00000025580.2	57.5569	6.9563	2.37232	2.93228	0.00336481	0.0617548
CTELG00000025642.1	44.5775	3.41182	1.16904	2.91848	0.00351747	0.0635202
CTELG00000025645.1	592.367	1.03048	0.286491	3.59689	0.000322047	0.010339
CTELG00000025648.1	1170.11	1.47261	0.261847	5.62395	1.86639e-08	2.46975e-06
CTELG00000025704.1	186.015	2.9535	0.742295	3.97887	6.92436e-05	0.00301022
CTELG00000025724.1	2456.95	1.20185	0.313439	3.83442	0.000125862	0.00482226
CTELG00000025727.1	398.521	2.32655	0.410395	5.66905	1.43593e-08	1.98347e-06
CTELG00000025742.1	77.2976	1.15636	0.419799	2.75455	0.0058773	0.0916335
CTELG00000025784.1	488.388	1.22552	0.348623	3.5153	0.00043926	0.0131672
CTELG00000025803.1	127.471	5.03873	1.51648	3.32265	0.000891654	0.0228865
CTELG00000025804.1	82.1499	5.41763	1.59019	3.4069	0.000657055	0.0179942
CTELG00000025839.1	183.856	1.43508	0.395865	3.62518	0.000288757	0.00943372
CTELG00000025841.1	250.826	2.27218	0.594833	3.81986	0.000133529	0.00504985
CTELG00000025842.1	400.623	1.0119	0.250442	4.04045	5.33493e-05	0.00241406
CTELG00000025852.1	339.993	3.33117	0.461678	7.21537	5.37889e-13	2.09139e-10
CTELG00000025860.2	1133.83	4.14423	1.44892	2.86023	0.00423334	0.0727755
CTELG00000025862.1	917.255	1.56328	0.248784	6.28369	3.30631e-10	6.76162e-08
CTELG00000025879.1	50.1966	5.77005	1.68413	3.42613	0.000612256	0.0170792
CTELG00000025882.1	482.338	1.77961	0.342898	5.18992	2.10388e-07	2.14432e-05
CTELG00000025889.1	135.655	1.77142	0.414365	4.27503	1.91112e-05	0.00102536
CTELG00000025958.1	312.802	0.726271	0.240852	3.01542	0.00256625	0.0508767
CTELG00000025960.1	76.9129	2.2792	0.724681	3.14511	0.00166022	0.0366926
CTELG00000026008.1	100.199	3.50879	1.02075	3.43747	0.00058717	0.0165406
CTELG00000026040.1	17.9532	6.02618	1.65799	3.63464	0.000278369	0.00919934
CTELG00000026049.1	286.754	10.1032	1.79533	5.62745	1.8289e-08	2.43036e-06
CTELG00000026078.1	24.0472	3.87168	1.22418	3.16266	0.00156334	0.0351936
CTELG00000026081.1	126.949	2.35347	0.528921	4.44956	8.60458e-06	0.000515195
CTELG00000026091.1	72.8384	7.2551	1.57797	4.59775	4.2707e-06	0.00028496
CTELG00000026127.1	10.9484	5.63353	1.83984	3.06197	0.00219887	0.0454107
CTELG00000026166.1	747.634	0.892455	0.264748	3.37096	0.000749069	0.0201118
CTELG00000026167.1	238.617	3.70665	0.606347	6.11309	9.77206e-10	1.76874e-07
CTELG00000026184.1	68.9692	4.81566	1.60478	3.00082	0.0026925	0.0526693
CTELG00000026198.1	6.45709	6.45888	2.19949	2.93654	0.00331896	0.0612345
CTELG00000026227.1	37.0051	5.94614	1.98051	3.00232	0.00267928	0.0524637
CTELG00000026228.1	157.132	6.40402	1.69444	3.77944	0.000157181	0.00575613
CTELG00000026272.1	595.619	0.782699	0.253906	3.08263	0.00205182	0.0431375
CTELG00000026278.1	34.3751	8.44619	1.63819	5.15581	2.52539e-07	2.49325e-05
CTELG00000026320.1	58.3166	1.56463	0.424606	3.68491	0.000228783	0.0078489
CTELG00000026345.1	90.8496	7.92251	1.65864	4.7765	1.78369e-06	0.000138705
CTELG00000026373.1	420.292	1.0172	0.357731	2.84347	0.00446246	0.0754591
CTELG00000026381.1	52.3369	18.7453	2.42102	7.74271	9.73187e-15	5.02452e-12
CTELG00000026388.2	286.532	1.61607	0.508856	3.17588	0.00149381	0.0340913
CTELG00000026407.1	17.2533	2.60204	0.713389	3.64743	0.000264873	0.00882741
CTELG00000026447.1	2072.05	1.20587	0.254001	4.74752	2.05926e-06	0.0001559
CTELG00000026449.1	39.8832	5.9038	1.67276	3.52937	0.000416558	0.0126145
CTELG00000026474.2	587.147	1.58137	0.291298	5.42869	5.67679e-08	6.72123e-06
CTELG00000026502.1	892.841	0.640376	0.202521	3.16203	0.00156674	0.0352449
CTELG00000026604.1	3198.5	0.656155	0.205902	3.18673	0.00143892	0.0331753
CTELG00000026638.1	17.2856	2.70238	0.87858	3.07584	0.00209907	0.0439549
CTELG00000026647.1	48.9457	1.4101	0.506916	2.78172	0.00540709	0.0863982
CTELG00000026653.1	188.937	1.5143	0.488233	3.10159	0.00192481	0.0409718
CTELG00000026676.2	271.323	4.64755	1.68128	2.76429	0.0057046	0.0901006
CTELG00000026680.1	82.7156	3.2786	0.982046	3.33854	0.000842191	0.0219025
CTELG00000026704.1	23.8907	4.4752	1.56847	2.85322	0.00432781	0.0739155
CTELG00000026726.1	600.541	2.63597	0.394066	6.68915	2.24466e-11	5.89112e-09
CTELG00000026765.1	31.9515	5.27394	1.54082	3.4228	0.000619786	0.0172282
CTELG00000026766.1	101.55	4.13288	0.635179	6.50663	7.6854e-11	1.8063e-08
CTELG00000026768.1	7.47339	6.58345	2.27044	2.89964	0.00373592	0.0665869
CTELG00000026791.1	780.373	1.62439	0.407483	3.98639	6.70862e-05	0.00293039
CTELG00000026797.1	166.721	2.363	0.604668	3.90792	9.30928e-05	0.00380268
CTELG00000026798.1	69.9086	3.59325	0.81231	4.42349	9.71174e-06	0.000570637
CTELG00000026837.1	19.0388	8.09123	2.15719	3.75081	0.000176261	0.00627249
CTELG00000026868.1	353.078	1.98892	0.382239	5.20334	1.95734e-07	2.00796e-05
CTELG00000026912.1	288.479	1.51188	0.456717	3.31033	0.000931857	0.0237059
CTELG00000026920.1	1387.81	4.10704	0.39858	10.3042	6.74637e-25	1.77058e-21
CTELG00000026929.1	475.414	2.11114	0.757258	2.78787	0.00530558	0.085252
CTELG00000026960.1	1398.75	1.14936	0.338312	3.39734	0.000680444	0.018522
CTELG00000026972.1	1388.89	0.789181	0.274141	2.87874	0.00399264	0.0695872
CTELG00000026990.1	418.568	1.58292	0.393593	4.02171	5.77766e-05	0.00258468
CTELG00000026993.1	31.6966	5.15033	1.66112	3.10052	0.00193179	0.0410688
CTELG00000027005.1	120.974	2.12071	0.634692	3.34133	0.00083379	0.021774
CTELG00000027014.2	2159.66	2.79986	0.382905	7.31216	2.62876e-13	1.08934e-10
CTELG00000027051.1	125.175	2.09317	0.770375	2.71708	0.00658609	0.0995786
CTELG00000027072.1	29.6082	3.87979	1.05388	3.68142	0.000231937	0.00793981
CTELG00000027084.1	20.5189	17.7393	2.80157	6.33192	2.42127e-10	5.15241e-08
CTELG00000027148.1	124.594	1.17134	0.352528	3.32267	0.000891608	0.0228865
CTELG00000027150.1	78.3404	5.65841	1.59533	3.54687	0.000389837	0.0119968
CTELG00000027152.1	210.672	3.42897	0.765018	4.48221	7.38744e-06	0.000454414
CTELG00000027155.1	224.97	4.19722	1.27331	3.29631	0.000979625	0.0246227
CTELG00000027222.1	17.0029	3.8679	1.33516	2.89695	0.00376808	0.0669243
CTELG00000027244.1	13.5916	6.36913	1.70829	3.72837	0.000192725	0.00678937
CTELG00000027266.1	187.95	1.05142	0.383327	2.74288	0.00609034	0.0941625
CTELG00000027276.1	638.069	0.676955	0.234161	2.89099	0.00384033	0.0677196
CTELG00000027320.1	428.723	2.47873	0.849064	2.91937	0.00350742	0.0633978
CTELG00000027324.1	13.7781	16.9934	3.20014	5.31021	1.095e-07	1.17299e-05
CTELG00000027345.1	330.547	7.59031	1.61522	4.69923	2.61144e-06	0.00018692
CTELG00000027346.3	400.32	7.91118	1.54154	5.132	2.8668e-07	2.77806e-05
CTELG00000027360.1	34.4759	4.9329	1.6772	2.94115	0.00327001	0.0608041
CTELG00000027361.1	1052.63	0.793038	0.259952	3.0507	0.00228306	0.0467507
CTELG00000027404.1	8.44951	5.05005	1.80879	2.79195	0.00523907	0.0843554
CTELG00000027423.1	9.07219	16.846	5.72917	2.94038	0.00327806	0.0608177
CTELG00000027433.1	251.933	1.6182	0.505739	3.19968	0.00137581	0.0321914
CTELG00000027522.1	28.7934	5.51645	1.61354	3.41885	0.000628868	0.0174498
CTELG00000027545.1	37.9519	2.15501	0.658083	3.27468	0.0010578	0.0262524
CTELG00000027555.1	13.9953	6.08761	1.91717	3.17531	0.00149678	0.0341296
CTELG00000027566.1	190.72	1.70419	0.424054	4.0188	5.84948e-05	0.0026131
CTELG00000027567.1	215.587	1.3659	0.450154	3.0343	0.00241094	0.0486108
CTELG00000027568.1	225.496	1.82406	0.464785	3.92452	8.69033e-05	0.00360123
CTELG00000027570.1	35.4727	1.95322	0.69491	2.81075	0.00494261	0.0809712
CTELG00000027597.1	78.0259	3.02464	0.783498	3.86043	0.00011319	0.00444488
CTELG00000027610.1	159.915	0.935753	0.340526	2.74797	0.00599663	0.0929419
CTELG00000027627.1	534.596	2.59474	0.928105	2.79574	0.00517815	0.0835027
CTELG00000027628.1	23.6738	2.61542	0.720644	3.62928	0.000284214	0.00934345
CTELG00000027652.1	36.0053	5.8945	1.63959	3.59511	0.000324257	0.0103938
CTELG00000027690.1	6563.47	0.990656	0.247555	4.00177	6.28711e-05	0.00278882
CTELG00000027741.1	641.11	1.58433	0.31381	5.04868	4.44864e-07	4.02901e-05
CTELG00000027748.1	103.057	5.34891	0.650212	8.22641	1.92911e-16	1.44656e-13
CTELG00000027826.1	10.2978	5.21872	1.91041	2.73173	0.00630025	0.0963204
CTELG00000027988.1	145.375	2.54489	0.788716	3.22662	0.00125261	0.0298862
CTELG00000028045.1	1536.75	0.930592	0.249904	3.72379	0.000196252	0.00688281
CTELG00000028056.1	98.7375	2.1825	0.637789	3.42199	0.000621657	0.017265
CTELG00000028096.1	33.5938	6.28236	1.74891	3.59216	0.000327946	0.0104856
CTELG00000028099.1	21.3351	6.46403	1.88372	3.43152	0.000600205	0.0168175
CTELG00000028100.1	7.77429	18.4141	3.30145	5.57758	2.43888e-08	3.16985e-06
CTELG00000028101.1	70.6789	1.48715	0.463555	3.20814	0.00133598	0.0314466
CTELG00000028110.1	40.9756	2.7958	0.850711	3.28642	0.00101468	0.0254024
CTELG00000028114.1	178.261	1.30211	0.451675	2.88284	0.00394107	0.068994
CTELG00000028121.2	42.1393	4.35117	1.27535	3.41175	0.000645479	0.0178322
CTELG00000028151.1	1197.91	0.737574	0.246236	2.99539	0.00274094	0.0535503
CTELG00000028172.1	264.021	4.01782	1.10826	3.62535	0.000288574	0.00943372
CTELG00000028179.1	2249.41	0.980044	0.329029	2.9786	0.00289572	0.0557785
CTELG00000028181.1	48.7993	2.6625	0.613818	4.3376	1.44045e-05	0.000805779
CTELG00000028195.1	165.985	1.65924	0.551345	3.00945	0.00261721	0.0514844
CTELG00000028259.1	1304.42	1.37842	0.45436	3.03376	0.00241526	0.0486357
CTELG00000028262.1	108.178	10.4396	1.52333	6.85315	7.22408e-12	2.16681e-09
CTELG00000028316.3	699.486	2.23894	0.550628	4.06615	4.77961e-05	0.00222019
CTELG00000028355.1	58.7752	2.84208	0.717893	3.95892	7.52891e-05	0.00322168
CTELG00000028395.1	90.6039	5.89669	1.534	3.844	0.000121045	0.00468328
CTELG00000028404.1	827.799	2.91415	0.516014	5.64743	1.62868e-08	2.20144e-06
CTELG00000028422.1	6.42289	17.3256	4.62731	3.74421	0.000180964	0.00641811
CTELG00000028440.1	823.596	1.18089	0.403486	2.92673	0.00342547	0.0624315
CTELG00000028462.1	56.2004	2.32095	0.674737	3.43979	0.000582172	0.0164292
CTELG00000028479.1	203.238	1.26929	0.323863	3.91921	8.88398e-05	0.0036611
CTELG00000028502.1	38.1459	2.589	0.919402	2.81596	0.00486312	0.0801149
CTELG00000028508.1	41.0551	5.98386	1.70162	3.51658	0.000437153	0.0131497
CTELG00000028537.1	127.664	3.49321	0.747597	4.67258	2.97444e-06	0.000210038
CTELG00000028555.1	27.1092	3.7082	1.29845	2.85588	0.00429183	0.0734602
CTELG00000028556.1	146.999	2.15628	0.64935	3.32067	0.000898016	0.0229763
CTELG00000028582.1	33.3152	2.89182	0.737872	3.91914	8.88672e-05	0.0036611
CTELG00000028590.1	791.565	1.40873	0.428812	3.2852	0.00101909	0.0254927
CTELG00000028592.1	1497.14	1.20074	0.289373	4.14946	3.33267e-05	0.0016529
CTELG00000028620.1	24.1913	5.61644	1.78355	3.14903	0.00163816	0.0363348
CTELG00000028626.1	190.894	1.30531	0.317656	4.1092	3.97029e-05	0.0019061
CTELG00000028690.1	19.7869	18.3969	2.86385	6.42383	1.32892e-10	3.01101e-08
CTELG00000028703.1	48.8958	2.39859	0.804598	2.98111	0.00287209	0.055425
CTELG00000028724.1	182.922	1.17964	0.434298	2.7162	0.00660356	0.0996515
CTELG00000028776.1	617.031	1.38597	0.456506	3.03603	0.00239712	0.0484563
CTELG00000028781.1	2676.22	3.93824	0.760955	5.1754	2.27423e-07	2.29566e-05
CTELG00000028782.1	49.5633	5.47583	1.01923	5.37251	7.76469e-08	8.76491e-06
CTELG00000028784.1	128.41	3.04702	1.08568	2.80655	0.00500745	0.0817969
CTELG00000028787.1	37.4612	2.26677	0.80347	2.82122	0.00478415	0.0793846
CTELG00000028828.1	3062.55	5.433	0.609849	8.90877	5.16039e-19	5.41738e-16
CTELG00000028854.1	221.727	4.19374	0.931465	4.50231	6.72192e-06	0.000416733
CTELG00000028865.1	112.748	4.70881	1.02374	4.59963	4.23239e-06	0.000283004
CTELG00000028895.1	13.7598	4.04255	1.36593	2.95956	0.00308077	0.0582737
CTELG00000028944.1	1281.51	0.872886	0.161635	5.40035	6.65107e-08	7.56205e-06
CTELG00000028951.1	16.3413	3.11431	1.11775	2.78623	0.00533246	0.0854659
CTELG00000028969.1	45.8599	3.7063	1.26052	2.9403	0.00327899	0.0608177
CTELG00000028970.1	728.091	1.88102	0.516434	3.64233	0.000270186	0.00897598
CTELG00000029012.1	72.2329	1.8917	0.6235	3.034	0.00241335	0.0486284
CTELG00000029021.1	2145.84	2.84622	0.324334	8.77559	1.70008e-18	1.52978e-15
CTELG00000029024.1	22.1385	6.36137	1.84886	3.4407	0.000580215	0.0164033
CTELG00000029025.1	44.5031	4.70456	1.6255	2.89422	0.00380102	0.0672147
CTELG00000029062.1	71.3244	9.93956	1.67283	5.94176	2.81971e-09	4.60125e-07
CTELG00000029063.1	65.8252	2.76327	0.900609	3.06822	0.00215338	0.0446468
CTELG00000029083.1	24.3095	7.06652	2.51432	2.81051	0.00494624	0.0809712
CTELG00000029100.1	23.5598	2.18861	0.78822	2.77665	0.00549231	0.0874149
CTELG00000029110.1	272.238	2.80837	0.405689	6.92246	4.43861e-12	1.45614e-09
CTELG00000029118.1	71.9901	4.22351	1.20525	3.50426	0.000457881	0.0136171
CTELG00000029155.1	84.8376	4.04535	1.28141	3.15695	0.00159429	0.0356711
CTELG00000029164.1	298.114	0.887044	0.314563	2.81992	0.00480355	0.079539
CTELG00000029208.1	23.1712	4.74975	1.04004	4.5669	4.94988e-06	0.000322757
CTELG00000029211.1	90.1728	1.45424	0.453653	3.20561	0.00134774	0.0316523
CTELG00000029212.1	26.6911	1.42343	0.499783	2.84809	0.00439821	0.0747127
CTELG00000029230.1	79.6676	2.88564	0.945263	3.05274	0.00226765	0.0465563
CTELG00000029232.1	202.674	2.29735	0.533522	4.30601	1.66226e-05	0.000909376
CTELG00000029278.1	68.8325	4.80093	1.61168	2.97883	0.00289349	0.0557697
CTELG00000029306.1	90.1221	1.05632	0.310864	3.398	0.0006788	0.0184932
CTELG00000029307.1	80.3975	5.47627	1.49734	3.65734	0.000254847	0.00855667
CTELG00000029313.1	218.789	2.48378	0.8304	2.99106	0.00278009	0.0540816
CTELG00000029319.1	37.4913	5.54683	1.91816	2.89174	0.00383114	0.0675954
CTELG00000029371.1	59.8477	2.53378	0.647444	3.91351	9.09655e-05	0.00373516
CTELG00000029439.1	405.068	2.23789	0.646877	3.45952	0.000541129	0.0155638
CTELG00000029444.1	728.716	5.85359	2.11336	2.7698	0.00560902	0.0888138
CTELG00000029450.1	23.5824	5.36247	1.3458	3.98461	6.759e-05	0.00294423
CTELG00000029453.1	7.14659	5.76753	2.08859	2.76145	0.00575456	0.0904362
CTELG00000029468.1	200.078	4.89867	1.69919	2.88294	0.0039398	0.068994
CTELG00000029483.1	50.4896	4.35438	0.990101	4.39791	1.09297e-05	0.000632756
CTELG00000029508.1	13.0105	4.9491	1.76926	2.79727	0.00515358	0.0833197
CTELG00000029513.1	41.9256	2.454	0.824608	2.97596	0.0029207	0.0561565
CTELG00000029545.1	166.474	2.0571	0.575426	3.57492	0.000350335	0.0110889
CTELG00000029574.1	1586.49	1.78209	0.363844	4.89795	9.68409e-07	8.13309e-05
CTELG00000029596.1	54.3097	5.14969	1.67716	3.07049	0.0021371	0.0445145
CTELG00000029616.1	19.9149	7.27053	1.88623	3.85454	0.000115949	0.00453627
CTELG00000029649.1	20.8057	2.53234	0.857142	2.95441	0.00313272	0.058943
CTELG00000029656.1	5.09495	6.4366	2.29017	2.81054	0.00494589	0.0809712
CTELG00000029670.1	3216.11	1.58597	0.326342	4.85985	1.17476e-06	9.6853e-05
CTELG00000029696.1	590.003	1.34471	0.244009	5.51088	3.57044e-08	4.51596e-06
CTELG00000029720.1	21.219	6.15558	1.60887	3.82602	0.000130229	0.00495344
CTELG00000029727.1	17.523	6.86521	1.76013	3.90039	9.60368e-05	0.00389766
CTELG00000029744.1	45.0302	6.23781	1.97105	3.16472	0.00155234	0.0349709
CTELG00000029752.1	255.378	1.98275	0.316595	6.26272	3.78315e-10	7.54092e-08
CTELG00000029753.1	218.698	1.88612	0.598	3.15404	0.00161024	0.0358903
CTELG00000029783.1	75.4589	5.09518	1.58744	3.20969	0.00132876	0.0313
CTELG00000029802.1	46.1913	2.32168	0.554814	4.18462	2.85649e-05	0.00144634
CTELG00000029803.1	28.5579	8.4228	1.94013	4.34136	1.41605e-05	0.000794959
CTELG00000029808.1	33.8242	1.93763	0.697311	2.77872	0.00545733	0.0870244
CTELG00000029821.1	87.572	3.46572	0.961873	3.60309	0.000314455	0.0101262
CTELG00000029822.1	16.7542	5.22918	1.89918	2.75339	0.00589822	0.091778
CTELG00000029832.1	43.0203	4.4598	1.57043	2.83986	0.00451333	0.0760529
CTELG00000029852.1	610.262	1.45339	0.335227	4.33553	1.45411e-05	0.000811981
CTELG00000029862.1	25.6562	4.97332	1.6797	2.96085	0.00306792	0.0581354
CTELG00000029866.1	871.145	0.481902	0.171465	2.81049	0.00494661	0.0809712
CTELG00000029872.1	320.363	1.43417	0.310685	4.61614	3.90939e-06	0.000263645
CTELG00000029873.1	245.402	3.83104	0.445856	8.59254	8.50674e-18	6.86952e-15
CTELG00000029874.1	249.116	1.7605	0.327764	5.37125	7.81924e-08	8.79497e-06
CTELG00000029885.1	26.8626	5.05697	1.66058	3.04531	0.00232444	0.0474395
CTELG00000029895.1	736.282	0.992798	0.31481	3.15364	0.00161248	0.0359147
CTELG00000029899.1	126.145	1.88321	0.458153	4.11044	3.94901e-05	0.00189878
CTELG00000029900.1	54.0875	5.17299	1.31342	3.93858	8.19669e-05	0.00342824
CTELG00000029958.1	92.8336	1.95783	0.566204	3.45782	0.000544564	0.0156006
CTELG00000029959.1	51.6982	4.19676	1.32583	3.16538	0.00154878	0.0349326
CTELG00000029964.1	57.7153	7.13797	1.72344	4.1417	3.4474e-05	0.00170035
CTELG00000029971.1	18.5002	9.27047	3.16132	2.93247	0.00336275	0.0617548
CTELG00000029976.1	2067.2	6.65047	0.847249	7.84949	4.17739e-15	2.34933e-12
CTELG00000030001.1	52.1416	4.55206	1.61505	2.81853	0.00482434	0.0797436
CTELG00000030054.1	161.779	3.8078	0.642418	5.92729	3.07973e-09	4.99964e-07
CTELG00000030056.1	1592.24	3.34787	0.459313	7.28887	3.1256e-13	1.23047e-10
CTELG00000030077.1	309.365	1.72121	0.35981	4.78367	1.7212e-06	0.000135181
CTELG00000030096.1	388.461	1.37872	0.47799	2.88441	0.00392143	0.0688414
CTELG00000030112.1	31.9354	5.57042	1.8685	2.98123	0.00287091	0.055425
CTELG00000030113.1	27.9019	4.96587	1.75161	2.83503	0.00458213	0.0769241
CTELG00000030124.1	238.316	8.32022	2.05583	4.04713	5.18485e-05	0.00236998
CTELG00000030131.1	556.406	5.3915	1.64566	3.27619	0.00105218	0.0261543
CTELG00000030135.2	21.9015	5.2305	1.79509	2.91378	0.00357079	0.0643445
CTELG00000030144.1	13.4953	7.34694	2.07228	3.54533	0.000392115	0.0120363
CTELG00000030149.1	152.892	1.46313	0.493186	2.96669	0.00301023	0.0574365
CTELG00000030213.1	7.78256	5.6797	1.73081	3.28153	0.00103246	0.025767
CTELG00000030228.1	25.0127	5.62447	1.65418	3.40016	0.000673464	0.0184115
CTELG00000030238.1	1202.97	6.64788	0.528532	12.578	2.78957e-36	1.46424e-32
CTELG00000030273.2	14.1565	19.2058	3.58057	5.36388	8.14546e-08	9.12929e-06
CTELG00000030292.1	196.783	6.54663	1.59769	4.09756	4.17529e-05	0.00198635
CTELG00000030297.1	8.70537	4.7488	1.69708	2.79822	0.00513856	0.0831622
CTELG00000030299.1	37.8	6.31589	1.81323	3.48323	0.000495396	0.0144463
CTELG00000030338.1	19.2832	6.01406	1.79153	3.35693	0.00078813	0.0208583
CTELG00000030361.1	97.9724	1.52234	0.503825	3.02157	0.00251465	0.0502514
CTELG00000030389.1	733.536	0.903708	0.31206	2.89595	0.00378017	0.0669624
CTELG00000030461.1	37.3118	5.71593	2.07284	2.75753	0.00582392	0.0909815
CTELG00000030478.1	284.806	1.47491	0.386198	3.81905	0.000133969	0.00505901
CTELG00000030488.1	72.3866	1.73235	0.417341	4.15093	3.31133e-05	0.0016449
CTELG00000030499.1	44.2055	9.33912	2.30045	4.05969	4.9138e-05	0.00227149
CTELG00000030509.1	65.8165	5.37653	1.53096	3.51187	0.000444961	0.0133082
CTELG00000030514.1	31.8916	3.82196	1.27847	2.98948	0.00279457	0.054295
CTELG00000030521.1	39.2957	3.60203	1.18199	3.04742	0.00230814	0.0471417
CTELG00000030522.1	222.247	3.42601	0.629528	5.44219	5.26282e-08	6.30218e-06
CTELG00000030543.1	176.984	1.33811	0.430117	3.11103	0.00186437	0.0401718
CTELG00000030589.1	134.065	7.65843	1.65073	4.63943	3.4937e-06	0.000239718
CTELG00000030590.1	121.93	5.65007	1.18406	4.77178	1.82608e-06	0.000141652
CTELG00000030602.1	72.9308	5.04918	1.78643	2.8264	0.00470741	0.0783177
CTELG00000030605.1	12.2383	8.1133	1.70634	4.75479	1.98658e-06	0.00015149
CTELG00000030615.1	150.041	3.11992	0.892962	3.4939	0.000476025	0.0139981
CTELG00000030634.1	22.4933	3.69958	1.29603	2.85455	0.00430983	0.0737283
CTELG00000030644.1	546.731	1.97996	0.594941	3.32799	0.000874747	0.0225814
CTELG00000030647.1	50.8405	6.64355	1.74586	3.80532	0.000141621	0.00530346
CTELG00000030658.1	24.2504	3.69273	1.15333	3.20179	0.00136576	0.0320276
CTELG00000030688.1	639.668	3.61985	0.587935	6.15688	7.41925e-10	1.39084e-07
CTELG00000030704.1	41.1967	2.39438	0.678118	3.53092	0.00041411	0.012581
CTELG00000030728.1	10.1077	5.51493	1.9222	2.86907	0.0041168	0.0713171
CTELG00000030747.1	8.65167	7.52863	2.04791	3.67626	0.000236681	0.00804971
CTELG00000030758.1	81.7626	1.76564	0.639956	2.75901	0.00579769	0.0907517
CTELG00000030837.1	32.1863	2.21166	0.553332	3.99699	6.41535e-05	0.00282293
CTELG00000030840.1	17.049	5.78152	2.07671	2.78399	0.00536954	0.0859727
CTELG00000030841.1	191.201	2.68216	0.56439	4.75232	2.01093e-06	0.000152976
CTELG00000030867.1	8.5986	4.79718	1.68572	2.84578	0.00443025	0.0751663
CTELG00000030891.1	36.9767	3.52657	0.611346	5.76853	7.99647e-09	1.20498e-06
CTELG00000030940.1	195.297	1.01993	0.246938	4.13029	3.62301e-05	0.0017663
CTELG00000030946.1	162.159	1.4789	0.433458	3.41187	0.000645181	0.0178322
CTELG00000030992.1	73.203	1.28794	0.40114	3.21071	0.00132408	0.0312364
CTELG00000031013.1	83.5774	2.13425	0.63792	3.34564	0.000820927	0.0215284
CTELG00000031016.1	381.732	4.93108	1.02638	4.80435	1.55252e-06	0.000124099
CTELG00000031066.1	101.899	8.07556	2.22595	3.62791	0.000285727	0.00937364
CTELG00000031082.1	1987.29	7.17886	0.888352	8.0811	6.41857e-16	4.39449e-13
CTELG00000031090.1	150.23	1.70403	0.403761	4.22039	2.43882e-05	0.00126746
CTELG00000031107.1	1345.63	1.64542	0.517524	3.17941	0.00147575	0.0339249
CTELG00000031146.1	37.5511	5.76746	1.67608	3.44103	0.000579502	0.0164033
CTELG00000031160.1	77.1578	8.26541	1.72099	4.80271	1.56534e-06	0.000124807
CTELG00000031161.1	92.8716	8.11915	1.7483	4.64402	3.41694e-06	0.000236512
CTELG00000031184.1	6.54568	16.3495	5.13406	3.18451	0.00144997	0.0333811
CTELG00000031200.1	236.89	1.3067	0.381188	3.42797	0.000608102	0.0170085
CTELG00000031202.1	19.9176	6.36189	2.16606	2.93708	0.00331319	0.061174
CTELG00000031221.1	8.77416	7.14958	2.26395	3.15801	0.00158848	0.0356577
CTELG00000031229.1	7.71282	4.93645	1.72752	2.85753	0.00426948	0.0732369
CTELG00000031315.1	32.9187	3.26149	1.00066	3.25934	0.00111671	0.0273813
CTELG00000031316.1	102.697	4.75787	1.00682	4.72562	2.2941e-06	0.000169939
CTELG00000031432.1	160.993	3.64792	0.760779	4.79498	1.62694e-06	0.00012874
CTELG00000031449.1	510.055	3.03527	0.936671	3.24049	0.00119326	0.0287092
CTELG00000031464.1	144.351	1.50355	0.314623	4.77891	1.76248e-06	0.000137736
CTELG00000031504.1	146.361	1.76082	0.619036	2.84445	0.00444877	0.0753425
CTELG00000031593.1	10.0768	4.8167	1.64225	2.93299	0.00335711	0.0617215
CTELG00000031632.1	67.1069	5.13787	1.81074	2.83744	0.00454769	0.0765303
CTELG00000031636.1	27.8223	2.97675	0.939152	3.16962	0.0015264	0.0345566
CTELG00000031669.1	283.145	1.0092	0.337905	2.98663	0.00282074	0.0546349
CTELG00000031680.1	71.303	5.17864	1.64766	3.14303	0.00167207	0.0368768
CTELG00000031717.1	385.011	4.07142	0.875727	4.64919	3.33246e-06	0.000232196
CTELG00000031730.1	228.118	1.20997	0.269539	4.48901	7.15536e-06	0.000441864
CTELG00000031757.1	110.648	1.68585	0.56753	2.97051	0.00297308	0.0569551
CTELG00000031774.1	101.725	2.89036	0.733494	3.94054	8.12989e-05	0.0034139
CTELG00000031901.1	169.036	2.75904	0.649015	4.25112	2.12705e-05	0.0011221
CTELG00000031907.1	21.9027	8.72986	2.02916	4.3022	1.69109e-05	0.000921437
CTELG00000031909.1	370.911	1.77402	0.462513	3.83561	0.000125251	0.00481643
CTELG00000031925.1	87.2638	4.31283	1.17408	3.67338	0.000239366	0.00812349
CTELG00000031926.1	135.407	3.36832	1.03763	3.24616	0.00116973	0.0283
CTELG00000031959.1	55.2262	5.54931	1.80645	3.07193	0.00212677	0.0443285
CTELG00000031962.1	55.3462	4.94491	1.67937	2.9445	0.00323476	0.0604244
CTELG00000031974.1	113.241	7.0973	2.0856	3.403	0.0006665	0.018237
CTELG00000031990.1	227.556	9.30069	2.49631	3.72578	0.000194712	0.00684405
CTELG00000031994.1	46.6905	2.83704	0.685715	4.13735	3.51344e-05	0.00172624
CTELG00000032004.1	102.425	5.02943	1.62161	3.10151	0.00192539	0.0409718
CTELG00000032005.1	28.9754	4.94194	1.65224	2.99105	0.00278015	0.0540816
CTELG00000032006.1	1162.04	1.91698	0.521944	3.67277	0.000239931	0.00813389
CTELG00000032034.1	48.6263	5.92223	1.88222	3.14641	0.00165287	0.0366073
CTELG00000032083.1	150.697	1.52903	0.396065	3.86056	0.000113126	0.00444488
CTELG00000032084.1	19.9141	6.18469	1.59517	3.87712	0.000105698	0.00422178
CTELG00000032098.1	31.3554	5.04464	1.64198	3.07229	0.00212421	0.0443096
CTELG00000032137.1	63.0785	1.47835	0.47354	3.12191	0.00179681	0.0389997
CTELG00000032197.1	24.3581	5.56703	1.65737	3.35896	0.000782362	0.0207231
CTELG00000032198.1	95.3964	1.23737	0.434282	2.84923	0.00438248	0.0745661
CTELG00000032207.1	48.859	7.66965	2.28054	3.36309	0.000770754	0.0205474
CTELG00000032247.1	534.118	1.04668	0.320293	3.26788	0.00108358	0.0267237
CTELG00000032273.1	219.361	1.1801	0.376127	3.13751	0.00170391	0.0373472
CTELG00000032311.1	13.6442	6.63133	1.73016	3.83277	0.000126706	0.0048487
CTELG00000032316.1	8.34231	17.9018	2.72751	6.56342	5.25881e-11	1.27401e-08
CTELG00000032363.1	29.9103	1.70855	0.472222	3.61812	0.000296753	0.00963498
CTELG00000032367.1	221.899	3.15888	0.778156	4.05945	4.91889e-05	0.00227149
CTELG00000032421.1	49.4538	3.57249	1.31538	2.71593	0.00660894	0.0996849
CTELG00000032424.1	163.191	1.72673	0.398864	4.32914	1.49695e-05	0.00083295
CTELG00000032427.1	11.1827	4.83243	1.74778	2.76489	0.0056942	0.0899815
CTELG00000032442.1	106.143	5.85267	1.54293	3.79323	0.000148699	0.00550309
CTELG00000032450.1	3315.55	1.59562	0.350396	4.55378	5.26906e-06	0.000338661
CTELG00000032468.1	48.8929	5.09576	1.49436	3.41	0.000649625	0.0178784
CTELG00000032470.1	61.7517	9.39395	1.81584	5.17334	2.29951e-07	2.30997e-05
CTELG00000032501.1	185.494	2.20403	0.544719	4.04617	5.20615e-05	0.00237627
CTELG00000032505.1	200.348	5.19849	1.67457	3.10437	0.00190686	0.0407505
CTELG00000032525.1	16.8433	6.3715	1.89597	3.36054	0.000777894	0.0206568
CTELG00000032579.1	75.8883	2.14174	0.461329	4.64255	3.44138e-06	0.000236659
CTELG00000032638.1	52.9793	5.61058	1.58626	3.537	0.000404701	0.0123744
CTELG00000032639.1	149.383	2.22687	0.737163	3.02087	0.00252048	0.0503043
CTELG00000032678.1	894.162	2.20993	0.516927	4.27512	1.91034e-05	0.00102536
CTELG00000032682.1	411.705	8.55852	0.935897	9.14472	5.97862e-20	7.84545e-17
CTELG00000032690.1	67.6709	2.88437	0.686027	4.20446	2.61707e-05	0.00134055
CTELG00000032694.1	147.05	2.88393	0.866321	3.32894	0.000871777	0.0225232
CTELG00000032743.1	40.3762	5.60312	1.78519	3.13868	0.00169713	0.0372728
CTELG00000032748.1	14.8021	4.93684	1.62437	3.03924	0.00237176	0.0481305
CTELG00000032764.1	108.269	2.30194	0.776761	2.96351	0.00304154	0.0578444
CTELG00000032765.1	168.711	8.30787	1.61071	5.1579	2.49729e-07	2.47326e-05
CTELG00000032787.1	407.812	1.86715	0.305882	6.10417	1.03339e-09	1.83873e-07
CTELG00000032805.1	32.6835	2.53527	0.815865	3.10747	0.00188697	0.0403999
CTELG00000032808.1	35.3976	4.8253	1.57874	3.05642	0.00223999	0.0460526
CTELG00000032837.1	36.0328	4.57269	1.41432	3.23315	0.00122434	0.0293534
CTELG00000032842.1	42.8512	2.57044	0.906773	2.83471	0.00458673	0.0769603
CTELG00000032856.1	193.835	2.35219	0.694144	3.38863	0.000702436	0.0190711
CTELG00000032862.1	66.2514	2.79679	0.83977	3.33042	0.000867135	0.0224401
CTELG00000032883.1	18.4077	5.12473	1.48936	3.44091	0.00057977	0.0164033
CTELG00000032888.1	9.37092	5.5591	1.8477	3.00867	0.00262395	0.051544
CTELG00000032901.1	37.0633	5.35858	1.64784	3.25189	0.00114641	0.0278588
CTELG00000032979.1	241.89	2.18124	0.426684	5.11208	3.18632e-07	3.04091e-05
CTELG00000033022.1	25.0273	7.36021	2.11498	3.48004	0.000501333	0.0145789
CTELG00000033036.1	32.9519	1.81817	0.55957	3.24923	0.00115717	0.0280554
CTELG00000033045.1	50.5047	1.83398	0.575412	3.18724	0.00143637	0.0331407
CTELG00000033071.1	64.8743	2.92738	0.808528	3.62062	0.000293895	0.00956189
CTELG00000033092.1	13.7773	7.57899	1.81869	4.16727	3.08268e-05	0.00154596
CTELG00000033126.1	70.9953	6.48028	1.53279	4.22777	2.36015e-05	0.00123064
CTELG00000033127.1	6.83598	5.84715	2.11459	2.76514	0.00568979	0.089957
CTELG00000033170.1	316.065	1.45476	0.269788	5.39221	6.95966e-08	7.88444e-06
CTELG00000033186.1	136.001	2.54977	0.361756	7.04833	1.81078e-12	6.33653e-10
CTELG00000033251.1	50.0502	5.64512	1.53461	3.67854	0.000234571	0.00799523
CTELG00000033269.1	71.801	5.12539	1.57538	3.25342	0.00114025	0.0277519
CTELG00000033287.1	13.0805	6.44479	1.8093	3.56203	0.000367997	0.0114863
CTELG00000033289.1	8.213	6.54112	2.21155	2.95771	0.00309934	0.0585196
CTELG00000033344.1	23.4433	7.36682	1.9476	3.78252	0.00015525	0.00569201
CTELG00000033403.1	241.958	1.64809	0.49599	3.32283	0.00089108	0.0228865
CTELG00000033417.1	918.509	1.53147	0.256138	5.97909	2.24388e-09	3.75898e-07
CTELG00000033472.1	31.424	2.39074	0.603579	3.96095	7.46525e-05	0.00320314
CTELG00000033473.1	203.875	1.31844	0.409073	3.223	0.00126855	0.0301523
CTELG00000033488.2	18.0807	13.9759	2.83838	4.92389	8.48385e-07	7.24093e-05
CTELG00000033496.1	107.951	2.86562	0.868075	3.30112	0.000963003	0.0243409
CTELG00000033557.1	42.5135	3.47685	0.804521	4.32164	1.54874e-05	0.000854222
CTELG00000033562.2	58.6867	5.91284	1.95938	3.0177	0.00254699	0.0506406
CTELG00000033577.1	16.592	19.5776	2.40317	8.14656	3.74427e-16	2.62049e-13
CTELG00000033624.1	28.5797	8.23327	1.73992	4.73199	2.22331e-06	0.000165927
CTELG00000033651.1	42.5543	4.07339	1.21753	3.34563	0.000820969	0.0215284
CTELG00000033656.1	245.706	1.58387	0.319641	4.95515	7.22753e-07	6.26782e-05
CTELG00000033659.1	67.6927	2.79761	0.71226	3.92779	8.57283e-05	0.00355721
CTELG00000033662.1	59.9308	1.08625	0.327908	3.31267	0.000924086	0.0235272
CTELG00000033684.1	159.596	1.61699	0.369777	4.37289	1.22611e-05	0.000703373
CTELG00000033698.1	52.8129	2.07673	0.714917	2.90485	0.00367427	0.0657287
CTELG00000033721.1	30.4375	2.906	1.02187	2.84381	0.00445771	0.0754386
CTELG00000033723.1	21.3422	5.72696	1.77387	3.22852	0.00124434	0.029734
CTELG00000033751.1	72.0587	3.10526	0.506924	6.12568	9.02951e-10	1.65522e-07
CTELG00000033753.1	373.435	1.48256	0.490999	3.01947	0.00253218	0.0504737
CTELG00000033792.1	152.601	4.62221	1.66373	2.77822	0.00546581	0.0871155
CTELG00000033820.1	202.429	0.809702	0.229414	3.52944	0.000416448	0.0126145
CTELG00000033830.1	315.445	1.12971	0.400613	2.81995	0.00480319	0.079539
CTELG00000033845.1	8.37459	7.03394	2.02753	3.46921	0.000521987	0.0151376
CTELG00000033877.1	157.563	2.22368	0.771112	2.88373	0.00392997	0.0689529
CTELG00000033880.1	82.215	5.48815	1.59651	3.4376	0.000586904	0.0165406
CTELG00000033920.1	37.8172	2.62622	0.691149	3.79979	0.000144819	0.00539117
CTELG00000033921.1	8.73438	4.93139	1.68653	2.92398	0.00345584	0.0627671
CTELG00000033946.1	36.9904	2.3056	0.665355	3.46522	0.000529804	0.0153079
CTELG00000033953.1	307.738	2.23811	0.383254	5.83975	5.22795e-09	8.23245e-07
CTELG00000033967.1	88.0764	1.72836	0.628902	2.74821	0.00599212	0.0929177
CTELG00000034001.1	9.06773	6.60884	1.76111	3.75265	0.000174974	0.00623374
CTELG00000034043.1	23.202	7.88915	1.98742	3.96954	7.20107e-05	0.00311526
CTELG00000034045.1	307.198	4.96255	0.791385	6.27071	3.59408e-10	7.27322e-08
CTELG00000034049.1	64.7199	2.17925	0.724359	3.00853	0.00262515	0.051544
CTELG00000034051.1	504.009	2.31492	0.426608	5.42634	5.75211e-08	6.78491e-06
CTELG00000034062.1	8.64268	18.1247	4.42986	4.09148	4.28623e-05	0.0020178
CTELG00000034070.1	43.5068	7.62221	1.62544	4.68932	2.7412e-06	0.00019532
CTELG00000034103.1	1816.52	2.58856	0.478898	5.40525	6.47169e-08	7.50629e-06
CTELG00000034127.1	146.296	7.6372	1.49439	5.11058	3.2117e-07	3.05587e-05
CTELG00000034131.1	103.853	7.82139	1.8078	4.32648	1.51513e-05	0.000838673
CTELG00000034199.1	10.3288	5.00639	1.74399	2.87066	0.00409619	0.0710774
CTELG00000034229.1	10.7488	17.7776	3.91637	4.5393	5.6442e-06	0.000358384
CTELG00000034245.1	78.898	2.71648	0.704714	3.85473	0.000115855	0.00453627
CTELG00000034288.1	43.6595	3.82447	1.27389	3.0022	0.00268033	0.0524637
CTELG00000034294.1	236.488	2.25091	0.764365	2.9448	0.00323161	0.0604013
CTELG00000034299.1	103.407	2.9674	0.556857	5.32883	9.88473e-08	1.08042e-05
CTELG00000034300.1	119.495	4.06469	0.88438	4.59609	4.30489e-06	0.000286634
CTELG00000034312.1	68.5217	2.72514	0.887715	3.06983	0.00214178	0.044553
CTELG00000034355.1	104.295	3.62507	0.921063	3.93574	8.29398e-05	0.00345603
CTELG00000034356.1	138.223	3.00688	0.722599	4.1612	3.16586e-05	0.00158263
CTELG00000034396.1	279.628	1.05597	0.338864	3.1162	0.00183201	0.0395729
CTELG00000034455.1	46.9448	1.93222	0.578727	3.33874	0.000841579	0.0219025
CTELG00000034461.1	32.6098	3.37049	0.956758	3.52282	0.000426979	0.0128929
CTELG00000034472.1	40.2016	4.93668	1.80239	2.73897	0.00616322	0.0948702
CTELG00000034480.1	11.0339	4.92917	1.80793	2.72642	0.00640253	0.0975999
CTELG00000034491.1	16.9975	3.25189	1.08551	2.99571	0.00273803	0.0535267
CTELG00000034503.1	314.583	3.29193	0.327381	10.0554	8.70075e-24	2.10786e-20
CTELG00000034541.1	120.24	6.09617	1.69482	3.59695	0.000321969	0.010339
CTELG00000034567.1	23.2371	5.39334	1.61189	3.34597	0.000819955	0.0215284
CTELG00000034607.1	107.082	5.49285	1.77165	3.10041	0.00193256	0.0410688
CTELG00000034616.1	24.3917	6.68855	1.57539	4.24566	2.17955e-05	0.00114596
CTELG00000034628.1	24.5242	5.11654	1.62077	3.15687	0.00159475	0.0356711
CTELG00000034643.1	509.983	0.73073	0.213873	3.41665	0.000633966	0.0175758
CTELG00000034644.1	179.842	2.54156	0.46955	5.41276	6.2061e-08	7.28799e-06
CTELG00000034645.1	70.752	2.64915	0.695884	3.80688	0.000140733	0.00527647
CTELG00000034649.1	123.543	1.68663	0.449124	3.75537	0.000173083	0.00618737
CTELG00000034665.1	50.0669	3.16553	0.829396	3.81668	0.000135262	0.00509561
CTELG00000034668.1	96.6247	1.78885	0.396664	4.50974	6.49079e-06	0.000404794
CTELG00000034680.1	712.447	1.14843	0.276092	4.15958	3.18836e-05	0.00159135
CTELG00000034699.1	106.421	7.09152	1.19774	5.92077	3.20433e-09	5.17523e-07
CTELG00000034732.1	338.884	1.35679	0.468644	2.89515	0.00378978	0.0670536
CTELG00000034765.1	179.967	3.28052	0.978493	3.35262	0.000800505	0.0211148
CTELG00000034767.1	149.667	5.48576	1.55381	3.53053	0.000414732	0.0125834
CTELG00000034769.1	87.358	5.64235	1.83523	3.07447	0.0021088	0.0440999
CTELG00000034796.1	318.826	1.74686	0.440868	3.96232	7.42263e-05	0.00319356
CTELG00000034800.1	91.1593	2.55574	0.793818	3.21955	0.00128392	0.0304486
CTELG00000034865.1	188.305	2.04886	0.619492	3.30732	0.000941943	0.0239046
CTELG00000034868.1	64.614	4.22843	1.33979	3.15605	0.00159922	0.0357219
CTELG00000034886.1	225.994	1.72863	0.587208	2.94381	0.003242	0.0604926
CTELG00000034890.1	108.914	3.04228	0.659288	4.6145	3.94051e-06	0.000265176
CTELG00000035002.1	54.675	3.20149	1.14306	2.8008	0.00509762	0.0827818
CTELG00000035018.1	15.589	5.40576	1.42096	3.80431	0.0001422	0.0053125
CTELG00000035050.1	42.2148	2.37931	0.766737	3.10316	0.00191468	0.040799
CTELG00000035053.1	799.624	1.85265	0.402147	4.60689	4.08744e-06	0.000274477
CTELG00000035064.1	12.0359	16.2522	3.47711	4.67407	2.9529e-06	0.000208986
CTELG00000035072.1	26.1339	7.62182	2.17966	3.49679	0.000470887	0.0139039
CTELG00000035080.1	99.0877	20.5567	2.60575	7.88896	3.04713e-15	1.77715e-12
CTELG00000035093.1	13.4279	5.48744	1.78743	3.07002	0.00214043	0.044553
CTELG00000035114.1	57.6091	2.10293	0.602753	3.48888	0.000485044	0.0142234
CTELG00000035120.1	25.5134	6.31105	1.69286	3.72804	0.000192974	0.00679053
CTELG00000035128.1	26.5019	7.29178	1.76924	4.12142	3.7654e-05	0.00182162
CTELG00000035140.1	53.336	5.02487	1.55813	3.22494	0.00126	0.0299943
CTELG00000035164.1	402.692	3.81682	0.864571	4.4147	1.01151e-05	0.000591032
CTELG00000035243.1	268.382	2.52352	0.731746	3.44863	0.000563446	0.0160444
CTELG00000035247.1	115.996	2.69962	0.974441	2.77043	0.00559831	0.0887058
CTELG00000035265.1	7534.72	1.62129	0.554465	2.92406	0.00345502	0.0627671
CTELG00000035272.1	24.9857	7.74465	2.31453	3.3461	0.000819566	0.0215284
CTELG00000035300.1	19.1804	6.11079	1.76732	3.45766	0.000544887	0.0156006
CTELG00000035332.1	113.057	5.59767	0.98007	5.7115	1.11984e-08	1.6031e-06
CTELG00000035335.1	69.4789	2.54577	0.824893	3.08618	0.00202744	0.0427105
CTELG00000035342.1	196.185	9.7165	1.70268	5.70661	1.15252e-08	1.63502e-06
CTELG00000035345.1	23.1255	4.69757	1.63121	2.8798	0.00397926	0.0695079
CTELG00000035360.1	74.5834	7.19754	2.1649	3.32465	0.000885288	0.0228309
CTELG00000035361.1	230.9	2.64247	0.86096	3.06922	0.00214619	0.0445989
CTELG00000035368.1	10.4297	5.40066	1.95424	2.76356	0.0057174	0.0901671
CTELG00000035401.1	25.8268	5.57643	1.77024	3.1501	0.00163216	0.0362505
CTELG00000035405.1	26.6911	1.42343	0.499783	2.84809	0.00439821	0.0747127
CTELG00000035444.2	11.1882	6.27421	1.97439	3.17779	0.00148401	0.0339855
CTELG00000035447.1	40.2784	5.15196	1.17202	4.39579	1.10371e-05	0.00063759
CTELG00000035491.1	91.2818	5.43823	1.17139	4.64254	3.4416e-06	0.000236659
CTELG00000035604.1	82.6045	3.7407	0.691158	5.41222	6.22489e-08	7.28799e-06
CTELG00000035625.1	171.804	2.44241	0.431746	5.65706	1.53991e-08	2.09043e-06
CTELG00000035639.1	41.3131	2.00508	0.696867	2.87728	0.00401122	0.0697953
CTELG00000035676.1	56.5264	4.74644	1.2638	3.7557	0.00017286	0.00618737
CTELG00000035688.1	12.2933	5.22374	1.89346	2.75884	0.00580075	0.0907544
CTELG00000035700.1	91.1575	6.59788	2.20302	2.99493	0.0027451	0.0535983
CTELG00000035706.1	154.266	5.29361	1.61987	3.26793	0.00108336	0.0267237
CTELG00000035730.1	429.298	1.16501	0.266766	4.36717	1.25865e-05	0.000720725
CTELG00000035758.1	87.94	3.69571	1.34455	2.74866	0.00598391	0.0928819
CTELG00000035768.1	603.625	2.47462	0.369847	6.69092	2.21767e-11	5.87216e-09
CTELG00000035782.1	61.7868	4.03244	1.44198	2.79646	0.00516663	0.0833689
CTELG00000035784.1	101.105	2.5512	0.870166	2.93186	0.00336944	0.0618037
CTELG00000035807.1	379.638	2.12865	0.39054	5.45052	5.02229e-08	6.08354e-06
CTELG00000035877.1	31.839	2.72488	0.768167	3.54726	0.000389264	0.0119956
CTELG00000035881.1	61.5272	1.69457	0.59948	2.82674	0.0047025	0.0783177
CTELG00000035902.1	286.464	0.869675	0.26093	3.33299	0.000859192	0.0222801
CTELG00000035921.1	180.71	2.45729	0.687631	3.57356	0.000352166	0.0111118
CTELG00000035923.1	444.984	1.21961	0.247771	4.92232	8.55237e-07	7.27968e-05
CTELG00000035929.1	60.6807	2.07819	0.699882	2.96934	0.00298438	0.057102
CTELG00000035933.1	17.8626	2.92232	0.996017	2.93401	0.00334614	0.0615557
CTELG00000035936.1	86.9839	1.04226	0.367491	2.83615	0.00456614	0.0766966
CTELG00000035944.1	168.88	9.21678	2.0346	4.53001	5.89797e-06	0.000372246
CTELG00000035993.1	79.4223	6.01694	1.52306	3.95057	7.79665e-05	0.00329594
CTELG00000036012.1	48.7076	2.62035	0.742133	3.53083	0.000414252	0.012581
CTELG00000036022.1	56.8904	4.88175	1.5907	3.06893	0.00214824	0.0445989
CTELG00000036068.1	82.5019	1.26476	0.462334	2.7356	0.00622661	0.0954263
CTELG00000036071.1	32.6816	2.02322	0.597708	3.38497	0.000711872	0.0192775
CTELG00000036095.1	41.861	6.07333	1.58872	3.82278	0.000131955	0.00501303
CTELG00000036096.1	39.8582	4.74419	1.01072	4.69388	2.68078e-06	0.000191448
CTELG00000036115.1	80.2328	5.62656	1.55837	3.61055	0.000305554	0.00987999
CTELG00000036117.1	54.7391	4.85012	1.72323	2.81456	0.00488445	0.0803002
CTELG00000036125.1	190.438	1.6274	0.290884	5.59466	2.21059e-08	2.90085e-06
CTELG00000036136.1	19.0168	6.62325	2.08767	3.17255	0.00151106	0.0342862
CTELG00000036152.1	159.918	2.04083	0.522102	3.90888	9.2725e-05	0.00379257
CTELG00000036157.1	414.484	1.63282	0.282564	5.77859	7.53299e-09	1.1406e-06
CTELG00000036222.1	66.6443	6.3911	1.61336	3.96136	7.4525e-05	0.00320203
CTELG00000036223.1	145.553	3.90553	0.879387	4.44119	8.94618e-06	0.000533619
CTELG00000036247.1	254.337	10.1632	1.85745	5.47156	4.46085e-08	5.48789e-06
CTELG00000036252.1	26.921	6.53311	2.38959	2.73399	0.0062572	0.0958018
CTELG00000036260.1	17.1464	3.87695	1.38388	2.80151	0.00508635	0.0826571
CTELG00000036284.1	129.592	2.86164	0.989211	2.89285	0.00381759	0.0674101
CTELG00000036303.1	33.2953	3.96548	0.961098	4.12599	3.69142e-05	0.0017941
CTELG00000036324.1	224.025	6.51408	1.55428	4.19106	2.77657e-05	0.00141189
CTELG00000036343.1	242.955	1.45237	0.334759	4.33857	1.43415e-05	0.000803683
CTELG00000036400.1	90.0002	5.23687	1.74961	2.99316	0.00276105	0.0538764
CTELG00000036424.1	22.9873	2.92704	0.91725	3.19111	0.00141729	0.0327983
CTELG00000036480.1	68.2674	3.47151	1.19165	2.91321	0.00357735	0.0644168
CTELG00000036519.1	208.147	3.24319	0.652634	4.96939	6.71638e-07	5.92509e-05
CTELG00000036542.1	344.552	1.29906	0.380927	3.41026	0.000648999	0.0178784
CTELG00000036554.1	19.1099	5.03365	1.77916	2.82923	0.00466607	0.0778354
CTELG00000036617.1	103.802	4.16033	1.45088	2.86745	0.00413792	0.0716042
CTELG00000036652.1	132.599	2.69664	0.948057	2.84439	0.00444964	0.0753425
CTELG00000036706.1	98.5966	3.27987	1.09616	2.99214	0.00277027	0.0540228
CTELG00000036798.1	756.244	0.694997	0.205585	3.38059	0.000723301	0.0195031
CTELG00000036831.1	38.8087	2.99773	0.757287	3.95852	7.54163e-05	0.00322274
CTELG00000036844.1	17.2493	5.50042	1.81044	3.03817	0.00238018	0.0481758
CTELG00000036870.1	355.931	1.28953	0.432813	2.97941	0.00288806	0.055699
CTELG00000036919.1	86.6665	1.28305	0.45088	2.84565	0.00443208	0.0751663
CTELG00000036965.1	197.536	1.37208	0.450748	3.044	0.00233452	0.0475815
CTELG00000036999.1	67.7759	2.21645	0.541028	4.09674	4.19018e-05	0.00199043
CTELG00000037065.1	130.42	1.87659	0.656779	2.85726	0.0042732	0.0732608
CTELG00000037079.1	52.6501	3.74717	0.97183	3.85579	0.000115356	0.00452431
CTELG00000037124.1	363.1	1.63174	0.440262	3.70629	0.000210319	0.00731102
CTELG00000037161.1	82.5768	4.74566	1.47067	3.22686	0.00125156	0.0298837
CTELG00000037166.1	414.496	3.2287	0.569879	5.66558	1.46526e-08	2.00638e-06
CTELG00000037189.1	34.2295	4.89352	1.61017	3.03914	0.00237252	0.0481305
CTELG00000037207.1	8.96009	5.87521	2.1331	2.75431	0.00588163	0.0916556
CTELG00000037228.1	126.643	5.14615	1.30908	3.93112	8.45528e-05	0.00351771
CTELG00000037237.1	148.514	3.22918	0.794048	4.06674	4.76764e-05	0.00221819
CTELG00000037238.1	36.5029	4.08912	1.46963	2.78242	0.00539548	0.0863004
CTELG00000037262.1	127.478	2.12392	0.673912	3.15163	0.0016236	0.0361113
CTELG00000037375.1	9.68057	4.65404	1.58329	2.93948	0.00328768	0.0609269
CTELG00000037389.1	57.1056	9.10556	2.08875	4.35933	1.30464e-05	0.000740331
CTELG00000037422.1	8.66317	6.63657	2.32719	2.85175	0.00434787	0.0740974
CTELG00000037450.1	139.29	4.55151	1.61034	2.82643	0.00470698	0.0783177
CTELG00000037512.1	37.192	5.37022	1.8879	2.84455	0.00444739	0.0753425
CTELG00000037520.1	45.8244	3.65691	1.21609	3.00711	0.0026374	0.0517523
CTELG00000037545.1	28.2121	7.94786	2.31947	3.42659	0.000611218	0.0170792
CTELG00000037547.1	127.236	1.77943	0.461694	3.85413	0.000116141	0.00453813
CTELG00000037584.1	229.292	3.00966	0.84053	3.58066	0.000342725	0.0108918
CTELG00000037604.1	10.4731	4.37853	1.29461	3.38213	0.000719251	0.0194439
CTELG00000037610.1	76.5889	2.40832	0.515895	4.66823	3.03798e-06	0.000214034
CTELG00000037716.1	98.7307	6.02872	1.60605	3.75376	0.000174205	0.00621338
