# Supplementary material for: Cell fate specification modes shape transcriptome evolution in the highly conserved spiral cleavage
Source: EMBO Rep. 2025 Sep 4;26(20):5088–114. doi: 10.1038/s44319-025-00569-4 (PMC12550047; doi:10.1038/s44319-025-00569-4)
Supplement: Supplementary file 26 — Dataset EV24 [file 44319_2025_569_MOESM26_ESM.xlsx]

## Sheet: Sheet1
Dataset EV24 – Downregulated genes between the 16- and the 8-cell stages in C. teleta.

## Sheet: Dataset EV24
Gene_ID	Basemean	log2FoldChange	lfcSE	stat	pvalue	padj
CTELG00000000101.1	1552.72	-0.577505	0.113806	-5.07448	3.8855e-07	3.60973e-05
CTELG00000000131.1	3328.51	-0.528104	0.180093	-2.93239	0.00336364	0.0617548
CTELG00000000144.1	2583.02	-2.15781	0.510128	-4.22993	2.33765e-05	0.00122093
CTELG00000000170.1	6.91629	-12.7391	4.656	-2.73605	0.00621815	0.0953766
CTELG00000000174.1	1638.42	-0.656037	0.169594	-3.86827	0.00010961	0.0043422
CTELG00000000287.1	3873.83	-0.539465	0.197262	-2.73477	0.00624248	0.0956229
CTELG00000000425.1	159.58	-2.48556	0.782183	-3.17773	0.00148434	0.0339855
CTELG00000000437.1	2643.86	-0.76796	0.21301	-3.60527	0.000311823	0.0100518
CTELG00000000786.2	26566.1	-0.963495	0.21663	-4.44766	8.68118e-06	0.000518795
CTELG00000000789.1	815.056	-0.734831	0.201937	-3.63892	0.000273789	0.00905746
CTELG00000001023.1	177.707	-5.15285	1.8017	-2.85999	0.00423653	0.0727906
CTELG00000001257.1	19.6451	-7.07209	2.23134	-3.16943	0.00152737	0.0345566
CTELG00000001321.1	125.718	-4.8291	1.58	-3.05639	0.00224019	0.0460526
CTELG00000001652.1	182.715	-5.1038	1.69319	-3.0143	0.00257569	0.0510181
CTELG00000001837.1	1397.8	-4.43835	1.57841	-2.81191	0.00492483	0.0808246
CTELG00000001859.1	116.607	-5.23754	1.76835	-2.96182	0.00305826	0.0580221
CTELG00000001991.1	4342.81	-0.338133	0.105021	-3.21968	0.00128335	0.0304486
CTELG00000002440.2	161.369	-2.75359	0.659365	-4.17613	2.96511e-05	0.00149174
CTELG00000002516.1	73.7079	-8.39502	1.69712	-4.94664	7.55055e-07	6.51498e-05
CTELG00000002638.1	527.046	-0.523333	0.176871	-2.95883	0.00308809	0.0583772
CTELG00000002716.1	129.368	-2.64954	0.852293	-3.10872	0.00187901	0.0403088
CTELG00000002757.1	1402.78	-0.658231	0.186984	-3.52026	0.000431123	0.0130055
CTELG00000002880.2	654.87	-1.34813	0.219999	-6.12788	8.90578e-10	1.64987e-07
CTELG00000002961.2	505.612	-12.7098	2.95518	-4.30087	1.70128e-05	0.00092539
CTELG00000003137.1	47.9296	-2.32555	0.756952	-3.07226	0.00212445	0.0443096
CTELG00000003182.1	11380.1	-0.659189	0.242495	-2.71836	0.00656058	0.0993839
CTELG00000003606.1	3900.23	-0.590485	0.151381	-3.90064	9.59377e-05	0.00389766
CTELG00000003607.1	211.335	-6.27716	1.89659	-3.3097	0.000933954	0.0237401
CTELG00000003725.1	41.8652	-5.17863	1.76701	-2.93074	0.00338161	0.0619188
CTELG00000004227.1	1428.53	-4.65613	1.48403	-3.13748	0.00170407	0.0373472
CTELG00000004290.1	10.6593	-5.55184	1.90828	-2.90934	0.00362188	0.0650698
CTELG00000004422.1	139.974	-8.84205	2.31007	-3.82761	0.000129396	0.00492769
CTELG00000004490.1	2311.52	-1.14173	0.24664	-4.62913	3.67205e-06	0.000250862
CTELG00000004625.2	506.246	-5.30693	1.81095	-2.93046	0.00338455	0.0619367
CTELG00000004719.3	48.2496	-4.97261	1.802	-2.75949	0.00578917	0.0907085
CTELG00000004752.1	55.3155	-16.886	4.55433	-3.70768	0.000209165	0.00728945
CTELG00000004940.2	301.563	-8.37421	2.04461	-4.09575	4.20797e-05	0.00199137
CTELG00000004958.1	1685.1	-0.729885	0.175584	-4.1569	3.22599e-05	0.00160504
CTELG00000004968.2	44.4021	-22.0406	5.36584	-4.10758	3.99832e-05	0.00191664
CTELG00000005000.1	14.2795	-7.91285	2.6673	-2.96661	0.00301102	0.0574365
CTELG00000005030.2	250.023	-7.88139	2.57825	-3.05688	0.00223656	0.0460524
CTELG00000005508.1	1641.38	-1.6057	0.359164	-4.47066	7.79787e-06	0.000475942
CTELG00000005736.3	211.233	-2.7345	0.442227	-6.18346	6.27106e-10	1.19088e-07
CTELG00000005737.1	66.4927	-4.84452	1.63773	-2.95807	0.00309567	0.0584853
CTELG00000005741.1	1508.24	-0.263711	0.0960344	-2.746	0.00603263	0.0933435
CTELG00000006416.1	3971.91	-0.645348	0.19182	-3.36435	0.000767252	0.0204778
CTELG00000006509.1	459.361	-0.499762	0.177362	-2.81776	0.00483606	0.0797835
CTELG00000006659.1	9.22169	-16.0924	3.8275	-4.2044	2.61776e-05	0.00134055
CTELG00000006793.1	21.129	-2.63818	0.969759	-2.72045	0.00651937	0.0989022
CTELG00000006817.1	1786.85	-0.426896	0.135435	-3.15203	0.00162139	0.0360877
CTELG00000006820.1	2416.96	-0.748901	0.182929	-4.09394	4.24099e-05	0.00200248
CTELG00000006983.1	23.8527	-7.0986	1.87599	-3.78392	0.00015438	0.00567176
CTELG00000007093.1	1030.46	-0.466006	0.148548	-3.13708	0.00170638	0.0373719
CTELG00000007266.1	9.89333	-6.85302	1.84375	-3.71689	0.00020169	0.00706566
CTELG00000007561.2	33.0628	-14.4551	3.69926	-3.90755	9.32366e-05	0.00380362
CTELG00000007672.2	65.9247	-6.81527	2.18423	-3.12021	0.0018072	0.0391714
CTELG00000007677.1	109.114	-4.87394	1.73	-2.8173	0.00484297	0.0798558
CTELG00000007865.1	812.658	-0.718735	0.25103	-2.86315	0.00419454	0.0723851
CTELG00000007952.1	46.7577	-5.23627	1.72269	-3.03959	0.00236899	0.0481305
CTELG00000008262.1	111.325	-5.09842	1.79912	-2.83383	0.00459936	0.077049
CTELG00000008270.1	5096.47	-6.95019	2.01515	-3.44897	0.000562732	0.0160386
CTELG00000008281.1	60.3078	-1.49963	0.512094	-2.92842	0.00340685	0.0622001
CTELG00000008366.1	983.528	-1.24228	0.349256	-3.55694	0.000375204	0.011665
CTELG00000008590.1	590.27	-0.556497	0.194463	-2.86172	0.0042135	0.0726248
CTELG00000009362.1	3147.58	-0.443402	0.118395	-3.74511	0.000180317	0.00640238
CTELG00000009466.1	2747.98	-0.380279	0.129545	-2.93551	0.00333002	0.0613827
CTELG00000009751.1	4433.53	-0.712629	0.254254	-2.80282	0.00506586	0.0825443
CTELG00000009980.1	88.5904	-2.68207	0.655651	-4.0907	4.30082e-05	0.00202164
CTELG00000010173.1	405.541	-6.74748	1.60633	-4.20055	2.66271e-05	0.00136135
CTELG00000010283.1	3525.34	-5.10652	1.79884	-2.83879	0.00452846	0.076267
CTELG00000010425.1	291.553	-0.919706	0.322399	-2.85269	0.00433504	0.0739587
CTELG00000010461.1	1613.87	-0.722899	0.261366	-2.76585	0.00567744	0.0898067
CTELG00000010554.1	172.317	-5.36591	1.7263	-3.10834	0.00188143	0.0403088
CTELG00000011041.1	925.989	-0.627923	0.21472	-2.92439	0.00345136	0.0627581
CTELG00000011045.3	2679.89	-0.390195	0.136765	-2.85303	0.00433046	0.0739206
CTELG00000011195.3	722.137	-0.802038	0.223752	-3.58449	0.000337741	0.010766
CTELG00000011505.1	806.438	-0.429816	0.155731	-2.75999	0.00578029	0.0906755
CTELG00000011515.1	135.714	-3.8208	1.3965	-2.73599	0.00621925	0.0953766
CTELG00000011836.1	1707.13	-5.14202	1.51289	-3.39881	0.000676804	0.0184548
CTELG00000011982.1	3403.57	-0.996667	0.25891	-3.84948	0.00011837	0.00459776
CTELG00000012327.1	705.736	-4.93714	1.67278	-2.95146	0.00316275	0.0593609
CTELG00000012383.1	764.573	-0.985987	0.360891	-2.73209	0.00629336	0.0962618
CTELG00000012478.1	904.441	-0.90652	0.256624	-3.53248	0.000411681	0.0125513
CTELG00000012487.1	2122.33	-4.49206	1.537	-2.92261	0.00347107	0.0630075
CTELG00000012512.1	1251.04	-0.474077	0.168222	-2.81817	0.00482984	0.0797645
CTELG00000012986.1	10092.9	-7.80089	1.95478	-3.99068	6.5884e-05	0.00288588
CTELG00000013339.1	3426.18	-0.647237	0.171878	-3.76567	0.000166103	0.00599912
CTELG00000013506.1	3751.06	-0.407379	0.147921	-2.75402	0.00588674	0.0916899
CTELG00000013730.1	515.275	-4.66728	1.68946	-2.76259	0.00573451	0.0903444
CTELG00000013949.1	69.3087	-4.90137	1.67774	-2.92141	0.00348453	0.0631426
CTELG00000014054.1	579.606	-7.08404	2.28003	-3.10699	0.00189004	0.0404381
CTELG00000014327.1	1070.77	-0.623297	0.21194	-2.94091	0.00327246	0.0608041
CTELG00000014397.1	1044.26	-2.13183	0.733164	-2.90771	0.00364084	0.0652988
CTELG00000014457.1	1737	-0.512657	0.182983	-2.80166	0.00508404	0.0826571
CTELG00000014461.1	951.089	-5.82749	1.53842	-3.78798	0.000151878	0.00561414
CTELG00000014776.1	2060.87	-0.497068	0.13013	-3.81979	0.000133566	0.00504985
CTELG00000014949.2	306.046	-7.87341	2.31638	-3.39901	0.000676301	0.0184548
CTELG00000015010.1	200.431	-2.76967	1.01442	-2.7303	0.00632772	0.0966466
CTELG00000015018.1	399.121	-5.37244	1.53252	-3.50563	0.000455535	0.013573
CTELG00000015019.1	2755.04	-4.79499	1.58586	-3.0236	0.00249788	0.0499481
CTELG00000015483.1	700.416	-6.55474	1.66383	-3.93954	8.16374e-05	0.003419
CTELG00000015544.1	2608.33	-0.900397	0.280786	-3.2067	0.00134265	0.0315798
CTELG00000015570.1	3979.77	-0.583877	0.18402	-3.17289	0.00150927	0.0342704
CTELG00000015917.1	2121.54	-0.549369	0.133492	-4.11538	3.86545e-05	0.0018643
CTELG00000016000.2	52.3036	-8.13768	2.58665	-3.14603	0.00165502	0.0366292
CTELG00000016569.1	10164.1	-0.490307	0.147091	-3.33337	0.000858006	0.022277
CTELG00000016657.2	348.286	-9.85946	2.71658	-3.62936	0.000284125	0.00934345
CTELG00000016787.1	2197.68	-1.07068	0.264742	-4.04423	5.24962e-05	0.00239264
CTELG00000016914.1	1564.18	-0.610039	0.184127	-3.31314	0.000922556	0.0235073
CTELG00000017044.1	1287.15	-0.582614	0.185492	-3.14091	0.00168423	0.0371187
CTELG00000017287.1	14.5819	-5.65878	1.84167	-3.07264	0.00212173	0.0443096
CTELG00000017401.1	262.154	-14.6053	2.19144	-6.66472	2.6517e-11	6.84529e-09
CTELG00000017526.1	583.895	-1.01327	0.315413	-3.21252	0.00131576	0.0310634
CTELG00000017636.1	45.6126	-4.66255	1.68079	-2.77402	0.00553684	0.0879361
CTELG00000018198.1	63.8925	-4.44517	1.51228	-2.93938	0.00328874	0.0609269
CTELG00000018571.2	205.796	-1.87851	0.470444	-3.99306	6.52265e-05	0.00286106
CTELG00000018715.1	1840.77	-0.849946	0.261836	-3.2461	0.00116996	0.0283
CTELG00000018738.4	1401.23	-1.08625	0.299615	-3.62548	0.000288427	0.00943372
CTELG00000018945.1	55.7026	-5.1154	1.59939	-3.19835	0.00138218	0.0322926
CTELG00000019008.1	181.633	-2.02866	0.65046	-3.11881	0.00181581	0.039304
CTELG00000019215.1	4476.12	-0.267504	0.0840396	-3.18307	0.00145724	0.0335241
CTELG00000019350.1	472.318	-5.16682	1.76984	-2.91937	0.00350737	0.0633978
CTELG00000019434.1	494.755	-0.846242	0.301829	-2.80371	0.00505176	0.0823926
CTELG00000019796.1	11.4508	-5.78738	2.01217	-2.87619	0.00402507	0.0699975
CTELG00000019824.1	1581.01	-0.546854	0.166777	-3.27896	0.00104192	0.0259195
CTELG00000020155.1	3522.83	-0.876249	0.274796	-3.18873	0.00142898	0.0330429
CTELG00000020160.2	50.6075	-15.8801	3.37182	-4.70966	2.48134e-06	0.000180478
CTELG00000020385.2	368.215	-1.22337	0.335055	-3.65125	0.000260965	0.00874345
CTELG00000020431.1	778.624	-0.624345	0.169666	-3.67986	0.000233366	0.00798007
CTELG00000020602.1	3504.81	-0.540951	0.13217	-4.09285	4.26106e-05	0.00200895
CTELG00000021125.1	69.0314	-2.10867	0.660305	-3.19347	0.00140573	0.0326491
CTELG00000021406.1	110.874	-4.65782	1.60792	-2.89681	0.0037698	0.0669243
CTELG00000021560.1	1820.99	-0.653564	0.209988	-3.11239	0.00185577	0.0400588
CTELG00000021679.1	13.0387	-5.57974	1.94402	-2.87021	0.00410201	0.0711392
CTELG00000021969.1	926.321	-2.61504	0.864207	-3.02595	0.00247857	0.0496564
CTELG00000022006.1	2923.36	-0.872475	0.274904	-3.17375	0.00150485	0.0342194
CTELG00000022196.1	9671.05	-3.96664	0.854107	-4.64419	3.41412e-06	0.000236512
CTELG00000022225.1	7545.32	-1.09801	0.251689	-4.36257	1.28545e-05	0.000730755
CTELG00000022331.1	1350.13	-0.814504	0.216321	-3.76526	0.000166376	0.00600212
CTELG00000022516.1	611.678	-0.43331	0.138009	-3.13973	0.00169105	0.0371913
CTELG00000022536.2	171.115	-6.47366	2.25677	-2.86855	0.00412357	0.0713951
CTELG00000022644.1	303.403	-2.21152	0.56262	-3.93075	8.46806e-05	0.00351838
CTELG00000022928.1	72.4564	-1.29916	0.422411	-3.07559	0.00210083	0.0439625
CTELG00000023065.1	76.6645	-11.849	4.20218	-2.81973	0.00480635	0.0795434
CTELG00000023078.2	104.448	-6.06193	2.03934	-2.9725	0.00295387	0.0566214
CTELG00000023101.1	10058.1	-0.419743	0.143669	-2.9216	0.0034824	0.0631403
CTELG00000023166.3	39.2959	-6.25161	2.13302	-2.93088	0.00338005	0.0619188
CTELG00000023444.1	6.47674	-5.07747	1.86829	-2.7177	0.00657369	0.099439
CTELG00000023539.1	1739.11	-0.723345	0.265522	-2.72424	0.00644502	0.0979643
CTELG00000023577.1	6915.5	-0.551215	0.19134	-2.88082	0.00396645	0.0693227
CTELG00000023631.2	537.68	-2.27192	0.793383	-2.86358	0.00418877	0.0723252
CTELG00000023792.1	549.998	-1.15402	0.400297	-2.88291	0.00394015	0.068994
CTELG00000023944.1	100.825	-6.26634	2.15936	-2.90194	0.00370863	0.0661754
CTELG00000024132.2	50.9606	-8.7268	2.5592	-3.40997	0.000649695	0.0178784
CTELG00000024401.1	152.582	-1.89353	0.644431	-2.9383	0.00330015	0.0610305
CTELG00000024619.1	799.164	-0.707255	0.229538	-3.08122	0.00206156	0.0433134
CTELG00000024757.1	278.827	-2.61067	0.878096	-2.97311	0.00294802	0.0565439
CTELG00000024870.1	27.9593	-2.67128	0.900505	-2.96643	0.0030128	0.0574365
CTELG00000025111.1	154.405	-6.35105	1.72884	-3.67358	0.000239175	0.00812349
CTELG00000025408.1	10.6474	-6.11275	1.621	-3.77097	0.000162615	0.00591308
CTELG00000025605.1	48.0964	-4.52719	1.58253	-2.86073	0.00422663	0.0726999
CTELG00000025635.1	832.712	-0.595689	0.156163	-3.81453	0.000136442	0.00512779
CTELG00000025947.1	86.8709	-5.10555	1.57938	-3.23263	0.00122654	0.0293755
CTELG00000026039.1	1890.34	-0.436265	0.155081	-2.81314	0.00490597	0.0805992
CTELG00000026061.1	5259.88	-0.228367	0.0822618	-2.77611	0.00550142	0.087476
CTELG00000026288.1	4376.55	-0.401206	0.131251	-3.05678	0.00223726	0.0460524
CTELG00000026366.2	289.307	-1.42127	0.469267	-3.0287	0.0024561	0.0493319
CTELG00000026463.1	260.304	-1.43035	0.409612	-3.49197	0.000479474	0.0140732
CTELG00000026464.1	172.092	-5.56796	2.01754	-2.75977	0.00578418	0.0906755
CTELG00000026789.1	439.995	-0.680961	0.24305	-2.80174	0.00508285	0.0826571
CTELG00000026815.5	2325.01	-0.501648	0.18323	-2.7378	0.00618517	0.0951428
CTELG00000026816.2	216.416	-15.4548	3.31599	-4.6607	3.15143e-06	0.000221049
CTELG00000026826.1	1766.68	-0.626528	0.216348	-2.89593	0.00378037	0.0669624
CTELG00000026896.1	2321.7	-0.579763	0.202651	-2.86089	0.00422456	0.0726999
CTELG00000027034.1	420.02	-0.629762	0.227321	-2.77036	0.00559939	0.0887058
CTELG00000027577.1	1338.42	-0.601382	0.142546	-4.21887	2.45528e-05	0.00127391
CTELG00000027759.2	4393.41	-0.53695	0.186102	-2.88524	0.00391118	0.0686999
CTELG00000027976.4	274.059	-8.88403	1.85307	-4.79422	1.63312e-06	0.000128906
CTELG00000028645.1	1205.93	-0.523782	0.173997	-3.01029	0.00260998	0.0514064
CTELG00000028648.1	48.6721	-2.83201	0.988932	-2.86371	0.00418714	0.0723252
CTELG00000028908.1	221.209	-5.58046	1.73597	-3.21461	0.00130623	0.0308615
CTELG00000028946.1	20.5136	-19.0452	4.14474	-4.59501	4.32721e-06	0.000287513
CTELG00000029771.1	24.2292	-2.89684	1.04902	-2.76146	0.0057543	0.0904362
CTELG00000030749.1	18.4261	-5.50707	1.6851	-3.26809	0.00108275	0.0267237
CTELG00000031133.1	13.6201	-13.7964	4.45314	-3.09813	0.00194749	0.0412469
CTELG00000031963.1	50.434	-4.96499	1.64049	-3.02652	0.00247384	0.0495934
CTELG00000032997.1	34.1006	-1.83382	0.661329	-2.77294	0.00555531	0.088185
CTELG00000033374.1	43.1124	-2.31513	0.730334	-3.16996	0.0015246	0.0345438
CTELG00000033541.1	116.187	-2.21224	0.791099	-2.79642	0.00516721	0.0833689
CTELG00000034286.1	8.12527	-14.4394	3.89813	-3.7042	0.000212061	0.00736127
CTELG00000034485.1	37.3473	-5.7372	1.6553	-3.46595	0.000528361	0.0152802
CTELG00000034575.1	835.158	-1.54083	0.552812	-2.78726	0.00531556	0.0853333
CTELG00000034908.1	46.561	-5.15557	1.87674	-2.74709	0.00601267	0.0931447
CTELG00000034934.1	7.56478	-5.24826	1.89877	-2.76404	0.00570909	0.0901028
CTELG00000036092.1	6.91629	-12.7391	4.656	-2.73605	0.00621815	0.0953766
CTELG00000036640.1	171.87	-2.977	1.09096	-2.7288	0.00635649	0.0970389
CTELG00000036782.1	4.95486	-6.02332	1.95382	-3.08284	0.00205035	0.0431354
CTELG00000037111.1	5.38334	-6.46269	1.93507	-3.33978	0.000838449	0.0218664
CTELG00000037258.1	302.814	-3.26181	1.05483	-3.09225	0.00198645	0.0419874
CTELG00000037369.1	7.19725	-5.64871	1.95025	-2.89641	0.00377462	0.0669358
