# Supplementary material for: Cell fate specification modes shape transcriptome evolution in the highly conserved spiral cleavage
Source: EMBO Rep. 2025 Sep 4;26(20):5088–114. doi: 10.1038/s44319-025-00569-4 (PMC12550047; doi:10.1038/s44319-025-00569-4)
Supplement: Supplementary file 27 — Dataset EV25 [file 44319_2025_569_MOESM27_ESM.xlsx]

## Sheet: Sheet1
Dataset EV25 – Upregulated genes between the 32- and the 16-cell stages in C. teleta.

## Sheet: Dataset EV25
Gene_ID	Basemean	log2FoldChange	lfcSE	stat	pvalue	padj
CTELG00000000029.1	2004.99	1.0759	0.299328	3.59439	0.000325147	0.0184967
CTELG00000000035.1	64.2471	2.07542	0.617934	3.35865	0.000783241	0.035331
CTELG00000000036.1	287.218	1.75857	0.509443	3.45194	0.000556581	0.0273975
CTELG00000000037.1	1157.09	1.88999	0.336273	5.62041	1.90505e-08	6.57543e-06
CTELG00000000111.2	1231.26	1.75586	0.328625	5.34305	9.13949e-08	2.30128e-05
CTELG00000000140.1	1070.36	1.72823	0.560694	3.0823	0.00205405	0.0694611
CTELG00000000141.1	101.587	3.24335	1.07177	3.02617	0.00247674	0.0783553
CTELG00000000170.1	6.91629	14.6388	4.5768	3.19848	0.00138154	0.0525242
CTELG00000000172.1	24.5427	5.33506	1.69087	3.15521	0.00160384	0.058168
CTELG00000000189.2	1135.18	0.668396	0.19908	3.35743	0.000786716	0.0354357
CTELG00000000190.1	232.432	1.20043	0.209263	5.73646	9.66735e-09	3.71214e-06
CTELG00000000212.1	219.332	3.03067	0.922689	3.28461	0.00102124	0.0425413
CTELG00000000253.1	879.196	3.12358	0.797828	3.9151	9.03651e-05	0.00692251
CTELG00000000332.1	1219.15	0.591209	0.19842	2.97958	0.00288642	0.0868441
CTELG00000000345.1	865.678	0.897571	0.234422	3.82887	0.000128733	0.00911183
CTELG00000000373.1	865.131	0.975154	0.270432	3.60591	0.00031106	0.0179614
CTELG00000000385.2	31.8699	6.11857	1.84546	3.31548	0.000914871	0.0394718
CTELG00000000392.1	347.179	1.5616	0.528754	2.95336	0.00314333	0.0920906
CTELG00000000398.1	304.449	6.69844	1.50794	4.44212	8.90774e-06	0.00100233
CTELG00000000451.2	188.464	8.45591	2.78335	3.03803	0.00238133	0.0767129
CTELG00000000453.1	386.461	4.47294	1.53336	2.91709	0.00353316	0.0993368
CTELG00000000480.1	332.25	2.6694	0.428976	6.22272	4.88618e-10	2.83205e-07
CTELG00000000490.1	386.975	2.04708	0.411413	4.97573	6.50024e-07	0.000114103
CTELG00000000522.1	1892.78	1.58699	0.383153	4.14192	3.44407e-05	0.00315816
CTELG00000000534.1	890.465	1.93877	0.366966	5.28326	1.26906e-07	3.04564e-05
CTELG00000000562.1	13878	0.644592	0.168047	3.83579	0.000125163	0.00894159
CTELG00000000571.1	58.2818	3.90314	0.867536	4.49911	6.82379e-06	0.000815642
CTELG00000000603.1	687.406	3.03319	0.627084	4.83697	1.31832e-06	0.00020662
CTELG00000000629.1	145.237	1.68363	0.368913	4.56377	5.02431e-06	0.000627406
CTELG00000000660.1	84.7532	2.27698	0.494515	4.60447	4.13525e-06	0.000531509
CTELG00000000678.1	1006.1	1.68123	0.269494	6.2385	4.41797e-10	2.60992e-07
CTELG00000000689.1	67.6256	2.16222	0.579277	3.73262	0.000189502	0.0122813
CTELG00000000709.1	1923.41	2.02053	0.636943	3.17222	0.00151278	0.0559329
CTELG00000000711.1	90.3721	2.39116	0.584041	4.09417	4.23691e-05	0.00370808
CTELG00000000733.1	210.668	1.47718	0.401817	3.67625	0.000236684	0.0144835
CTELG00000000741.1	2284.44	2.52744	0.706595	3.57692	0.000347665	0.0193127
CTELG00000000790.1	174.078	3.7804	1.16998	3.23117	0.00123286	0.0486103
CTELG00000000859.1	145.421	5.32295	1.57075	3.3888	0.000702004	0.0323846
CTELG00000000956.1	59.9756	4.96986	1.64066	3.02918	0.00245221	0.0781427
CTELG00000000993.1	87.3086	3.04786	0.640135	4.76128	1.92366e-06	0.000280061
CTELG00000000994.1	88.9897	1.42081	0.486647	2.91958	0.00350501	0.0989176
CTELG00000001065.1	348.275	3.51675	0.563114	6.24517	4.23335e-10	2.54989e-07
CTELG00000001070.1	723.395	1.46268	0.2863	5.10891	3.24027e-07	6.26024e-05
CTELG00000001079.1	312.753	1.14565	0.323184	3.54488	0.000392787	0.0211314
CTELG00000001112.1	1326.47	0.28999	0.0857308	3.38257	0.000718111	0.0329377
CTELG00000001145.1	2753.49	1.81707	0.339374	5.3542	8.59363e-08	2.21838e-05
CTELG00000001208.1	468.528	1.42731	0.383442	3.72237	0.000197358	0.0126569
CTELG00000001228.2	833.172	0.779285	0.266039	2.92922	0.00339818	0.0967626
CTELG00000001230.1	529.242	2.21536	0.427503	5.18208	2.19429e-07	4.58547e-05
CTELG00000001292.1	1058.65	1.90024	0.616305	3.08328	0.00204734	0.069341
CTELG00000001310.2	4797.55	1.01107	0.280215	3.60818	0.000308348	0.0178383
CTELG00000001319.1	438.2	3.75377	0.836921	4.48522	7.28404e-06	0.000850792
CTELG00000001343.1	187.72	2.47662	0.746402	3.31807	0.000906403	0.0392166
CTELG00000001376.1	1838.57	2.05274	0.506718	4.05106	5.09871e-05	0.00433871
CTELG00000001382.1	434.836	2.93088	0.863476	3.39428	0.000688085	0.0319294
CTELG00000001531.1	133.025	2.86993	0.687558	4.1741	2.99172e-05	0.0028191
CTELG00000001538.1	800.331	0.830122	0.273984	3.02981	0.00244705	0.0780593
CTELG00000001563.3	244.984	5.10917	1.4211	3.59522	0.000324114	0.0184724
CTELG00000001598.1	96.7769	2.06124	0.409817	5.02965	4.91373e-07	8.8791e-05
CTELG00000001601.1	336.168	1.66387	0.52514	3.16844	0.0015326	0.0564507
CTELG00000001686.1	1275.96	0.933177	0.286706	3.25483	0.00113462	0.0456208
CTELG00000001752.1	927.204	1.78997	0.427444	4.18761	2.81911e-05	0.00269782
CTELG00000001903.1	161.829	2.92891	0.936808	3.12647	0.00176916	0.0626117
CTELG00000001944.1	7.64852	5.41751	1.84816	2.9313	0.00337548	0.0964694
CTELG00000002000.1	3287.26	3.50843	0.548157	6.40041	1.54959e-10	1.03482e-07
CTELG00000002007.1	688.749	1.85624	0.367806	5.04678	4.49313e-07	8.36512e-05
CTELG00000002009.1	62.8212	3.98584	1.0468	3.80763	0.000140306	0.00975126
CTELG00000002097.1	1925.6	0.875653	0.226152	3.87197	0.000107959	0.00801061
CTELG00000002124.1	307.102	5.59457	1.66965	3.35075	0.000805942	0.0360374
CTELG00000002169.1	721.557	0.881667	0.262172	3.36293	0.000771195	0.0349415
CTELG00000002181.1	726.877	1.40879	0.320674	4.39322	1.11682e-05	0.00120378
CTELG00000002182.1	224.552	1.06296	0.362534	2.93203	0.00336758	0.0964108
CTELG00000002191.1	1526.11	0.618236	0.17488	3.5352	0.000407472	0.0216185
CTELG00000002202.1	226.693	7.09999	1.58195	4.48811	7.1858e-06	0.000847151
CTELG00000002233.1	291.113	1.97589	0.599721	3.29469	0.000985299	0.0416333
CTELG00000002284.1	303.585	5.46215	1.77903	3.07029	0.00213853	0.0713844
CTELG00000002289.1	633.09	2.71967	0.6386	4.2588	2.0553e-05	0.00207006
CTELG00000002290.1	23.1477	2.72657	0.919815	2.96426	0.00303414	0.0903157
CTELG00000002313.1	812.919	0.729778	0.246336	2.96253	0.00305126	0.0907372
CTELG00000002319.3	813.097	3.46803	1.0253	3.38246	0.000718391	0.0329377
CTELG00000002341.1	939.248	0.805212	0.211198	3.81259	0.00013752	0.00960109
CTELG00000002361.1	738.773	1.3008	0.409604	3.17575	0.00149448	0.0554454
CTELG00000002397.1	6003.28	0.571373	0.173637	3.29062	0.000999676	0.0420112
CTELG00000002440.2	161.369	2.4781	0.659593	3.75701	0.000171955	0.0113598
CTELG00000002455.1	102.186	4.91233	1.02773	4.77981	1.75464e-06	0.000259138
CTELG00000002456.1	119.464	3.09403	0.734302	4.21357	2.51367e-05	0.00245915
CTELG00000002516.1	73.7079	8.05806	1.6975	4.74703	2.06427e-06	0.000299115
CTELG00000002516.3	133.006	5.23253	1.75016	2.98974	0.00279216	0.0851761
CTELG00000002581.1	619.654	1.44867	0.31578	4.5876	4.48361e-06	0.000571503
CTELG00000002585.1	454.053	1.78004	0.306564	5.80644	6.38137e-09	2.57933e-06
CTELG00000002589.1	1093.49	0.65888	0.218441	3.01628	0.00255896	0.0798867
CTELG00000002612.1	620.232	0.86938	0.280248	3.10219	0.00192097	0.0662292
CTELG00000002673.1	172.074	2.97157	0.54131	5.4896	4.0285e-08	1.17859e-05
CTELG00000002703.1	355.317	1.30134	0.30102	4.3231	1.53853e-05	0.00159669
CTELG00000002708.1	152.758	2.13697	0.417529	5.11813	3.08584e-07	6.03783e-05
CTELG00000002721.1	107.873	5.09801	1.57493	3.23698	0.00120804	0.0480074
CTELG00000002722.1	31.5567	5.53827	1.70036	3.25711	0.00112553	0.0454663
CTELG00000002730.1	460.001	2.04712	0.498123	4.10966	3.9624e-05	0.00352601
CTELG00000002774.1	47.283	6.46895	1.74513	3.70687	0.000209836	0.0131819
CTELG00000002780.1	302.098	1.68548	0.484778	3.47681	0.000507421	0.0254282
CTELG00000002783.1	23.5827	2.31895	0.765712	3.02849	0.00245777	0.0781712
CTELG00000002808.1	282.718	3.78807	1.04869	3.6122	0.000303613	0.0176308
CTELG00000002833.2	39.6132	5.71961	1.93628	2.95392	0.00313769	0.0920906
CTELG00000002931.1	287.069	1.55648	0.414502	3.75507	0.000173296	0.0114238
CTELG00000002949.2	74.9273	17.824	2.44489	7.29034	3.09183e-13	3.39207e-10
CTELG00000002961.2	505.612	13.1053	2.9475	4.44625	8.73821e-06	0.00098983
CTELG00000003017.1	1131.15	1.81815	0.540055	3.3666	0.000761017	0.0345824
CTELG00000003136.1	415.829	1.882	0.576163	3.26643	0.00108912	0.0444313
CTELG00000003185.1	1650.35	4.14831	0.341183	12.1586	5.1626e-34	6.36686e-30
CTELG00000003186.1	6.56422	5.65449	1.92601	2.93586	0.00332625	0.0955839
CTELG00000003226.1	974.784	0.997294	0.277806	3.58989	0.000330821	0.0186468
CTELG00000003263.1	15270.1	1.03642	0.229906	4.50802	6.54359e-06	0.000785206
CTELG00000003332.1	691.961	0.902194	0.264733	3.40794	0.000654548	0.0308864
CTELG00000003378.1	1336.77	2.39114	0.660689	3.61916	0.00029556	0.0172283
CTELG00000003395.1	33.8075	2.43198	0.829833	2.93068	0.00338219	0.0964694
CTELG00000003405.1	505.005	0.71092	0.203759	3.48903	0.000484773	0.0246327
CTELG00000003428.1	531.182	1.19128	0.269458	4.42103	9.82306e-06	0.00109729
CTELG00000003488.1	61.9745	1.71809	0.512622	3.35157	0.000803536	0.0360348
CTELG00000003503.1	183.998	1.52962	0.467345	3.273	0.00106411	0.0439361
CTELG00000003646.1	841.705	3.84086	0.803876	4.77792	1.77119e-06	0.000260332
CTELG00000003725.1	41.8652	6.06786	1.73871	3.48986	0.000483266	0.0246193
CTELG00000003729.1	865.733	1.33799	0.366818	3.64756	0.000264743	0.0158531
CTELG00000003763.1	77.2597	2.63356	0.756783	3.47993	0.000501538	0.0251744
CTELG00000003814.1	3271.19	1.19938	0.263452	4.55257	5.29947e-06	0.000656429
CTELG00000003925.1	428.812	1.75829	0.333348	5.27466	1.33005e-07	3.16727e-05
CTELG00000003972.1	78.2731	3.29643	0.917733	3.59192	0.000328248	0.0186042
CTELG00000003981.1	121.614	4.47439	0.575888	7.76956	7.87617e-15	1.15213e-11
CTELG00000004008.1	207.457	2.80058	0.769646	3.63879	0.000273927	0.0163077
CTELG00000004032.1	349.412	4.23697	0.783527	5.40756	6.38892e-08	1.72159e-05
CTELG00000004077.1	633.387	0.791246	0.269218	2.93905	0.00329216	0.0949594
CTELG00000004083.1	151.838	4.11137	0.875114	4.6981	2.62596e-06	0.00036012
CTELG00000004130.1	327.261	2.72089	0.40736	6.67933	2.40038e-11	1.8907e-08
CTELG00000004143.1	75.8943	2.39736	0.759427	3.1568	0.00159512	0.0580574
CTELG00000004159.1	2493.64	1.09745	0.233186	4.70632	2.52225e-06	0.000350593
CTELG00000004172.1	2736.91	0.7387	0.162011	4.55957	5.12586e-06	0.000637495
CTELG00000004233.1	817.884	1.77014	0.263425	6.71969	1.82108e-11	1.47215e-08
CTELG00000004363.1	82.4599	4.75315	1.35778	3.50067	0.000464095	0.0238803
CTELG00000004408.1	686.653	2.09285	0.496122	4.21842	2.4602e-05	0.00242227
CTELG00000004422.1	139.974	10.4157	2.30786	4.51316	6.38695e-06	0.000769415
CTELG00000004429.1	32.8821	3.9435	0.996153	3.95873	7.53499e-05	0.00598107
CTELG00000004437.1	620.761	2.27658	0.296103	7.68846	1.48914e-14	2.07931e-11
CTELG00000004456.1	280.013	1.42415	0.323862	4.39741	1.0955e-05	0.00118914
CTELG00000004522.2	537.775	0.925905	0.279534	3.31232	0.000925254	0.039637
CTELG00000004523.1	652.492	2.21131	0.405248	5.45668	4.85107e-08	1.37982e-05
CTELG00000004625.2	506.246	6.08621	1.78775	3.40439	0.000663111	0.031147
CTELG00000004663.1	1982.13	0.733601	0.161221	4.55029	5.35709e-06	0.000658258
CTELG00000004675.1	20.1944	3.63187	1.11573	3.25514	0.00113336	0.0456208
CTELG00000004678.1	27.1416	6.17076	1.71495	3.59822	0.000320405	0.0183629
CTELG00000004679.1	226.848	0.878973	0.300296	2.92702	0.00342222	0.09725
CTELG00000004681.1	59.9954	1.31973	0.370247	3.56446	0.000364611	0.019859
CTELG00000004724.1	2709.59	0.799143	0.186662	4.28123	1.85867e-05	0.00189689
CTELG00000004744.1	2178.11	1.6813	0.358455	4.6904	2.72672e-06	0.000368996
CTELG00000004754.1	3449.8	1.82763	0.322169	5.67291	1.40396e-08	5.07391e-06
CTELG00000004809.1	17.663	2.84661	0.75244	3.78317	0.000154845	0.0105004
CTELG00000004824.1	378.337	0.665354	0.213825	3.11168	0.00186026	0.0647172
CTELG00000004836.1	48.382	2.20354	0.734056	3.00187	0.00268328	0.0827257
CTELG00000004910.1	68.0891	5.64603	1.68308	3.35458	0.000794864	0.035698
CTELG00000004939.1	558.297	0.930446	0.264401	3.51907	0.000433066	0.0226248
CTELG00000004940.2	301.563	10.2746	2.04032	5.03578	4.75897e-07	8.80667e-05
CTELG00000004963.1	1063.54	2.46024	0.4636	5.30682	1.11557e-07	2.70321e-05
CTELG00000004964.2	843.916	2.47926	0.795982	3.11472	0.00184117	0.0643447
CTELG00000004979.1	982.389	1.91112	0.284396	6.71994	1.81804e-11	1.47215e-08
CTELG00000005028.1	873.092	2.77908	0.92575	3.00198	0.0026823	0.0827257
CTELG00000005030.2	250.023	9.48189	2.57433	3.68325	0.000230281	0.0141882
CTELG00000005055.1	26.7471	6.0762	1.86077	3.26542	0.00109303	0.0444724
CTELG00000005074.1	1864.18	2.15487	0.389507	5.53229	3.16079e-08	9.88005e-06
CTELG00000005075.1	44.0523	1.66143	0.552042	3.00961	0.0026158	0.0812484
CTELG00000005090.2	1322.84	0.769004	0.228551	3.36469	0.0007663	0.034771
CTELG00000005103.1	28.1812	2.33481	0.614479	3.79966	0.000144897	0.0100025
CTELG00000005186.1	916.453	1.313	0.234698	5.59443	2.2135e-08	7.31146e-06
CTELG00000005252.1	186.331	3.55931	0.662727	5.37071	7.84284e-08	2.04173e-05
CTELG00000005284.1	288.469	0.846429	0.248958	3.39989	0.000674137	0.0315683
CTELG00000005334.1	772.147	1.43759	0.241428	5.95452	2.60835e-09	1.17832e-06
CTELG00000005371.1	530.644	0.891853	0.241531	3.6925	0.000222064	0.0138089
CTELG00000005443.1	94.4796	2.47206	0.475944	5.19402	2.05804e-07	4.3302e-05
CTELG00000005462.1	111.679	3.91632	1.08931	3.59522	0.000324119	0.0184724
CTELG00000005483.1	312.412	4.722	1.55987	3.02717	0.00246852	0.0781756
CTELG00000005701.1	422.05	2.47024	0.440887	5.60289	2.10803e-08	7.03875e-06
CTELG00000005702.1	499.623	2.47553	0.784938	3.15379	0.00161163	0.0583818
CTELG00000005705.1	937.777	2.5551	0.849279	3.00855	0.00262494	0.0813678
CTELG00000005706.1	750.063	5.10703	0.838551	6.0903	1.12697e-09	5.6753e-07
CTELG00000005708.1	677.448	6.56021	1.58694	4.13388	3.56683e-05	0.00325132
CTELG00000005715.1	350.267	4.58292	0.786147	5.82959	5.55641e-09	2.33818e-06
CTELG00000005736.3	211.233	2.30522	0.443099	5.20251	1.96619e-07	4.22339e-05
CTELG00000005853.1	208.074	1.62033	0.483547	3.35092	0.000805435	0.0360374
CTELG00000005887.1	122.092	10.2705	3.48297	2.94878	0.00319033	0.0929687
CTELG00000005887.2	474.759	8.62893	2.19437	3.9323	8.41357e-05	0.00649388
CTELG00000005909.1	1848.37	0.750329	0.220282	3.40622	0.000658701	0.0310343
CTELG00000005984.1	648.323	3.38616	1.09303	3.09797	0.00194854	0.0668497
CTELG00000006003.1	1931.34	1.75533	0.495494	3.54259	0.000396221	0.0212047
CTELG00000006102.1	1276.7	0.721974	0.148642	4.85714	1.19096e-06	0.000192203
CTELG00000006110.1	18.6117	2.43336	0.763022	3.18911	0.00142712	0.0537217
CTELG00000006133.1	324.26	5.42843	1.63203	3.32619	0.000880414	0.0385812
CTELG00000006134.1	59.582	4.94326	1.18149	4.18391	2.86535e-05	0.00273312
CTELG00000006234.1	109.18	1.86091	0.610196	3.04969	0.00229076	0.0749414
CTELG00000006283.1	362.166	0.754985	0.206539	3.65542	0.000256762	0.0155265
CTELG00000006292.1	34.8844	2.65826	0.864062	3.07647	0.00209467	0.0703236
CTELG00000006337.1	1597.15	0.818088	0.22362	3.65838	0.000253814	0.0153785
CTELG00000006379.1	1441.51	1.19686	0.297509	4.02292	5.748e-05	0.0048509
CTELG00000006383.1	1821.58	0.932534	0.189739	4.91483	8.88615e-07	0.000147553
CTELG00000006430.1	377.142	3.43123	0.694314	4.9419	7.73667e-07	0.000131305
CTELG00000006446.1	140.335	1.3158	0.438564	3.00025	0.00269755	0.0830321
CTELG00000006534.1	281.553	5.21101	1.53499	3.39482	0.000686732	0.0319149
CTELG00000006546.1	321.932	1.37489	0.460982	2.98254	0.00285871	0.0864337
CTELG00000006548.1	172.027	2.81679	0.878656	3.20579	0.00134693	0.05185
CTELG00000006659.1	9.22169	14.7473	3.84897	3.83149	0.000127369	0.00903616
CTELG00000006701.1	379.229	2.55689	0.54827	4.66356	3.10791e-06	0.000411517
CTELG00000006712.1	18.887	3.37024	0.843287	3.99655	6.42723e-05	0.00525101
CTELG00000006764.1	499.513	2.84811	0.638496	4.46065	8.17109e-06	0.000940103
CTELG00000006774.1	392.315	0.692573	0.230911	2.99931	0.00270594	0.0830408
CTELG00000006779.1	3659	2.43119	0.279823	8.6883	3.67898e-18	9.41787e-15
CTELG00000006789.1	72.4265	6.52422	1.6081	4.05709	4.96871e-05	0.00425164
CTELG00000006834.1	1087.83	2.10517	0.40297	5.22413	1.74979e-07	3.95233e-05
CTELG00000006868.1	2033.05	0.676006	0.202972	3.33054	0.000866788	0.038257
CTELG00000006907.1	409.611	1.79861	0.386432	4.6544	3.24928e-06	0.000428389
CTELG00000006913.1	84.8833	1.48993	0.448784	3.31993	0.000900415	0.0391228
CTELG00000006914.2	25.2183	7.31082	1.90274	3.84226	0.000121909	0.00872942
CTELG00000006917.1	2844.95	1.21661	0.203299	5.98433	2.17282e-09	1.02688e-06
CTELG00000006983.1	23.8527	5.73809	1.89115	3.03418	0.00241194	0.0772601
CTELG00000006999.1	585.073	1.30056	0.234452	5.54723	2.90228e-08	9.19126e-06
CTELG00000007043.1	1300.98	0.876423	0.208858	4.19626	2.71354e-05	0.00261821
CTELG00000007063.1	205.107	1.45487	0.4893	2.97336	0.00294558	0.0883644
CTELG00000007108.2	505.682	2.67076	0.860372	3.1042	0.00190796	0.0661521
CTELG00000007125.3	812.317	1.45872	0.342192	4.26287	2.01815e-05	0.00203933
CTELG00000007164.1	3247	0.817847	0.278356	2.93814	0.00330192	0.0951518
CTELG00000007196.1	88.981	2.61978	0.807907	3.24268	0.00118413	0.0472138
CTELG00000007298.1	33.9518	5.96572	1.64801	3.61995	0.000294664	0.0172087
CTELG00000007331.1	138.322	2.80104	0.7057	3.96917	7.21244e-05	0.00578483
CTELG00000007341.1	173.582	5.75919	0.713508	8.07166	6.93471e-16	1.33142e-12
CTELG00000007477.1	1206.43	3.5708	0.850854	4.19672	2.70804e-05	0.00261821
CTELG00000007502.1	378.947	1.28036	0.343792	3.72423	0.000195908	0.0126166
CTELG00000007521.1	278.213	3.06219	0.761712	4.02014	5.81637e-05	0.00486523
CTELG00000007528.1	1875.71	0.711863	0.244251	2.91447	0.00356291	0.0996805
CTELG00000007625.1	163.602	6.08908	2.04855	2.97238	0.002955	0.0885565
CTELG00000007646.1	101.379	2.0437	0.478738	4.26893	1.9641e-05	0.00199126
CTELG00000007830.1	91.0611	1.22619	0.390436	3.14057	0.00168621	0.0600913
CTELG00000007840.1	504.2	1.30881	0.412122	3.17579	0.00149429	0.0554454
CTELG00000007841.1	1896.47	1.42517	0.295122	4.8291	1.3715e-06	0.000209608
CTELG00000007842.1	4468.69	1.41302	0.39354	3.59054	0.000329995	0.0186344
CTELG00000007878.1	28.972	3.99932	1.24362	3.21587	0.00130048	0.0504805
CTELG00000007883.1	52.8913	4.01003	0.811618	4.94079	7.78054e-07	0.000131324
CTELG00000007884.1	55.0506	3.67967	0.788962	4.66394	3.10218e-06	0.000411517
CTELG00000007887.1	93.8332	2.14532	0.482028	4.45061	8.56269e-06	0.000977834
CTELG00000007917.1	2235.53	2.68344	0.404459	6.63463	3.25308e-11	2.43735e-08
CTELG00000007935.1	147.097	3.18903	0.935012	3.41069	0.00064799	0.0306712
CTELG00000007967.1	95.9666	3.68256	0.871634	4.22489	2.39054e-05	0.00236887
CTELG00000007976.1	97.9361	4.87344	1.56305	3.1179	0.00182142	0.0640186
CTELG00000007978.1	318.544	2.16903	0.464981	4.66476	3.08973e-06	0.000411517
CTELG00000007987.1	1660.27	1.09012	0.330062	3.30277	0.000957349	0.0406736
CTELG00000008052.1	614.927	3.71919	0.624269	5.95767	2.55853e-09	1.17307e-06
CTELG00000008053.2	390.263	5.22925	1.33823	3.9076	9.32174e-05	0.00710557
CTELG00000008095.1	1429.46	1.10215	0.343746	3.2063	0.00134453	0.0518224
CTELG00000008149.1	783.36	0.864455	0.170671	5.06502	4.08357e-07	7.6959e-05
CTELG00000008173.1	10.8356	5.41128	1.66857	3.24307	0.00118249	0.0472138
CTELG00000008214.1	2876.91	1.31617	0.432387	3.04396	0.00233489	0.0758197
CTELG00000008218.1	711.91	1.48292	0.500823	2.96097	0.00306668	0.0909319
CTELG00000008259.1	233.593	3.34134	0.936101	3.56942	0.000357771	0.019696
CTELG00000008276.2	54.0514	4.68924	1.59718	2.93595	0.00332532	0.0955839
CTELG00000008295.1	298.46	3.637	1.06368	3.41926	0.000627926	0.0300456
CTELG00000008349.1	65.0542	5.86679	1.17956	4.97372	6.56814e-07	0.00011464
CTELG00000008350.1	79.6417	8.65854	1.72047	5.03266	4.83715e-07	8.8791e-05
CTELG00000008410.1	104.781	4.05016	0.611731	6.62081	3.57225e-11	2.59353e-08
CTELG00000008420.1	1076.67	0.771625	0.216373	3.56619	0.000362215	0.019834
CTELG00000008459.1	2080.62	1.11995	0.381635	2.93462	0.00333956	0.0958766
CTELG00000008472.1	351.2	3.48628	0.439721	7.92839	2.22012e-15	4.01176e-12
CTELG00000008473.1	60.2475	4.4613	0.981389	4.5459	5.47015e-06	0.00066418
CTELG00000008487.1	659.041	3.31276	0.941672	3.51796	0.000434877	0.0226808
CTELG00000008515.1	879.8	0.935993	0.316909	2.95351	0.00314182	0.0920906
CTELG00000008520.2	2748.72	2.96838	0.936097	3.17102	0.00151907	0.056087
CTELG00000008571.1	967.787	1.141	0.358649	3.18139	0.00146568	0.0545749
CTELG00000008805.1	1357.64	1.16767	0.280354	4.16499	3.11367e-05	0.00289845
CTELG00000008823.2	296.618	2.0125	0.684522	2.94001	0.00328197	0.0948026
CTELG00000008866.1	109.206	1.82789	0.520292	3.51319	0.000442755	0.0230197
CTELG00000008895.1	729.428	1.40348	0.406172	3.45539	0.000549493	0.0271818
CTELG00000008907.1	72.2713	1.94086	0.523412	3.7081	0.00020882	0.0131819
CTELG00000008916.1	652.374	1.64016	0.276476	5.93239	2.98559e-09	1.29175e-06
CTELG00000008921.1	241.121	2.09065	0.70034	2.98519	0.00283402	0.0861112
CTELG00000008959.1	60.076	3.81413	0.984071	3.87587	0.000106243	0.00790235
CTELG00000009084.1	903.586	1.33172	0.441971	3.01315	0.00258553	0.0804493
CTELG00000009105.1	381.992	1.13846	0.289116	3.93771	8.22613e-05	0.00639743
CTELG00000009125.1	413.942	0.72868	0.247248	2.94716	0.00320703	0.093116
CTELG00000009146.1	507.036	1.24294	0.373048	3.33184	0.000862754	0.0381337
CTELG00000009152.1	1353.02	0.628539	0.201792	3.11479	0.00184077	0.0643447
CTELG00000009167.1	3300.69	1.61516	0.310504	5.20173	1.97446e-07	4.22339e-05
CTELG00000009172.1	741.102	0.704541	0.238614	2.95264	0.00315073	0.0920906
CTELG00000009213.1	61.0293	5.12265	1.61851	3.16504	0.0015506	0.0568798
CTELG00000009233.2	579.991	10.507	1.58134	6.64437	3.04525e-11	2.33868e-08
CTELG00000009273.1	64.2554	2.71124	0.563808	4.8088	1.51838e-06	0.000227528
CTELG00000009366.1	276.498	3.98091	1.26417	3.14902	0.00163818	0.0590647
CTELG00000009522.1	982.048	0.661476	0.213569	3.09724	0.0019533	0.0668517
CTELG00000009532.1	2161.94	0.537079	0.177075	3.03307	0.00242082	0.0774636
CTELG00000009541.1	324.667	0.937973	0.246004	3.81283	0.000137383	0.00960109
CTELG00000009553.1	345.86	1.25921	0.305064	4.12769	3.66427e-05	0.00333025
CTELG00000009554.1	886.751	1.68125	0.408855	4.1121	3.9208e-05	0.00351146
CTELG00000009638.1	87.4337	1.61274	0.451914	3.56868	0.00035878	0.0197162
CTELG00000009655.1	153.65	5.86181	1.49565	3.91925	8.88249e-05	0.00682153
CTELG00000009682.1	1177.01	0.625591	0.176542	3.54357	0.000394747	0.0211627
CTELG00000009707.1	2150.75	2.19509	0.570018	3.85091	0.000117681	0.00850595
CTELG00000009753.1	3347.29	1.55193	0.253726	6.11657	9.56092e-10	4.978e-07
CTELG00000009774.1	9.54419	6.16502	2.03613	3.02782	0.00246329	0.0781712
CTELG00000009808.1	1244.13	1.75016	0.527255	3.31939	0.000902146	0.0391427
CTELG00000009809.1	16.9426	4.09411	0.928441	4.40966	1.03533e-05	0.00114817
CTELG00000009860.1	793.283	1.41567	0.395677	3.57784	0.000346452	0.0193127
CTELG00000009871.1	843.765	1.74475	0.508421	3.43171	0.000599796	0.0291999
CTELG00000009872.1	1601.79	2.17065	0.354218	6.128	8.89881e-10	4.7539e-07
CTELG00000009872.3	68.0849	8.82143	2.4595	3.58667	0.000334928	0.0188093
CTELG00000009913.1	483.674	1.61774	0.488521	3.3115	0.00092797	0.0396472
CTELG00000009923.1	865.263	0.779027	0.161174	4.83344	1.34194e-06	0.000208453
CTELG00000009951.1	480.025	1.14484	0.305508	3.74733	0.00017873	0.0116569
CTELG00000009952.1	1164.73	1.64785	0.142855	11.5351	8.77664e-31	6.74024e-27
CTELG00000009959.1	82.1762	3.2269	1.05907	3.04692	0.00231198	0.0754747
CTELG00000009969.1	250.324	4.72679	1.57087	3.00903	0.00262083	0.0813224
CTELG00000009980.1	88.5904	2.3563	0.657742	3.58241	0.000340442	0.0190146
CTELG00000009989.1	483.812	3.5898	0.46891	7.65562	1.92381e-14	2.56945e-11
CTELG00000010028.1	51.9809	4.02538	0.766787	5.24968	1.52366e-07	3.54587e-05
CTELG00000010037.1	15.9745	2.45018	0.82022	2.98722	0.00281524	0.0857099
CTELG00000010064.1	1212.21	3.23512	1.05988	3.05233	0.00227069	0.0745229
CTELG00000010106.1	473.591	6.35192	1.59157	3.99097	6.58027e-05	0.0053476
CTELG00000010158.1	947.492	1.31058	0.23992	5.46258	4.69261e-08	1.34722e-05
CTELG00000010161.1	1559.36	0.669526	0.153462	4.36281	1.28402e-05	0.00135545
CTELG00000010173.1	405.541	7.76987	1.59527	4.87057	1.11275e-06	0.000183777
CTELG00000010194.1	17.4449	6.81215	1.87471	3.63371	0.000279379	0.016568
CTELG00000010276.1	15307.7	0.474378	0.154296	3.07447	0.00210876	0.0706423
CTELG00000010329.1	84.3121	1.78112	0.506991	3.51312	0.000442874	0.0230197
CTELG00000010345.1	422.045	0.909044	0.284997	3.18967	0.00142437	0.0536873
CTELG00000010378.1	12.7062	5.24196	1.14629	4.57299	4.80811e-06	0.000603963
CTELG00000010379.1	5972.9	1.4479	0.396941	3.64764	0.000264655	0.0158531
CTELG00000010452.1	1176.11	1.38972	0.35217	3.94616	7.94146e-05	0.00623922
CTELG00000010510.2	1190.11	1.08677	0.24671	4.40505	1.0576e-05	0.00116031
CTELG00000010582.1	290.711	6.43686	1.54499	4.16627	3.09622e-05	0.00289097
CTELG00000010604.1	292.398	5.92651	1.55144	3.82002	0.000133443	0.00935898
CTELG00000010644.1	172.539	1.12157	0.290675	3.85851	0.000114083	0.00830451
CTELG00000010733.1	786.183	3.17238	0.545613	5.81434	6.08749e-09	2.49335e-06
CTELG00000010750.1	1127.77	0.962268	0.240111	4.00759	6.13418e-05	0.0050519
CTELG00000010758.1	2957.65	1.08516	0.179418	6.0482	1.46473e-09	7.25724e-07
CTELG00000010759.2	132.352	1.11323	0.37663	2.95578	0.00311879	0.0917682
CTELG00000010780.1	102.593	4.32119	0.755392	5.72047	1.06233e-08	3.97971e-06
CTELG00000010800.1	175.122	5.54133	1.10154	5.03055	4.89074e-07	8.8791e-05
CTELG00000010853.1	167.334	1.32972	0.389849	3.41087	0.000647569	0.0306712
CTELG00000010879.1	2058.17	0.859612	0.161876	5.31033	1.09428e-07	2.70321e-05
CTELG00000010905.1	121.223	4.14769	0.869354	4.771	1.83312e-06	0.00026815
CTELG00000010923.1	1289.21	0.628145	0.213446	2.94288	0.00325178	0.0942373
CTELG00000010955.1	47.8344	5.98047	1.95069	3.06583	0.00217066	0.0718667
CTELG00000010960.1	216.702	0.839163	0.266558	3.14814	0.00164312	0.0591111
CTELG00000011003.1	1151.78	0.496943	0.169483	2.93211	0.00336669	0.0964108
CTELG00000011125.1	84.9594	1.25487	0.4239	2.96031	0.00307332	0.0910407
CTELG00000011230.1	14.6306	14.3515	2.60051	5.51872	3.41475e-08	1.03859e-05
CTELG00000011244.1	1806.08	1.28029	0.244283	5.24103	1.59686e-07	3.65911e-05
CTELG00000011280.2	73.25	4.87185	1.53791	3.16784	0.00153577	0.0564999
CTELG00000011303.1	301.043	5.41096	1.15531	4.68356	2.8194e-06	0.000378206
CTELG00000011500.1	71.6416	3.40291	0.756704	4.49702	6.89135e-06	0.000820525
CTELG00000011526.1	234.055	2.7051	0.890045	3.03929	0.00237136	0.0766602
CTELG00000011566.1	365.797	3.80809	0.908382	4.19216	2.76306e-05	0.00265245
CTELG00000011570.1	1423.36	0.603492	0.184524	3.27053	0.00107347	0.0440151
CTELG00000011571.1	487.357	0.784215	0.195126	4.01902	5.84417e-05	0.00486523
CTELG00000011598.1	3449.46	2.80326	0.910335	3.07938	0.00207435	0.0698129
CTELG00000011643.1	92.8588	2.62843	0.65972	3.98417	6.77166e-05	0.00545981
CTELG00000011676.1	134.929	1.75121	0.478444	3.66021	0.000252005	0.0152991
CTELG00000011680.1	353.166	1.52063	0.440567	3.45153	0.000557421	0.0273975
CTELG00000011691.1	255.225	5.39778	1.5413	3.50209	0.000461622	0.0237929
CTELG00000011715.1	2507.41	3.32398	0.760095	4.37311	1.22488e-05	0.00129748
CTELG00000011781.1	508.434	1.51965	0.471301	3.22437	0.00126249	0.0494674
CTELG00000011798.1	1253.04	0.418436	0.122754	3.40875	0.000652622	0.0308429
CTELG00000011810.1	531.571	2.02841	0.547127	3.70738	0.000209415	0.0131819
CTELG00000011820.1	44.2988	4.43577	0.790171	5.61367	1.98074e-08	6.76071e-06
CTELG00000011829.1	594.889	2.12284	0.581044	3.6535	0.000258694	0.0156126
CTELG00000011830.1	258.421	1.74501	0.427486	4.08203	4.46432e-05	0.003896
CTELG00000011885.1	505.771	3.68855	0.778349	4.73895	2.14831e-06	0.000306949
CTELG00000011921.2	10059	0.618066	0.172785	3.57707	0.000347463	0.0193127
CTELG00000011943.1	941.908	7.08188	0.846999	8.36115	6.21111e-17	1.36285e-13
CTELG00000012087.1	882.328	2.03815	0.368674	5.52832	3.23318e-08	9.93201e-06
CTELG00000012098.1	1065.48	0.888965	0.166347	5.34405	9.08925e-08	2.30128e-05
CTELG00000012101.1	379.782	1.16089	0.33504	3.46493	0.000530361	0.0264483
CTELG00000012146.1	68.8976	3.07449	0.739807	4.1558	3.24151e-05	0.00299027
CTELG00000012190.1	23.2094	6.8242	1.81298	3.76407	0.000167168	0.0111852
CTELG00000012206.2	250.627	2.43103	0.51822	4.69112	2.71713e-06	0.000368996
CTELG00000012241.1	280.004	3.01432	0.641461	4.69915	2.61241e-06	0.000359868
CTELG00000012290.1	576.571	2.18499	0.453702	4.81592	1.46526e-06	0.000220644
CTELG00000012307.1	127.983	6.70886	1.12961	5.93908	2.8662e-09	1.25781e-06
CTELG00000012395.1	88.6997	2.56104	0.810057	3.16155	0.00156932	0.0573221
CTELG00000012451.1	2203.52	0.979021	0.265856	3.68253	0.000230933	0.0141882
CTELG00000012453.1	1147.64	1.09565	0.370824	2.95465	0.00313025	0.0920173
CTELG00000012454.1	1701.58	1.71488	0.316393	5.42008	5.95708e-08	1.61943e-05
CTELG00000012469.1	26.8742	6.26376	1.59694	3.92235	8.76885e-05	0.00675113
CTELG00000012505.1	27.1727	3.21419	0.93092	3.4527	0.000555008	0.0273744
CTELG00000012508.1	57.0107	3.14835	0.928199	3.3919	0.000694108	0.0321604
CTELG00000012521.1	733.069	4.64248	1.49834	3.09842	0.00194556	0.0668497
CTELG00000012526.1	124.597	1.45016	0.493695	2.93735	0.00331031	0.0953039
CTELG00000012560.1	109.067	2.43484	0.834284	2.91847	0.00351751	0.0990417
CTELG00000012616.1	13.2197	6.3334	1.86895	3.38875	0.000702112	0.0323846
CTELG00000012636.1	12.7768	5.65756	1.87363	3.01958	0.00253129	0.0792648
CTELG00000012638.1	28.1705	2.23209	0.668035	3.34127	0.000833954	0.0370741
CTELG00000012661.1	2485.59	0.909758	0.174509	5.21325	1.85559e-07	4.08318e-05
CTELG00000012694.1	1133.88	1.05602	0.252441	4.18324	2.87378e-05	0.00273312
CTELG00000012757.1	1169.98	1.78345	0.319284	5.58578	2.32648e-08	7.52285e-06
CTELG00000012759.1	2403.47	0.586662	0.1606	3.65293	0.000259262	0.0156162
CTELG00000012844.1	111.403	5.22932	1.59909	3.27019	0.00107476	0.0440151
CTELG00000012872.1	1661.55	0.573336	0.188682	3.03864	0.00237652	0.0766853
CTELG00000012915.1	117.103	2.05502	0.597729	3.43804	0.00058594	0.0286616
CTELG00000012954.1	345.054	1.26727	0.294039	4.30987	1.6335e-05	0.00168955
CTELG00000012956.1	521.601	3.76048	0.425877	8.82997	1.04704e-18	2.92401e-15
CTELG00000012998.2	58.4518	8.36198	2.26438	3.69283	0.000221775	0.0138089
CTELG00000013020.1	355.473	2.5116	0.529764	4.74097	2.12695e-06	0.000306632
CTELG00000013031.1	606.003	1.64498	0.535517	3.07177	0.00212797	0.0711306
CTELG00000013032.1	76.5427	2.3707	0.67196	3.52804	0.000418652	0.0220593
CTELG00000013111.1	1159.21	1.36192	0.223428	6.09558	1.09039e-09	5.58259e-07
CTELG00000013165.1	30.8171	2.5806	0.797461	3.23602	0.0012121	0.0480444
CTELG00000013170.1	46.5385	5.23947	1.64408	3.18687	0.00143823	0.0538792
CTELG00000013288.1	95.2828	2.03254	0.420768	4.83055	1.36159e-06	0.000209133
CTELG00000013316.1	1103.42	1.73262	0.341303	5.07648	3.84499e-07	7.291e-05
CTELG00000013317.1	943.97	1.78137	0.467423	3.81104	0.000138383	0.00963946
CTELG00000013323.1	1185.45	1.09085	0.27498	3.96701	7.27814e-05	0.00582043
CTELG00000013326.1	991.576	3.65251	0.467314	7.81597	5.45433e-15	8.81851e-12
CTELG00000013379.1	29.1615	3.84062	1.2985	2.95773	0.00309918	0.0914542
CTELG00000013384.1	718.446	0.600435	0.190935	3.1447	0.00166255	0.0594927
CTELG00000013469.1	1293.64	1.73711	0.350717	4.95302	7.30709e-07	0.000126105
CTELG00000013514.2	29.0128	6.9069	2.06774	3.34031	0.000836845	0.0371489
CTELG00000013609.1	397.311	3.03342	0.407926	7.43619	1.03628e-13	1.22436e-10
CTELG00000013610.1	59.5882	2.67568	0.773358	3.45982	0.000540527	0.026868
CTELG00000013669.1	178.093	1.96785	0.441966	4.45248	8.48828e-06	0.000972953
CTELG00000013675.1	1420.67	1.34159	0.326489	4.10913	3.97148e-05	0.00352601
CTELG00000013727.1	880.893	1.22916	0.255947	4.8024	1.56778e-06	0.00023379
CTELG00000013739.1	1343.56	1.96091	0.488111	4.01735	5.88574e-05	0.0048866
CTELG00000013761.3	331.545	1.58755	0.514187	3.0875	0.00201846	0.068514
CTELG00000013768.1	53.0709	2.29952	0.756155	3.04107	0.00235736	0.0764628
CTELG00000013796.1	77.4033	2.43246	0.530461	4.58556	4.52775e-06	0.000574743
CTELG00000013807.1	23.3908	6.22497	1.7725	3.51197	0.000444799	0.0230807
CTELG00000013830.1	370.47	1.05366	0.353585	2.97994	0.00288303	0.0868441
CTELG00000013843.1	638.796	0.816649	0.220303	3.70693	0.000209786	0.0131819
CTELG00000013913.1	30.5585	1.76275	0.568568	3.10033	0.00193307	0.0664971
CTELG00000013922.1	677.099	2.43719	0.440643	5.531	3.1841e-08	9.88005e-06
CTELG00000013924.1	353.431	2.52644	0.480523	5.25769	1.45873e-07	3.42068e-05
CTELG00000013952.3	25.6566	6.48423	2.08919	3.1037	0.00191114	0.0661774
CTELG00000014054.1	579.606	7.34268	2.27665	3.22521	0.00125882	0.0494061
CTELG00000014097.1	1064.99	0.651845	0.212386	3.06915	0.00214672	0.0714464
CTELG00000014098.1	783.958	0.794197	0.268679	2.95593	0.00311725	0.0917682
CTELG00000014134.1	584.424	1.33661	0.348762	3.83243	0.000126882	0.00902242
CTELG00000014178.2	230.54	1.72927	0.563627	3.0681	0.00215422	0.0715672
CTELG00000014201.1	9.05551	6.70758	2.13418	3.14293	0.00167266	0.0597471
CTELG00000014301.1	2150.45	0.475437	0.143514	3.31282	0.000923602	0.039637
CTELG00000014357.1	264.97	2.73883	0.913632	2.99773	0.00271996	0.0833876
CTELG00000014434.1	1642.14	0.712657	0.193982	3.67384	0.000238934	0.0145921
CTELG00000014445.1	357.383	1.70204	0.440447	3.86434	0.000111388	0.00818595
CTELG00000014486.1	1390.7	0.793276	0.247354	3.20705	0.00134103	0.0517525
CTELG00000014638.1	89.0621	5.23689	1.70617	3.06938	0.00214502	0.0714464
CTELG00000014639.1	486.591	4.57523	1.23959	3.69093	0.000223435	0.013857
CTELG00000014704.1	48.3696	5.87617	1.72893	3.39873	0.000676988	0.0315844
CTELG00000014750.1	132.98	2.1555	0.377078	5.71633	1.08851e-08	4.02331e-06
CTELG00000014785.1	230.71	2.22875	0.681213	3.27174	0.00106888	0.044011
CTELG00000014831.1	520.727	0.707973	0.170278	4.15774	3.21414e-05	0.00297395
CTELG00000014850.1	143.283	1.50236	0.493381	3.04503	0.00232659	0.0757102
CTELG00000014874.1	1022.72	0.755581	0.231785	3.25984	0.00111475	0.0451768
CTELG00000014916.1	725.039	4.16543	0.302215	13.783	3.22575e-43	9.90919e-39
CTELG00000014949.2	306.046	8.5944	2.31344	3.71499	0.000203212	0.0129244
CTELG00000015025.1	250.435	4.80117	1.61585	2.97129	0.00296553	0.0886169
CTELG00000015100.1	808.48	2.2826	0.451729	5.05304	4.34842e-07	8.14507e-05
CTELG00000015155.1	441.955	0.929667	0.252454	3.68253	0.000230935	0.0141882
CTELG00000015179.2	48.1885	3.26406	0.769666	4.24088	2.22649e-05	0.00222787
CTELG00000015226.3	13.9453	15.4979	3.86895	4.00571	6.18312e-05	0.00507859
CTELG00000015276.1	813.352	0.628013	0.162624	3.86174	0.000112581	0.00825387
CTELG00000015283.1	81.4122	1.09103	0.345652	3.15644	0.00159706	0.0580592
CTELG00000015346.1	190.861	5.40724	1.58133	3.41943	0.000627521	0.0300456
CTELG00000015423.1	146.558	2.83023	0.800871	3.53394	0.000409413	0.0216841
CTELG00000015535.1	450.611	2.61105	0.538453	4.84916	1.23985e-06	0.000198162
CTELG00000015557.1	48.4139	2.82983	0.700744	4.03832	5.38356e-05	0.00456844
CTELG00000015583.1	524.746	1.75566	0.545384	3.21912	0.00128584	0.0502541
CTELG00000015591.1	452.656	4.99649	1.04384	4.78665	1.69591e-06	0.000251674
CTELG00000015637.1	1666.93	1.20899	0.286379	4.22165	2.42522e-05	0.00239551
CTELG00000015687.1	162.927	1.93148	0.605846	3.18807	0.00143228	0.0537217
CTELG00000015701.1	642.861	0.871099	0.29787	2.92443	0.00345087	0.097883
CTELG00000015760.1	212.204	1.61238	0.503327	3.20344	0.00135794	0.0520781
CTELG00000015765.1	73.6415	5.19517	1.73075	3.00168	0.0026849	0.0827257
CTELG00000015825.1	364.828	0.869934	0.24369	3.56983	0.000357206	0.019696
CTELG00000015839.1	1054.79	1.0353	0.193594	5.34778	8.90378e-08	2.27929e-05
CTELG00000015847.1	605.41	0.70739	0.230738	3.06578	0.00217104	0.0718667
CTELG00000015856.1	184.076	2.44422	0.594783	4.10943	3.96637e-05	0.00352601
CTELG00000016004.1	1186.96	1.91322	0.192385	9.94474	2.65864e-23	1.16673e-19
CTELG00000016064.1	5911.45	0.663526	0.184372	3.59885	0.000319628	0.0183526
CTELG00000016127.1	9.15041	6.26293	1.76596	3.54646	0.000390438	0.0210418
CTELG00000016145.1	567.654	1.06537	0.237464	4.48646	7.2415e-06	0.000849052
CTELG00000016274.1	120.227	4.2549	1.20447	3.53259	0.000411506	0.0217574
CTELG00000016278.1	15508.5	1.31404	0.279023	4.70944	2.48404e-06	0.000348435
CTELG00000016280.1	1014.8	0.796035	0.212973	3.73773	0.00018569	0.0120596
CTELG00000016288.1	61.4047	1.83816	0.581247	3.16245	0.00156449	0.0572139
CTELG00000016337.1	226.446	1.21082	0.307361	3.93941	8.16812e-05	0.00636844
CTELG00000016460.1	1005.43	1.03978	0.33901	3.0671	0.00216144	0.0717035
CTELG00000016468.1	72.3414	3.54225	1.03594	3.41934	0.000627725	0.0300456
CTELG00000016514.1	49.4925	1.91794	0.533894	3.59237	0.00032768	0.0186042
CTELG00000016537.1	5549.8	0.952559	0.180649	5.27298	1.34227e-07	3.17178e-05
CTELG00000016553.1	128.658	2.69488	0.785524	3.43068	0.000602064	0.0292639
CTELG00000016554.1	896.787	6.53066	1.52624	4.27892	1.87802e-05	0.00191029
CTELG00000016653.1	486.607	3.87897	1.19268	3.25231	0.00114473	0.0458518
CTELG00000016657.2	348.286	8.792	2.71765	3.23515	0.00121578	0.0481021
CTELG00000016677.1	246.606	4.44143	0.652884	6.8028	1.02608e-11	9.27059e-09
CTELG00000016694.1	569.869	1.98584	0.483826	4.10444	4.05295e-05	0.00358797
CTELG00000016737.1	334.562	2.00367	0.477275	4.19813	2.69125e-05	0.00261622
CTELG00000016752.1	2709	0.713365	0.224151	3.18252	0.00145998	0.0544946
CTELG00000016765.1	12.6748	4.2343	1.28756	3.28863	0.00100676	0.0421921
CTELG00000016918.1	231.326	1.50579	0.422318	3.56553	0.000363119	0.0198482
CTELG00000016950.1	274.304	1.72129	0.526398	3.26994	0.00107572	0.0440151
CTELG00000016957.1	65.8021	4.99418	1.59782	3.12562	0.00177431	0.0627216
CTELG00000016989.1	70.0941	2.13346	0.547341	3.89787	9.70419e-05	0.00734244
CTELG00000017003.2	111.42	4.21652	1.03758	4.06379	4.82826e-05	0.00416627
CTELG00000017019.1	61.111	3.23243	0.83508	3.8708	0.000108478	0.00802974
CTELG00000017028.1	126.896	3.36393	0.732706	4.59111	4.40898e-06	0.000564331
CTELG00000017049.1	61.725	4.20452	1.35757	3.0971	0.00195426	0.0668517
CTELG00000017053.1	191.936	3.05361	0.709964	4.30108	1.6997e-05	0.00175212
CTELG00000017063.1	250.945	0.87255	0.26594	3.281	0.00103441	0.0429404
CTELG00000017066.1	810.683	1.86078	0.567563	3.27855	0.00104342	0.043256
CTELG00000017076.1	9.32871	5.3882	1.84545	2.91973	0.00350337	0.0989176
CTELG00000017082.1	83.116	3.26773	0.934449	3.49696	0.0004706	0.0241341
CTELG00000017083.1	286.295	3.2845	0.523551	6.27351	3.5299e-10	2.1687e-07
CTELG00000017098.1	2600.87	2.82692	0.581288	4.8632	1.15502e-06	0.000188729
CTELG00000017105.1	17.9976	3.76502	1.00978	3.72854	0.00019259	0.012429
CTELG00000017111.1	1573.07	4.94653	1.51638	3.26207	0.00110601	0.0449411
CTELG00000017163.1	486.582	1.18991	0.329738	3.60864	0.00030781	0.0178383
CTELG00000017168.1	961.562	1.38973	0.27651	5.02596	5.00919e-07	8.99867e-05
CTELG00000017198.1	1561.34	1.43887	0.39584	3.63497	0.000278017	0.0165192
CTELG00000017223.1	79.758	3.43008	1.11297	3.08191	0.00205678	0.0694611
CTELG00000017224.1	167.629	1.92885	0.638273	3.02198	0.00251123	0.0790395
CTELG00000017226.1	2045.69	2.38032	0.785309	3.03106	0.00243695	0.0778987
CTELG00000017281.1	315.824	3.88804	0.493058	7.88557	3.13094e-15	5.3433e-12
CTELG00000017401.1	262.154	16.7971	2.1525	7.80351	6.02108e-15	9.24808e-12
CTELG00000017414.1	211.621	1.69299	0.380823	4.44561	8.76441e-06	0.00098983
CTELG00000017424.1	27.9548	2.54699	0.66092	3.85371	0.000116342	0.00842906
CTELG00000017438.1	1348.39	1.14405	0.288431	3.96646	7.29473e-05	0.00582043
CTELG00000017480.3	22.1271	18.532	4.13577	4.48091	7.43249e-06	0.000864844
CTELG00000017531.1	1431.48	1.25891	0.244294	5.15326	2.55998e-07	5.13987e-05
CTELG00000017592.1	4388.61	0.762208	0.237304	3.21195	0.00131839	0.0510072
CTELG00000017637.1	1659.61	2.69089	0.269538	9.98333	1.80305e-23	9.23131e-20
CTELG00000017643.1	21.3979	3.44775	1.09269	3.15529	0.00160337	0.058168
CTELG00000017736.1	2317.34	0.655518	0.203738	3.21745	0.00129335	0.0504193
CTELG00000017794.1	167.813	1.45643	0.384674	3.78616	0.000152994	0.0104441
CTELG00000017818.1	319.97	1.14157	0.27709	4.11984	3.79143e-05	0.00343566
CTELG00000017829.1	553.933	0.86671	0.273818	3.16527	0.00154937	0.0568798
CTELG00000017844.2	765.427	1.44498	0.414329	3.48751	0.000487532	0.024673
CTELG00000017849.1	614.387	0.99879	0.305695	3.26727	0.00108589	0.0443583
CTELG00000017913.1	485.194	2.48149	0.565185	4.39058	1.13049e-05	0.00121259
CTELG00000018035.1	764.775	2.05749	0.273085	7.53423	4.91209e-14	6.28727e-11
CTELG00000018045.1	78.1604	4.76912	1.56647	3.0445	0.00233071	0.0757639
CTELG00000018107.1	233.872	1.43792	0.359251	4.00254	6.26667e-05	0.00513349
CTELG00000018175.1	1948.41	1.56743	0.129077	12.1434	6.21783e-34	6.36686e-30
CTELG00000018203.1	465.403	1.41247	0.365001	3.86977	0.000108938	0.00804442
CTELG00000018204.1	25.8821	3.80936	1.16266	3.27642	0.00105131	0.0435246
CTELG00000018252.1	203.768	1.15418	0.352977	3.26985	0.00107605	0.0440151
CTELG00000018291.1	642.543	2.26547	0.24554	9.22649	2.79651e-20	9.54512e-17
CTELG00000018292.1	269.059	0.86363	0.279443	3.09054	0.00199794	0.0679868
CTELG00000018298.1	46.8654	8.34715	1.64227	5.08269	3.72128e-07	7.10025e-05
CTELG00000018358.1	645.476	0.51562	0.155379	3.31847	0.000905106	0.0392157
CTELG00000018359.1	531.095	1.7652	0.268707	6.56923	5.0577e-11	3.53108e-08
CTELG00000018427.1	418.767	6.0002	1.58818	3.77803	0.000158075	0.0106723
CTELG00000018428.1	40.6351	4.10563	1.3459	3.05046	0.00228492	0.0749097
CTELG00000018452.1	3897.2	0.768981	0.258076	2.97966	0.00288565	0.0868441
CTELG00000018483.1	316.778	1.60982	0.489218	3.29061	0.000999713	0.0420112
CTELG00000018488.1	790.64	0.926356	0.298496	3.10342	0.001913	0.0661774
CTELG00000018518.1	2014.9	0.76527	0.251274	3.04556	0.00232247	0.0757102
CTELG00000018522.1	4882.53	0.523713	0.141516	3.70074	0.000214971	0.0134495
CTELG00000018530.1	83.5469	1.46024	0.483304	3.02136	0.00251641	0.0790681
CTELG00000018542.1	55.6397	2.97483	0.576805	5.15743	2.50364e-07	5.09002e-05
CTELG00000018587.1	543.191	1.20596	0.32175	3.74814	0.000178152	0.011644
CTELG00000018609.1	47.5874	2.69059	0.88854	3.0281	0.00246096	0.0781712
CTELG00000018628.1	479.226	1.0187	0.300014	3.39551	0.000685012	0.0318831
CTELG00000018765.1	198.933	4.6548	1.35779	3.42822	0.000607553	0.0294376
CTELG00000018806.1	138.807	1.81486	0.501156	3.62135	0.000293072	0.0171483
CTELG00000018819.1	95.9208	7.39543	1.95405	3.78467	0.000153915	0.0104604
CTELG00000018873.1	43.9476	3.66283	0.899474	4.07219	4.65738e-05	0.00403014
CTELG00000018883.1	513.479	2.64004	0.42843	6.16213	7.17714e-10	4.00863e-07
CTELG00000018884.1	141.447	2.55327	0.499441	5.11224	3.1836e-07	6.18968e-05
CTELG00000018950.1	1926.09	1.68738	0.312437	5.40071	6.6379e-08	1.75784e-05
CTELG00000018990.1	31.11	3.08989	0.952945	3.24247	0.001185	0.0472138
CTELG00000019080.1	122.254	5.29845	1.68081	3.15231	0.00161983	0.0585481
CTELG00000019100.1	668.832	0.868818	0.291175	2.98383	0.00284661	0.0863227
CTELG00000019105.1	83.0974	2.70532	0.449116	6.02365	1.7053e-09	8.3151e-07
CTELG00000019134.3	422.405	2.04312	0.552266	3.69951	0.000216012	0.0134872
CTELG00000019134.4	824.33	1.26245	0.348524	3.62226	0.000292035	0.0171203
CTELG00000037710.1	931.685	1.15402	0.333406	3.4613	0.00053757	0.0267644
CTELG00000019281.2	27.3157	27.4511	8.28545	3.31317	0.000922439	0.039637
CTELG00000019368.1	83.4505	2.8667	0.611558	4.68753	2.76526e-06	0.00037257
CTELG00000019414.1	60.132	5.60516	1.24866	4.48893	7.15823e-06	0.000847151
CTELG00000019427.1	148.049	1.86344	0.49669	3.75172	0.000175623	0.0115277
CTELG00000019431.1	1517.21	1.12004	0.215537	5.19651	2.0307e-07	4.30214e-05
CTELG00000019438.1	265.403	1.91787	0.615494	3.11598	0.00183335	0.0642909
CTELG00000019442.1	136.691	2.55665	0.491548	5.20123	1.97978e-07	4.22339e-05
CTELG00000019448.1	51.6862	3.62179	0.769277	4.70804	2.50107e-06	0.000349229
CTELG00000019475.4	1849.04	0.808794	0.273143	2.96107	0.00306573	0.0909319
CTELG00000019558.1	125.754	2.55524	0.803275	3.18103	0.00146754	0.054578
CTELG00000019631.1	30.2286	3.7412	0.547731	6.83036	8.47001e-12	7.88455e-09
CTELG00000019666.1	168.475	3.21757	0.587808	5.47384	4.40383e-08	1.27624e-05
CTELG00000019832.2	152.349	7.04536	1.87198	3.76359	0.000167492	0.0111852
CTELG00000019884.1	31.4088	2.67942	0.747699	3.58355	0.000338959	0.0189663
CTELG00000019946.1	967.363	1.78776	0.347581	5.14344	2.69752e-07	5.38085e-05
CTELG00000019986.1	306.679	0.958521	0.321496	2.98144	0.00286897	0.0866588
CTELG00000020000.1	40.5708	3.92191	1.11158	3.52824	0.000418325	0.0220593
CTELG00000020016.2	1038.47	0.775028	0.200764	3.86039	0.000113207	0.00827377
CTELG00000020048.1	2184.49	1.32002	0.410497	3.21566	0.00130146	0.0504805
CTELG00000020058.1	57.5958	2.03153	0.61138	3.32286	0.000891	0.0388787
CTELG00000020065.1	5342.21	0.37845	0.126887	2.98257	0.00285836	0.0864337
CTELG00000020150.1	1090.1	0.900307	0.21255	4.23575	2.27795e-05	0.00227196
CTELG00000020160.2	50.6075	17.135	3.33675	5.13523	2.81806e-07	5.57621e-05
CTELG00000020371.1	122.341	2.26928	0.708151	3.20451	0.00135291	0.05195
CTELG00000020385.2	368.215	1.11163	0.334395	3.32431	0.000886388	0.0387877
CTELG00000020427.1	171.817	5.23647	1.63373	3.20522	0.00134957	0.0518867
CTELG00000020429.1	47.6781	4.6913	1.25002	3.75299	0.000174741	0.0114943
CTELG00000020470.3	1067.23	18.5089	2.62934	7.03935	1.93144e-12	1.97773e-09
CTELG00000020744.1	262.074	1.21441	0.31604	3.84259	0.000121741	0.00872942
CTELG00000020774.1	918.73	0.737309	0.211109	3.49254	0.000478445	0.0244548
CTELG00000020778.1	1600.32	1.09126	0.298043	3.6614	0.000250838	0.0152887
CTELG00000020798.1	341.323	1.97539	0.525594	3.7584	0.000171003	0.0113212
CTELG00000020816.1	1125.41	0.559543	0.164291	3.4058	0.000659702	0.0310343
CTELG00000020891.1	47.9768	3.00559	0.760993	3.94956	7.82952e-05	0.00616705
CTELG00000020955.1	833.831	0.716541	0.206693	3.4667	0.000526899	0.0263184
CTELG00000021168.1	714.822	1.75646	0.542964	3.23494	0.00121669	0.0481021
CTELG00000021229.1	512.262	1.10339	0.328451	3.35937	0.000781202	0.0352908
CTELG00000021317.1	191.829	2.43094	0.45517	5.34073	9.25732e-08	2.312e-05
CTELG00000021367.1	373.128	5.42308	1.59573	3.3985	0.000677565	0.0315844
CTELG00000021379.1	3924.28	0.884327	0.211933	4.17267	3.01053e-05	0.00282815
CTELG00000021382.1	2322.18	1.95922	0.227491	8.61231	7.16016e-18	1.69195e-14
CTELG00000021385.1	941.462	2.36567	0.562365	4.20664	2.59194e-05	0.00252767
CTELG00000021406.1	110.874	5.85565	1.55636	3.7624	0.000168289	0.0112019
CTELG00000021442.1	167.633	2.61395	0.746873	3.49986	0.000465502	0.0239126
CTELG00000021451.1	549.683	1.94717	0.403449	4.8263	1.39091e-06	0.000210705
CTELG00000021451.2	478.349	1.42207	0.287412	4.94785	7.50387e-07	0.000128777
CTELG00000021452.1	406.559	1.98542	0.409504	4.84834	1.245e-06	0.000198162
CTELG00000021468.2	921.227	1.33361	0.245497	5.43228	5.56394e-08	1.55054e-05
CTELG00000021501.1	59.6298	1.52769	0.482006	3.16944	0.00152733	0.0563242
CTELG00000021592.1	294.534	3.19299	0.521165	6.12663	8.97576e-10	4.7539e-07
CTELG00000021623.1	1098.48	1.8007	0.349223	5.15631	2.51858e-07	5.09002e-05
CTELG00000021704.1	20.7244	9.52265	2.51032	3.7934	0.000148601	0.0102122
CTELG00000021726.1	108.804	3.32012	0.909504	3.65047	0.000261763	0.015736
CTELG00000021761.1	2283.2	2.77839	0.281706	9.86273	6.03867e-23	2.31877e-19
CTELG00000021769.1	65.3716	4.37549	1.09791	3.98531	6.73932e-05	0.00544803
CTELG00000021772.1	2023.78	0.793475	0.20943	3.78873	0.00015142	0.0103827
CTELG00000021796.1	2514.89	1.3982	0.307501	4.54699	5.44183e-06	0.00066418
CTELG00000021825.1	660.603	0.641186	0.194833	3.29096	0.000998468	0.0420112
CTELG00000021870.1	1866.9	1.94807	0.214587	9.07825	1.10332e-19	3.3893e-16
CTELG00000021925.1	371.143	4.99218	1.48528	3.36111	0.000776301	0.035121
CTELG00000021933.1	2273.26	1.28186	0.233211	5.49658	3.87228e-08	1.14377e-05
CTELG00000021941.1	212.775	1.3696	0.358233	3.8232	0.000131733	0.00928146
CTELG00000021968.1	64.6297	2.70071	0.926459	2.91509	0.00355584	0.0995731
CTELG00000021969.1	926.321	2.54348	0.860066	2.95731	0.00310339	0.0914903
CTELG00000021989.1	1869.27	0.896493	0.238294	3.76213	0.000168472	0.0112019
CTELG00000022025.1	14.3099	6.51603	1.95413	3.33449	0.000854548	0.03788
CTELG00000022033.1	46.307	5.5657	1.56018	3.56735	0.000360608	0.0197813
CTELG00000022052.1	3890.61	0.949983	0.30262	3.13919	0.00169413	0.0603035
CTELG00000022101.2	57.1131	6.1206	1.94219	3.15139	0.00162495	0.0586567
CTELG00000022120.1	1751.66	0.764293	0.248285	3.07829	0.00208193	0.0699724
CTELG00000022158.1	558.408	0.994502	0.303981	3.27159	0.00106944	0.044011
CTELG00000022168.1	314.193	2.33447	0.53339	4.37666	1.2051e-05	0.00128095
CTELG00000022227.1	2557.57	1.57963	0.387436	4.07715	4.55915e-05	0.00395628
CTELG00000022228.1	28.5532	1.59347	0.511924	3.11271	0.00185377	0.0645647
CTELG00000022236.1	169.553	5.33248	1.60779	3.31665	0.000911029	0.0393613
CTELG00000022239.1	289.076	4.35611	0.86996	5.00726	5.521e-07	9.80345e-05
CTELG00000022281.1	2518.84	1.17463	0.190914	6.15269	7.61803e-10	4.1789e-07
CTELG00000022363.1	709.061	3.22219	0.640594	5.02999	4.905e-07	8.8791e-05
CTELG00000022437.1	1163.01	1.69969	0.386062	4.40264	1.0694e-05	0.00116908
CTELG00000022477.1	199.433	1.94952	0.524569	3.71642	0.000202068	0.0129051
CTELG00000022478.1	793.304	1.73314	0.320644	5.40519	6.47389e-08	1.72932e-05
CTELG00000022502.2	62.783	7.6007	1.74869	4.34652	1.38315e-05	0.00145511
CTELG00000022511.1	853.013	2.30164	0.744757	3.09045	0.0019985	0.0679868
CTELG00000022568.1	1264.21	0.455045	0.154578	2.9438	0.00324212	0.0940458
CTELG00000022590.1	71.8993	2.00298	0.502409	3.98676	6.69822e-05	0.00542909
CTELG00000022592.1	11.2845	7.25182	1.6758	4.32737	1.50901e-05	0.00157136
CTELG00000022625.1	378.236	4.92099	0.827852	5.94429	2.77666e-09	1.23618e-06
CTELG00000022655.1	32.3209	4.77074	1.55249	3.07296	0.0021195	0.0709247
CTELG00000022668.1	621.288	1.54984	0.319791	4.84643	1.25705e-06	0.000199048
CTELG00000022682.1	597.471	1.9625	0.418114	4.6937	2.68312e-06	0.000366324
CTELG00000022720.1	135.66	2.38469	0.340772	6.99788	2.59857e-12	2.49454e-09
CTELG00000022768.1	94.964	2.21019	0.496982	4.44723	8.69837e-06	0.000989649
CTELG00000022791.1	17.7642	3.96031	1.32975	2.97824	0.00289909	0.0871401
CTELG00000022840.1	1774.34	2.9355	0.622835	4.71312	2.43948e-06	0.000343755
CTELG00000022842.1	9.73489	4.13209	1.40875	2.93316	0.00335532	0.096239
CTELG00000022843.1	88.2451	2.66011	0.688142	3.86563	0.000110801	0.00816231
CTELG00000022905.1	1510.71	2.11299	0.312716	6.75689	1.40986e-11	1.23741e-08
CTELG00000022912.1	498.195	1.2176	0.384726	3.16485	0.00155165	0.0568798
CTELG00000023012.1	124.357	1.60327	0.407681	3.93267	8.40072e-05	0.00649388
CTELG00000023059.1	154.007	3.77223	1.27936	2.94853	0.00319288	0.0929687
CTELG00000023065.1	76.6645	13.0214	4.13816	3.14666	0.00165149	0.0592664
CTELG00000023123.1	533.332	1.95119	0.377893	5.16335	2.42574e-07	5.03488e-05
CTELG00000023181.1	23.3843	5.72595	1.57727	3.63029	0.000283099	0.0167241
CTELG00000023215.1	55.462	2.04605	0.64993	3.14811	0.00164331	0.0591111
CTELG00000023318.1	104.262	2.82897	0.62171	4.55031	5.35664e-06	0.000658258
CTELG00000023322.1	37.8695	4.04733	1.19791	3.37865	0.000728422	0.0333478
CTELG00000023334.1	123.473	1.42041	0.365549	3.8857	0.000102037	0.00766376
CTELG00000023396.1	776.312	0.72529	0.220667	3.28681	0.00101328	0.0423495
CTELG00000023402.1	562.418	0.721114	0.223187	3.23099	0.00123363	0.0486103
CTELG00000023423.1	1430.21	0.594798	0.174783	3.40307	0.000666323	0.0312501
CTELG00000023436.1	374.678	2.46568	0.497779	4.95335	7.29459e-07	0.000126105
CTELG00000023459.2	247.486	2.41378	0.600499	4.01962	5.82926e-05	0.00486523
CTELG00000023460.1	552.754	3.64654	0.497087	7.33582	2.20375e-13	2.50729e-10
CTELG00000023466.1	1037.29	3.35791	0.860694	3.9014	9.5638e-05	0.00727204
CTELG00000023498.1	13.5996	5.65199	1.74939	3.23084	0.00123429	0.0486103
CTELG00000023572.2	223.895	0.876935	0.218528	4.01292	5.99711e-05	0.00495229
CTELG00000023613.1	1086.94	0.51329	0.153592	3.3419	0.000832071	0.0370441
CTELG00000023616.1	2326.45	0.597206	0.170141	3.51006	0.000448002	0.0231686
CTELG00000023631.2	537.68	2.76744	0.778747	3.5537	0.000379847	0.0206158
CTELG00000023700.1	366.638	1.77664	0.554821	3.20218	0.0013639	0.0522415
CTELG00000023710.1	28.4063	3.14526	0.716464	4.38997	1.13365e-05	0.00121259
CTELG00000023711.1	142.218	1.3917	0.406611	3.42267	0.0006201	0.0298571
CTELG00000023722.1	476.885	5.19112	0.965328	5.37757	7.54979e-08	1.98224e-05
CTELG00000023732.1	1429.86	0.977522	0.163835	5.96652	2.42372e-09	1.12809e-06
CTELG00000023764.1	236.825	2.58683	0.80445	3.21565	0.00130149	0.0504805
CTELG00000023820.1	1426.44	6.024	0.923276	6.52459	6.81866e-11	4.65472e-08
CTELG00000023998.1	41.8174	4.77138	1.46296	3.26147	0.00110837	0.0449777
CTELG00000024115.1	56.3486	5.87119	1.12548	5.21659	1.8225e-07	4.08318e-05
CTELG00000024132.2	50.9606	8.25533	2.55972	3.22509	0.00125932	0.0494061
CTELG00000024256.1	112.136	3.34679	0.658163	5.08504	3.67552e-07	7.05677e-05
CTELG00000024370.1	208.191	5.96489	1.64667	3.62239	0.000291899	0.0171203
CTELG00000024392.1	37.6755	3.27684	1.0258	3.19444	0.00140102	0.052937
CTELG00000024402.1	70.1481	2.96472	0.613408	4.8332	1.34359e-06	0.000208453
CTELG00000024429.1	788.662	3.11603	0.641625	4.85646	1.19505e-06	0.000192203
CTELG00000024539.1	120.012	3.17038	0.584435	5.42469	5.80557e-08	1.59233e-05
CTELG00000024553.1	370.196	3.6709	1.13083	3.2462	0.00116957	0.0467811
CTELG00000024560.1	1202.8	1.26077	0.33979	3.71044	0.000206902	0.0131319
CTELG00000024608.1	1698.81	1.34096	0.312927	4.28522	1.82561e-05	0.00186937
CTELG00000024645.1	310.071	2.39853	0.408543	5.87094	4.33337e-09	1.84884e-06
CTELG00000024670.1	500.143	1.09382	0.284496	3.84477	0.000120664	0.00868075
CTELG00000024701.1	1736.71	0.791077	0.170579	4.63759	3.52488e-06	0.00046077
CTELG00000024726.1	955.844	5.22772	1.57839	3.31205	0.000926146	0.039637
CTELG00000024729.1	120.662	1.68999	0.530077	3.18819	0.00143168	0.0537217
CTELG00000024775.1	14.0427	4.15196	1.20955	3.43264	0.000597726	0.0291453
CTELG00000024798.1	6039.23	0.507363	0.171819	2.9529	0.00314803	0.0920906
CTELG00000024810.1	1049.68	1.17699	0.228088	5.16025	2.46623e-07	5.08457e-05
CTELG00000024851.1	98.3241	2.71612	0.70366	3.85999	0.000113391	0.00827377
CTELG00000024890.1	1034.62	3.58375	0.339885	10.544	5.41516e-26	3.32696e-22
CTELG00000024955.1	1155.67	2.42629	0.462808	5.24255	1.58374e-07	3.65795e-05
CTELG00000025005.1	265.319	2.49413	0.58202	4.28529	1.82497e-05	0.00186937
CTELG00000025021.1	1337.67	1.95805	0.625607	3.12983	0.00174905	0.0619712
CTELG00000025055.1	775.648	0.837722	0.234655	3.57002	0.000356956	0.019696
CTELG00000025111.1	154.405	8.56972	1.70959	5.01274	5.36592e-07	9.58347e-05
CTELG00000025121.1	534.839	0.705991	0.228601	3.08832	0.00201292	0.0684015
CTELG00000025165.1	291.263	1.73456	0.594229	2.91902	0.00351136	0.0989591
CTELG00000025304.1	2570.27	0.852394	0.230964	3.69058	0.000223741	0.013857
CTELG00000025322.1	816.171	3.47671	1.0804	3.21799	0.00129092	0.0503887
CTELG00000025324.1	20.4359	2.97286	0.982794	3.0249	0.00248713	0.0786031
CTELG00000025408.1	10.6474	5.2143	1.63764	3.18403	0.0014524	0.0542778
CTELG00000025605.1	48.0964	4.99403	1.56961	3.1817	0.00146412	0.0545749
CTELG00000025727.1	398.521	1.73567	0.356547	4.86801	1.1273e-06	0.000185184
CTELG00000025756.1	282.922	2.27521	0.536324	4.24223	2.21311e-05	0.00222171
CTELG00000025763.1	167.218	0.858585	0.260122	3.3007	0.000964425	0.0408637
CTELG00000025771.1	408.881	3.00097	0.766779	3.91373	9.08798e-05	0.00694462
CTELG00000025772.1	173.671	4.55714	1.27467	3.57514	0.000350036	0.0194093
CTELG00000025803.1	127.471	1.60226	0.537661	2.98005	0.00288201	0.0868441
CTELG00000025804.1	82.1499	2.3847	0.684748	3.48259	0.000496586	0.0250076
CTELG00000025841.1	250.826	1.16676	0.37473	3.11359	0.00184824	0.0644451
CTELG00000025841.2	10.6984	14.3512	4.2756	3.35654	0.000789253	0.0354979
CTELG00000025865.2	432.642	6.68947	1.76656	3.78673	0.000152641	0.0104432
CTELG00000025936.1	274.808	4.0621	0.840871	4.83082	1.35969e-06	0.000209133
CTELG00000025960.1	76.9129	2.16856	0.655634	3.30758	0.000941055	0.0401504
CTELG00000025989.1	815.118	0.854655	0.222898	3.8343	0.000125925	0.00897514
CTELG00000026005.1	11195.4	0.997364	0.171944	5.80052	6.61091e-09	2.63741e-06
CTELG00000026006.1	1071.15	1.07849	0.272633	3.95581	7.62744e-05	0.00602332
CTELG00000026148.1	87.1249	3.01422	0.863377	3.4912	0.000480851	0.024537
CTELG00000026149.1	490.73	2.91907	0.433026	6.74111	1.57185e-11	1.34127e-08
CTELG00000026162.1	250.105	5.41076	1.68495	3.21122	0.00132172	0.0510716
CTELG00000026165.1	84.9194	2.30281	0.446487	5.15761	2.50116e-07	5.09002e-05
CTELG00000026304.1	16.8815	5.4928	1.76091	3.1193	0.00181283	0.0637895
CTELG00000026328.1	879.964	1.36031	0.412347	3.29896	0.000970446	0.0410622
CTELG00000026447.1	2072.05	1.08072	0.234541	4.60778	4.06984e-06	0.000527516
CTELG00000026457.1	18.1876	3.38263	0.74409	4.546	5.46745e-06	0.00066418
CTELG00000026478.1	811.547	0.718421	0.182527	3.93596	8.2864e-05	0.00642803
CTELG00000026565.1	31.5628	4.994	1.68743	2.95953	0.00308105	0.0911566
CTELG00000026604.1	3198.5	0.771268	0.20487	3.76468	0.000166764	0.0111852
CTELG00000026614.1	20.2258	5.43834	1.8014	3.01896	0.00253646	0.0793327
CTELG00000026650.1	241.012	1.97381	0.649731	3.03789	0.00238237	0.0767129
CTELG00000026676.1	328.726	1.44067	0.484745	2.97201	0.00295859	0.0885565
CTELG00000026797.1	166.721	2.11322	0.556804	3.79527	0.000147483	0.0101582
CTELG00000026816.2	216.416	18.4795	3.29505	5.60827	2.04364e-08	6.89876e-06
CTELG00000026897.1	19.4073	3.00687	0.876674	3.42986	0.000603893	0.0293065
CTELG00000026920.1	1387.81	1.56668	0.386109	4.05761	4.95784e-05	0.00425164
CTELG00000027043.1	60.9969	6.41618	1.56693	4.09476	4.22609e-05	0.00370808
CTELG00000027131.1	176.253	4.66571	0.879247	5.30649	1.11757e-07	2.70321e-05
CTELG00000027152.1	210.672	3.62297	0.576324	6.28634	3.25033e-10	2.03769e-07
CTELG00000027230.1	1525.05	1.18464	0.268788	4.40733	1.04651e-05	0.00115225
CTELG00000027267.1	70.1893	5.14234	1.63533	3.14452	0.0016636	0.0594927
CTELG00000027328.1	17.4163	5.23457	1.77444	2.94999	0.00317784	0.0927067
CTELG00000027433.1	251.933	1.29427	0.404868	3.19678	0.00138973	0.052754
CTELG00000027451.1	112.909	3.22743	0.91282	3.53567	0.000406743	0.0216172
CTELG00000027523.1	29.6315	2.49998	0.76142	3.28331	0.00102596	0.0426472
CTELG00000027589.1	479.402	1.74396	0.507086	3.43917	0.000583494	0.0285875
CTELG00000027610.1	159.915	1.9621	0.310352	6.32216	2.57938e-10	1.65075e-07
CTELG00000027690.1	6563.47	0.919822	0.24355	3.77673	0.000158903	0.0107047
CTELG00000027798.1	215.932	1.99566	0.537125	3.71545	0.000202844	0.0129244
CTELG00000027948.1	510.026	0.792383	0.263681	3.00508	0.00265513	0.0821379
CTELG00000027976.4	274.059	10.1823	1.85058	5.50221	3.75051e-08	1.12953e-05
CTELG00000028147.1	151.488	3.16912	0.421244	7.52324	5.34334e-14	6.56568e-11
CTELG00000028164.3	100.348	4.27655	1.39621	3.06297	0.00219149	0.0723876
CTELG00000028181.1	48.7993	2.57997	0.416132	6.1999	5.64989e-10	3.21405e-07
CTELG00000028208.1	31.0763	3.02042	0.8151	3.70558	0.000210904	0.013222
CTELG00000028262.1	108.178	1.48812	0.490294	3.03517	0.00240404	0.0771679
CTELG00000028313.1	142.906	3.00567	0.903119	3.3281	0.00087442	0.0384282
CTELG00000028404.1	827.799	1.52418	0.4968	3.06799	0.00215501	0.0715672
CTELG00000028532.1	12.1612	5.0851	1.43147	3.55235	0.000381801	0.0206488
CTELG00000028582.1	33.3152	2.45696	0.622894	3.94442	7.99919e-05	0.00626855
CTELG00000028648.1	48.6721	2.87766	0.985025	2.92141	0.0034845	0.0985638
CTELG00000028661.1	17.5559	5.98008	2.00095	2.98862	0.00280244	0.0854048
CTELG00000028828.1	3062.55	2.32243	0.598668	3.87933	0.000104744	0.0078288
CTELG00000028939.1	16.6602	2.38824	0.807024	2.95932	0.00308316	0.0911566
CTELG00000028970.1	728.091	1.5219	0.504909	3.0142	0.00257658	0.0802738
CTELG00000028993.1	24.9845	6.76623	1.87899	3.60099	0.00031701	0.0182706
CTELG00000029015.1	64.5337	5.48724	0.913226	6.00863	1.87093e-09	8.98017e-07
CTELG00000029021.1	2145.84	0.830923	0.25016	3.32157	0.00089512	0.0390027
CTELG00000029094.1	42.8386	5.22662	1.73348	3.0151	0.00256893	0.0801169
CTELG00000029155.1	84.8376	3.83342	0.779281	4.91917	8.69121e-07	0.000145101
CTELG00000029278.1	68.8325	2.67265	0.736858	3.62709	0.000286628	0.0168677
CTELG00000029370.1	52.5765	3.75106	1.03349	3.62951	0.000283956	0.0167425
CTELG00000029406.1	79.8388	2.4122	0.797776	3.02366	0.00249738	0.0787649
CTELG00000029448.1	28.338	5.52975	1.35522	4.08034	4.49702e-05	0.00391343
CTELG00000029574.1	1586.49	1.05267	0.340443	3.09205	0.00198783	0.0677736
CTELG00000029670.1	3216.11	1.35101	0.279283	4.83744	1.31525e-06	0.00020662
CTELG00000029696.1	590.003	1.08526	0.18649	5.8194	5.90597e-09	2.4517e-06
CTELG00000029899.1	126.145	2.41148	0.42781	5.63681	1.73228e-08	6.18766e-06
CTELG00000029951.1	262.771	1.64049	0.476657	3.44165	0.000578171	0.0283719
CTELG00000030014.1	123.867	1.90642	0.648022	2.94191	0.00326197	0.0944433
CTELG00000030038.1	126.395	3.77848	0.653006	5.78629	7.19597e-09	2.83401e-06
CTELG00000030054.1	161.779	2.12848	0.592707	3.59112	0.000329265	0.0186274
CTELG00000030056.1	1592.24	2.09272	0.454484	4.60461	4.13249e-06	0.000531509
CTELG00000030069.1	303.496	2.0716	0.495424	4.18148	2.89618e-05	0.00274437
CTELG00000030090.1	19.0453	3.65456	1.11115	3.28899	0.00100547	0.0421921
CTELG00000030091.1	348.687	2.42747	0.540909	4.48776	7.19771e-06	0.000847151
CTELG00000030147.1	8.93313	5.77508	1.851	3.11997	0.00180867	0.0637162
CTELG00000030238.1	1202.97	3.12265	0.386466	8.08002	6.47566e-16	1.32617e-12
CTELG00000030263.1	36.8909	5.90759	1.72696	3.4208	0.000624377	0.030016
CTELG00000030320.1	19.0394	6.53921	1.65952	3.94043	8.13359e-05	0.00635766
CTELG00000030644.1	546.731	1.97496	0.59014	3.3466	0.000818089	0.0365274
CTELG00000030647.1	50.8405	3.12772	0.985989	3.17216	0.00151308	0.0559329
CTELG00000030721.1	617.591	3.42492	0.77951	4.39368	1.11446e-05	0.00120378
CTELG00000030749.1	18.4261	6.05307	1.66705	3.63101	0.000282319	0.0167101
CTELG00000030820.1	166.213	6.10494	1.51807	4.02151	5.7826e-05	0.00486523
CTELG00000030834.1	25.2436	5.5208	1.66693	3.31196	0.000926441	0.039637
CTELG00000030945.1	25.0153	4.17959	1.2199	3.42617	0.00061215	0.029567
CTELG00000031002.1	47.682	3.89278	1.2465	3.12296	0.00179043	0.0631459
CTELG00000031082.1	1987.29	3.09655	0.80277	3.85734	0.000114629	0.00832456
CTELG00000031133.1	13.6201	15.1871	4.44359	3.41775	0.000631405	0.0301651
CTELG00000031161.1	92.8716	3.06675	0.988571	3.10221	0.00192081	0.0662292
CTELG00000031427.1	66.4475	2.60993	0.709216	3.68002	0.000233215	0.0142997
CTELG00000031434.1	928.301	2.07169	0.581611	3.56198	0.00036807	0.020012
CTELG00000031499.1	61.6245	2.86208	0.695008	4.11805	3.82089e-05	0.00344205
CTELG00000031502.1	118.418	1.31604	0.436798	3.01292	0.00258745	0.0804493
CTELG00000031637.1	32.0833	3.41662	0.745506	4.58296	4.58439e-06	0.000579538
CTELG00000031860.1	245.843	1.79495	0.349599	5.13431	2.83176e-07	5.57621e-05
CTELG00000031885.1	741.03	1.87831	0.546476	3.43714	0.000587883	0.028711
CTELG00000032002.1	22.0555	3.60894	1.23776	2.91569	0.00354902	0.0995637
CTELG00000032006.1	1162.04	1.44614	0.469517	3.08005	0.00206964	0.0697886
CTELG00000032008.1	7.38438	5.2419	1.77169	2.9587	0.00308936	0.091252
CTELG00000032103.1	110.653	2.15958	0.44748	4.82609	1.3924e-06	0.000210705
CTELG00000032157.1	11.2699	7.98088	2.33098	3.42383	0.000617455	0.0297765
CTELG00000032158.1	20.4073	6.6961	1.78151	3.75867	0.000170821	0.0113212
CTELG00000032185.1	101.43	3.57394	1.12561	3.17511	0.00149777	0.0555007
CTELG00000032212.1	134.695	1.78646	0.405952	4.40066	1.07922e-05	0.00117562
CTELG00000032611.1	252.041	2.1668	0.558835	3.87735	0.0001056	0.00787359
CTELG00000032612.1	348.795	5.12385	1.686	3.03905	0.00237325	0.0766602
CTELG00000032619.1	130.517	1.28237	0.401643	3.19281	0.00140897	0.0531722
CTELG00000032639.1	149.383	2.38089	0.586252	4.0612	4.88214e-05	0.00420097
CTELG00000032682.1	411.705	1.96018	0.592845	3.30639	0.000945064	0.0402655
CTELG00000033071.1	64.8743	2.60283	0.641714	4.05607	4.99058e-05	0.00425849
CTELG00000033264.1	135.067	5.68577	1.66578	3.41328	0.000641856	0.0304748
CTELG00000033269.1	71.801	3.0378	0.645856	4.70352	2.5571e-06	0.000353836
CTELG00000033283.1	61.9982	3.87664	1.16639	3.32362	0.000888573	0.038828
CTELG00000033284.1	66.1194	2.8134	0.735039	3.82755	0.000129426	0.00913983
CTELG00000033291.1	49.3082	3.06757	1.02466	2.99373	0.00275589	0.0842369
CTELG00000033473.1	203.875	1.23464	0.364603	3.38627	0.000708504	0.0325817
CTELG00000033479.1	195.158	1.31781	0.37222	3.5404	0.000399518	0.021344
CTELG00000033545.1	25.133	4.08464	1.04758	3.8991	9.65491e-05	0.00732319
CTELG00000033656.1	245.706	1.06299	0.301799	3.52219	0.000428001	0.0225133
CTELG00000033659.1	67.6927	2.61244	0.464473	5.62452	1.86025e-08	6.49377e-06
CTELG00000033662.1	59.9308	0.849625	0.27828	3.05313	0.00226468	0.0744049
CTELG00000033753.1	373.435	1.18037	0.381528	3.0938	0.00197608	0.0674481
CTELG00000033861.1	33.1141	3.26436	1.05378	3.09777	0.00194985	0.0668497
CTELG00000034008.1	53.7192	1.93767	0.65202	2.9718	0.00296063	0.0885565
CTELG00000034045.1	307.198	3.66762	0.573778	6.39205	1.63671e-10	1.06975e-07
CTELG00000034127.1	146.296	1.48502	0.400517	3.70775	0.000209107	0.0131819
CTELG00000034288.1	43.6595	2.70807	0.769185	3.5207	0.000430406	0.0225625
CTELG00000034325.1	222.173	3.19813	0.762217	4.19582	2.71887e-05	0.00261821
CTELG00000034485.1	37.3473	6.70211	1.63423	4.10109	4.11217e-05	0.00362994
CTELG00000034492.1	800.547	3.51618	0.531271	6.61843	3.63039e-11	2.59353e-08
CTELG00000034521.1	15.4706	6.04707	1.76997	3.41648	0.000634365	0.0302594
CTELG00000034563.1	11.5919	5.95237	1.78799	3.32909	0.000871312	0.0384015
CTELG00000034611.1	49.8009	2.71144	0.857771	3.16103	0.0015721	0.0573557
CTELG00000034653.1	35.3655	6.69926	1.86778	3.58674	0.000334832	0.0188093
CTELG00000034661.1	220.934	1.90748	0.346863	5.49923	3.81454e-08	1.13766e-05
CTELG00000034676.1	39.4897	5.31926	1.74674	3.04524	0.00232494	0.0757102
CTELG00000034800.1	91.1593	1.76538	0.549066	3.21524	0.00130336	0.0504893
CTELG00000034838.1	54.8134	1.72164	0.462378	3.72344	0.000196528	0.01263
CTELG00000034860.1	426.63	1.23614	0.300494	4.11371	3.89353e-05	0.00349723
CTELG00000034908.1	46.561	6.5692	1.84269	3.56501	0.000363847	0.0198526
CTELG00000034934.1	7.56478	5.70986	1.88098	3.03558	0.00240073	0.0771423
CTELG00000035053.1	799.624	1.47368	0.387468	3.80336	0.000142749	0.00988858
CTELG00000035063.1	58.1533	1.95656	0.620683	3.15227	0.00162004	0.0585481
CTELG00000035156.1	51.9465	5.50832	1.77959	3.09527	0.00196631	0.0671891
CTELG00000035232.1	152.665	1.63549	0.394062	4.15033	3.32003e-05	0.00305353
CTELG00000035335.1	69.4789	2.66856	0.763459	3.49536	0.000473428	0.0242387
CTELG00000035379.1	100.503	1.57971	0.396889	3.98022	6.8852e-05	0.00553682
CTELG00000035391.1	754.045	3.53992	1.01572	3.48512	0.000491917	0.0248131
CTELG00000035592.1	18.5937	5.89727	1.67527	3.52019	0.000431242	0.0225678
CTELG00000035604.1	82.6045	1.84097	0.542934	3.39078	0.000696943	0.0322431
CTELG00000035842.1	155.739	4.57139	0.798401	5.72568	1.03019e-08	3.90697e-06
CTELG00000035922.1	9.84105	4.72826	1.45176	3.25691	0.00112633	0.0454663
CTELG00000036061.1	15.0808	3.21928	0.930594	3.45939	0.000541407	0.0268683
CTELG00000036092.1	6.91629	14.6388	4.5768	3.19848	0.00138154	0.0525242
CTELG00000036223.1	145.553	2.55191	0.807476	3.16035	0.00157578	0.0574217
CTELG00000036310.1	89.289	1.85506	0.490149	3.78468	0.000153908	0.0104604
CTELG00000036344.1	118.901	1.14317	0.318817	3.58565	0.000336239	0.0188484
CTELG00000036386.1	17.579	4.08049	1.38433	2.94762	0.0032023	0.0930668
CTELG00000036604.1	58.5325	1.22003	0.326001	3.74242	0.000182257	0.0118617
CTELG00000037161.1	82.5768	1.67298	0.472036	3.54418	0.000393836	0.0211508
CTELG00000037258.1	302.814	3.60682	1.04466	3.45262	0.00055517	0.0273744
CTELG00000037340.1	14.5169	3.92547	1.09073	3.59894	0.000319518	0.0183526
CTELG00000037414.1	260.768	3.11202	0.759911	4.09525	4.21721e-05	0.00370808
CTELG00000037450.1	139.29	2.6011	0.738658	3.52138	0.000429301	0.0225431
CTELG00000037716.1	98.7307	2.65545	0.71396	3.71933	0.000199751	0.0127837
