# Supplementary material for: Cell fate specification modes shape transcriptome evolution in the highly conserved spiral cleavage
Source: EMBO Rep. 2025 Sep 4;26(20):5088–114. doi: 10.1038/s44319-025-00569-4 (PMC12550047; doi:10.1038/s44319-025-00569-4)
Supplement: Supplementary file 28 — Dataset EV26 [file 44319_2025_569_MOESM28_ESM.xlsx]

## Sheet: Sheet1
Dataset EV26 – Downregulated genes between the 32- and the 16-cell stages in C. teleta.

## Sheet: Dataset EV26
Gene_ID	Basemean	log2FoldChange	lfcSE	stat	pvalue	padj
CTELG00000000101.1	1552.72	-0.383562	0.1151	-3.33241	0.000860963	0.0381094
CTELG00000000174.1	1638.42	-0.650498	0.171046	-3.80305	0.000142926	0.00988858
CTELG00000000191.2	433.17	-0.80215	0.16498	-4.86212	1.16138e-06	0.000188764
CTELG00000000316.2	247.025	-6.49352	1.84972	-3.51053	0.00044721	0.0231667
CTELG00000000437.1	2643.86	-0.705873	0.213745	-3.3024	0.000958615	0.0406736
CTELG00000000542.1	267.367	-0.780589	0.267771	-2.91514	0.0035553	0.0995731
CTELG00000000584.2	45.8762	-6.60825	1.89424	-3.4886	0.000485561	0.0246327
CTELG00000000735.1	24.0892	-3.4295	1.05258	-3.25818	0.00112128	0.0453814
CTELG00000000786.2	26566.1	-1.20464	0.216719	-5.55854	2.72043e-08	8.70511e-06
CTELG00000000889.1	18.689	-5.09064	1.74528	-2.9168	0.00353638	0.0993368
CTELG00000001014.1	1013.91	-0.76327	0.218803	-3.48839	0.000485935	0.0246327
CTELG00000001154.1	18.243	-4.12174	1.26216	-3.26562	0.00109226	0.0444724
CTELG00000001171.1	257.05	-1.39222	0.407751	-3.41438	0.00063927	0.030399
CTELG00000001189.3	5318.54	-6.31325	2.13788	-2.95304	0.00314657	0.0920906
CTELG00000001291.1	122.321	-4.80082	1.60051	-2.99955	0.00270375	0.0830408
CTELG00000001702.1	746.357	-1.57695	0.51962	-3.03482	0.00240682	0.0771764
CTELG00000001907.2	981.622	-1.2271	0.362205	-3.38787	0.000704373	0.0324402
CTELG00000001968.2	39.1546	-7.89295	2.645	-2.98411	0.00284407	0.0863227
CTELG00000002020.1	1622.32	-0.52208	0.12027	-4.34091	1.41897e-05	0.00148769
CTELG00000002069.1	2714.34	-1.27527	0.384971	-3.31264	0.000924201	0.039637
CTELG00000002210.2	17.5726	-18.0945	3.66548	-4.93646	7.95525e-07	0.00013354
CTELG00000002303.1	189.01	-6.55415	1.58365	-4.13863	3.49392e-05	0.00319434
CTELG00000002309.1	2228.61	-0.726331	0.231468	-3.13793	0.00170143	0.0604934
CTELG00000002543.1	235.916	-2.45923	0.729356	-3.37178	0.000746844	0.034039
CTELG00000002638.1	527.046	-0.637591	0.17944	-3.55322	0.00038054	0.0206169
CTELG00000002690.1	204.401	-4.787	1.60277	-2.9867	0.00282007	0.0857719
CTELG00000002816.1	771.036	-0.61546	0.207317	-2.96869	0.00299069	0.089282
CTELG00000002882.1	8036.44	-0.424767	0.137678	-3.08521	0.0020341	0.0689684
CTELG00000002945.1	784.181	-0.441812	0.151477	-2.91669	0.0035377	0.0993368
CTELG00000002952.1	633.532	-5.53403	1.58999	-3.48055	0.000500381	0.0251575
CTELG00000003007.1	4341.71	-0.533782	0.172107	-3.10146	0.00192567	0.066317
CTELG00000003191.1	799.733	-0.6143	0.16277	-3.77403	0.000160629	0.0107973
CTELG00000003235.2	83.1986	-19.085	4.34801	-4.38936	1.13684e-05	0.00121259
CTELG00000003606.1	3900.23	-0.672148	0.151843	-4.4266	9.57322e-06	0.00107328
CTELG00000003699.1	841.218	-0.49818	0.155658	-3.20048	0.00137197	0.0524199
CTELG00000003913.1	1149.01	-0.720648	0.197656	-3.64597	0.000266386	0.0159204
CTELG00000004033.1	37.3848	-5.08191	1.55344	-3.27138	0.00107022	0.044011
CTELG00000004042.1	284.014	-2.60742	0.870254	-2.99615	0.00273408	0.0836536
CTELG00000004069.1	391.583	-6.89967	1.7428	-3.95896	7.52777e-05	0.00598107
CTELG00000004204.2	68.8428	-5.88291	1.91293	-3.07534	0.00210261	0.0705132
CTELG00000004230.1	57.6065	-4.82813	1.59805	-3.02126	0.00251729	0.0790681
CTELG00000004490.1	2311.52	-1.07734	0.2484	-4.33711	1.44371e-05	0.00150848
CTELG00000004621.1	10.8556	-20.8578	5.56159	-3.75033	0.000176605	0.0115674
CTELG00000004684.1	1214.98	-0.719675	0.225151	-3.19641	0.0013915	0.052754
CTELG00000004768.1	788.185	-0.868241	0.191966	-4.52289	6.10001e-06	0.00073774
CTELG00000004785.1	782.977	-0.683227	0.229669	-2.97484	0.00293145	0.0880266
CTELG00000004879.1	4784.77	-0.763862	0.13367	-5.71452	1.10016e-08	4.02331e-06
CTELG00000004958.1	1685.1	-0.65389	0.177362	-3.68674	0.000227144	0.0140395
CTELG00000005397.1	387.063	-1.00814	0.306104	-3.29344	0.000989694	0.0417615
CTELG00000005498.1	874.619	-0.632047	0.178195	-3.54694	0.000389728	0.0210405
CTELG00000005726.1	317.152	-1.03123	0.340653	-3.02722	0.00246815	0.0781756
CTELG00000005914.1	174.382	-0.985042	0.321337	-3.06545	0.00217341	0.0718676
CTELG00000006038.1	503.086	-1.89531	0.584885	-3.24048	0.0011933	0.0474833
CTELG00000006444.1	380.139	-0.596789	0.197605	-3.02011	0.00252681	0.0792052
CTELG00000006612.1	720.053	-0.465756	0.155124	-3.00248	0.00267789	0.0827257
CTELG00000006625.1	770.851	-2.77626	0.910339	-3.0497	0.0022907	0.0749414
CTELG00000006688.1	607.783	-0.581687	0.193555	-3.00529	0.0026533	0.0821379
CTELG00000007220.1	1429.94	-0.593386	0.179508	-3.30563	0.000947632	0.040319
CTELG00000007387.1	44.6962	-18.922	2.69214	-7.02859	2.08635e-12	2.06744e-09
CTELG00000007391.2	335.485	-1.17484	0.348828	-3.36797	0.00075725	0.0344621
CTELG00000007416.1	14.138	-4.81427	1.64356	-2.92916	0.00339877	0.0967626
CTELG00000007877.1	79.086	-4.20052	0.950997	-4.41697	1.00095e-05	0.00111407
CTELG00000008016.4	476.399	-8.15875	1.72239	-4.73688	2.17036e-06	0.000308663
CTELG00000008024.1	117.995	-8.03875	2.32443	-3.45838	0.000543439	0.0269256
CTELG00000008395.1	10391.4	-3.04291	0.929055	-3.27528	0.00105559	0.0436429
CTELG00000008445.1	1087.85	-0.717155	0.226687	-3.16364	0.00155809	0.0570476
CTELG00000008509.1	64.3836	-5.70696	1.81479	-3.1447	0.00166255	0.0594927
CTELG00000008633.1	70.4663	-6.38848	1.52801	-4.18091	2.90348e-05	0.00274437
CTELG00000008757.3	35.8494	-6.61525	1.60625	-4.11843	3.81462e-05	0.00344205
CTELG00000009393.1	7138.76	-0.505384	0.140505	-3.59691	0.000322016	0.0184209
CTELG00000009440.1	108.478	-10.3549	3.42543	-3.02295	0.00250323	0.0788683
CTELG00000009502.1	5478.35	-0.470063	0.151526	-3.10219	0.00192096	0.0662292
CTELG00000009769.1	138.139	-0.878738	0.24005	-3.66065	0.00025158	0.0152991
CTELG00000010173.2	169.684	-6.30839	1.73074	-3.64491	0.000267488	0.0159553
CTELG00000010250.1	2330.53	-0.70358	0.240068	-2.93075	0.00338148	0.0964694
CTELG00000010258.2	20.0741	-22.099	4.23943	-5.21272	1.86088e-07	4.08318e-05
CTELG00000010320.1	400.836	-0.852969	0.273073	-3.12359	0.0017866	0.0630835
CTELG00000010836.1	54.8089	-1.91309	0.598628	-3.1958	0.00139446	0.052754
CTELG00000010899.1	2482.56	-1.19816	0.411149	-2.91417	0.00356635	0.0996859
CTELG00000011201.1	687.172	-0.518291	0.17161	-3.02018	0.00252626	0.0792052
CTELG00000011368.2	10.0117	-18.5035	4.95941	-3.73098	0.000190735	0.0123351
CTELG00000011693.1	307.939	-4.80586	1.54191	-3.11683	0.00182809	0.0641797
CTELG00000011938.2	22.6945	-17.2758	3.32081	-5.20228	1.96853e-07	4.22339e-05
CTELG00000011967.1	21.471	-5.16966	1.72514	-2.99667	0.0027295	0.0835967
CTELG00000011982.1	3403.57	-1.20187	0.259516	-4.63121	3.63532e-06	0.000473192
CTELG00000012003.2	94.5049	-19.1728	3.65912	-5.23974	1.60806e-07	3.65911e-05
CTELG00000012003.3	1130.3	-10.3552	2.48501	-4.16705	3.08567e-05	0.0028899
CTELG00000012009.1	212.243	-0.678849	0.220456	-3.07929	0.00207491	0.0698129
CTELG00000012546.1	97.287	-1.10261	0.344981	-3.19615	0.00139276	0.052754
CTELG00000012973.2	23.0012	-6.45983	2.07337	-3.11561	0.00183562	0.0642969
CTELG00000013023.1	262.267	-4.78448	1.56629	-3.05465	0.00225324	0.0741877
CTELG00000013057.1	31.3779	-7.44268	1.66322	-4.47487	7.6457e-06	0.000886295
CTELG00000013422.1	6177.27	-0.909008	0.282268	-3.22037	0.00128023	0.0500987
CTELG00000013433.1	1671.64	-0.453735	0.144145	-3.14776	0.00164524	0.0591113
CTELG00000013999.1	20.6151	-6.81302	1.98794	-3.42717	0.000609911	0.0295053
CTELG00000014184.1	448.079	-0.736533	0.252286	-2.91943	0.00350667	0.0989176
CTELG00000014258.1	62.6955	-2.39389	0.54316	-4.40734	1.04648e-05	0.00115225
CTELG00000014268.1	3806.34	-0.488025	0.165566	-2.94762	0.00320231	0.0930668
CTELG00000014327.1	1070.77	-0.701803	0.213551	-3.28635	0.00101495	0.0423619
CTELG00000014436.1	1074.25	-0.604063	0.176845	-3.41579	0.000635984	0.0302896
CTELG00000014595.1	418.198	-2.49388	0.640337	-3.89464	9.83448e-05	0.00742274
CTELG00000014648.1	2696.03	-0.396948	0.129974	-3.05406	0.00225765	0.0742533
CTELG00000014698.2	196.673	-7.99374	1.89588	-4.21638	2.4825e-05	0.00243642
CTELG00000015084.2	35.431	-3.90662	1.00402	-3.89099	9.98355e-05	0.00751678
CTELG00000015128.1	578.088	-0.850204	0.290412	-2.92757	0.00341618	0.0971683
CTELG00000015455.1	226.671	-1.07896	0.333405	-3.23618	0.0012114	0.0480444
CTELG00000015475.1	535.352	-0.713412	0.229767	-3.10493	0.00190321	0.0660619
CTELG00000015570.1	3979.77	-0.65253	0.184422	-3.53825	0.000402796	0.0214817
CTELG00000015621.1	1533.85	-0.849097	0.249789	-3.39926	0.000675683	0.0315844
CTELG00000015725.1	223.675	-1.18548	0.38765	-3.05811	0.00222739	0.0734154
CTELG00000015917.1	2121.54	-0.432395	0.134416	-3.21684	0.00129612	0.0504633
CTELG00000016005.1	2251.95	-0.433115	0.144391	-2.99959	0.00270343	0.0830408
CTELG00000016046.1	90.1181	-1.45505	0.447394	-3.25228	0.00114484	0.0458518
CTELG00000016370.1	187.191	-1.91192	0.627214	-3.04827	0.00230162	0.0752164
CTELG00000016569.1	10164.1	-0.44753	0.147176	-3.04078	0.00235967	0.0764628
CTELG00000016820.2	20.3592	-7.82263	2.38176	-3.28439	0.00102202	0.0425413
CTELG00000017044.1	1287.15	-0.596533	0.186415	-3.20003	0.00137415	0.0524379
CTELG00000017401.2	1417.69	-7.80415	1.49678	-5.21395	1.84857e-07	4.08318e-05
CTELG00000017480.2	90.1148	-7.90366	2.37544	-3.32725	0.000877091	0.0384905
CTELG00000017560.1	10751	-0.555649	0.174282	-3.18821	0.00143155	0.0537217
CTELG00000017918.1	434.342	-0.940002	0.205572	-4.57261	4.81692e-06	0.000603963
CTELG00000018137.1	134.838	-4.90324	1.66779	-2.93997	0.00328246	0.0948026
CTELG00000018302.1	10124.5	-0.551985	0.16585	-3.32821	0.000874046	0.0384282
CTELG00000018641.1	1008.82	-0.900715	0.1821	-4.94627	7.56494e-07	0.000129104
CTELG00000019353.1	50.7166	-1.4682	0.502041	-2.92446	0.00345058	0.097883
CTELG00000019436.1	5794.74	-0.368232	0.104123	-3.5365	0.00040547	0.0215869
CTELG00000020146.2	9.82912	-6.22666	1.98659	-3.13435	0.00172236	0.0610961
CTELG00000020225.2	91.8052	-6.01472	1.59197	-3.77816	0.000157989	0.0106723
CTELG00000020409.1	124.554	-5.24811	1.57018	-3.34236	0.000830706	0.037037
CTELG00000020431.1	778.624	-0.927996	0.174827	-5.30809	1.10779e-07	2.70321e-05
CTELG00000020461.1	48.1063	-3.87704	0.835611	-4.63977	3.48795e-06	0.000457891
CTELG00000020508.1	18168.4	-0.583212	0.152599	-3.82186	0.000132448	0.00931047
CTELG00000020801.2	10.4286	-19.3919	3.56763	-5.43551	5.46402e-08	1.5399e-05
CTELG00000021150.1	7.73208	-6.28735	1.89311	-3.32118	0.000896381	0.0390027
CTELG00000021240.1	552.996	-6.71322	1.50281	-4.4671	7.92868e-06	0.000915644
CTELG00000021389.1	459.905	-0.711012	0.218558	-3.25319	0.00114116	0.045824
CTELG00000021514.1	2148.37	-0.334619	0.110196	-3.03658	0.00239281	0.0769682
CTELG00000021816.1	43.4337	-5.52109	1.6791	-3.28813	0.00100855	0.0422091
CTELG00000021916.1	198.461	-1.04165	0.351357	-2.96464	0.00303039	0.0902916
CTELG00000022225.1	7545.32	-1.01195	0.252037	-4.01506	5.94295e-05	0.0049208
CTELG00000022293.1	27.9558	-2.47052	0.840353	-2.93986	0.00328363	0.0948026
CTELG00000022336.1	782.75	-5.05037	1.72843	-2.92195	0.00347852	0.0984853
CTELG00000022423.1	24.2713	-3.62169	1.211	-2.99068	0.00278361	0.0849997
CTELG00000022659.2	52.7867	-18.5751	4.82816	-3.84724	0.000119457	0.00861407
CTELG00000022771.1	19.7367	-22.0699	7.31105	-3.0187	0.00253863	0.0793327
CTELG00000022957.1	290.313	-0.992137	0.338491	-2.93106	0.00337812	0.0964694
CTELG00000023025.1	422.37	-0.924974	0.265373	-3.48556	0.000491103	0.0248128
CTELG00000023230.1	431.895	-0.519487	0.175397	-2.96177	0.00305871	0.090871
CTELG00000023677.1	198.189	-6.12485	1.52347	-4.02033	5.81175e-05	0.00486523
CTELG00000023694.1	2194.49	-0.543335	0.18584	-2.92367	0.00345929	0.0980312
CTELG00000023707.1	1193.94	-0.513603	0.16055	-3.19902	0.00137895	0.0525242
CTELG00000023954.1	561.492	-1.17047	0.24693	-4.7401	2.13611e-06	0.000306632
CTELG00000024262.1	17.3349	-5.17312	1.64688	-3.14117	0.00168272	0.0600366
CTELG00000024586.1	165.382	-5.38781	1.59737	-3.37293	0.000743716	0.0339468
CTELG00000024844.1	897.977	-0.857281	0.171531	-4.99782	5.79823e-07	0.000102365
CTELG00000024855.1	3109.9	-0.716843	0.204654	-3.50271	0.000460555	0.0237778
CTELG00000025173.1	12.1892	-5.87092	1.83425	-3.20072	0.00137086	0.0524199
CTELG00000025209.1	266.463	-1.89021	0.636783	-2.96838	0.00299377	0.089287
CTELG00000025452.4	89.4092	-10.778	1.915	-5.62817	1.82135e-08	6.43103e-06
CTELG00000025581.1	239.74	-2.98271	0.74022	-4.02949	5.58981e-05	0.0047304
CTELG00000025635.1	832.712	-0.469704	0.15746	-2.98301	0.00285432	0.0864337
CTELG00000026367.1	24.2867	-2.23343	0.727489	-3.07005	0.00214021	0.0713844
CTELG00000026699.1	267.409	-4.78327	1.55211	-3.08178	0.00205767	0.0694611
CTELG00000026815.4	86.8006	-6.9757	1.95362	-3.57065	0.000356095	0.019696
CTELG00000026815.5	2325.01	-0.714904	0.184114	-3.88295	0.000103195	0.00773186
CTELG00000026896.1	2321.7	-1.17385	0.203612	-5.76513	8.15936e-09	3.17275e-06
CTELG00000027359.1	91.8299	-2.03349	0.513815	-3.95763	7.56985e-05	0.00599325
CTELG00000027449.2	15.649	-5.82509	1.90295	-3.06109	0.00220536	0.0727674
CTELG00000027759.2	4393.41	-0.563627	0.186388	-3.02395	0.002495	0.0787649
CTELG00000027949.1	120.105	-3.34987	0.964333	-3.47377	0.000513195	0.0256756
CTELG00000027965.1	1058.15	-1.43682	0.256931	-5.59223	2.2417e-08	7.32582e-06
CTELG00000028021.1	136.158	-5.09436	1.63613	-3.11367	0.00184774	0.0644451
CTELG00000029174.1	52.7159	-22.111	5.53452	-3.99511	6.46637e-05	0.00526898
CTELG00000029468.1	200.078	-5.14865	1.69919	-3.03006	0.00244504	0.0780593
CTELG00000030162.1	88.3267	-3.60102	1.22008	-2.95146	0.00316275	0.0923542
CTELG00000030273.2	14.1565	-19.4462	3.58057	-5.43104	5.60273e-08	1.55054e-05
CTELG00000030545.1	78.8436	-3.22386	0.954858	-3.37627	0.000734745	0.0335872
CTELG00000030937.1	667.542	-0.742417	0.23883	-3.10856	0.00187999	0.0653296
CTELG00000031139.1	1892.89	-0.658694	0.217535	-3.02799	0.00246184	0.0781712
CTELG00000031184.1	6.54568	-16.5662	5.13406	-3.22673	0.00125215	0.0492509
CTELG00000031809.1	160.584	-20.7925	2.94896	-7.05079	1.77908e-12	1.88453e-09
CTELG00000032216.1	35.8943	-2.18922	0.697782	-3.13739	0.00170457	0.0605348
CTELG00000032330.1	115.15	-5.34421	1.26338	-4.23009	2.33595e-05	0.00232227
CTELG00000032502.1	6.93394	-5.76101	1.89519	-3.03981	0.00236726	0.076628
CTELG00000033859.1	54.5635	-6.03496	1.66884	-3.61627	0.00029888	0.0173888
CTELG00000034062.1	8.64268	-18.4425	4.42986	-4.16323	3.13784e-05	0.00291212
CTELG00000034669.1	6.69255	-17.4012	3.67457	-4.73558	2.18428e-06	0.000309212
CTELG00000035047.1	9.93685	-6.40036	1.96548	-3.25638	0.00112845	0.0454918
CTELG00000037175.1	26.7994	-3.84883	1.20819	-3.18561	0.00144451	0.0540487
