# Supplementary material for: Cell fate specification modes shape transcriptome evolution in the highly conserved spiral cleavage
Source: EMBO Rep. 2025 Sep 4;26(20):5088–114. doi: 10.1038/s44319-025-00569-4 (PMC12550047; doi:10.1038/s44319-025-00569-4)
Supplement: Supplementary file 29 — Dataset EV27 [file 44319_2025_569_MOESM29_ESM.xlsx]

## Sheet: Sheet1
Dataset EV27 – Upregulated genes between the 64- and the 32-cell stages in C. teleta.

## Sheet: Dataset EV27
Gene_ID	Basemean	log2FoldChange	lfcSE	stat	pvalue	padj
CTELG00000000001.1	1563.46	1.26075	0.44114	2.85794	0.00426403	0.0567694
CTELG00000000019.1	10.4942	5.71172	2.004	2.85016	0.00436975	0.0578871
CTELG00000000021.1	925.137	0.79831	0.271633	2.93893	0.00329351	0.0477738
CTELG00000000023.1	278.676	0.499469	0.189191	2.64002	0.00829013	0.0896637
CTELG00000000039.1	4488.29	0.529224	0.198889	2.6609	0.00779331	0.0862736
CTELG00000000053.1	785.157	0.764814	0.291642	2.62244	0.00873036	0.0928456
CTELG00000000089.1	2288.87	0.654878	0.241254	2.71448	0.00663802	0.0777634
CTELG00000000111.2	1231.26	1.26347	0.310513	4.06898	4.72198e-05	0.00171746
CTELG00000000118.1	254.941	3.35655	1.26078	2.66228	0.00776123	0.0860164
CTELG00000000127.1	5383.67	0.789566	0.182126	4.33528	1.45577e-05	0.000650275
CTELG00000000138.1	212.939	1.6271	0.427319	3.8077	0.000140263	0.0041707
CTELG00000000166.1	72.7839	5.13431	1.77037	2.90013	0.00373003	0.0516888
CTELG00000000169.1	249.391	1.5812	0.375806	4.20748	2.58234e-05	0.00104382
CTELG00000000179.1	576.977	1.86474	0.398939	4.67424	2.9505e-06	0.000162696
CTELG00000000212.1	219.332	2.6108	0.66443	3.92939	8.51631e-05	0.00279124
CTELG00000000231.1	107.236	2.37225	0.714753	3.31897	0.000903491	0.0184353
CTELG00000000253.1	879.196	3.48522	0.666778	5.22696	1.72322e-07	1.39242e-05
CTELG00000000285.1	858.422	0.519631	0.166925	3.11297	0.00185216	0.0313479
CTELG00000000288.2	1466.83	0.701676	0.215541	3.25542	0.00113224	0.022092
CTELG00000000309.1	400.694	1.01535	0.334793	3.03277	0.00242323	0.0380625
CTELG00000000314.1	473.598	1.3678	0.413639	3.30674	0.000943887	0.0190919
CTELG00000000345.1	865.678	0.9952	0.227481	4.37488	1.21501e-05	0.000564361
CTELG00000000352.1	113.756	1.0163	0.36947	2.75069	0.00594704	0.0720711
CTELG00000000354.1	3337.44	0.519906	0.199576	2.60506	0.00918584	0.095731
CTELG00000000356.1	423.911	2.56489	0.41305	6.20963	5.3109e-10	8.6066e-08
CTELG00000000365.1	1243.43	3.48361	0.595679	5.84813	4.97127e-09	6.04642e-07
CTELG00000000377.1	4957.84	0.483107	0.178973	2.69933	0.00694796	0.0803486
CTELG00000000392.1	347.179	1.67283	0.522861	3.19938	0.00137724	0.0254589
CTELG00000000395.1	1553.17	1.06148	0.246278	4.31007	1.63202e-05	0.000713732
CTELG00000000397.1	3374.99	0.717105	0.178244	4.02316	5.74218e-05	0.00201321
CTELG00000000414.1	888.705	0.869938	0.280685	3.09934	0.00193952	0.0324089
CTELG00000000438.1	559.085	0.482207	0.152939	3.15293	0.00161639	0.028386
CTELG00000000462.1	1557.72	0.516374	0.178481	2.89316	0.00381389	0.0523781
CTELG00000000488.2	204.945	1.32467	0.360418	3.67537	0.000237503	0.0064492
CTELG00000000489.1	786.579	1.12531	0.165207	6.8115	9.65839e-12	2.23599e-09
CTELG00000000490.1	386.975	2.81083	0.373357	7.52852	5.13177e-14	2.07908e-11
CTELG00000000507.1	145.028	1.91083	0.642743	2.97294	0.00294966	0.0440908
CTELG00000000511.1	34.6388	2.47367	0.668072	3.70269	0.000213322	0.00593193
CTELG00000000522.1	1892.78	1.27653	0.382021	3.34151	0.000833231	0.017347
CTELG00000000539.1	1583.75	0.90296	0.307171	2.9396	0.00328633	0.0477402
CTELG00000000562.1	13878	0.896869	0.16793	5.34071	9.25808e-08	8.06144e-06
CTELG00000000578.1	353.754	1.02943	0.250353	4.11192	3.92377e-05	0.00146739
CTELG00000000584.2	45.8762	7.00351	1.88982	3.70592	0.000210625	0.00587373
CTELG00000000622.1	1936.52	0.457291	0.151852	3.01143	0.00260025	0.0399837
CTELG00000000639.1	814.805	0.789767	0.225408	3.50372	0.000458808	0.010979
CTELG00000000663.1	499.163	5.03537	1.5744	3.19827	0.00138255	0.0255085
CTELG00000000675.1	6280.78	0.592159	0.16409	3.60874	0.000307683	0.00792153
CTELG00000000676.2	43.4573	7.58332	2.37044	3.19912	0.00137848	0.0254657
CTELG00000000695.1	18.5615	2.59503	0.944775	2.74672	0.00601939	0.0725795
CTELG00000000701.1	1067.21	1.37102	0.269551	5.08632	3.65077e-07	2.68244e-05
CTELG00000000702.1	353.572	1.40139	0.337393	4.15358	3.27319e-05	0.00125962
CTELG00000000733.1	210.668	1.99419	0.377054	5.28887	1.23071e-07	1.03161e-05
CTELG00000000775.2	4631.05	0.674232	0.125038	5.39223	6.95894e-08	6.30473e-06
CTELG00000000781.1	12.9121	2.18079	0.809288	2.6947	0.00704521	0.0811006
CTELG00000000800.1	1476.06	0.52781	0.201829	2.61513	0.00891932	0.0939848
CTELG00000000841.1	4084.61	0.746004	0.260521	2.86351	0.00418976	0.0561651
CTELG00000000847.1	174.831	4.29993	1.63417	2.63126	0.0085069	0.0912103
CTELG00000000983.3	100.046	6.69236	2.2235	3.00983	0.00261395	0.0401733
CTELG00000001002.1	5826.06	0.696128	0.250159	2.78274	0.00539017	0.0672215
CTELG00000001053.1	303.191	1.75767	0.486398	3.61365	0.000301915	0.00782831
CTELG00000001070.1	723.395	1.70766	0.273657	6.24015	4.37159e-10	7.164e-08
CTELG00000001081.1	37.9469	3.27749	1.15432	2.83934	0.00452073	0.0594008
CTELG00000001089.2	333.212	1.6551	0.605404	2.73387	0.00625948	0.0747317
CTELG00000001108.1	579.087	1.97449	0.287499	6.86781	6.51932e-12	1.57164e-09
CTELG00000001125.1	265.755	1.27383	0.238608	5.33861	9.36624e-08	8.12585e-06
CTELG00000001145.1	2753.49	1.27329	0.338423	3.76243	0.000168274	0.00489386
CTELG00000001152.1	201.289	1.3546	0.428779	3.15919	0.00158209	0.0279187
CTELG00000001154.1	18.243	3.40695	1.27539	2.67129	0.00755605	0.0846429
CTELG00000001189.3	5318.54	9.11203	2.1348	4.26832	1.96949e-05	0.000833817
CTELG00000001198.1	195.186	1.1267	0.30779	3.66061	0.000251614	0.00672809
CTELG00000001218.1	45.1015	2.63377	0.986727	2.6692	0.00760325	0.0849758
CTELG00000001221.2	465.418	1.23225	0.418234	2.94633	0.00321571	0.0470171
CTELG00000001228.2	833.172	1.9744	0.23314	8.4687	2.48142e-17	1.80958e-14
CTELG00000001230.1	529.242	1.33596	0.424519	3.14699	0.00164961	0.0288311
CTELG00000001236.1	2282.68	1.13225	0.216416	5.23184	1.67834e-07	1.35993e-05
CTELG00000001311.1	917.474	1.06931	0.25023	4.27331	1.92593e-05	0.000822537
CTELG00000001315.1	455.768	0.612447	0.168825	3.6277	0.00028596	0.00750806
CTELG00000001343.1	187.72	1.928	0.733456	2.62866	0.00857226	0.0916952
CTELG00000001376.1	1838.57	2.3057	0.472272	4.88215	1.04937e-06	6.61124e-05
CTELG00000001388.1	628.343	0.917935	0.156715	5.85734	4.70334e-09	5.86309e-07
CTELG00000001410.1	3564.82	0.692913	0.15261	4.54041	5.61448e-06	0.00028682
CTELG00000001424.1	3173.29	0.911669	0.18835	4.8403	1.29641e-06	8.01193e-05
CTELG00000001433.1	965.397	0.491558	0.17342	2.83449	0.00458984	0.0600115
CTELG00000001470.1	644.851	0.618489	0.212571	2.90956	0.00361942	0.0509794
CTELG00000001538.1	800.331	0.688976	0.263272	2.61698	0.00887127	0.0937708
CTELG00000001545.1	10914.5	0.705301	0.219804	3.20878	0.00133302	0.0248649
CTELG00000001546.2	473.06	1.55787	0.361603	4.30824	1.64558e-05	0.000716443
CTELG00000001550.1	27.1337	2.11611	0.661512	3.1989	0.00137953	0.025469
CTELG00000001551.1	2015.49	0.667392	0.228359	2.92255	0.00347178	0.0494733
CTELG00000001557.1	1794.02	0.552362	0.171625	3.21843	0.00128896	0.0242586
CTELG00000001586.1	1213.26	1.06573	0.385139	2.76714	0.00565506	0.0696319
CTELG00000001590.1	385.119	0.955173	0.256966	3.71712	0.000201507	0.00567372
CTELG00000001609.1	143.828	1.36916	0.466763	2.9333	0.00335378	0.0483588
CTELG00000001615.1	2107.4	0.882135	0.178092	4.95326	7.29817e-07	4.90524e-05
CTELG00000001637.1	1587.08	1.15561	0.228644	5.05419	4.3223e-07	3.11312e-05
CTELG00000001642.1	734.322	0.714179	0.194897	3.6644	0.00024792	0.00666427
CTELG00000001677.1	47.0808	5.15666	1.02565	5.02772	4.96347e-07	3.53133e-05
CTELG00000001686.1	1275.96	1.44579	0.284582	5.0804	3.76634e-07	2.7466e-05
CTELG00000001691.1	3976.71	0.790743	0.279531	2.82883	0.0046719	0.0609478
CTELG00000001710.1	1380	3.95257	1.14088	3.46451	0.000531204	0.0123076
CTELG00000001711.1	563.874	1.3202	0.377568	3.4966	0.000471227	0.0112027
CTELG00000001741.1	1764.84	1.00385	0.341031	2.94358	0.00324442	0.0472726
CTELG00000001796.1	256.915	1.20221	0.394999	3.04358	0.00233781	0.0370618
CTELG00000001859.1	116.607	8.08053	1.66196	4.86204	1.16181e-06	7.25694e-05
CTELG00000001860.1	48.0889	5.19233	1.19535	4.34377	1.4006e-05	0.000637373
CTELG00000001861.1	21.3641	8.19351	1.95752	4.18567	2.84326e-05	0.0011223
CTELG00000001864.1	11.4657	5.64349	1.71413	3.29234	0.00099357	0.0198782
CTELG00000001873.1	926.769	0.469223	0.17948	2.61435	0.00893979	0.0940741
CTELG00000001878.1	2608.78	1.1232	0.26414	4.2523	2.11585e-05	0.000893189
CTELG00000001880.1	207.312	1.81568	0.570659	3.18172	0.00146404	0.0265584
CTELG00000001892.1	14.4339	6.92754	1.88014	3.68459	0.000229074	0.00628017
CTELG00000001903.1	161.829	2.61162	0.799679	3.26583	0.00109143	0.0214824
CTELG00000001949.1	744.671	1.0434	0.147199	7.0884	1.35669e-12	3.80524e-10
CTELG00000001960.1	3168.62	2.7005	0.492737	5.48061	4.23859e-08	4.19118e-06
CTELG00000001968.2	39.1546	8.92193	2.64255	3.37626	0.000734792	0.0157718
CTELG00000001975.1	20.6303	4.95049	1.41407	3.50089	0.0004637	0.0110779
CTELG00000001977.1	4014.61	0.634491	0.227763	2.78575	0.00534036	0.066819
CTELG00000001993.2	29.7117	7.83741	2.68312	2.921	0.00348906	0.0495964
CTELG00000001999.1	2016.15	0.566469	0.201725	2.80812	0.00498316	0.0637856
CTELG00000002000.1	3287.26	1.963	0.546853	3.58962	0.000331159	0.00839263
CTELG00000002010.1	12.6005	3.30647	1.0903	3.03262	0.00242441	0.0380625
CTELG00000002017.1	591.057	0.757776	0.275223	2.75331	0.00589954	0.0717937
CTELG00000002077.1	84.2505	4.51316	1.58741	2.8431	0.00446775	0.0588371
CTELG00000002085.2	1559.35	1.50711	0.538007	2.80128	0.00509005	0.0646958
CTELG00000002087.1	715.893	1.48054	0.529218	2.7976	0.00514842	0.0652104
CTELG00000002097.1	1925.6	1.4142	0.220608	6.41049	1.45055e-10	2.62811e-08
CTELG00000002108.3	111.403	6.26659	2.03568	3.07838	0.00208133	0.0339364
CTELG00000002115.1	3031.17	0.501134	0.169273	2.9605	0.00307139	0.0454553
CTELG00000002134.1	93.4521	2.83411	0.938401	3.02015	0.00252646	0.0392005
CTELG00000002158.1	3475.68	0.398818	0.103172	3.86558	0.000110825	0.00347983
CTELG00000002169.1	721.557	1.31165	0.258316	5.07768	3.82068e-07	2.77929e-05
CTELG00000002178.1	773.045	1.17427	0.30284	3.87754	0.000105518	0.00334197
CTELG00000002178.2	374.942	0.961754	0.336324	2.85961	0.00424166	0.0565749
CTELG00000002181.1	726.877	1.20963	0.314974	3.84042	0.000122824	0.00374766
CTELG00000002182.1	224.552	1.27532	0.350492	3.63865	0.000274067	0.00724143
CTELG00000002191.1	1526.11	0.921188	0.168993	5.45104	5.00771e-08	4.82095e-06
CTELG00000002202.1	226.693	3.90107	0.651128	5.99125	2.08228e-09	2.90623e-07
CTELG00000002203.1	289.016	1.55616	0.573262	2.71457	0.00663628	0.0777634
CTELG00000002210.2	17.5726	19.6916	3.63566	5.41623	6.08701e-08	5.65472e-06
CTELG00000002232.1	1683.65	0.535677	0.161161	3.32387	0.000887773	0.0181856
CTELG00000002280.1	7892.11	1.29573	0.2518	5.14588	2.66269e-07	2.02481e-05
CTELG00000002282.1	824.265	0.802407	0.259176	3.09599	0.00196157	0.0326085
CTELG00000002288.1	1081.24	1.07599	0.174919	6.15135	7.68286e-10	1.18576e-07
CTELG00000002303.1	189.01	5.46289	1.6033	3.40729	0.000656124	0.0143903
CTELG00000002319.1	30.3146	8.52348	3.23025	2.63865	0.00832381	0.0898947
CTELG00000002340.1	990.414	0.445352	0.138699	3.21092	0.00132312	0.0247089
CTELG00000002341.1	939.248	0.603867	0.203191	2.97192	0.0029594	0.0442016
CTELG00000002346.1	24.038	37.5785	3.27959	11.4583	2.13705e-30	8.90538e-27
CTELG00000002361.1	738.773	1.38792	0.397153	3.49466	0.00047466	0.0112568
CTELG00000002372.1	514.26	1.17135	0.189393	6.18478	6.21875e-10	9.80546e-08
CTELG00000002381.1	4224.11	1.50687	0.565659	2.66392	0.00772355	0.085827
CTELG00000002397.1	6003.28	1.18674	0.172364	6.88508	5.77554e-12	1.40394e-09
CTELG00000002422.1	1345.72	0.491064	0.147285	3.33412	0.000855709	0.0176778
CTELG00000002436.1	1729.38	0.685841	0.264417	2.59378	0.00949262	0.0982037
CTELG00000002486.1	33.3882	6.59563	1.65014	3.99701	6.41466e-05	0.00219877
CTELG00000002505.1	23.0417	1.78825	0.6482	2.75879	0.00580154	0.0709563
CTELG00000002537.1	365.752	1.82874	0.664345	2.7527	0.00591066	0.0718568
CTELG00000002550.1	186.764	1.47522	0.517592	2.85015	0.00436981	0.0578871
CTELG00000002551.1	515.659	1.22558	0.384321	3.18894	0.00142797	0.0260878
CTELG00000002581.1	619.654	1.63816	0.283158	5.78531	7.23806e-09	8.54794e-07
CTELG00000002583.1	27.8506	26.4356	5.30948	4.97895	6.39287e-07	4.40851e-05
CTELG00000002585.1	454.053	0.801124	0.299609	2.6739	0.00749751	0.0842558
CTELG00000002589.1	1093.49	1.4951	0.213747	6.9947	2.65834e-12	6.98592e-10
CTELG00000002602.1	27.9154	7.58884	2.78597	2.72394	0.00645074	0.0762436
CTELG00000002612.1	620.232	1.0503	0.266539	3.94052	8.13047e-05	0.00269201
CTELG00000002640.2	123.717	8.6411	2.56826	3.36458	0.000766616	0.0162634
CTELG00000002644.1	167.02	1.18923	0.312258	3.80849	0.000139819	0.00416409
CTELG00000002649.1	198.199	0.936713	0.314214	2.98113	0.00287187	0.0432486
CTELG00000002663.1	9.40025	5.06821	1.79599	2.82196	0.00477316	0.0619364
CTELG00000002687.1	2779.69	1.0585	0.224789	4.70886	2.49101e-06	0.000141367
CTELG00000002706.1	1159.78	0.571968	0.199643	2.86495	0.00417074	0.0560131
CTELG00000002730.1	460.001	2.9698	0.33734	8.80357	1.32526e-18	1.17145e-15
CTELG00000002743.1	11.1205	5.59777	1.89602	2.95238	0.00315338	0.046363
CTELG00000002746.1	875.963	0.934239	0.225239	4.14776	3.35739e-05	0.00128693
CTELG00000002753.1	1130.97	1.37161	0.240323	5.70734	1.14754e-08	1.30248e-06
CTELG00000002757.1	1402.78	0.922903	0.187043	4.93418	8.04877e-07	5.36033e-05
CTELG00000002780.1	302.098	1.45499	0.469739	3.09744	0.00195201	0.0325558
CTELG00000002787.1	415.899	0.860456	0.245494	3.505	0.0004566	0.0109531
CTELG00000002793.1	3819.41	1.22982	0.153393	8.01748	1.07938e-15	5.72464e-13
CTELG00000002822.1	1075.56	0.827124	0.22755	3.63491	0.000278074	0.00733402
CTELG00000002834.1	175.818	1.25035	0.389925	3.20664	0.00134295	0.0249833
CTELG00000002875.1	52.6996	2.36598	0.768949	3.0769	0.00209166	0.0339999
CTELG00000002884.1	198.07	1.433	0.339481	4.22116	2.43053e-05	0.00099437
CTELG00000002888.1	35.9401	4.68837	1.81122	2.58851	0.00963915	0.099222
CTELG00000002897.1	763.669	1.00091	0.257911	3.88086	0.000104088	0.00331108
CTELG00000002898.1	644.34	1.52793	0.327167	4.67019	3.00916e-06	0.000165074
CTELG00000002931.1	287.069	1.24197	0.386028	3.21731	0.00129397	0.0243046
CTELG00000002931.2	161.332	1.45941	0.46529	3.13655	0.00170946	0.0295233
CTELG00000002947.1	337.959	1.2395	0.323085	3.83644	0.000124832	0.00379703
CTELG00000002952.1	633.532	4.8869	1.6086	3.03798	0.00238173	0.0375545
CTELG00000002961.1	1200.46	1.68091	0.437569	3.84148	0.000122297	0.00374334
CTELG00000002969.1	1234.87	0.743144	0.262656	2.82935	0.0046643	0.0608759
CTELG00000002972.1	206.542	1.37087	0.421017	3.2561	0.00112955	0.0220543
CTELG00000003005.1	146.409	2.37203	0.476381	4.97926	6.38273e-07	4.40851e-05
CTELG00000003006.1	759.371	1.09053	0.244549	4.45936	8.22034e-06	0.000404363
CTELG00000003035.1	1781.92	1.24561	0.203832	6.11095	9.90375e-10	1.48914e-07
CTELG00000003053.1	4460.1	0.56261	0.149736	3.75735	0.00017172	0.00495948
CTELG00000003071.1	40.4746	2.64013	0.531952	4.96309	6.9381e-07	4.69525e-05
CTELG00000003090.1	145.146	1.02761	0.375195	2.73888	0.00616482	0.0738513
CTELG00000003097.1	697.712	1.19918	0.387869	3.09172	0.00198999	0.0329194
CTELG00000003098.1	517.507	1.99773	0.363706	5.49271	3.95811e-08	3.99509e-06
CTELG00000003137.1	47.9296	2.53864	0.741605	3.42318	0.000618942	0.0137716
CTELG00000003152.1	3077.63	0.632258	0.209536	3.01743	0.00254931	0.0393824
CTELG00000003160.1	214.846	1.15397	0.310135	3.72087	0.00019854	0.00560097
CTELG00000003174.1	640.129	0.911439	0.210709	4.32559	1.52126e-05	0.000672349
CTELG00000003198.1	33.1898	2.65495	0.763974	3.47518	0.000510507	0.0119227
CTELG00000003226.1	974.784	1.59266	0.271018	5.87659	4.18807e-09	5.33476e-07
CTELG00000003235.2	83.1986	20.6971	4.34585	4.76251	1.91203e-06	0.000112447
CTELG00000003245.1	159.222	1.35602	0.47231	2.87105	0.00409113	0.0552493
CTELG00000003263.1	15270.1	1.41109	0.227882	6.19221	5.93256e-10	9.45644e-08
CTELG00000003294.1	548.058	1.55008	0.291849	5.31123	1.08891e-07	9.28104e-06
CTELG00000003314.1	1419.23	0.889237	0.341181	2.60635	0.00915135	0.0955081
CTELG00000003323.1	553.882	1.22629	0.460372	2.6637	0.00772867	0.0858512
CTELG00000003332.1	691.961	1.87032	0.259951	7.19488	6.25155e-13	1.91955e-10
CTELG00000003359.1	751.891	1.91502	0.543612	3.52277	0.000427054	0.0103637
CTELG00000003384.1	868.614	1.08999	0.294751	3.69799	0.000217314	0.00603143
CTELG00000003397.1	542.539	0.962287	0.313984	3.06476	0.00217843	0.0349916
CTELG00000003436.1	423.412	1.80999	0.264345	6.84706	7.5382e-12	1.80237e-09
CTELG00000003445.2	397.832	0.796696	0.305117	2.61111	0.0090248	0.0946116
CTELG00000003458.1	164.22	1.62275	0.316946	5.11996	3.05598e-07	2.30343e-05
CTELG00000003459.1	860.99	1.10917	0.174367	6.36111	2.00301e-10	3.54101e-08
CTELG00000003463.1	206.001	3.67433	1.13766	3.22973	0.00123906	0.0235537
CTELG00000003465.1	488.669	0.449231	0.166064	2.70517	0.00682702	0.079511
CTELG00000003498.1	1361.28	1.38538	0.33101	4.18532	2.84765e-05	0.00112251
CTELG00000003503.1	183.998	1.31434	0.425598	3.08822	0.00201356	0.0331652
CTELG00000003533.1	2514.39	0.934147	0.197764	4.72355	2.31765e-06	0.000132301
CTELG00000003623.1	1078.32	0.539855	0.208194	2.59304	0.00951331	0.0983156
CTELG00000003642.1	928.619	0.93599	0.30222	3.09705	0.00195458	0.0325758
CTELG00000003686.1	2442.9	0.481014	0.156108	3.08129	0.00206109	0.0337367
CTELG00000003693.1	1968.91	0.729354	0.180783	4.03442	5.47375e-05	0.00195195
CTELG00000003709.1	998.137	0.803677	0.232643	3.45455	0.000551209	0.0126704
CTELG00000003729.1	865.733	1.99281	0.360692	5.52495	3.29575e-08	3.38511e-06
CTELG00000003772.1	680.539	0.823646	0.274494	3.0006	0.0026945	0.0410865
CTELG00000003812.1	2519.96	1.24856	0.254254	4.91068	9.07631e-07	5.87042e-05
CTELG00000003826.2	719.313	0.746382	0.217974	3.42418	0.00061665	0.0137475
CTELG00000003870.1	499.255	0.684102	0.240769	2.84132	0.00449275	0.0590597
CTELG00000003871.1	599.576	3.31155	0.989459	3.34683	0.000817401	0.017129
CTELG00000003877.1	3874.57	0.443994	0.167324	2.6535	0.00796606	0.0874843
CTELG00000003885.1	610.984	0.553747	0.207817	2.66458	0.00770838	0.0856911
CTELG00000003908.1	213.886	1.64376	0.415188	3.95907	7.52427e-05	0.0025199
CTELG00000003916.1	1382.61	1.3778	0.232556	5.9246	3.13051e-09	4.16973e-07
CTELG00000003925.1	428.812	1.34979	0.327115	4.12633	3.68596e-05	0.00139817
CTELG00000003932.1	92.6686	5.22303	1.79924	2.90292	0.00369707	0.051452
CTELG00000003964.1	3538.47	0.629909	0.198436	3.17436	0.00150168	0.0270395
CTELG00000003966.1	495.968	0.97651	0.231308	4.22169	2.42476e-05	0.000993404
CTELG00000003979.1	104.368	0.997164	0.31113	3.20497	0.00135076	0.0250966
CTELG00000003999.2	356.77	1.09217	0.283947	3.84639	0.000119872	0.00368846
CTELG00000004027.1	127.488	3.25512	0.8004	4.06687	4.7648e-05	0.00173087
CTELG00000004033.1	37.3848	4.38261	1.58251	2.76941	0.0056158	0.0693534
CTELG00000004069.1	391.583	7.9128	1.73536	4.55975	5.12157e-06	0.00026583
CTELG00000004069.2	112.964	7.26481	1.74876	4.15426	3.26342e-05	0.00125752
CTELG00000004077.1	633.387	1.0488	0.260389	4.02782	5.6296e-05	0.00198568
CTELG00000004083.1	151.838	2.88016	0.578669	4.97722	6.45053e-07	4.43778e-05
CTELG00000004103.1	297.496	2.08981	0.760333	2.74854	0.00598612	0.0723343
CTELG00000004108.1	322.863	0.813673	0.227542	3.57592	0.000348997	0.00876169
CTELG00000004120.1	813.809	1.07326	0.393934	2.72446	0.00644075	0.0762178
CTELG00000004130.1	327.261	1.75663	0.351403	4.99892	5.7653e-07	4.01369e-05
CTELG00000004136.1	69.025	1.61142	0.573935	2.80766	0.00499023	0.0637883
CTELG00000004157.1	3586.61	0.327053	0.104231	3.13777	0.00170238	0.0294708
CTELG00000004159.1	2493.64	1.34891	0.230278	5.85776	4.69142e-09	5.86309e-07
CTELG00000004207.1	189.461	1.25493	0.274525	4.57127	4.84772e-06	0.000254331
CTELG00000004208.1	244.435	1.04365	0.3902	2.67465	0.00748076	0.084155
CTELG00000004230.1	57.6065	4.70618	1.59986	2.94161	0.0032651	0.0475264
CTELG00000004245.1	59.5651	2.8094	0.776153	3.61965	0.000295002	0.00769008
CTELG00000004246.1	579.275	2.46431	0.473866	5.20043	1.98825e-07	1.58031e-05
CTELG00000004278.1	1030.37	1.49303	0.359013	4.15872	3.2004e-05	0.00123814
CTELG00000004303.1	587.567	2.38285	0.793543	3.0028	0.00267512	0.0408765
CTELG00000004318.1	867.474	1.44344	0.291702	4.94835	7.48468e-07	5.00753e-05
CTELG00000004320.1	415.299	0.682131	0.207328	3.29011	0.00100149	0.0199884
CTELG00000004375.2	1444.71	0.66331	0.186834	3.55027	0.000384835	0.00954562
CTELG00000004415.1	2668.9	0.948793	0.126375	7.50777	6.0144e-14	2.37081e-11
CTELG00000004456.1	280.013	1.13029	0.309902	3.64726	0.000265056	0.00701605
CTELG00000004459.1	49.6347	4.5734	1.70459	2.68299	0.00729667	0.0824976
CTELG00000004522.2	537.775	0.997322	0.259825	3.83844	0.000123817	0.0037701
CTELG00000004528.1	118.909	2.13832	0.72028	2.96874	0.00299024	0.0445254
CTELG00000004551.1	39.2891	3.30646	1.26816	2.60729	0.00912615	0.0953815
CTELG00000004621.1	10.8556	20.6788	5.56238	3.71762	0.000201109	0.00566798
CTELG00000004631.1	604.115	1.22398	0.466921	2.62139	0.00875732	0.0929589
CTELG00000004636.1	1030.68	1.19986	0.214874	5.58399	2.35057e-08	2.49332e-06
CTELG00000004641.1	77.5333	2.98978	0.900767	3.31914	0.00090294	0.0184353
CTELG00000004657.1	1199.39	0.433617	0.155024	2.7971	0.00515642	0.0652833
CTELG00000004661.1	27.9628	5.82764	1.61018	3.61924	0.000295469	0.00769538
CTELG00000004663.1	1982.13	0.600804	0.15738	3.81753	0.000134792	0.0040493
CTELG00000004678.1	27.1416	4.08408	0.929647	4.39315	1.1172e-05	0.000525626
CTELG00000004679.1	226.848	1.06782	0.292501	3.65067	0.000261561	0.00692982
CTELG00000004681.1	59.9954	0.956394	0.3515	2.7209	0.00651053	0.0767322
CTELG00000004724.1	2709.59	1.39936	0.184881	7.56899	3.76137e-14	1.59013e-11
CTELG00000004749.1	1667.44	3.13578	1.00694	3.11418	0.00184459	0.0312467
CTELG00000004752.1	55.3155	44.6981	4.5515	9.82051	9.18759e-23	1.67501e-19
CTELG00000004754.1	3449.8	1.06187	0.321299	3.30492	0.000950039	0.0191409
CTELG00000004758.1	17022.8	2.68915	0.767582	3.5034	0.000459363	0.0109833
CTELG00000004775.1	1049	0.731677	0.257483	2.84165	0.00448801	0.0590402
CTELG00000004819.2	509.924	2.03871	0.579579	3.51758	0.000435507	0.0105513
CTELG00000004826.1	935.942	0.728987	0.19354	3.7666	0.000165487	0.00482725
CTELG00000004828.2	525.545	0.879494	0.297653	2.95477	0.00312907	0.0460752
CTELG00000004874.1	959.494	0.772408	0.187533	4.11878	3.80885e-05	0.00142624
CTELG00000004908.1	692.066	1.28111	0.298002	4.299	1.7157e-05	0.000743638
CTELG00000004939.1	558.297	1.37958	0.254822	5.41389	6.16716e-08	5.71098e-06
CTELG00000004968.2	44.4021	33.8165	5.36647	6.30144	2.94885e-10	5.00105e-08
CTELG00000004975.1	2844.24	0.619617	0.137891	4.49353	7.00507e-06	0.000351096
CTELG00000004981.1	1650.68	1.45497	0.20021	7.26721	3.66989e-13	1.16359e-10
CTELG00000005002.1	784.857	4.19766	1.58929	2.64122	0.00826089	0.0894138
CTELG00000005029.1	774.536	1.4954	0.25897	5.77443	7.72128e-09	9.04537e-07
CTELG00000005055.1	26.7471	3.1533	1.17936	2.67373	0.00750128	0.0842558
CTELG00000005067.1	60.1753	6.16469	1.7258	3.57208	0.000354161	0.00884493
CTELG00000005077.1	464.593	1.17567	0.396514	2.96502	0.00302665	0.044947
CTELG00000005090.2	1322.84	1.19176	0.221039	5.39165	6.98124e-08	6.30473e-06
CTELG00000005098.1	165.434	1.32952	0.347254	3.82866	0.000128844	0.0038947
CTELG00000005124.1	449.62	0.631432	0.234768	2.68961	0.00715361	0.0815633
CTELG00000005126.1	804.447	0.995741	0.263982	3.77201	0.000161939	0.00473322
CTELG00000005135.1	291.808	1.52671	0.444162	3.43728	0.000587596	0.0132767
CTELG00000005186.1	916.453	1.49237	0.184787	8.07617	6.68335e-16	3.67836e-13
CTELG00000005194.1	704.43	2.56733	0.538575	4.76689	1.87088e-06	0.00011025
CTELG00000005247.1	825.105	1.14129	0.25623	4.45417	8.42175e-06	0.000412878
CTELG00000005251.1	4374.86	0.443298	0.160173	2.76762	0.00564674	0.0695593
CTELG00000005255.1	263.231	2.56847	0.756096	3.39702	0.00068124	0.0148627
CTELG00000005275.1	438.507	0.784461	0.257539	3.04598	0.0023192	0.0367868
CTELG00000005306.1	2010.49	0.879444	0.249367	3.52671	0.000420756	0.0102535
CTELG00000005317.1	9.33579	2.69636	0.996728	2.70521	0.00682614	0.079511
CTELG00000005334.1	772.147	1.7931	0.217987	8.22572	1.94026e-16	1.23038e-13
CTELG00000005349.1	1033	1.03542	0.257365	4.02316	5.74214e-05	0.00201321
CTELG00000005371.1	530.644	0.952782	0.236323	4.0317	5.53743e-05	0.00196744
CTELG00000005383.1	549.498	1.05407	0.24165	4.36199	1.28886e-05	0.000594876
CTELG00000005385.1	8176.47	0.53208	0.111512	4.7715	1.82861e-06	0.000108196
CTELG00000005447.1	716.696	1.27668	0.346607	3.68337	0.000230168	0.00629701
CTELG00000005483.1	312.412	2.03303	0.633598	3.20871	0.00133331	0.0248649
CTELG00000005492.1	618.613	0.660959	0.209694	3.15202	0.00162144	0.028441
CTELG00000005508.1	1641.38	1.60954	0.36939	4.35729	1.31681e-05	0.000605858
CTELG00000005560.1	702.726	1.37099	0.326693	4.19656	2.70994e-05	0.00108138
CTELG00000005570.1	1248.57	0.879143	0.187412	4.69097	2.71917e-06	0.000153124
CTELG00000005574.1	304.722	1.93312	0.629788	3.06948	0.00214431	0.0345959
CTELG00000005576.1	603.675	4.09034	0.576271	7.09794	1.2663e-12	3.65723e-10
CTELG00000005633.1	197.575	1.00421	0.365945	2.74414	0.00606687	0.0730077
CTELG00000005647.1	929.911	3.19141	0.501451	6.36435	1.9612e-10	3.4883e-08
CTELG00000005675.1	1483.33	1.59739	0.249043	6.41412	1.41637e-10	2.59846e-08
CTELG00000005696.2	1179.96	0.725142	0.165532	4.38067	1.18316e-05	0.000552205
CTELG00000005698.1	953.997	1.53737	0.280726	5.47642	4.34011e-08	4.26266e-06
CTELG00000005728.1	221.458	1.34362	0.478037	2.8107	0.00494331	0.0634946
CTELG00000005741.1	1508.24	0.333299	0.0957918	3.47941	0.000502511	0.0118021
CTELG00000005776.3	79.3923	6.17211	2.0069	3.07544	0.00210192	0.0340817
CTELG00000005811.1	625.57	1.4971	0.323363	4.6298	3.66026e-06	0.000197722
CTELG00000005830.2	126.299	5.90494	2.20036	2.68362	0.00728296	0.0824068
CTELG00000005838.1	750.345	1.18113	0.326757	3.61471	0.00030069	0.00780349
CTELG00000005863.1	1076.12	0.804142	0.228178	3.52419	0.000424776	0.0103183
CTELG00000005884.1	60.9003	2.51045	0.668735	3.75404	0.000174011	0.00501075
CTELG00000005904.1	385.067	4.89668	1.6228	3.01743	0.00254924	0.0393824
CTELG00000005905.2	790.359	1.1314	0.247789	4.56599	4.97139e-06	0.000259884
CTELG00000005905.3	19.3738	5.3343	1.72584	3.09084	0.00199594	0.0329495
CTELG00000005907.1	1476.53	0.785607	0.168152	4.67201	2.9827e-06	0.000164161
CTELG00000005908.1	1266.66	0.7304	0.196803	3.71132	0.000206181	0.00577743
CTELG00000005937.1	1492.07	1.59296	0.243223	6.54938	5.77761e-11	1.13874e-08
CTELG00000005978.1	576.024	1.79694	0.581011	3.09279	0.00198287	0.0328825
CTELG00000006020.1	277.695	2.47135	0.570214	4.33408	1.46372e-05	0.000651857
CTELG00000006022.2	9.53374	5.35254	1.78162	3.00431	0.00266184	0.040759
CTELG00000006039.1	969.869	0.852087	0.281455	3.02743	0.00246641	0.0385766
CTELG00000006047.1	134.542	2.04892	0.640252	3.20017	0.00137346	0.0254264
CTELG00000006102.1	1276.7	0.75694	0.145849	5.18989	2.10415e-07	1.65328e-05
CTELG00000006109.1	20.5168	6.88929	1.74678	3.94399	8.01364e-05	0.00266239
CTELG00000006154.2	1148.2	0.857899	0.203938	4.20667	2.59161e-05	0.00104561
CTELG00000006155.1	1771.8	0.36269	0.120428	3.01167	0.00259814	0.0399724
CTELG00000006158.1	463.607	2.49267	0.589595	4.22777	2.36024e-05	0.000975185
CTELG00000006204.1	90.9243	2.63563	0.608863	4.32877	1.49946e-05	0.000664732
CTELG00000006227.1	457.697	1.11288	0.238552	4.66515	3.08394e-06	0.000168778
CTELG00000006269.1	1262.77	0.856583	0.224074	3.82276	0.000131965	0.00397666
CTELG00000006269.3	1774.18	0.523079	0.182301	2.86932	0.00411353	0.0554234
CTELG00000006283.1	362.166	0.609555	0.182643	3.33741	0.000845624	0.0175191
CTELG00000006337.1	1597.15	1.51975	0.220427	6.89458	5.40245e-12	1.3355e-09
CTELG00000006338.1	988.649	1.08926	0.368184	2.95847	0.00309174	0.0456407
CTELG00000006378.1	342.598	2.25724	0.709329	3.18222	0.0014615	0.026551
CTELG00000006379.1	1441.51	1.31319	0.292526	4.48915	7.15077e-06	0.000357171
CTELG00000006383.1	1821.58	1.62707	0.180908	8.99389	2.3863e-19	2.32027e-16
CTELG00000006418.1	2036.45	0.803414	0.146807	5.47257	4.43563e-08	4.32733e-06
CTELG00000006420.1	1018.33	0.428315	0.158467	2.70287	0.00687438	0.0797319
CTELG00000006433.1	1694.02	1.0341	0.328728	3.14575	0.00165663	0.0289365
CTELG00000006488.1	1965.63	1.4093	0.25064	5.62281	1.87877e-08	2.05258e-06
CTELG00000006492.1	548.5	2.71276	0.478806	5.66569	1.46434e-08	1.64921e-06
CTELG00000006503.1	1011.82	0.490084	0.181813	2.69554	0.00702747	0.0809815
CTELG00000006504.1	4926.74	0.772386	0.10869	7.1063	1.19194e-12	3.47688e-10
CTELG00000006514.1	1834.96	0.788716	0.240065	3.28543	0.00101827	0.0202473
CTELG00000006548.1	172.027	1.71134	0.614464	2.7851	0.00535108	0.0669028
CTELG00000006550.1	544.557	3.96155	0.419215	9.44994	3.39024e-21	4.70921e-18
CTELG00000006553.1	791.857	4.34247	0.9937	4.37	1.24245e-05	0.000574365
CTELG00000006555.1	603.298	1.65771	0.616859	2.68734	0.00720245	0.0819086
CTELG00000006562.1	2553.77	0.912335	0.279585	3.26318	0.00110171	0.021575
CTELG00000006566.1	116.002	2.66791	0.669118	3.9872	6.68574e-05	0.00227831
CTELG00000006573.1	2450.24	1.60274	0.231439	6.92511	4.35633e-12	1.09547e-09
CTELG00000006603.1	84.3123	1.52677	0.577596	2.64332	0.00820963	0.0890241
CTELG00000006609.1	1044.93	0.585781	0.143435	4.08396	4.42748e-05	0.00162045
CTELG00000006634.1	830.968	0.704443	0.220143	3.19993	0.00137461	0.0254264
CTELG00000006645.1	416.869	0.691239	0.253303	2.7289	0.00635458	0.0754429
CTELG00000006708.1	305.1	0.963343	0.327832	2.93853	0.00329778	0.0478112
CTELG00000006725.1	899.285	0.587352	0.170247	3.44999	0.000560603	0.0128459
CTELG00000006771.1	193.708	5.37555	1.56079	3.44412	0.00057292	0.0130074
CTELG00000006779.1	3659	1.08291	0.278146	3.89331	9.88838e-05	0.00315239
CTELG00000006780.1	2145.15	1.21837	0.162644	7.49098	6.83588e-14	2.6587e-11
CTELG00000006838.1	219.713	1.8538	0.484537	3.82593	0.000130279	0.00392993
CTELG00000006852.1	669.049	0.617908	0.213349	2.89623	0.0037768	0.0521141
CTELG00000006868.1	2033.05	0.695365	0.20088	3.46159	0.000536993	0.0124121
CTELG00000006913.1	84.8833	3.44955	0.379168	9.09769	9.22758e-20	9.9692e-17
CTELG00000006915.1	163.532	2.97184	0.652092	4.55739	5.17942e-06	0.000267879
CTELG00000006917.1	2844.95	1.4824	0.197024	7.52393	5.31529e-14	2.12393e-11
CTELG00000006944.1	648.528	0.740055	0.18282	4.04799	5.16589e-05	0.00185121
CTELG00000007016.1	66.4124	3.20819	1.07279	2.99051	0.0027851	0.0421594
CTELG00000007043.1	1300.98	0.750348	0.203817	3.68147	0.000231889	0.00632169
CTELG00000007063.1	205.107	1.33119	0.449897	2.95888	0.00308757	0.0456253
CTELG00000007079.1	434.599	0.5815	0.21453	2.71057	0.00671672	0.0784963
CTELG00000007083.2	71.2539	8.39019	2.94421	2.84973	0.00437566	0.0579382
CTELG00000007085.1	645.637	0.64982	0.232076	2.80004	0.0051097	0.0648608
CTELG00000007089.1	2307.68	1.41703	0.235455	6.01829	1.7627e-09	2.49601e-07
CTELG00000007092.1	199.85	1.09631	0.380669	2.87996	0.00397725	0.0540617
CTELG00000007101.1	34.5715	4.58402	1.68798	2.71569	0.00661385	0.0775737
CTELG00000007102.1	2285.63	0.631599	0.163377	3.86589	0.000110685	0.00347918
CTELG00000007125.3	812.317	1.75624	0.332388	5.28371	1.26597e-07	1.0491e-05
CTELG00000007126.1	122.525	1.47582	0.490878	3.0065	0.00264278	0.0404884
CTELG00000007145.1	9.87415	6.2129	1.73111	3.58898	0.000331979	0.00839882
CTELG00000007169.1	38.9318	2.9187	1.02054	2.85995	0.00423708	0.0565396
CTELG00000007196.1	88.981	2.19712	0.598131	3.67331	0.00023943	0.00649087
CTELG00000007197.1	3326.66	1.0069	0.298572	3.37238	0.000745223	0.0159371
CTELG00000007207.1	4066.05	1.03754	0.329869	3.1453	0.00165917	0.0289591
CTELG00000007209.1	1359.32	1.75773	0.267568	6.56929	5.05572e-11	1.01011e-08
CTELG00000007240.1	1232.02	0.823163	0.195049	4.22029	2.43991e-05	0.000995415
CTELG00000007257.1	522.142	0.825419	0.1508	5.47359	4.40999e-08	4.31676e-06
CTELG00000007262.1	374.719	1.26164	0.29053	4.34254	1.40842e-05	0.000639066
CTELG00000007277.1	679.892	0.708437	0.205433	3.4485	0.0005637	0.0128689
CTELG00000007293.1	96.0955	5.67059	1.86694	3.03737	0.00238655	0.0375895
CTELG00000007298.1	33.9518	3.40819	0.801748	4.25095	2.12864e-05	0.000895993
CTELG00000007312.1	2138.75	0.604567	0.153638	3.935	8.31964e-05	0.00274322
CTELG00000007314.1	1634.16	0.811315	0.16342	4.96459	6.88473e-07	4.6813e-05
CTELG00000007329.1	964.778	0.406635	0.120684	3.36942	0.000753267	0.0160488
CTELG00000007341.1	173.582	1.83538	0.6092	3.01277	0.00258877	0.0398915
CTELG00000007387.1	44.6962	21.0625	2.67038	7.88748	3.08355e-15	1.55081e-12
CTELG00000007403.1	1875.71	0.599863	0.159081	3.7708	0.000162725	0.00475145
CTELG00000007408.1	2018.58	0.65515	0.195904	3.34424	0.000825093	0.0172278
CTELG00000007409.1	2106.06	0.678792	0.139017	4.88281	1.04585e-06	6.60334e-05
CTELG00000007416.1	14.138	5.7956	1.6105	3.59863	0.000319893	0.00816384
CTELG00000007430.1	120.932	3.36485	1.05055	3.20295	0.0013603	0.0252416
CTELG00000007475.1	697.189	1.19935	0.224374	5.34532	9.02559e-08	7.93303e-06
CTELG00000007477.1	1206.43	3.38637	0.748041	4.52699	5.98304e-06	0.000304581
CTELG00000007489.2	3594.21	0.391351	0.130797	2.99205	0.00277113	0.0419916
CTELG00000007490.1	816.106	2.22169	0.494175	4.49577	6.93196e-06	0.00034803
CTELG00000007502.1	378.947	1.39227	0.326468	4.26464	2.00222e-05	0.000846447
CTELG00000007512.1	979.784	1.36843	0.327327	4.18061	2.90729e-05	0.00114139
CTELG00000007538.1	800.397	0.948093	0.229804	4.12566	3.69669e-05	0.00140042
CTELG00000007586.1	486.715	1.47091	0.482698	3.04728	0.00230925	0.0366976
CTELG00000007587.1	11.8421	4.81707	1.67462	2.87651	0.00402099	0.0544786
CTELG00000007614.1	686.123	0.864486	0.251932	3.43143	0.000600408	0.0134882
CTELG00000007616.1	7810.91	0.642723	0.163183	3.93866	8.19386e-05	0.00270685
CTELG00000007653.1	19.968	3.35452	1.07394	3.12356	0.00178679	0.0305795
CTELG00000007686.1	3614.96	0.721395	0.27108	2.66119	0.00778648	0.0862306
CTELG00000007711.1	740.882	1.2348	0.346878	3.55975	0.000371202	0.00923101
CTELG00000007792.2	7375.51	0.7543	0.151707	4.97207	6.62404e-07	4.54643e-05
CTELG00000007796.1	2792.84	0.487829	0.14553	3.35209	0.000802041	0.0168313
CTELG00000007799.1	549.982	1.39098	0.296625	4.68935	2.74069e-06	0.000153742
CTELG00000007810.1	131.173	4.4317	1.64535	2.69347	0.00707127	0.0811875
CTELG00000007812.1	9930.67	0.409511	0.107031	3.8261	0.000130187	0.00392993
CTELG00000007826.1	2305.04	0.723469	0.279802	2.58565	0.00971954	0.0997392
CTELG00000007837.1	591.964	0.718598	0.213282	3.36924	0.000753747	0.0160488
CTELG00000007840.1	504.2	1.85169	0.387234	4.78183	1.7371e-06	0.000103411
CTELG00000007841.1	1896.47	1.77721	0.29187	6.08905	1.13586e-09	1.69045e-07
CTELG00000007842.1	4468.69	1.88465	0.392701	4.79919	1.59306e-06	9.56165e-05
CTELG00000007843.1	1273.33	0.465866	0.162879	2.8602	0.0042338	0.0565217
CTELG00000007877.1	79.086	3.75674	0.9529	3.94243	8.06603e-05	0.00267675
CTELG00000007891.1	221.608	1.13255	0.285992	3.96007	7.49276e-05	0.00251512
CTELG00000007894.1	373.724	3.03766	0.537257	5.65401	1.56745e-08	1.75856e-06
CTELG00000007898.1	41.1299	3.36252	1.01804	3.30294	0.000956752	0.0192339
CTELG00000007917.1	2235.53	2.29182	0.391818	5.84918	4.94007e-09	6.04642e-07
CTELG00000007919.1	164.871	3.16829	1.09438	2.89505	0.00379096	0.052186
CTELG00000007953.1	656.742	1.98046	0.384118	5.15586	2.52467e-07	1.94827e-05
CTELG00000007953.2	659.274	2.04364	0.59536	3.43262	0.000597788	0.0134652
CTELG00000007996.3	79.8252	3.65315	1.09884	3.32454	0.000885651	0.0181653
CTELG00000008016.4	476.399	7.29136	1.72705	4.22186	2.42299e-05	0.000993404
CTELG00000008024.1	117.995	9.33278	2.32152	4.02012	5.81674e-05	0.0020296
CTELG00000008101.1	637.183	1.27438	0.161932	7.86984	3.5509e-15	1.75559e-12
CTELG00000008102.2	781.87	3.19932	0.865776	3.69532	0.000219613	0.00607217
CTELG00000008106.1	1105.13	1.43524	0.322448	4.45109	8.54364e-06	0.000418151
CTELG00000008124.1	10.8247	5.08535	1.87095	2.71806	0.00656656	0.0771913
CTELG00000008137.1	2081.21	1.10331	0.342668	3.21975	0.00128301	0.0242191
CTELG00000008149.1	783.36	1.62144	0.16252	9.97686	1.92465e-23	4.31862e-20
CTELG00000008159.1	249.69	1.23121	0.374156	3.29064	0.000999597	0.0199714
CTELG00000008220.1	257.259	1.4886	0.448821	3.31669	0.000910917	0.0185296
CTELG00000008222.1	2078.48	0.447679	0.166488	2.68896	0.00716748	0.0816701
CTELG00000008226.1	1278.56	3.21876	0.411541	7.82122	5.2312e-15	2.4612e-12
CTELG00000008227.1	277.735	3.22576	0.593016	5.43959	5.34048e-08	5.05535e-06
CTELG00000008231.1	747.41	1.34325	0.238856	5.62368	1.86934e-08	2.04995e-06
CTELG00000008270.1	5096.47	7.71991	1.53254	5.03735	4.72033e-07	3.3831e-05
CTELG00000008297.1	2208.73	1.96222	0.139492	14.0669	6.06864e-45	4.42556e-41
CTELG00000008349.1	65.0542	2.1392	0.821669	2.60348	0.00922815	0.0961032
CTELG00000008385.1	743.703	0.941558	0.334557	2.81435	0.00488767	0.0629749
CTELG00000008392.1	1074.83	1.83254	0.270517	6.77423	1.25071e-11	2.85025e-09
CTELG00000008402.1	471.476	5.06286	1.60225	3.15985	0.00157848	0.0278718
CTELG00000008410.1	104.781	1.39765	0.505773	2.7634	0.00572025	0.070316
CTELG00000008432.2	7807.09	0.589054	0.178248	3.30469	0.000950809	0.0191409
CTELG00000008468.1	93.0876	1.88376	0.711389	2.64801	0.00809674	0.0881605
CTELG00000008483.1	658.893	1.38635	0.379144	3.65652	0.000255658	0.00679193
CTELG00000008509.1	64.3836	7.87328	1.79031	4.39772	1.09395e-05	0.00051719
CTELG00000008520.2	2748.72	3.50374	0.756671	4.63047	3.64835e-06	0.000197444
CTELG00000008529.1	235.055	3.02997	0.978632	3.09613	0.00196062	0.0326085
CTELG00000008558.1	354.805	1.17357	0.421265	2.78582	0.0053393	0.066819
CTELG00000008633.1	70.4663	5.69233	1.5399	3.69656	0.00021854	0.00605723
CTELG00000008645.1	1098.26	1.79898	0.330454	5.44396	5.21095e-08	4.96743e-06
CTELG00000008657.1	1953.19	0.647903	0.146824	4.41279	1.02046e-05	0.000487183
CTELG00000008659.2	297.967	1.36824	0.417721	3.2755	0.00105474	0.0209298
CTELG00000008711.1	2491.66	0.759031	0.151199	5.02008	5.16497e-07	3.63919e-05
CTELG00000008722.1	18.5724	4.41401	1.24353	3.54959	0.000385838	0.00956236
CTELG00000008749.1	771.718	0.652237	0.224542	2.90475	0.00367549	0.0513478
CTELG00000008757.3	35.8494	6.88148	1.60229	4.29479	1.74858e-05	0.000755644
CTELG00000008768.1	482.647	0.969386	0.327801	2.95724	0.00310408	0.0457766
CTELG00000008793.1	10.3108	6.48413	2.27592	2.84901	0.00438554	0.0580428
CTELG00000008805.1	1357.64	2.23931	0.275523	8.12749	4.38288e-16	2.60915e-13
CTELG00000008822.1	377.977	1.22169	0.26763	4.56484	4.99864e-06	0.000260842
CTELG00000008828.1	82.9124	4.01546	1.14924	3.49401	0.000475816	0.011275
CTELG00000008838.1	2432.59	0.749893	0.166246	4.51073	6.46034e-06	0.000326977
CTELG00000008849.1	354.41	0.821451	0.280474	2.9288	0.00340273	0.0488713
CTELG00000008857.1	1345.93	0.576799	0.192227	3.00062	0.00269432	0.0410865
CTELG00000008887.1	2630.4	0.926927	0.188822	4.90901	9.15376e-07	5.89437e-05
CTELG00000008901.1	105.409	2.30923	0.797199	2.89668	0.00377129	0.0520627
CTELG00000008907.1	72.2713	2.37982	0.467324	5.09244	3.5348e-07	2.61038e-05
CTELG00000008908.1	657.988	0.836395	0.230285	3.63199	0.000281241	0.00739746
CTELG00000008918.2	1007.13	1.31436	0.388412	3.38394	0.000714547	0.0154425
CTELG00000008939.1	48.3929	2.75644	0.695209	3.96491	7.34229e-05	0.00247029
CTELG00000008953.1	592.568	1.56487	0.592681	2.64032	0.0082828	0.0896177
CTELG00000008968.2	14.1354	6.9975	2.05069	3.41227	0.00064425	0.0141832
CTELG00000008983.1	352.261	0.95927	0.291587	3.28982	0.0010025	0.0199884
CTELG00000008993.1	38.9017	4.22135	1.39626	3.02333	0.00250009	0.0389715
CTELG00000009003.1	451.025	0.721515	0.215697	3.34504	0.000822706	0.0172155
CTELG00000009031.1	5128.58	1.24506	0.217494	5.72457	1.03696e-08	1.18157e-06
CTELG00000009036.1	695.948	1.06494	0.300507	3.54381	0.000394396	0.00973311
CTELG00000009052.1	42.7241	7.59412	1.94127	3.91193	9.156e-05	0.0029577
CTELG00000009084.1	903.586	1.17417	0.436432	2.69039	0.00713686	0.0815359
CTELG00000009087.1	1072.99	1.14487	0.400719	2.85704	0.00427616	0.0569049
CTELG00000009105.1	381.992	1.08214	0.270648	3.99832	6.37942e-05	0.00219008
CTELG00000009108.1	156.618	2.14021	0.337228	6.34648	2.20301e-10	3.82512e-08
CTELG00000009143.1	1146.49	1.09331	0.231038	4.73218	2.22119e-06	0.000128301
CTELG00000009146.1	507.036	1.28254	0.350364	3.66058	0.00025164	0.00672809
CTELG00000009152.1	1353.02	1.29282	0.193671	6.67536	2.46627e-11	5.25119e-09
CTELG00000009156.1	639.496	0.9977	0.209053	4.77248	1.81972e-06	0.000107889
CTELG00000009167.1	3300.69	1.28481	0.295951	4.34129	1.41646e-05	0.000639157
CTELG00000009172.1	741.102	0.937824	0.232738	4.02953	5.58891e-05	0.0019785
CTELG00000009174.1	994.647	1.81416	0.4687	3.87062	0.000108557	0.00342354
CTELG00000009179.1	156.136	1.34028	0.463492	2.89171	0.00383154	0.0525463
CTELG00000009182.1	2650.27	1.11327	0.269306	4.13383	3.56762e-05	0.00135858
CTELG00000009183.1	586.178	0.695608	0.253893	2.73977	0.0061483	0.0737402
CTELG00000009231.1	554.008	1.36475	0.441874	3.08856	0.00201131	0.0331469
CTELG00000009254.1	18.829	20.343	7.23119	2.81323	0.00490458	0.0630805
CTELG00000009337.1	1243.55	1.2662	0.190786	6.63674	3.20689e-11	6.63439e-09
CTELG00000009343.2	1599.9	0.892942	0.277734	3.2151	0.001304	0.0244774
CTELG00000009354.1	2045.21	1.0645	0.206695	5.15011	2.6034e-07	1.99845e-05
CTELG00000009359.1	642.221	0.807718	0.295208	2.7361	0.00621727	0.0743879
CTELG00000009417.2	235.955	2.64517	0.982134	2.69329	0.00707503	0.0811875
CTELG00000009426.1	225.246	2.67255	0.445878	5.99391	2.04858e-09	2.87293e-07
CTELG00000009435.1	148.933	2.08829	0.622766	3.35324	0.000798706	0.0167734
CTELG00000009443.1	735.869	2.75347	1.02514	2.68594	0.00723261	0.0821555
CTELG00000009453.2	895.03	1.64062	0.326435	5.02587	5.01168e-07	3.55695e-05
CTELG00000009482.1	357.782	1.30378	0.29489	4.42124	9.81382e-06	0.000471613
CTELG00000009483.1	359.192	1.7009	0.481895	3.52962	0.00041616	0.010184
CTELG00000009483.2	58.7742	3.45445	1.04115	3.31793	0.000906888	0.0184863
CTELG00000009491.1	805.896	2.95737	0.530865	5.57085	2.53495e-08	2.66947e-06
CTELG00000009501.1	281.828	0.645606	0.22643	2.85124	0.00435488	0.0577417
CTELG00000009505.1	2632.62	0.788283	0.199709	3.94716	7.90838e-05	0.00263546
CTELG00000009509.1	1337.3	0.498461	0.175188	2.84529	0.00443708	0.0585125
CTELG00000009532.1	2161.94	0.941664	0.174612	5.3929	6.93308e-08	6.30473e-06
CTELG00000009535.1	70.3889	7.66406	1.61206	4.75419	1.99244e-06	0.000116472
CTELG00000009536.1	298.629	5.27877	0.817571	6.45665	1.07043e-10	2.02757e-08
CTELG00000009540.3	1294.64	1.01328	0.350279	2.89278	0.0038185	0.0523921
CTELG00000009554.1	886.751	1.14247	0.388444	2.94114	0.00327005	0.0475748
CTELG00000009616.1	37.9246	1.72591	0.619049	2.788	0.00530343	0.0666643
CTELG00000009620.1	929.822	0.804038	0.247665	3.24647	0.00116844	0.0226065
CTELG00000009631.1	1035.65	1.17709	0.260967	4.51049	6.46779e-06	0.000326977
CTELG00000009634.1	640.03	0.955057	0.193822	4.9275	8.32879e-07	5.48422e-05
CTELG00000009638.1	87.4337	1.01708	0.372235	2.73237	0.00628812	0.0749283
CTELG00000009639.1	1624.46	0.838172	0.234516	3.57404	0.000351511	0.0087938
CTELG00000009642.1	2150.93	0.414057	0.10778	3.84167	0.000122199	0.00374334
CTELG00000009655.1	153.65	1.72715	0.428347	4.03212	5.52756e-05	0.00196633
CTELG00000009660.1	123.67	4.3458	0.781737	5.55916	2.7107e-08	2.8341e-06
CTELG00000009672.1	1237.93	0.688009	0.195713	3.5154	0.000439093	0.0106205
CTELG00000009681.2	564.913	1.32786	0.406806	3.26411	0.00109808	0.0215552
CTELG00000009682.1	1177.01	0.901132	0.174435	5.16602	2.39133e-07	1.85027e-05
CTELG00000009707.1	2150.75	2.46943	0.567942	4.34803	1.37363e-05	0.000628039
CTELG00000009722.1	4216.04	0.713413	0.232664	3.06628	0.00216743	0.0348774
CTELG00000009723.1	1181.38	1.00522	0.368114	2.73073	0.00631945	0.0751788
CTELG00000009733.2	1200.09	1.18416	0.235133	5.03614	4.75003e-07	3.39604e-05
CTELG00000009734.1	2801.61	0.953943	0.194976	4.89262	9.95015e-07	6.3097e-05
CTELG00000009735.1	473.117	0.785103	0.186106	4.21859	2.45833e-05	0.00100013
CTELG00000009740.1	399.549	1.51677	0.322616	4.70146	2.58303e-06	0.000146305
CTELG00000009753.1	3347.29	1.97312	0.249946	7.8942	2.9218e-15	1.49525e-12
CTELG00000009760.1	871.313	1.16668	0.282824	4.1251	3.70567e-05	0.001402
CTELG00000009795.1	446.742	4.18443	0.770975	5.42745	5.71645e-08	5.32744e-06
CTELG00000009806.1	869.856	0.641493	0.154298	4.15748	3.21775e-05	0.00124199
CTELG00000009812.1	71.8843	3.22041	0.742108	4.33955	1.42776e-05	0.000640735
CTELG00000009846.1	48.6991	1.77753	0.659737	2.6943	0.00705371	0.0811063
CTELG00000009848.1	261.708	6.68269	1.98634	3.36432	0.000767315	0.0162664
CTELG00000009849.1	100.564	4.5301	1.59708	2.83648	0.0045614	0.059768
CTELG00000009872.1	1601.79	1.06223	0.352669	3.01198	0.00259554	0.0399535
CTELG00000009872.2	639.548	2.16756	0.564027	3.843	0.000121538	0.00372793
CTELG00000009881.1	589.993	1.14852	0.283445	4.052	5.07817e-05	0.00182427
CTELG00000009923.1	865.263	1.33882	0.153024	8.74908	2.15093e-18	1.79265e-15
CTELG00000009931.1	412.154	1.15524	0.307989	3.75091	0.000176195	0.00506865
CTELG00000009963.1	2017.08	0.933215	0.194333	4.80216	1.56967e-06	9.46018e-05
CTELG00000010011.2	1114.53	1.58184	0.282956	5.5904	2.2655e-08	2.41185e-06
CTELG00000010042.1	27.1859	5.72022	1.70788	3.34932	0.00081011	0.0169884
CTELG00000010055.1	947.557	1.21186	0.196302	6.17345	6.68144e-10	1.04784e-07
CTELG00000010065.1	2571.86	0.676657	0.236763	2.85795	0.00426393	0.0567694
CTELG00000010066.1	15718	0.611292	0.186684	3.27448	0.00105857	0.0209559
CTELG00000010091.1	1630.19	0.729666	0.180416	4.04435	5.24689e-05	0.00187564
CTELG00000010139.1	629.223	1.41398	0.308886	4.57769	4.70137e-06	0.000247991
CTELG00000010146.1	1749.9	0.885996	0.181345	4.88571	1.03058e-06	6.52102e-05
CTELG00000010158.1	947.492	0.983105	0.232527	4.22793	2.35856e-05	0.000975185
CTELG00000010160.1	418.6	0.960517	0.229037	4.19371	2.74426e-05	0.00108912
CTELG00000010161.1	1559.36	1.00517	0.150046	6.69905	2.0978e-11	4.53281e-09
CTELG00000010171.1	1149.75	1.58297	0.220715	7.17202	7.39005e-13	2.22235e-10
CTELG00000010175.1	3867.9	0.79056	0.167264	4.72641	2.28521e-06	0.000130705
CTELG00000010211.1	728.079	1.22683	0.340811	3.59975	0.000318524	0.00814315
CTELG00000010214.1	937.363	0.696754	0.212802	3.27419	0.00105965	0.0209559
CTELG00000010218.1	36.9656	5.2412	1.97344	2.65587	0.00791038	0.0871396
CTELG00000010228.1	477.979	35.1385	4.2017	8.36293	6.118e-17	4.15028e-14
CTELG00000010276.1	15307.7	0.808565	0.154117	5.24645	1.55061e-07	1.26344e-05
CTELG00000010281.1	856.526	1.1042	0.183665	6.012	1.83245e-09	2.58225e-07
CTELG00000010288.1	1240.08	1.9127	0.287308	6.65729	2.78916e-11	5.89564e-09
CTELG00000010300.1	1319.89	1.02236	0.140651	7.26874	3.62847e-13	1.1631e-10
CTELG00000010345.1	422.045	0.872251	0.274047	3.18285	0.00145831	0.026551
CTELG00000010358.1	3868.87	0.528376	0.179786	2.93892	0.00329356	0.0477738
CTELG00000010379.1	5972.9	1.16587	0.39657	2.93988	0.00328342	0.0477216
CTELG00000010391.1	692.924	1.16715	0.276583	4.21989	2.44418e-05	0.000995766
CTELG00000010407.1	410.686	1.5883	0.527925	3.00857	0.00262478	0.0403185
CTELG00000010440.1	1070.05	1.18169	0.285271	4.14233	3.43799e-05	0.00131264
CTELG00000010456.1	697.201	1.24686	0.201091	6.20049	5.6288e-10	9.02155e-08
CTELG00000010475.1	307.574	0.952678	0.332642	2.86397	0.00418364	0.0561347
CTELG00000010488.1	1182.43	1.18084	0.285016	4.14305	3.42717e-05	0.00131023
CTELG00000010531.1	2372.43	0.65797	0.216391	3.04066	0.00236061	0.0373212
CTELG00000010532.1	242.069	0.88287	0.304415	2.90022	0.00372898	0.0516888
CTELG00000010549.1	11.4647	2.32311	0.827235	2.80829	0.00498056	0.0637856
CTELG00000010556.1	45.9941	3.34293	1.05433	3.17066	0.00152091	0.0272251
CTELG00000010557.1	998.754	1.14334	0.169685	6.73803	1.60546e-11	3.5749e-09
CTELG00000010589.1	13.6094	4.55583	1.63399	2.78816	0.00530091	0.0666643
CTELG00000010604.1	292.398	3.42057	0.577867	5.91931	3.23291e-09	4.28655e-07
CTELG00000010632.1	675.819	0.813826	0.293777	2.77022	0.0056019	0.0692405
CTELG00000010642.1	497.62	0.517421	0.185743	2.78568	0.0053416	0.066819
CTELG00000010653.1	478.882	0.886884	0.342395	2.59024	0.00959099	0.0988583
CTELG00000010656.1	574.745	1.44611	0.49696	2.90992	0.00361519	0.0509445
CTELG00000010665.1	123.711	2.35276	0.658055	3.57533	0.000349787	0.00877178
CTELG00000010683.1	267.708	1.47602	0.336875	4.38151	1.17862e-05	0.000552205
CTELG00000010683.2	1097.56	1.41678	0.46709	3.03321	0.00241969	0.0380293
CTELG00000010726.1	85.8445	2.28726	0.646459	3.53814	0.000402953	0.00991075
CTELG00000010741.1	61.9471	2.06413	0.767264	2.69025	0.00713984	0.0815359
CTELG00000010749.1	66.1856	2.61294	0.937327	2.78766	0.00530909	0.0666643
CTELG00000010750.1	1127.77	0.839883	0.236801	3.54678	0.000389967	0.00964828
CTELG00000010758.1	2957.65	1.65852	0.175275	9.46234	3.01121e-21	4.39185e-18
CTELG00000010801.1	275.695	1.65048	0.554367	2.97724	0.00290855	0.0436882
CTELG00000010815.1	195.442	1.33145	0.419879	3.17104	0.00151897	0.0272251
CTELG00000010834.1	431.185	1.24355	0.345344	3.60091	0.000317104	0.0081211
CTELG00000010836.1	54.8089	1.93695	0.59726	3.24306	0.00118254	0.0227537
CTELG00000010837.1	738.454	0.816331	0.29861	2.73377	0.00626137	0.0747317
CTELG00000010843.1	15883.9	0.494517	0.175667	2.81509	0.00487635	0.0629395
CTELG00000010855.1	105.16	1.90434	0.734825	2.59156	0.00955432	0.0985849
CTELG00000010869.1	657.87	1.65842	0.364885	4.54504	5.4925e-06	0.000282568
CTELG00000010877.2	62.4525	2.96163	0.817144	3.62437	0.000289663	0.00758179
CTELG00000010879.1	2058.17	1.00438	0.158832	6.32354	2.55642e-10	4.38651e-08
CTELG00000010917.1	4047.41	1.25556	0.199713	6.28686	3.23959e-10	5.39994e-08
CTELG00000010923.1	1289.21	0.913483	0.209719	4.35575	1.32615e-05	0.000609192
CTELG00000010926.1	905.644	0.785473	0.20952	3.74892	0.000177596	0.00509889
CTELG00000010927.1	4609.23	0.64249	0.19829	3.24015	0.00119468	0.0228966
CTELG00000010972.1	133.161	2.57388	0.524819	4.90433	9.37485e-07	5.99703e-05
CTELG00000010973.1	351.142	3.38126	0.350478	9.64757	5.03348e-22	7.72772e-19
CTELG00000010975.2	1231.89	0.660363	0.13203	5.00162	5.68508e-07	3.96732e-05
CTELG00000010983.1	1453.39	0.491315	0.156234	3.14474	0.00166233	0.028984
CTELG00000010986.1	1163.84	2.61703	0.680377	3.84644	0.000119845	0.00368846
CTELG00000011005.1	181.141	0.729492	0.250924	2.90723	0.0036465	0.0512368
CTELG00000011046.1	405.064	0.87337	0.299248	2.91855	0.00351665	0.0499419
CTELG00000011066.2	385.341	1.25244	0.483934	2.58803	0.00965267	0.0992837
CTELG00000011124.1	918.552	1.18517	0.417841	2.83642	0.00456227	0.059768
CTELG00000011148.1	19.9663	3.5784	1.1003	3.25222	0.00114507	0.0222976
CTELG00000011166.1	1834.4	1.10921	0.225681	4.91493	8.88126e-07	5.79567e-05
CTELG00000011188.1	1613	0.964623	0.212177	4.5463	5.45965e-06	0.000281374
CTELG00000011191.1	1194.16	1.50886	0.192299	7.84643	4.28058e-15	2.08107e-12
CTELG00000011196.1	8.94742	4.71949	1.74544	2.7039	0.00685311	0.0795801
CTELG00000011209.1	631.075	1.00439	0.2533	3.96521	7.33315e-05	0.00247007
CTELG00000011213.1	271.374	1.17515	0.261895	4.48712	7.21925e-06	0.000359975
CTELG00000011244.1	1806.08	1.74707	0.23394	7.468	8.14216e-14	3.12509e-11
CTELG00000011256.1	457.261	1.98475	0.722167	2.74832	0.00599009	0.0723523
CTELG00000011292.1	2080.45	0.906722	0.335373	2.70362	0.00685886	0.0796151
CTELG00000011303.1	301.043	2.86036	0.810851	3.5276	0.000419345	0.0102277
CTELG00000011329.2	430.396	1.24443	0.427489	2.91102	0.00360247	0.0507897
CTELG00000011330.1	642.884	0.908456	0.286847	3.16704	0.00153998	0.0274748
CTELG00000011331.2	520.362	1.11133	0.397414	2.79641	0.00516742	0.0653658
CTELG00000011365.1	899.201	0.527227	0.191775	2.74919	0.0059743	0.072225
CTELG00000011368.2	10.0117	19.0858	4.94699	3.85807	0.000114288	0.00356935
CTELG00000011408.2	716.77	0.545848	0.207968	2.62467	0.0086732	0.0924478
CTELG00000011430.1	18.1302	2.8227	0.8046	3.50821	0.000451141	0.0108669
CTELG00000011460.1	884.298	0.553613	0.154929	3.57333	0.000352476	0.00881039
CTELG00000011462.2	4600.81	1.05051	0.202061	5.19899	2.00376e-07	1.58593e-05
CTELG00000011515.1	135.714	6.14943	1.70765	3.60112	0.00031685	0.0081211
CTELG00000011526.1	234.055	2.73454	0.538184	5.08104	3.75377e-07	2.74429e-05
CTELG00000011529.1	240.259	4.9181	1.75161	2.80776	0.00498869	0.0637883
CTELG00000011541.1	1651.86	0.719442	0.209258	3.43806	0.000585894	0.0132517
CTELG00000011542.2	2544.85	0.811583	0.248454	3.26653	0.00108874	0.0214584
CTELG00000011547.1	276.547	3.17458	0.391215	8.11467	4.87102e-16	2.78603e-13
CTELG00000011556.1	3035.4	0.65672	0.211966	3.09823	0.00194678	0.0324872
CTELG00000011570.1	1423.36	1.20665	0.179019	6.74032	1.58035e-11	3.54606e-09
CTELG00000011571.1	487.357	0.602368	0.192025	3.13692	0.00170735	0.0295043
CTELG00000011590.1	2446.68	0.59946	0.207116	2.89431	0.00379988	0.0522595
CTELG00000011627.1	1738.2	0.5543	0.197754	2.80298	0.00506331	0.0645364
CTELG00000011628.2	238.44	1.0102	0.292842	3.44964	0.000561335	0.0128525
CTELG00000011632.1	410.913	2.81503	0.346605	8.12171	4.5965e-16	2.6816e-13
CTELG00000011672.1	1644.96	2.4991	0.353221	7.07519	1.49249e-12	4.06878e-10
CTELG00000011680.1	353.166	1.4743	0.418256	3.52488	0.000423676	0.0103074
CTELG00000011691.1	255.225	4.05893	0.549547	7.38595	1.51366e-13	5.31969e-11
CTELG00000011693.1	307.939	4.85609	1.53597	3.16157	0.0015692	0.027805
CTELG00000011751.1	20.6052	2.48523	0.915291	2.71524	0.0066228	0.0776475
CTELG00000011758.1	6859.42	0.471304	0.145405	3.24131	0.0011898	0.0228483
CTELG00000011778.1	1749.61	0.657488	0.251891	2.61021	0.00904873	0.0947421
CTELG00000011781.1	508.434	1.21615	0.443518	2.74206	0.00610559	0.0734131
CTELG00000011793.1	293.4	2.33012	0.806468	2.88929	0.00386114	0.0529025
CTELG00000011800.1	186.439	3.43825	0.701777	4.89934	9.61569e-07	6.12423e-05
CTELG00000011804.1	1138.84	0.89532	0.150272	5.95798	2.55369e-09	3.51373e-07
CTELG00000011831.1	248.484	0.730829	0.262017	2.78925	0.00528308	0.0665691
CTELG00000011834.1	9266.68	0.831844	0.202995	4.09786	4.16994e-05	0.00153776
CTELG00000011838.2	5497.42	0.694489	0.205627	3.37742	0.000731699	0.0157286
CTELG00000011855.1	572.812	1.08408	0.23603	4.59297	4.36992e-06	0.000232611
CTELG00000011873.1	785.558	1.75733	0.285762	6.14962	7.76682e-10	1.19241e-07
CTELG00000011875.1	130.346	1.23774	0.451677	2.74032	0.00613786	0.0736796
CTELG00000011882.1	5410.73	0.457129	0.169839	2.69155	0.00711218	0.0813897
CTELG00000011899.1	758.973	1.32254	0.247558	5.34232	9.17622e-08	8.03815e-06
CTELG00000011901.1	437.627	0.861734	0.234212	3.67929	0.000233885	0.00637015
CTELG00000011921.2	10059	0.995325	0.172225	5.77921	7.50523e-09	8.82773e-07
CTELG00000011938.2	22.6945	17.977	3.2747	5.48966	4.02715e-08	4.05076e-06
CTELG00000011941.1	1068.39	0.882805	0.291037	3.03331	0.00241888	0.0380293
CTELG00000011943.1	941.908	3.09959	0.591272	5.24225	1.5863e-07	1.28892e-05
CTELG00000011944.1	2670.39	0.854909	0.23961	3.56791	0.000359837	0.00897899
CTELG00000011947.1	6096.05	0.381566	0.103284	3.69433	0.00022047	0.00607856
CTELG00000011967.1	21.471	5.37649	1.71666	3.13195	0.00173651	0.0299197
CTELG00000012003.2	94.5049	21.224	3.64814	5.81777	5.96378e-09	7.10055e-07
CTELG00000012003.3	1130.3	9.41512	2.48579	3.78758	0.000152121	0.00446415
CTELG00000012059.3	45.2807	33.366	2.98219	11.1884	4.64768e-29	1.69466e-25
CTELG00000012070.1	2817.26	0.739312	0.277298	2.66612	0.00767315	0.0854299
CTELG00000012096.1	71.3459	4.57654	1.59729	2.86519	0.00416764	0.0559972
CTELG00000012098.1	1065.48	0.663649	0.162461	4.08496	4.40838e-05	0.00161548
CTELG00000012146.1	68.8976	2.49828	0.510471	4.89406	9.87756e-07	6.27731e-05
CTELG00000012167.1	29.8569	4.96771	1.84236	2.69638	0.00700969	0.0809152
CTELG00000012191.1	534.576	4.06469	0.799497	5.08406	3.69453e-07	2.70778e-05
CTELG00000012206.2	250.627	2.15485	0.477365	4.51405	6.36004e-06	0.00032321
CTELG00000012239.1	365.621	1.23643	0.390692	3.16471	0.00155237	0.0276283
CTELG00000012280.1	255.645	3.16591	0.608174	5.20559	1.93378e-07	1.54121e-05
CTELG00000012296.1	826.288	0.888361	0.293724	3.02447	0.00249067	0.0388543
CTELG00000012306.1	717.074	0.741451	0.185912	3.98818	6.65826e-05	0.0022716
CTELG00000012307.1	127.983	2.48801	0.496039	5.01576	5.28243e-07	3.71298e-05
CTELG00000012345.1	51.2411	2.29146	0.853868	2.68362	0.00728299	0.0824068
CTELG00000012354.1	154.398	1.70022	0.35115	4.84187	1.28623e-06	7.9659e-05
CTELG00000012464.1	393.285	1.29976	0.43648	2.97782	0.00290308	0.0436284
CTELG00000012481.1	297.884	1.14498	0.282188	4.0575	4.96003e-05	0.00179286
CTELG00000012486.1	1318.71	3.12229	0.999409	3.12414	0.00178325	0.0305446
CTELG00000012487.1	2122.33	4.81402	1.18607	4.0588	4.93255e-05	0.00178514
CTELG00000012505.1	27.1727	2.14414	0.679344	3.15619	0.00159843	0.0281559
CTELG00000012540.1	1776.71	3.65194	0.617134	5.91757	3.2673e-09	4.31254e-07
CTELG00000012552.1	1049.08	1.60635	0.293747	5.46849	4.53893e-08	4.41335e-06
CTELG00000012576.1	153.766	1.66557	0.570992	2.91697	0.0035345	0.0500249
CTELG00000012617.1	118.462	4.30434	1.22564	3.5119	0.000444909	0.0107256
CTELG00000012660.1	117.426	2.47734	0.933715	2.6532	0.00797317	0.0874876
CTELG00000012682.1	651.945	0.535503	0.196741	2.72187	0.0064913	0.0765372
CTELG00000012683.1	1439.22	0.808266	0.250694	3.22411	0.00126365	0.0239411
CTELG00000012691.1	1059.86	1.13695	0.28274	4.02119	5.79043e-05	0.00202526
CTELG00000012693.1	930.82	1.43571	0.341577	4.20319	2.63178e-05	0.00105888
CTELG00000012694.1	1133.88	1.34898	0.246229	5.47855	4.28828e-08	4.22598e-06
CTELG00000012703.1	287.941	0.894911	0.238139	3.75793	0.000171325	0.00495709
CTELG00000012728.1	13.2084	6.00065	1.74135	3.44598	0.000568987	0.0129566
CTELG00000012731.1	233.483	1.05094	0.372728	2.81959	0.00480856	0.0623042
CTELG00000012747.1	447.093	1.1039	0.230527	4.78861	1.67941e-06	0.000100181
CTELG00000012756.1	43.6403	2.22219	0.766894	2.89766	0.00375962	0.0519262
CTELG00000012757.1	1169.98	3.40496	0.313858	10.8487	2.02179e-27	5.36142e-24
CTELG00000012759.1	2403.47	1.52929	0.158277	9.66213	4.367e-22	7.07697e-19
CTELG00000012762.3	2303.27	1.32656	0.180692	7.34158	2.1109e-13	7.24988e-11
CTELG00000012764.2	2531.53	0.668395	0.129894	5.14568	2.6655e-07	2.02481e-05
CTELG00000012792.1	62.5521	5.28883	1.59834	3.30895	0.000936455	0.0189566
CTELG00000012816.1	206.979	4.83213	1.64833	2.93153	0.00337292	0.0485868
CTELG00000012852.1	4061.21	0.442444	0.1657	2.67015	0.00758167	0.0848321
CTELG00000012869.1	3579.05	0.742238	0.138859	5.34525	9.02902e-08	7.93303e-06
CTELG00000012872.1	1661.55	1.17442	0.184232	6.37471	1.83312e-10	3.30075e-08
CTELG00000012888.1	7844.83	0.956769	0.298324	3.20715	0.00134059	0.0249552
CTELG00000012899.1	403	2.48123	0.363083	6.83378	8.27067e-12	1.94561e-09
CTELG00000012906.1	796.313	1.55158	0.212859	7.28923	3.11723e-13	1.03329e-10
CTELG00000012954.1	345.054	3.34469	0.262837	12.7253	4.27669e-37	2.49502e-33
CTELG00000012956.1	521.601	1.35387	0.409759	3.30406	0.000952942	0.0191706
CTELG00000012965.1	782.824	2.35448	0.553821	4.25134	2.12494e-05	0.00089573
CTELG00000012973.2	23.0012	5.92912	2.07928	2.85153	0.00435095	0.0577158
CTELG00000012993.1	867.65	1.17683	0.245368	4.79618	1.6172e-06	9.68658e-05
CTELG00000012997.1	902.695	0.679696	0.219864	3.09144	0.00199186	0.0329194
CTELG00000012998.1	563.975	1.54764	0.229599	6.74065	1.57682e-11	3.54606e-09
CTELG00000013001.1	1569.37	0.708194	0.171818	4.12177	3.75965e-05	0.00141397
CTELG00000013044.1	387.769	2.96053	0.979608	3.02216	0.00250982	0.0390461
CTELG00000013055.1	476.254	0.584185	0.187981	3.10768	0.00188562	0.0317572
CTELG00000013057.1	31.3779	7.62786	1.66152	4.59089	4.4136e-06	0.000234081
CTELG00000013070.1	243.272	2.30461	0.261283	8.82035	1.14097e-18	1.04007e-15
CTELG00000013095.1	43.7621	3.05392	0.915212	3.33684	0.000847365	0.0175302
CTELG00000013096.1	413.489	1.17892	0.337739	3.49061	0.000481917	0.0113826
CTELG00000013116.3	2568.06	0.872316	0.298464	2.92268	0.00347031	0.0494733
CTELG00000013120.1	69.8644	5.18185	1.56566	3.30969	0.000933996	0.0189331
CTELG00000013128.1	229.458	1.48599	0.513268	2.89516	0.00378966	0.052186
CTELG00000013135.1	2075.61	1.53662	0.233522	6.58019	4.69856e-11	9.51785e-09
CTELG00000013157.1	16.0134	4.379	1.52031	2.88034	0.00397251	0.0540477
CTELG00000013177.1	955.524	1.52493	0.232885	6.54801	5.83074e-11	1.14149e-08
CTELG00000013180.2	1983.71	0.734805	0.268904	2.73259	0.00628381	0.0749075
CTELG00000013237.1	85.248	7.80526	1.64544	4.74356	2.09996e-06	0.000122512
CTELG00000013238.1	74.995	7.3758	1.74486	4.22717	2.36652e-05	0.000976399
CTELG00000013244.1	599.403	0.90506	0.23087	3.92022	8.8469e-05	0.00287697
CTELG00000013313.1	452.424	1.25045	0.283026	4.41815	9.9549e-06	0.000476822
CTELG00000013316.1	1103.42	1.27601	0.338026	3.77489	0.000160078	0.00468353
CTELG00000013320.1	125.563	0.998505	0.359492	2.77755	0.00547712	0.0680441
CTELG00000013323.1	1185.45	1.13745	0.268567	4.23528	2.28271e-05	0.000945832
CTELG00000013326.1	991.576	3.4377	0.420994	8.16568	3.19641e-16	1.98382e-13
CTELG00000013327.1	397.339	0.605961	0.204072	2.96936	0.00298426	0.0445254
CTELG00000013353.1	520.424	6.62295	1.59845	4.14335	3.4227e-05	0.00131023
CTELG00000013369.1	109.986	3.29125	1.13431	2.90153	0.0037134	0.0516295
CTELG00000013384.1	718.446	1.28473	0.184309	6.97052	3.15781e-12	8.15162e-10
CTELG00000013395.1	262.798	3.61028	0.800556	4.50971	6.49149e-06	0.000327348
CTELG00000013420.1	1405.11	1.08746	0.211144	5.15033	2.60035e-07	1.99845e-05
CTELG00000013468.1	269.359	1.128	0.413732	2.72641	0.00640273	0.0758909
CTELG00000013503.1	1398.57	1.44246	0.299	4.82429	1.40506e-06	8.64675e-05
CTELG00000013528.1	754.589	0.83194	0.263488	3.15742	0.00159173	0.0280717
CTELG00000013554.1	2329.61	1.06482	0.148248	7.18265	6.83713e-13	2.07749e-10
CTELG00000013556.1	77.3434	1.4556	0.470695	3.09244	0.00198516	0.0329017
CTELG00000013604.1	238.4	1.96384	0.360887	5.44169	5.27761e-08	5.01459e-06
CTELG00000013609.1	397.311	1.09815	0.401797	2.73308	0.00627442	0.0748262
CTELG00000013627.1	3267.66	0.807982	0.206252	3.91745	8.94894e-05	0.00290368
CTELG00000013642.1	1957.32	0.571515	0.12511	4.56812	4.92126e-06	0.000257725
CTELG00000013654.1	237.758	1.69223	0.342442	4.94165	7.7465e-07	5.17083e-05
CTELG00000013665.2	1056.69	2.45707	0.390815	6.28704	3.23573e-10	5.39994e-08
CTELG00000013666.2	52.2384	4.70267	1.55669	3.02093	0.00251996	0.0391205
CTELG00000013673.1	33.4277	2.40984	0.910631	2.64634	0.00813679	0.0884645
CTELG00000013675.1	1420.67	1.69362	0.322022	5.25932	1.44585e-07	1.18804e-05
CTELG00000013677.2	1670.22	1.31632	0.176625	7.45262	9.15056e-14	3.46652e-11
CTELG00000013688.1	1173.87	1.24835	0.171532	7.27764	3.3971e-13	1.10104e-10
CTELG00000013690.1	21.4479	6.01881	1.83776	3.27508	0.00105632	0.0209469
CTELG00000013727.1	880.893	1.05387	0.245724	4.28884	1.79609e-05	0.000768211
CTELG00000013774.1	135.413	2.62242	0.840071	3.12166	0.00179833	0.0306768
CTELG00000013788.1	84.5699	1.7198	0.647044	2.65793	0.00786228	0.0868065
CTELG00000013822.1	1789.95	0.905853	0.149573	6.05625	1.39327e-09	2.03209e-07
CTELG00000013825.1	1735.04	0.550839	0.204895	2.6884	0.00717955	0.08168
CTELG00000013828.1	5306.21	0.831771	0.177631	4.68257	2.83294e-06	0.000158005
CTELG00000013830.1	370.47	1.09268	0.298349	3.66244	0.000249825	0.00670413
CTELG00000013831.1	39.5066	4.39395	1.6882	2.60274	0.00924809	0.0962422
CTELG00000013836.1	489.446	0.590379	0.21377	2.76174	0.00574934	0.070614
CTELG00000013843.1	638.796	1.10445	0.211923	5.21157	1.87249e-07	1.50885e-05
CTELG00000013847.1	1470.29	1.46183	0.425146	3.43843	0.000585107	0.0132517
CTELG00000013856.1	1255.17	0.809861	0.282592	2.86583	0.00415916	0.0559091
CTELG00000013858.1	214.908	2.36369	0.455759	5.18628	2.14533e-07	1.67773e-05
CTELG00000013868.1	19.8217	2.73291	0.830451	3.29088	0.000998753	0.0199682
CTELG00000013873.1	1090.24	0.980378	0.263477	3.72092	0.000198499	0.00560097
CTELG00000013891.1	384.978	3.34096	0.835609	3.99824	6.38162e-05	0.00219008
CTELG00000013894.1	145.04	6.49494	1.6138	4.02463	5.70661e-05	0.00200556
CTELG00000013912.1	873.702	1.47805	0.422864	3.49533	0.000473475	0.0112415
CTELG00000013913.1	30.5585	1.20762	0.455544	2.65094	0.00802686	0.0876942
CTELG00000013914.1	39.7554	1.70518	0.614902	2.77309	0.00555265	0.0687482
CTELG00000013917.1	53924.1	0.586535	0.149526	3.92262	8.7593e-05	0.00285418
CTELG00000013921.1	829.603	2.68591	0.466708	5.75501	8.66382e-09	1.00687e-06
CTELG00000013925.1	26.5545	3.9853	1.22562	3.25166	0.00114733	0.0223266
CTELG00000013944.1	276.96	4.29194	1.61234	2.66193	0.00776943	0.0860745
CTELG00000013947.1	3903.59	0.541647	0.110282	4.91148	9.03931e-07	5.85948e-05
CTELG00000013949.1	69.3087	5.20871	1.65692	3.14361	0.0016688	0.029062
CTELG00000013955.1	787.394	1.1617	0.197548	5.8806	4.08778e-09	5.22985e-07
CTELG00000013956.1	1435.99	1.06637	0.141269	7.54851	4.4028e-14	1.80887e-11
CTELG00000013959.1	1733.99	0.968757	0.243439	3.97946	6.90724e-05	0.00234012
CTELG00000013974.1	3238.19	0.994066	0.259473	3.8311	0.000127572	0.00386826
CTELG00000013992.1	5460.32	0.941198	0.124245	7.57536	3.58137e-14	1.5363e-11
CTELG00000014015.1	684.382	2.20174	0.627894	3.50655	0.000453957	0.0109077
CTELG00000014100.1	1477.81	0.467422	0.176436	2.64924	0.00806722	0.0879703
CTELG00000014103.1	682.353	1.11043	0.299226	3.71102	0.000206424	0.00577868
CTELG00000014106.1	269.379	1.44211	0.341348	4.22473	2.39224e-05	0.000984227
CTELG00000014110.1	122.144	8.03557	1.91552	4.19497	2.72904e-05	0.00108603
CTELG00000014110.2	800.255	1.44733	0.391726	3.69475	0.000220105	0.00607422
CTELG00000014130.1	20639.2	0.63896	0.152766	4.18261	2.88185e-05	0.0011332
CTELG00000014137.1	547.316	1.54536	0.321561	4.8058	1.54137e-06	9.30886e-05
CTELG00000014138.1	110.743	2.22225	0.685177	3.24332	0.00118145	0.0227537
CTELG00000014147.1	65.6201	4.84488	1.73353	2.79481	0.00519299	0.0656324
CTELG00000014157.1	456.581	1.00184	0.315951	3.17087	0.00151985	0.0272251
CTELG00000014163.1	621.661	1.91995	0.249117	7.70703	1.28779e-14	5.86952e-12
CTELG00000014164.1	1399.67	1.09095	0.189257	5.76438	8.19603e-09	9.56312e-07
CTELG00000014202.1	462.803	5.37287	1.47866	3.6336	0.000279499	0.00736209
CTELG00000014212.1	40.0893	6.13252	2.01321	3.04613	0.00231805	0.0367868
CTELG00000014218.1	55.8192	4.69872	0.65183	7.2085	5.65712e-13	1.75551e-10
CTELG00000014224.1	83.601	2.02408	0.483007	4.19057	2.78249e-05	0.00110129
CTELG00000014267.1	1278.05	0.6613	0.17806	3.71391	0.000204079	0.00573159
CTELG00000014282.2	717.167	0.887029	0.267412	3.31709	0.000909614	0.018516
CTELG00000014285.1	320.807	1.6954	0.381736	4.4413	8.94189e-06	0.000434725
CTELG00000014319.1	2838.81	0.601029	0.167459	3.5891	0.000331818	0.00839882
CTELG00000014371.1	238.339	1.70164	0.424639	4.00728	6.14232e-05	0.00213387
CTELG00000014371.2	1694.05	0.546952	0.197318	2.77193	0.00557246	0.068935
CTELG00000014412.1	72.0078	3.33554	0.909181	3.66873	0.00024376	0.00657162
CTELG00000014434.1	1642.14	1.35226	0.192034	7.04179	1.89782e-12	5.12588e-10
CTELG00000014463.1	1210.09	0.991816	0.235136	4.21805	2.4642e-05	0.00100112
CTELG00000014463.2	2987.14	1.42588	0.296459	4.80969	1.51168e-06	9.16748e-05
CTELG00000014486.1	1390.7	1.63298	0.23065	7.07989	1.44269e-12	3.97012e-10
CTELG00000014487.1	639.441	0.735256	0.186284	3.94697	7.91451e-05	0.00263546
CTELG00000014508.1	658.738	0.951345	0.23813	3.99507	6.46746e-05	0.00221167
CTELG00000014552.1	433.76	0.709964	0.25721	2.76026	0.00577563	0.0707679
CTELG00000014595.1	418.198	2.22121	0.644935	3.44408	0.000573002	0.0130074
CTELG00000014641.1	403.601	1.30939	0.349416	3.74737	0.0001787	0.00512556
CTELG00000014697.2	1140.27	1.39306	0.311382	4.47381	7.68395e-06	0.000381192
CTELG00000014698.2	196.673	6.83416	1.90267	3.59188	0.000328307	0.00832757
CTELG00000014721.1	153.887	2.30882	0.78715	2.93314	0.00335556	0.0483606
CTELG00000014742.1	777.882	0.975313	0.333035	2.92856	0.00340536	0.0488849
CTELG00000014747.1	991.397	0.530856	0.11194	4.74231	2.1129e-06	0.000123021
CTELG00000014817.1	463.13	0.848818	0.171041	4.96266	6.95354e-07	4.69525e-05
CTELG00000014821.1	1472.87	3.08855	0.333535	9.26007	2.043e-20	2.38377e-17
CTELG00000014831.1	520.727	1.4366	0.155052	9.26527	1.94589e-20	2.36507e-17
CTELG00000014860.1	2776.24	1.21593	0.2456	4.95086	7.38854e-07	4.95457e-05
CTELG00000014871.1	238.798	1.46288	0.55941	2.61505	0.00892146	0.0939848
CTELG00000014874.1	1022.72	1.13965	0.224924	5.06683	4.04499e-07	2.93513e-05
CTELG00000014884.1	103.563	2.56096	0.621343	4.12166	3.76154e-05	0.00141397
CTELG00000014913.1	11.7352	4.92255	1.8757	2.62438	0.00868058	0.0924478
CTELG00000014916.1	725.039	1.48769	0.273519	5.4391	5.35517e-08	5.05535e-06
CTELG00000014960.1	657.793	2.64762	0.558931	4.73693	2.16976e-06	0.000125907
CTELG00000014986.1	475.311	0.635429	0.215825	2.94419	0.00323798	0.0472505
CTELG00000014997.1	1340.22	0.839438	0.168945	4.96871	6.74007e-07	4.6044e-05
CTELG00000015001.1	2159.04	1.268	0.213999	5.92528	3.1177e-09	4.16973e-07
CTELG00000015005.1	9866.08	0.944775	0.154121	6.1301	8.78243e-10	1.32737e-07
CTELG00000015007.1	2548.91	0.395116	0.128583	3.07286	0.00212019	0.0342636
CTELG00000015027.1	192.425	3.37399	0.598154	5.64067	1.69386e-08	1.8787e-06
CTELG00000015044.1	5370.62	0.425046	0.141871	2.996	0.00273549	0.0416246
CTELG00000015055.1	88.2673	1.5733	0.553674	2.84157	0.00448924	0.0590402
CTELG00000015072.1	1769.83	0.473934	0.118475	4.00029	6.32645e-05	0.00218135
CTELG00000015073.2	19.8943	2.64771	0.725106	3.65148	0.000260729	0.00692034
CTELG00000015084.2	35.431	3.01483	1.01387	2.97359	0.00294335	0.0440746
CTELG00000015092.1	1742.26	1.15859	0.230759	5.0208	5.14556e-07	3.63919e-05
CTELG00000015093.1	584.274	0.887661	0.284596	3.11903	0.0018145	0.0309164
CTELG00000015095.1	764.428	0.622713	0.193857	3.21223	0.0013171	0.024628
CTELG00000015100.1	808.48	2.53515	0.423591	5.9849	2.16517e-09	3.00753e-07
CTELG00000015142.1	648.156	2.00311	0.452071	4.43097	9.38107e-06	0.000452307
CTELG00000015143.1	231.452	2.16728	0.34281	6.3221	2.58035e-10	4.40168e-08
CTELG00000015155.1	441.955	1.03933	0.239099	4.34686	1.38101e-05	0.000630423
CTELG00000015159.1	1061.72	1.58214	0.241175	6.56014	5.37558e-11	1.06671e-08
CTELG00000015194.1	661.161	1.47569	0.540233	2.73158	0.00630318	0.0750465
CTELG00000015195.1	600.314	1.05221	0.306791	3.42975	0.000604148	0.0135353
CTELG00000015206.1	20.049	3.75193	1.01866	3.68319	0.000230336	0.00629701
CTELG00000015207.1	15.3175	6.44098	2.1938	2.936	0.00332478	0.0481071
CTELG00000015276.1	813.352	0.866255	0.153919	5.62799	1.82319e-08	2.00689e-06
CTELG00000015301.1	702.326	1.13523	0.257536	4.40805	1.04304e-05	0.000496337
CTELG00000015346.1	190.861	2.7587	0.661803	4.16847	3.06653e-05	0.00119282
CTELG00000015368.1	3681.93	0.471758	0.139086	3.39183	0.000694268	0.015102
CTELG00000015421.1	407.947	1.18014	0.319531	3.69336	0.000221313	0.00608453
CTELG00000015425.1	819.959	1.34591	0.188452	7.14196	9.20124e-13	2.71111e-10
CTELG00000015434.1	317.165	1.3434	0.242701	5.53522	3.10845e-08	3.20402e-06
CTELG00000015454.1	1878.52	0.973312	0.176693	5.50848	3.61951e-08	3.66601e-06
CTELG00000015456.1	2612.51	0.775007	0.131643	5.8872	3.92784e-09	5.04736e-07
CTELG00000015458.1	757.378	0.475298	0.155601	3.0546	0.0022536	0.0360403
CTELG00000015474.1	546.023	0.859198	0.318685	2.69607	0.00701624	0.0809563
CTELG00000015481.1	276.98	9.07766	1.62274	5.59405	2.21838e-08	2.37905e-06
CTELG00000015483.1	700.416	4.12505	1.32096	3.12277	0.00179158	0.0305795
CTELG00000015494.1	150.549	5.21868	1.72884	3.0186	0.00253942	0.0393388
CTELG00000015510.1	100.84	1.12115	0.396784	2.8256	0.00471918	0.0613178
CTELG00000015525.3	166.914	1.11802	0.259941	4.30107	1.69977e-05	0.000738931
CTELG00000015527.1	23.3082	5.70383	1.62709	3.50554	0.000455686	0.0109402
CTELG00000015535.1	450.611	1.75181	0.526263	3.32878	0.000872276	0.0179311
CTELG00000015544.2	991.262	2.44006	0.329391	7.40781	1.28401e-13	4.624e-11
CTELG00000015551.1	7133.02	2.22564	0.437182	5.09089	3.56392e-07	2.62524e-05
CTELG00000015593.1	170.028	7.68358	1.84321	4.16858	3.06501e-05	0.00119282
CTELG00000015614.1	78.044	2.38951	0.660934	3.61535	0.000299936	0.00779087
CTELG00000015624.1	1165.45	3.97949	0.728263	5.46436	4.6458e-08	4.50226e-06
CTELG00000015632.1	762.604	0.74048	0.228594	3.23928	0.00119833	0.0229517
CTELG00000015637.1	1666.93	2.28021	0.281966	8.08684	6.12316e-16	3.43486e-13
CTELG00000015646.1	151.071	1.64236	0.583645	2.81398	0.00489329	0.0629908
CTELG00000015651.1	484.217	0.803893	0.290336	2.76884	0.00562568	0.0694166
CTELG00000015656.1	292.259	1.20217	0.312194	3.85072	0.000117772	0.00364694
CTELG00000015743.1	4436.11	0.943602	0.181251	5.20606	1.92897e-07	1.54121e-05
CTELG00000015759.1	165.435	2.17375	0.343437	6.32941	2.461e-10	4.24778e-08
CTELG00000015760.1	212.204	1.30515	0.491094	2.65764	0.00786895	0.0868315
CTELG00000015808.1	140.001	7.25516	1.78986	4.05348	5.04609e-05	0.00181497
CTELG00000015825.1	364.828	1.38051	0.222508	6.20431	5.49385e-10	8.8539e-08
CTELG00000015828.1	784.506	0.93671	0.36051	2.59829	0.00936884	0.0972213
CTELG00000015839.1	1054.79	1.59312	0.185919	8.56889	1.04489e-17	7.81525e-15
CTELG00000015847.1	605.41	1.01604	0.220145	4.61532	3.92494e-06	0.000210848
CTELG00000015881.1	3851.32	0.602527	0.147395	4.08783	4.35433e-05	0.00159969
CTELG00000015896.1	822.035	1.24444	0.222599	5.59053	2.26381e-08	2.41185e-06
CTELG00000015925.1	2465.88	0.60519	0.158911	3.80835	0.000139897	0.00416409
CTELG00000015933.1	42.416	4.82951	1.66332	2.90354	0.00368972	0.051452
CTELG00000015958.1	623.834	2.12802	0.308253	6.90349	5.07417e-12	1.26507e-09
CTELG00000016007.1	634.438	0.339619	0.130971	2.59309	0.00951185	0.0983156
CTELG00000016064.1	5911.45	1.34366	0.18156	7.40067	1.35501e-13	4.82021e-11
CTELG00000016095.1	155.214	5.57365	1.66117	3.35524	0.000792947	0.0167008
CTELG00000016145.1	567.654	1.09042	0.225883	4.82739	1.38337e-06	8.53126e-05
CTELG00000016147.1	1868.54	1.09193	0.180766	6.04058	1.53562e-09	2.20661e-07
CTELG00000016150.1	1960.96	1.2309	0.113331	10.8611	1.7656e-27	5.15026e-24
CTELG00000016219.1	51.5965	1.76652	0.656787	2.68963	0.00715308	0.0815633
CTELG00000016247.1	224.065	10.1589	2.46435	4.12235	3.75035e-05	0.00141397
CTELG00000016278.1	15508.5	2.52177	0.277457	9.08887	1.0007e-19	1.04252e-16
CTELG00000016280.1	1014.8	1.2112	0.206544	5.86415	4.51434e-09	5.67601e-07
CTELG00000016337.1	226.446	0.98588	0.3042	3.24089	0.00119156	0.0228671
CTELG00000016344.1	1534.52	0.738105	0.194435	3.79616	0.000146957	0.00434319
CTELG00000016381.1	27.2411	6.13632	1.45383	4.2208	2.43436e-05	0.000994543
CTELG00000016471.2	172.087	7.31807	2.32093	3.15307	0.00161561	0.028386
CTELG00000016481.1	6777.31	1.45439	0.220609	6.5926	4.32182e-11	8.878e-09
CTELG00000016505.1	1059.66	1.17449	0.419665	2.79864	0.00513188	0.0650856
CTELG00000016509.1	2081.17	0.548539	0.195399	2.80728	0.00499618	0.0638364
CTELG00000016511.1	450.948	0.72236	0.245077	2.94748	0.00320375	0.0468908
CTELG00000016517.1	664.359	1.39665	0.409284	3.41242	0.000643888	0.0141832
CTELG00000016533.1	588.417	0.714989	0.208775	3.42469	0.000615494	0.0137397
CTELG00000016537.1	5549.8	1.37047	0.179609	7.63028	2.34251e-14	1.05125e-11
CTELG00000016547.1	91.7752	2.80502	0.682423	4.11038	3.95011e-05	0.00147346
CTELG00000016548.1	57.5405	4.82457	0.819061	5.89036	3.85357e-09	4.97383e-07
CTELG00000016577.1	767.808	1.10071	0.192218	5.72637	1.02602e-08	1.17369e-06
CTELG00000016584.1	314.644	2.33516	0.739967	3.15576	0.00160081	0.0281808
CTELG00000016594.1	343.997	1.66326	0.58674	2.83475	0.00458621	0.0599909
CTELG00000016618.1	1201.67	0.589976	0.173101	3.40829	0.000653721	0.01437
CTELG00000016622.1	11.0285	5.22296	1.80245	2.89769	0.00375919	0.0519262
CTELG00000016671.1	1757.79	0.895049	0.183415	4.87991	1.06132e-06	6.67211e-05
CTELG00000016716.1	2842.24	0.999384	0.230268	4.34009	1.42427e-05	0.000640153
CTELG00000016718.1	16286.1	0.685044	0.0958958	7.14363	9.08952e-13	2.70552e-10
CTELG00000016719.1	1029.01	1.14434	0.192322	5.95014	2.67908e-09	3.65181e-07
CTELG00000016743.1	334.49	0.998162	0.272763	3.65945	0.000252759	0.00674565
CTELG00000016749.1	1340.91	0.976277	0.259734	3.75875	0.000170764	0.00494955
CTELG00000016752.1	2709	1.23618	0.220904	5.59602	2.1933e-08	2.36083e-06
CTELG00000016766.1	48.851	2.63149	0.955726	2.75339	0.00589808	0.0717937
CTELG00000016770.1	1022.9	1.09786	0.244055	4.49843	6.84577e-06	0.000344295
CTELG00000016785.1	3712.52	1.07228	0.151397	7.08254	1.41537e-12	3.93204e-10
CTELG00000016795.2	1608.5	0.928237	0.199754	4.6469	3.36959e-06	0.000182906
CTELG00000016829.1	508.037	0.851786	0.299385	2.84512	0.00443953	0.0585183
CTELG00000016836.2	929.325	0.890585	0.297554	2.99302	0.00276229	0.0419447
CTELG00000016839.1	10.5955	6.20436	1.83293	3.38493	0.000711953	0.0154094
CTELG00000016847.1	86.0912	1.96644	0.726241	2.7077	0.00677522	0.0789901
CTELG00000016887.1	70.3288	4.58863	1.62308	2.82711	0.00469704	0.061139
CTELG00000016895.2	1895.01	8.14822	1.69067	4.81952	1.43906e-06	8.8003e-05
CTELG00000016897.1	10.6633	29.9965	5.31391	5.6449	1.65274e-08	1.84009e-06
CTELG00000016941.1	3360.1	1.50222	0.345394	4.34931	1.36567e-05	0.00062538
CTELG00000016961.1	490.898	1.6358	0.406678	4.02234	5.76237e-05	0.00201787
CTELG00000017019.1	61.111	2.21526	0.765634	2.89336	0.00381144	0.0523691
CTELG00000017025.1	305.549	0.694018	0.226574	3.0631	0.00219056	0.0351672
CTELG00000017026.1	5505.12	0.724387	0.136999	5.28753	1.2398e-07	1.03328e-05
CTELG00000017075.1	2055.68	0.726489	0.250223	2.90337	0.0036917	0.051452
CTELG00000017081.1	94.7055	2.34436	0.609458	3.84663	0.000119753	0.00368846
CTELG00000017093.1	718.36	0.968983	0.334397	2.8977	0.00375911	0.0519262
CTELG00000017154.1	1475.07	2.23027	0.370421	6.02092	1.73431e-09	2.4678e-07
CTELG00000017163.1	486.582	0.871768	0.319655	2.72722	0.00638704	0.0757358
CTELG00000017180.1	1361.34	1.30866	0.235933	5.54677	2.90998e-08	3.02079e-06
CTELG00000017281.1	315.824	1.48458	0.468592	3.16817	0.001534	0.0273849
CTELG00000017297.1	460.924	1.51773	0.311362	4.87448	1.09093e-06	6.84353e-05
CTELG00000017349.5	136.989	8.05742	3.07894	2.61695	0.00887197	0.0937708
CTELG00000017401.2	1417.69	8.19968	1.49434	5.48716	4.08443e-08	4.09426e-06
CTELG00000017414.1	211.621	1.27917	0.343527	3.72365	0.00019636	0.00555021
CTELG00000017433.1	290.84	1.11759	0.424246	2.63429	0.00843123	0.0906521
CTELG00000017459.1	139.561	5.16947	1.62916	3.17309	0.00150826	0.0271079
CTELG00000017466.1	700.733	1.1364	0.424747	2.67548	0.00746232	0.0840447
CTELG00000017466.2	1278.45	0.88839	0.227403	3.90668	9.35719e-05	0.00300605
CTELG00000017467.1	2095.85	0.828501	0.202986	4.08158	4.47313e-05	0.00163305
CTELG00000017468.1	18406.1	1.05252	0.241349	4.36099	1.29476e-05	0.000596655
CTELG00000017473.1	1234.56	1.18987	0.1941	6.1302	8.7766e-10	1.32737e-07
CTELG00000017480.2	90.1148	7.5386	2.37663	3.17196	0.00151412	0.0271964
CTELG00000017525.1	104.109	5.85884	1.62162	3.61296	0.000302724	0.00784233
CTELG00000017546.1	328.353	1.40731	0.28887	4.87177	1.10605e-06	6.9235e-05
CTELG00000017564.1	2950.34	0.585486	0.208044	2.81425	0.00488914	0.0629749
CTELG00000017582.1	71.814	21.8886	8.34848	2.62187	0.00874497	0.0928954
CTELG00000017637.1	1659.61	0.980777	0.268051	3.65892	0.00025328	0.0067472
CTELG00000017642.1	1878.57	2.23768	0.26088	8.57742	9.70279e-18	7.44817e-15
CTELG00000017648.1	50.895	1.6383	0.617865	2.65155	0.0080123	0.0876085
CTELG00000017663.1	171.635	3.79251	0.587557	6.45471	1.0843e-10	2.04058e-08
CTELG00000017665.1	683.589	1.61496	0.275216	5.86798	4.4113e-09	5.57046e-07
CTELG00000017682.1	1287.23	1.24241	0.392817	3.16283	0.00156244	0.0277631
CTELG00000017698.1	2967.49	0.604655	0.216562	2.79207	0.00523723	0.0661341
CTELG00000017736.1	2317.34	1.93462	0.199133	9.71518	2.5979e-22	4.45768e-19
CTELG00000017776.1	1010.22	1.35854	0.249276	5.44995	5.03852e-08	4.83466e-06
CTELG00000017818.1	319.97	0.702199	0.264182	2.65801	0.00786039	0.0868065
CTELG00000017830.1	3752.28	0.780963	0.226021	3.45527	0.000549748	0.0126545
CTELG00000017837.1	1609.71	1.00954	0.270844	3.7274	0.000193463	0.00548961
CTELG00000017844.2	765.427	1.39908	0.409724	3.41468	0.000638573	0.0141008
CTELG00000017863.1	160.888	4.40261	1.68051	2.61981	0.00879798	0.0932886
CTELG00000017892.1	308.085	2.35963	0.911953	2.58745	0.00966883	0.0993798
CTELG00000017903.1	4906.27	0.780569	0.194185	4.01972	5.8268e-05	0.00203068
CTELG00000017905.1	1434.7	0.681063	0.200046	3.40453	0.000662772	0.0145143
CTELG00000017969.1	4769.44	0.722091	0.112164	6.4378	1.2122e-10	2.25221e-08
CTELG00000017973.1	12193.3	0.535285	0.0980663	5.4584	4.80447e-08	4.64061e-06
CTELG00000017980.2	1372.83	1.28251	0.232565	5.51463	3.49519e-08	3.57736e-06
CTELG00000018021.1	62.2911	1.44687	0.556921	2.59798	0.00937749	0.0972764
CTELG00000018030.1	344.729	1.68559	0.410232	4.10887	3.97602e-05	0.00147796
CTELG00000018032.1	2254.09	0.489617	0.116108	4.21693	2.47649e-05	0.00100472
CTELG00000018059.1	474.686	1.40338	0.349028	4.02083	5.7993e-05	0.00202593
CTELG00000018063.1	8.68722	7.33735	2.12363	3.4551	0.000550085	0.0126545
CTELG00000018083.1	992.531	0.624906	0.231033	2.70484	0.00683381	0.079511
CTELG00000018085.1	3378.22	1.03257	0.322682	3.19995	0.00137452	0.0254264
CTELG00000018099.1	463.909	1.41272	0.294841	4.79148	1.65553e-06	9.89585e-05
CTELG00000018137.1	134.838	5.5982	1.64348	3.40631	0.000658485	0.0144313
CTELG00000018174.1	840.115	1.05447	0.395182	2.66832	0.00762305	0.0851645
CTELG00000018175.1	1948.41	0.810514	0.124165	6.52769	6.6791e-11	1.29026e-08
CTELG00000018198.1	63.8925	2.87127	0.552298	5.19876	2.00619e-07	1.58593e-05
CTELG00000018203.1	465.403	2.01003	0.331618	6.06129	1.35036e-09	1.9894e-07
CTELG00000018204.1	25.8821	1.9432	0.577374	3.36559	0.000763815	0.0162158
CTELG00000018205.1	50.8641	2.4522	0.570195	4.30063	1.70313e-05	0.000739289
CTELG00000018216.1	626.649	0.627706	0.182149	3.44611	0.000568719	0.0129566
CTELG00000018220.1	7356.93	0.563522	0.162853	3.46031	0.000539546	0.0124613
CTELG00000018229.1	702.618	1.32972	0.3666	3.62718	0.000286535	0.00751639
CTELG00000018233.1	1607.25	0.420759	0.132044	3.18651	0.00144003	0.0262535
CTELG00000018243.1	1562.65	0.953843	0.189997	5.02029	5.15928e-07	3.63919e-05
CTELG00000018252.1	203.768	1.15157	0.33832	3.4038	0.000664565	0.0145427
CTELG00000018264.3	1154.18	1.03663	0.3288	3.15276	0.00161733	0.028386
CTELG00000018278.1	108.648	1.32496	0.500197	2.64887	0.00807611	0.0880344
CTELG00000018278.2	492.013	1.66735	0.426417	3.91014	9.22416e-05	0.00297314
CTELG00000018280.1	674.129	0.959569	0.224673	4.27096	1.94629e-05	0.000828808
CTELG00000018291.1	642.543	1.94194	0.235175	8.25743	1.4884e-16	9.86742e-14
CTELG00000018359.1	531.095	1.53216	0.261996	5.84801	4.97477e-09	6.04642e-07
CTELG00000018407.1	94.837	1.36829	0.499439	2.73965	0.00615049	0.0737402
CTELG00000018427.1	418.767	4.39187	0.667175	6.58278	4.61721e-11	9.41847e-09
CTELG00000018452.1	3897.2	0.677459	0.254457	2.66237	0.00775936	0.0860164
CTELG00000018467.1	78.8909	4.24219	1.19696	3.54415	0.000393888	0.00972881
CTELG00000018486.1	540.389	0.824895	0.309162	2.66816	0.0076267	0.0851726
CTELG00000018488.1	790.64	1.46335	0.294402	4.97058	6.67528e-07	4.57084e-05
CTELG00000018489.2	675.523	1.18335	0.246218	4.80612	1.53888e-06	9.30886e-05
CTELG00000018511.1	1135.41	0.745015	0.257305	2.89545	0.00378614	0.0521811
CTELG00000018518.1	2014.9	1.70509	0.244858	6.96359	3.31718e-12	8.48792e-10
CTELG00000018522.1	4882.53	1.24498	0.137809	9.03409	1.6537e-19	1.6634e-16
CTELG00000018551.1	1326.45	1.89363	0.608476	3.11209	0.00185768	0.0313954
CTELG00000018571.2	205.796	1.90615	0.491677	3.87683	0.000105825	0.00334807
CTELG00000018587.1	543.191	1.64208	0.282238	5.81808	5.95292e-09	7.10055e-07
CTELG00000018594.1	318.701	1.08533	0.275841	3.93464	8.33216e-05	0.00274322
CTELG00000018607.1	360.772	0.939085	0.321936	2.91699	0.00353422	0.0500249
CTELG00000018628.1	479.226	2.07983	0.280444	7.41621	1.20524e-13	4.3946e-11
CTELG00000018656.1	17.2163	4.81752	1.81449	2.65503	0.00793004	0.0873072
CTELG00000018687.1	31.4471	3.86935	0.954515	4.05374	5.0406e-05	0.00181497
CTELG00000018702.1	341.617	0.631994	0.239743	2.63613	0.00838569	0.0903533
CTELG00000018716.1	830.112	1.41898	0.172185	8.24097	1.70813e-16	1.10725e-13
CTELG00000018718.1	289.042	1.02651	0.362617	2.83083	0.00464276	0.0606325
CTELG00000018737.1	926.526	0.706491	0.253157	2.79073	0.00525897	0.0663225
CTELG00000018738.4	1401.23	1.00465	0.300429	3.34405	0.000825657	0.0172278
CTELG00000018741.1	307.411	1.60158	0.568629	2.81657	0.00485398	0.0627062
CTELG00000018779.4	180.817	4.22662	1.2714	3.32438	0.000886158	0.0181653
CTELG00000018788.1	1609.5	0.914315	0.185887	4.91865	8.7143e-07	5.69946e-05
CTELG00000018810.2	598.406	1.09522	0.318021	3.44387	0.000573454	0.0130075
CTELG00000018812.1	146.25	1.05664	0.244476	4.32205	1.54587e-05	0.000681298
CTELG00000018844.1	217.68	1.65958	0.410271	4.04509	5.23033e-05	0.00187201
CTELG00000018856.1	175.866	1.16551	0.386206	3.01784	0.00254586	0.0393824
CTELG00000018875.1	128.469	1.03437	0.35866	2.88398	0.00392681	0.0535758
CTELG00000018883.1	513.479	1.3748	0.424147	3.24133	0.00118971	0.0228483
CTELG00000018884.1	141.447	1.40139	0.486387	2.88122	0.0039614	0.0539468
CTELG00000018898.1	144.868	1.3404	0.409298	3.27488	0.00105706	0.0209474
CTELG00000018939.1	265.569	1.06184	0.275271	3.85742	0.000114591	0.00357117
CTELG00000018945.1	55.7026	6.14512	1.56461	3.92757	8.58091e-05	0.00280926
CTELG00000018974.1	527.437	0.675759	0.260747	2.59163	0.00955217	0.0985849
CTELG00000018981.1	989.915	0.82568	0.139767	5.90754	3.47253e-09	4.52204e-07
CTELG00000018999.1	640.767	0.65091	0.238864	2.72503	0.00642959	0.0761475
CTELG00000019055.1	840.982	0.901615	0.323782	2.78464	0.00535873	0.0669439
CTELG00000019075.1	36.1534	3.75465	0.932334	4.02715	5.64578e-05	0.00198658
CTELG00000019091.1	9.31268	6.20272	2.14939	2.8858	0.00390417	0.0533917
CTELG00000019134.1	338.311	1.90535	0.516863	3.68638	0.000227466	0.00624193
CTELG00000019134.2	647.108	2.05656	0.486555	4.22677	2.3707e-05	0.000976741
CTELG00000019134.4	824.33	1.12168	0.343725	3.2633	0.00110121	0.021575
CTELG00000019144.1	141.09	4.83805	1.71047	2.82849	0.0046768	0.0609572
CTELG00000019172.1	62.6761	3.95954	1.51017	2.62193	0.00874345	0.0928954
CTELG00000019187.1	2903.76	0.686267	0.209754	3.27177	0.00106875	0.0211216
CTELG00000019194.1	248.096	3.60137	1.18015	3.05163	0.00227604	0.0363592
CTELG00000019214.3	645.78	2.29816	0.764161	3.00743	0.00263465	0.0404062
CTELG00000019229.1	891.409	0.795522	0.280474	2.83635	0.00456318	0.059768
CTELG00000019261.1	1869.33	0.617731	0.237479	2.60121	0.00928962	0.0965366
CTELG00000019262.1	565.638	1.10849	0.268601	4.12693	3.67644e-05	0.00139638
CTELG00000019274.1	80.7534	1.70547	0.470363	3.62586	0.000288002	0.00754808
CTELG00000019309.1	778.685	1.15521	0.346827	3.33078	0.000866034	0.0178391
CTELG00000019315.1	628.138	0.701971	0.18276	3.84094	0.000122562	0.00374616
CTELG00000019337.1	47.127	1.26546	0.477938	2.64775	0.00810285	0.0881853
CTELG00000019350.1	472.318	3.17791	1.17192	2.71172	0.00669352	0.0782565
CTELG00000019389.1	56.4203	4.40247	1.42631	3.08662	0.00202446	0.0333071
CTELG00000019394.1	2403.69	1.10281	0.159154	6.92917	4.23315e-12	1.07375e-09
CTELG00000019395.1	18.5867	4.88979	1.84325	2.65281	0.00798254	0.0874876
CTELG00000019418.1	702.123	0.800706	0.233207	3.43345	0.000595944	0.0134341
CTELG00000019431.1	1517.21	1.14937	0.209588	5.48394	4.15962e-08	4.14116e-06
CTELG00000019442.1	136.691	1.74241	0.477243	3.65098	0.000261239	0.00692759
CTELG00000019469.1	247.485	0.8218	0.189654	4.33316	1.46983e-05	0.000652588
CTELG00000019491.1	1530.06	0.643373	0.246403	2.61107	0.00902606	0.0946116
CTELG00000019507.1	1208.85	0.833889	0.194186	4.29429	1.75255e-05	0.00075624
CTELG00000019536.1	438.038	1.72223	0.488692	3.52416	0.000424831	0.0103183
CTELG00000019541.1	673.753	1.58966	0.403395	3.9407	8.12453e-05	0.00269201
CTELG00000019543.1	1513.27	1.1922	0.207505	5.74541	9.16995e-09	1.05726e-06
CTELG00000019548.3	1023.58	0.918387	0.351531	2.61254	0.00898729	0.0944378
CTELG00000019549.1	1115.5	1.06363	0.314784	3.37892	0.000727701	0.0156657
CTELG00000019557.1	28.7392	2.77321	0.706383	3.92593	8.63956e-05	0.00282529
CTELG00000019561.1	763.305	1.18629	0.358959	3.30481	0.000950406	0.0191409
CTELG00000019567.1	32.7972	4.16314	1.15355	3.60897	0.000307412	0.00792153
CTELG00000019583.1	21.3355	4.63591	1.68386	2.75314	0.00590261	0.0718012
CTELG00000019685.1	695.561	1.53101	0.227639	6.7256	1.74864e-11	3.83518e-09
CTELG00000019734.1	150.054	3.0431	1.06944	2.8455	0.00443416	0.0585125
CTELG00000019737.1	14606.3	0.687614	0.134337	5.11859	3.07827e-07	2.31425e-05
CTELG00000019738.1	95.7818	4.69657	1.57814	2.97601	0.00292023	0.0438035
CTELG00000019806.1	79.8723	4.55659	1.61693	2.81805	0.00483158	0.0624722
CTELG00000019824.1	1581.01	0.714792	0.163558	4.37026	1.24099e-05	0.000574365
CTELG00000019862.1	24.407	4.85539	1.58283	3.06754	0.0021583	0.0347831
CTELG00000019876.1	166.999	0.860089	0.324212	2.65286	0.00798135	0.0874876
CTELG00000019914.1	2036.47	2.08178	0.293637	7.08964	1.34465e-12	3.80524e-10
CTELG00000019915.2	62.2971	6.90113	2.00717	3.43824	0.0005855	0.0132517
CTELG00000019927.1	70.0063	2.15821	0.816629	2.64283	0.00822162	0.0890879
CTELG00000019928.1	9.10319	8.17829	2.95326	2.76924	0.00561866	0.0693595
CTELG00000019947.1	58.2249	1.82686	0.639702	2.8558	0.00429286	0.057049
CTELG00000019966.1	138.157	5.13897	1.81103	2.83759	0.00454555	0.0596731
CTELG00000019974.1	798.779	1.52591	0.355728	4.28954	1.79044e-05	0.000768172
CTELG00000020016.1	300.434	1.61417	0.516874	3.12294	0.00179056	0.0305795
CTELG00000020016.2	1038.47	0.693523	0.196038	3.5377	0.000403628	0.00991899
CTELG00000020018.1	364.622	1.19246	0.25392	4.69619	2.65061e-06	0.000149842
CTELG00000020047.1	1196.95	1.63972	0.280024	5.85564	4.75188e-09	5.8984e-07
CTELG00000020049.1	281.959	2.38146	0.69595	3.42189	0.000621877	0.0138263
CTELG00000020058.1	57.5958	1.93817	0.554517	3.49524	0.00047363	0.0112415
CTELG00000020065.1	5342.21	0.844454	0.1263	6.68608	2.29235e-11	4.91676e-09
CTELG00000020128.1	38.0236	1.96439	0.63767	3.08058	0.00206601	0.0337622
CTELG00000020146.2	9.82912	6.90696	1.97827	3.49142	0.000480468	0.0113576
CTELG00000020150.1	1090.1	1.06824	0.203254	5.25567	1.47486e-07	1.20848e-05
CTELG00000020172.1	171.206	1.1162	0.259044	4.30892	1.64051e-05	0.0007153
CTELG00000020176.1	365.46	1.07171	0.398406	2.68999	0.00714546	0.0815466
CTELG00000020192.1	978.229	0.507934	0.16466	3.08474	0.00203729	0.0334547
CTELG00000020222.1	1407.38	2.32225	0.599986	3.8705	0.000108613	0.00342354
CTELG00000020225.2	91.8052	7.18093	1.57547	4.55797	5.1651e-06	0.000267612
CTELG00000020239.1	336.327	2.5678	0.557633	4.60481	4.12838e-06	0.000220558
CTELG00000020260.1	12.1309	4.33739	1.52913	2.83651	0.00456102	0.059768
CTELG00000020265.2	304.272	1.04554	0.329207	3.17594	0.0014935	0.0269255
CTELG00000020285.1	2937.6	0.546529	0.164152	3.32941	0.000870294	0.017903
CTELG00000020318.1	2352.15	0.715433	0.184	3.88822	0.00010098	0.00321572
CTELG00000020343.1	1071.36	0.728089	0.209115	3.48177	0.00049812	0.0117273
CTELG00000020392.1	529.408	0.719948	0.225589	3.19142	0.00141577	0.0259528
CTELG00000020409.1	124.554	7.54154	1.53043	4.92772	8.31957e-07	5.48422e-05
CTELG00000020412.1	963.862	0.664666	0.183394	3.62424	0.000289808	0.00758179
CTELG00000020461.1	48.1063	2.40972	0.856118	2.81471	0.00488217	0.0629589
CTELG00000020465.1	1105.51	0.784418	0.268823	2.91798	0.00352311	0.0499849
CTELG00000020473.1	2744.61	1.31873	0.216176	6.10029	1.05876e-09	1.5838e-07
CTELG00000020475.1	63.7749	3.2065	1.09642	2.9245	0.00345006	0.0492359
CTELG00000020481.3	90.5737	29.6339	4.04952	7.31787	2.51929e-13	8.54508e-11
CTELG00000020499.1	373.48	6.33864	1.64685	3.84896	0.000118621	0.00366545
CTELG00000020507.1	384.919	1.02718	0.3052	3.36558	0.000763817	0.0162158
CTELG00000020558.2	884.748	1.16788	0.349979	3.337	0.000846882	0.0175302
CTELG00000020565.1	917.849	0.718662	0.161756	4.44286	8.87697e-06	0.000432289
CTELG00000020566.1	1451.57	1.50792	0.199665	7.55226	4.2777e-14	1.78258e-11
CTELG00000020575.1	841.28	1.29374	0.176223	7.34147	2.11258e-13	7.24988e-11
CTELG00000020640.1	1141.86	1.08189	0.258667	4.18255	2.88253e-05	0.0011332
CTELG00000020687.3	13.2659	25.1175	8.35161	3.00751	0.00263399	0.0404062
CTELG00000020688.1	1322.86	0.623013	0.152329	4.08991	4.31533e-05	0.00158737
CTELG00000020736.1	1433.64	0.524252	0.179842	2.91506	0.00355616	0.0502181
CTELG00000020744.1	262.074	1.61041	0.301512	5.34109	9.23874e-08	8.06144e-06
CTELG00000020745.1	475.552	0.635363	0.218565	2.90698	0.00364941	0.0512368
CTELG00000020774.1	918.73	1.616	0.184464	8.76052	1.94345e-18	1.66737e-15
CTELG00000020816.1	1125.41	1.35616	0.156075	8.68911	3.65293e-18	2.95988e-15
CTELG00000020872.1	227.736	6.09145	1.04194	5.84623	5.02826e-09	6.08608e-07
CTELG00000020889.1	332.581	2.11377	0.778353	2.71569	0.00661378	0.0775737
CTELG00000020945.1	2520.75	0.758811	0.280063	2.70943	0.00673993	0.078736
CTELG00000020952.1	1074.53	0.716028	0.1718	4.16779	3.0757e-05	0.00119465
CTELG00000020955.1	833.831	0.900228	0.20281	4.43876	9.04766e-06	0.000438406
CTELG00000020993.1	10.0117	28.7203	3.92685	7.31381	2.59667e-13	8.70631e-11
CTELG00000021077.1	752.774	1.3414	0.290763	4.61337	3.96192e-06	0.000212444
CTELG00000021083.1	2237.3	0.594053	0.210479	2.82238	0.00476689	0.0618826
CTELG00000021092.1	1771.09	1.24617	0.23237	5.36287	8.1912e-08	7.28468e-06
CTELG00000021100.1	427.425	1.37689	0.401182	3.43209	0.000598948	0.013481
CTELG00000021125.1	69.0314	2.33866	0.671502	3.48273	0.000496327	0.0116945
CTELG00000021146.2	162.156	3.09217	0.837155	3.69367	0.000221041	0.0060828
CTELG00000021157.1	745.722	2.88029	0.82452	3.49329	0.00047711	0.0112965
CTELG00000021173.1	2320	0.695003	0.158173	4.39394	1.11315e-05	0.000524565
CTELG00000021198.2	23.0614	7.00526	2.54753	2.74982	0.00596278	0.0721937
CTELG00000021234.1	1086.34	1.50717	0.323444	4.65974	3.1661e-06	0.00017295
CTELG00000021240.1	552.996	8.73881	1.48862	5.87043	4.34667e-09	5.51271e-07
CTELG00000021267.1	631.576	0.805376	0.24094	3.34265	0.000829836	0.0173026
CTELG00000021276.1	964.929	0.744706	0.179128	4.1574	3.21888e-05	0.00124199
CTELG00000021278.1	1515.84	1.16482	0.318471	3.65755	0.000254638	0.006771
CTELG00000021279.2	199.975	1.62268	0.600503	2.70221	0.00688812	0.0798594
CTELG00000021280.1	501.434	0.82568	0.219363	3.76399	0.000167226	0.00487312
CTELG00000021319.1	174.222	1.2971	0.403737	3.21273	0.00131478	0.0246005
CTELG00000021353.1	166.7	2.38592	0.509613	4.68183	2.84323e-06	0.000158277
CTELG00000021367.1	373.128	1.90593	0.706096	2.69925	0.00694959	0.0803486
CTELG00000021376.1	464.398	1.63694	0.305427	5.3595	8.34533e-08	7.39918e-06
CTELG00000021379.1	3924.28	0.630402	0.205046	3.07444	0.00210898	0.0341204
CTELG00000021385.1	941.462	3.03475	0.507831	5.97591	2.28816e-09	3.1633e-07
CTELG00000021442.1	167.633	4.34358	0.513679	8.45584	2.77092e-17	1.9714e-14
CTELG00000021451.1	549.683	1.68447	0.390858	4.30968	1.63493e-05	0.000713935
CTELG00000021451.2	478.349	2.08495	0.274833	7.58626	3.29276e-14	1.43358e-11
CTELG00000021452.1	406.559	1.5829	0.395659	4.00067	6.31626e-05	0.00218042
CTELG00000021457.1	241.656	1.55211	0.373809	4.15214	3.29374e-05	0.00126586
CTELG00000021468.2	921.227	0.869696	0.24244	3.58726	0.000334167	0.00844683
CTELG00000021488.1	168.5	3.6249	1.17311	3.09	0.00200159	0.0330052
CTELG00000021517.1	955.737	0.696731	0.234673	2.96895	0.00298824	0.0445254
CTELG00000021561.1	104.352	1.49958	0.470558	3.18681	0.00143849	0.0262419
CTELG00000021567.1	66.4278	1.48316	0.519983	2.85231	0.00434021	0.0575996
CTELG00000021586.1	1700.77	0.662079	0.17063	3.8802	0.00010437	0.00331281
CTELG00000021623.1	1098.48	2.18442	0.338929	6.44505	1.15562e-10	2.16086e-08
CTELG00000021657.1	134.849	5.23196	1.80168	2.90394	0.00368503	0.051432
CTELG00000021733.1	968.546	0.68446	0.206232	3.31889	0.000903756	0.0184353
CTELG00000021761.1	2283.2	1.55636	0.280229	5.55389	2.79374e-08	2.91048e-06
CTELG00000021766.1	231.215	1.45491	0.284611	5.11194	3.18875e-07	2.38502e-05
CTELG00000021779.2	407.539	2.22751	0.555879	4.00718	6.14484e-05	0.00213387
CTELG00000021796.1	2514.89	1.3415	0.303449	4.42085	9.83118e-06	0.00047167
CTELG00000021816.1	43.4337	5.30118	1.68291	3.15	0.0016327	0.0286042
CTELG00000021820.1	238.96	1.17318	0.299775	3.91354	9.0954e-05	0.00294138
CTELG00000021823.1	855.82	0.460773	0.152751	3.01649	0.00255718	0.0394671
CTELG00000021848.2	110.758	3.82929	1.15708	3.30946	0.000934775	0.0189357
CTELG00000021854.1	772.001	0.684421	0.221233	3.09366	0.00197702	0.0328228
CTELG00000021870.1	1866.9	1.06637	0.209182	5.0978	3.43622e-07	2.55049e-05
CTELG00000021884.1	2107.61	0.866718	0.167764	5.1663	2.38769e-07	1.85027e-05
CTELG00000021915.1	16143.8	0.904149	0.170368	5.30704	1.11418e-07	9.43107e-06
CTELG00000021933.1	2273.26	0.716508	0.227533	3.14903	0.00163813	0.028682
CTELG00000021969.1	926.321	1.87844	0.643111	2.92086	0.00349062	0.0495964
CTELG00000021989.1	1869.27	0.903429	0.234826	3.84723	0.000119462	0.00368753
CTELG00000021994.1	139.532	1.76738	0.506395	3.49012	0.000482805	0.0113943
CTELG00000022011.1	3262.36	0.827913	0.256794	3.22404	0.00126395	0.0239411
CTELG00000022034.1	2539.57	1.26464	0.405396	3.11953	0.00181141	0.0308818
CTELG00000022039.1	110.951	2.91774	1.10883	2.63136	0.00850435	0.0912103
CTELG00000022045.1	57.789	6.38794	2.38896	2.67394	0.00749649	0.0842558
CTELG00000022046.2	23.5432	7.25806	2.51956	2.88068	0.00396815	0.0540135
CTELG00000022120.1	1751.66	2.17531	0.242928	8.95457	3.41053e-19	3.2092e-16
CTELG00000022120.3	440.879	1.39562	0.48622	2.87035	0.00410015	0.05532
CTELG00000022184.1	35.5908	3.97196	1.47931	2.685	0.00725298	0.0822907
CTELG00000022232.1	1549.55	0.552017	0.138143	3.99597	6.44299e-05	0.00220589
CTELG00000022234.1	27.3009	5.6638	1.65179	3.42888	0.000606067	0.0135679
CTELG00000022235.1	28.828	6.18421	1.5761	3.92375	8.7183e-05	0.00284466
CTELG00000022250.1	2702.74	1.0121	0.367705	2.75247	0.00591469	0.0718581
CTELG00000022261.1	940.493	1.36005	0.310498	4.38022	1.18559e-05	0.000552455
CTELG00000022276.1	291.381	1.11688	0.321544	3.47349	0.000513739	0.011979
CTELG00000022281.1	2518.84	0.937317	0.183382	5.11128	3.19988e-07	2.38722e-05
CTELG00000022282.1	77.2919	2.11903	0.507043	4.17919	2.92549e-05	0.00114546
CTELG00000022283.2	48.713	7.24114	1.878	3.85577	0.000115368	0.00358773
CTELG00000022286.1	758.055	0.751468	0.236206	3.1814	0.00146563	0.0265708
CTELG00000022293.1	27.9558	2.78693	0.830999	3.35371	0.000797361	0.0167734
CTELG00000022305.1	213.21	1.58215	0.452402	3.49722	0.000470138	0.0111859
CTELG00000022325.1	498.421	6.28318	1.81967	3.45292	0.000554551	0.0127172
CTELG00000022357.1	770.399	0.953321	0.320081	2.97837	0.00289782	0.0435718
CTELG00000022361.1	2892.01	0.549725	0.158066	3.47781	0.000505527	0.0118424
CTELG00000022412.1	178.369	2.46977	0.801614	3.081	0.00206307	0.0337367
CTELG00000022422.1	41.0428	4.84477	1.71998	2.81675	0.00485121	0.0626982
CTELG00000022434.1	19.4379	2.75309	0.887786	3.10107	0.00192821	0.032289
CTELG00000022467.1	415.79	2.44009	0.742231	3.2875	0.00101081	0.0201264
CTELG00000022539.1	713.651	5.80247	1.54487	3.75595	0.000172682	0.00498234
CTELG00000022568.1	1264.21	1.48734	0.149604	9.94182	2.73771e-23	5.70422e-20
CTELG00000022584.1	1214.74	0.850931	0.15845	5.37036	7.85803e-08	7.00975e-06
CTELG00000022586.1	806.971	1.33588	0.183419	7.28319	3.26011e-13	1.06851e-10
CTELG00000022590.1	71.8993	1.13477	0.436357	2.60056	0.00930725	0.0966854
CTELG00000022613.1	2272.5	0.497093	0.115138	4.31738	1.57894e-05	0.000692597
CTELG00000022625.1	378.236	3.47789	0.786085	4.42431	9.67495e-06	0.000465707
CTELG00000022633.1	4042.05	1.40924	0.447166	3.1515	0.00162434	0.0284747
CTELG00000022650.1	13343.5	0.528178	0.178144	2.9649	0.0030278	0.044947
CTELG00000022659.2	52.7867	20.5617	4.81408	4.27115	1.94467e-05	0.000828808
CTELG00000022668.1	621.288	1.13483	0.299261	3.79211	0.00014937	0.00440115
CTELG00000022682.1	597.471	1.18432	0.398845	2.96937	0.00298416	0.0445254
CTELG00000022710.1	113.57	1.64899	0.618241	2.66723	0.00764795	0.0853239
CTELG00000022716.1	42.7738	5.29273	1.67473	3.16035	0.00157582	0.0278718
CTELG00000022728.1	294.675	1.30671	0.242338	5.39211	6.96348e-08	6.30473e-06
CTELG00000022731.1	29.6552	4.50743	1.50559	2.99379	0.00275539	0.0418836
CTELG00000022740.1	1132.28	0.830189	0.174519	4.75701	1.96486e-06	0.00011509
CTELG00000022813.1	190.309	1.82817	0.626663	2.91731	0.00353069	0.0500249
CTELG00000022828.1	24908	0.49746	0.154784	3.21389	0.00130951	0.024549
CTELG00000022894.1	24.5406	1.81436	0.639708	2.83622	0.00456507	0.059768
CTELG00000022912.1	498.195	1.03986	0.300607	3.4592	0.000541782	0.012503
CTELG00000022978.1	647.486	2.05062	0.276331	7.42087	1.16356e-13	4.29635e-11
CTELG00000022980.2	412.029	5.24594	1.76984	2.96408	0.00303593	0.0450448
CTELG00000023012.1	124.357	1.1782	0.397024	2.96759	0.00300141	0.0446235
CTELG00000023033.1	1379.6	1.7869	0.494701	3.61209	0.000303744	0.00786178
CTELG00000023116.1	220.977	0.931452	0.287115	3.24418	0.00117791	0.0227246
CTELG00000023224.1	274.254	0.614782	0.184586	3.33061	0.000866574	0.0178391
CTELG00000023228.1	499.416	3.09672	0.47447	6.52669	6.72398e-11	1.29038e-08
CTELG00000023237.1	533.693	0.839008	0.322502	2.60156	0.00928011	0.0965339
CTELG00000023267.1	95.8007	1.82316	0.609441	2.99153	0.0027758	0.0420405
CTELG00000023289.1	1134.79	1.38381	0.304741	4.54095	5.60012e-06	0.000286589
CTELG00000023296.1	2656.13	0.507915	0.194577	2.61036	0.00904474	0.0947343
CTELG00000023320.1	984.276	0.962143	0.36039	2.66973	0.00759127	0.084907
CTELG00000023334.1	123.473	1.56091	0.329528	4.73681	2.17111e-06	0.000125907
CTELG00000023355.1	400.265	4.7287	0.705623	6.70146	2.06343e-11	4.49181e-09
CTELG00000023396.1	776.312	2.11562	0.213868	9.89221	4.49986e-23	8.75072e-20
CTELG00000023402.1	562.418	1.24823	0.196115	6.36479	1.95557e-10	3.4883e-08
CTELG00000023418.1	1323.16	0.907582	0.337072	2.69255	0.00709079	0.0813334
CTELG00000023423.1	1430.21	1.10518	0.169283	6.52859	6.6392e-11	1.29026e-08
CTELG00000023433.1	603.033	4.6511	1.66657	2.79082	0.00525744	0.0663225
CTELG00000023447.1	4598.42	1.35803	0.252715	5.37375	7.71168e-08	6.90029e-06
CTELG00000023459.2	247.486	2.47266	0.562128	4.39875	1.08875e-05	0.000515565
CTELG00000023460.1	552.754	2.0063	0.488295	4.10879	3.97737e-05	0.00147796
CTELG00000023481.1	72.5405	2.09046	0.536828	3.89409	9.8568e-05	0.00314921
CTELG00000023483.1	36.0388	1.98769	0.552868	3.59523	0.000324101	0.00824958
CTELG00000023517.3	2912	0.844791	0.196944	4.2895	1.79073e-05	0.000768172
CTELG00000023550.1	622.971	0.72128	0.18011	4.00466	6.21073e-05	0.00215284
CTELG00000023557.1	150.754	1.56241	0.507826	3.07667	0.00209328	0.0339999
CTELG00000023563.1	1875.26	0.44495	0.167612	2.65464	0.00793937	0.0873601
CTELG00000023572.2	223.895	0.644115	0.206919	3.11288	0.00185272	0.0313479
CTELG00000023575.2	26.0859	7.71577	2.71883	2.8379	0.00454113	0.0596419
CTELG00000023578.1	1117.67	0.616917	0.207504	2.97303	0.00294873	0.0440908
CTELG00000023594.1	9.47568	4.50881	1.28922	3.49732	0.000469949	0.0111859
CTELG00000023613.1	1086.94	0.699936	0.149258	4.68944	2.73952e-06	0.000153742
CTELG00000023616.1	2326.45	0.85213	0.168243	5.06487	4.08675e-07	2.95808e-05
CTELG00000023633.1	1014.1	0.854356	0.20013	4.26901	1.96343e-05	0.00083246
CTELG00000023647.1	54.9279	2.24163	0.757872	2.95779	0.00309849	0.0457173
CTELG00000023677.1	198.189	5.37585	1.53938	3.49223	0.000479005	0.0113322
CTELG00000023683.1	886.559	0.762169	0.23669	3.22012	0.00128139	0.0242086
CTELG00000023687.1	3376.3	0.387275	0.147216	2.63066	0.00852205	0.091292
CTELG00000023702.3	796.099	0.933978	0.185378	5.03823	4.69865e-07	3.37585e-05
CTELG00000023714.1	139.578	3.26858	0.678572	4.81685	1.45845e-06	8.86313e-05
CTELG00000023732.1	1429.86	1.42293	0.152394	9.33721	9.89058e-21	1.3114e-17
CTELG00000023780.1	475.8	1.30904	0.393353	3.3279	0.000875045	0.0179754
CTELG00000023795.1	819.689	2.0215	0.433907	4.65883	3.18014e-06	0.000173392
CTELG00000023806.1	1257.61	7.40135	1.54208	4.79957	1.59006e-06	9.56165e-05
CTELG00000023820.1	1426.44	2.6876	0.399606	6.72561	1.74857e-11	3.83518e-09
CTELG00000023855.1	6321.62	0.896882	0.148709	6.03113	1.62819e-09	2.32815e-07
CTELG00000023902.1	444.022	1.06218	0.214325	4.95596	7.19754e-07	4.84878e-05
CTELG00000023942.1	619.4	0.869317	0.236789	3.67127	0.00024135	0.00652472
CTELG00000023955.1	84.9543	1.49318	0.356687	4.18625	2.836e-05	0.00112095
CTELG00000023974.1	71.6508	4.80072	1.75224	2.73977	0.00614828	0.0737402
CTELG00000024017.1	1223.52	0.784781	0.213089	3.68289	0.000230609	0.00629855
CTELG00000024063.1	2195.61	0.652109	0.134354	4.85367	1.212e-06	7.53816e-05
CTELG00000024132.3	18.3624	8.95477	3.24773	2.75724	0.00582913	0.0712277
CTELG00000024157.1	703.984	0.824234	0.30016	2.74598	0.00603306	0.0726907
CTELG00000024199.1	217.353	2.66199	0.600164	4.43544	9.18842e-06	0.000443752
CTELG00000024205.1	608.225	1.91528	0.696027	2.75174	0.00592797	0.0719297
CTELG00000024276.1	247.202	2.58136	0.607626	4.24828	2.15419e-05	0.000905444
CTELG00000024301.1	973.254	1.06134	0.216081	4.91178	9.02525e-07	5.85948e-05
CTELG00000024327.1	21.4251	3.82655	1.20232	3.18263	0.00145945	0.026551
CTELG00000024344.2	2274.04	0.869229	0.324961	2.67487	0.00747577	0.0841312
CTELG00000024345.1	1132.39	0.504787	0.194053	2.60128	0.00928763	0.0965366
CTELG00000024352.1	68.1209	1.82755	0.56159	3.25424	0.00113694	0.0221689
CTELG00000024359.1	3203.69	0.614092	0.146423	4.19396	2.74128e-05	0.00108912
CTELG00000024367.1	482.191	1.9577	0.532679	3.67519	0.000237672	0.0064492
CTELG00000024369.1	385.065	1.27773	0.354422	3.6051	0.00031203	0.00801225
CTELG00000024402.1	70.1481	2.22966	0.574619	3.88024	0.000104355	0.00331281
CTELG00000024409.1	1776.54	0.811053	0.210509	3.85282	0.000116764	0.00362342
CTELG00000024420.1	469.09	3.85004	0.908969	4.23562	2.27924e-05	0.000945832
CTELG00000024425.2	2520.81	1.02597	0.18308	5.60392	2.09563e-08	2.27247e-06
CTELG00000024442.1	164.264	1.69908	0.375134	4.52925	5.9194e-06	0.000301869
CTELG00000024493.1	389.367	0.919321	0.314687	2.92138	0.00348485	0.0495627
CTELG00000024501.1	770.246	1.05238	0.255455	4.11963	3.79477e-05	0.00142462
CTELG00000024553.1	370.196	5.41206	0.489894	11.0474	2.25645e-28	7.31341e-25
CTELG00000024555.1	6488.25	0.752496	0.266688	2.82164	0.00477789	0.0619703
CTELG00000024556.1	192.649	2.15778	0.491502	4.39019	1.13253e-05	0.000531981
CTELG00000024586.1	165.382	4.71827	1.61861	2.91501	0.00355676	0.0502181
CTELG00000024603.1	845.345	0.89402	0.260607	3.43053	0.000602403	0.013517
CTELG00000024608.1	1698.81	1.14602	0.311764	3.67592	0.000236989	0.00644266
CTELG00000024645.1	310.071	1.45478	0.391504	3.71586	0.000202511	0.00569648
CTELG00000024648.1	901.907	1.18986	0.283255	4.20067	2.66122e-05	0.00106485
CTELG00000024670.1	500.143	1.48247	0.278904	5.31535	1.06455e-07	9.1064e-06
CTELG00000024671.4	1373.33	0.964611	0.277283	3.4788	0.00050366	0.0118196
CTELG00000024683.1	1761.77	0.581835	0.184041	3.16144	0.00156993	0.027805
CTELG00000024686.1	413.932	5.36137	1.92741	2.78164	0.00540845	0.0674074
CTELG00000024701.1	1736.71	1.36619	0.16738	8.16218	3.2903e-16	1.99954e-13
CTELG00000024703.1	297.847	0.832204	0.286406	2.90568	0.00366453	0.0512929
CTELG00000024704.1	499.867	1.83982	0.347275	5.29787	1.17162e-07	9.8775e-06
CTELG00000024712.1	1229.73	1.11104	0.292136	3.80317	0.000142855	0.00423484
CTELG00000024729.1	120.662	1.5328	0.472151	3.24641	0.00116869	0.0226065
CTELG00000024739.1	1460.33	0.835028	0.250113	3.3386	0.000842008	0.017469
CTELG00000024755.1	75.2908	3.65063	0.97019	3.7628	0.000168021	0.00489138
CTELG00000024758.1	88.0094	4.81747	1.78869	2.6933	0.00707484	0.0811875
CTELG00000024785.1	493.291	0.928405	0.21744	4.26971	1.95726e-05	0.000831053
CTELG00000024798.1	6039.23	1.11769	0.170025	6.57371	4.90769e-11	9.87291e-09
CTELG00000024799.1	657.447	0.857744	0.247461	3.46618	0.00052791	0.0122507
CTELG00000024807.1	714.061	1.87881	0.2984	6.29629	3.0486e-10	5.14032e-08
CTELG00000024810.1	1049.68	1.28884	0.220816	5.83672	5.32371e-09	6.41705e-07
CTELG00000024846.2	592.112	1.95095	0.743293	2.62475	0.00867137	0.0924478
CTELG00000024859.1	237.053	0.905093	0.321551	2.81477	0.00488121	0.0629589
CTELG00000024861.1	136.995	3.94518	1.52539	2.58635	0.00969992	0.0996291
CTELG00000024895.1	67.5579	2.00249	0.708177	2.82767	0.0046888	0.0610591
CTELG00000024924.1	20.0714	7.03646	2.55497	2.75403	0.00588672	0.0717274
CTELG00000024965.1	5792.62	0.792307	0.153326	5.16746	2.37298e-07	1.84586e-05
CTELG00000024966.1	106.354	1.40748	0.479596	2.93472	0.00333853	0.0482104
CTELG00000024977.1	2234.02	1.10375	0.262337	4.20737	2.5836e-05	0.00104382
CTELG00000024980.1	971.648	1.37592	0.2542	5.41274	6.20693e-08	5.71155e-06
CTELG00000024981.1	808.233	1.22045	0.247627	4.9286	8.28206e-07	5.47818e-05
CTELG00000024989.1	51.9455	3.41136	1.15281	2.95917	0.00308467	0.0456056
CTELG00000024996.1	111.277	5.62475	1.64176	3.42604	0.000612442	0.0136896
CTELG00000025010.1	1024.75	1.91873	0.273787	7.0081	2.41573e-12	6.40608e-10
CTELG00000025012.1	135.816	2.31099	0.873977	2.64422	0.00818783	0.0888538
CTELG00000025025.1	291.428	2.02901	0.709221	2.86091	0.00422433	0.056447
CTELG00000025055.1	775.648	1.01396	0.229935	4.40978	1.03476e-05	0.0004932
CTELG00000025064.1	284.223	2.01868	0.763417	2.64427	0.00818681	0.0888538
CTELG00000025077.1	8325.87	0.552535	0.20506	2.69451	0.0070493	0.0811063
CTELG00000025094.1	343.888	1.52187	0.411535	3.69804	0.000217269	0.00603143
CTELG00000025098.1	14.6815	4.83014	1.82702	2.64373	0.00819992	0.0889519
CTELG00000025106.1	126.044	4.35225	1.61306	2.69813	0.00697302	0.0805557
CTELG00000025121.1	534.839	1.39393	0.222858	6.25476	3.98137e-10	6.56139e-08
CTELG00000025151.1	119.6	1.76286	0.673753	2.61647	0.0088843	0.0938288
CTELG00000025156.1	266.22	0.948972	0.348647	2.72187	0.00649136	0.0765372
CTELG00000025157.1	15.2168	7.60756	2.86162	2.65848	0.00784936	0.0867295
CTELG00000025159.1	378.012	2.42911	0.886124	2.74127	0.00612014	0.0735274
CTELG00000025173.1	12.1892	5.38935	1.8428	2.92454	0.00344963	0.0492359
CTELG00000025188.1	669.226	0.915636	0.236728	3.86789	0.000109783	0.00345455
CTELG00000025237.1	139.687	1.79908	0.59355	3.03105	0.00243704	0.0382196
CTELG00000025282.1	257.923	1.20895	0.330408	3.65898	0.000253225	0.0067472
CTELG00000025291.1	401.478	1.068	0.344941	3.09618	0.00196029	0.0326085
CTELG00000025304.1	2570.27	0.776958	0.223429	3.47742	0.000506255	0.0118424
CTELG00000025372.1	86.7232	4.20409	1.60136	2.62533	0.00865645	0.0923925
CTELG00000025420.1	60.3863	6.76034	1.7717	3.81573	0.000135783	0.00407105
CTELG00000025434.1	3873.02	0.541644	0.172967	3.13148	0.00173926	0.0299318
CTELG00000025438.1	6976.59	0.681468	0.150025	4.54236	5.56278e-06	0.000285178
CTELG00000025439.1	2407.01	1.14259	0.417953	2.73379	0.00626108	0.0747317
CTELG00000025452.4	89.4092	10.2245	1.91535	5.33819	9.38776e-08	8.12585e-06
CTELG00000025467.1	1271.25	0.687132	0.254121	2.70396	0.00685182	0.0795801
CTELG00000025480.1	13.6976	4.89498	1.87472	2.61105	0.00902653	0.0946116
CTELG00000025493.1	28.9669	2.63769	0.872478	3.02322	0.00250102	0.0389715
CTELG00000025524.1	282.781	5.49633	1.63813	3.35524	0.000792957	0.0167008
CTELG00000025581.1	239.74	4.30235	0.728793	5.90339	3.5611e-09	4.61677e-07
CTELG00000025581.3	754.239	1.19048	0.366806	3.24552	0.00117235	0.0226473
CTELG00000025600.1	2469.83	2.80241	0.471321	5.94586	2.75008e-09	3.71388e-07
CTELG00000025643.1	1679.78	0.871903	0.333129	2.61731	0.00886245	0.0937678
CTELG00000025644.1	667.248	1.18939	0.341777	3.48001	0.000501395	0.0117854
CTELG00000025648.1	1170.11	0.736973	0.248225	2.96897	0.00298799	0.0445254
CTELG00000025714.1	2931.74	0.945737	0.364729	2.59298	0.00951474	0.0983156
CTELG00000025724.1	2456.95	0.976525	0.306876	3.18215	0.00146186	0.026551
CTELG00000025727.1	398.521	1.12749	0.347279	3.24665	0.00116773	0.0226065
CTELG00000025728.1	141.26	1.47844	0.537669	2.74972	0.00596458	0.0721937
CTELG00000025747.1	1498.98	0.655895	0.154476	4.24595	2.17674e-05	0.000913604
CTELG00000025782.1	649.206	3.63262	0.900543	4.03381	5.48795e-05	0.00195462
CTELG00000025784.1	488.388	1.32134	0.288063	4.58699	4.49685e-06	0.000237632
CTELG00000025808.1	187.167	1.65882	0.394792	4.20176	2.64853e-05	0.00106269
CTELG00000025835.1	754.6	1.33011	0.267952	4.964	6.90544e-07	4.68446e-05
CTELG00000025842.1	400.623	1.03071	0.22159	4.65141	3.2967e-06	0.000179412
CTELG00000025847.1	22.9639	5.44446	2.0388	2.67042	0.00757556	0.084817
CTELG00000025852.1	339.993	1.74884	0.392108	4.4601	8.19219e-06	0.000404311
CTELG00000025862.1	917.255	1.02347	0.21063	4.85908	1.17931e-06	7.35053e-05
CTELG00000025867.1	1326.44	0.601964	0.172109	3.49756	0.000469529	0.0111859
CTELG00000025882.1	482.338	1.23707	0.301366	4.10486	4.04558e-05	0.00149949
CTELG00000025936.1	274.808	4.06166	0.796717	5.098	3.43267e-07	2.55049e-05
CTELG00000025958.1	312.802	0.889806	0.214513	4.14802	3.35358e-05	0.00128693
CTELG00000025989.1	815.118	0.751667	0.216941	3.46484	0.000530543	0.012302
CTELG00000026005.1	11195.4	0.910705	0.17161	5.30684	1.11543e-07	9.43107e-06
CTELG00000026082.1	9.86858	3.16645	1.20953	2.61791	0.00884695	0.0936377
CTELG00000026104.1	120.488	1.62431	0.559695	2.90213	0.00370637	0.051557
CTELG00000026113.1	568.312	1.22981	0.268706	4.57678	4.72186e-06	0.000248622
CTELG00000026123.1	266.864	1.49141	0.546329	2.72988	0.00633567	0.0752796
CTELG00000026149.1	490.73	1.44729	0.427523	3.38529	0.000711042	0.0154094
CTELG00000026237.1	2467.31	0.567405	0.19259	2.94618	0.00321722	0.0470171
CTELG00000026272.1	595.619	1.24958	0.210848	5.92648	3.09497e-09	4.16038e-07
CTELG00000026308.1	33.8712	3.9765	1.17412	3.38681	0.00070711	0.0153585
CTELG00000026325.1	361.506	0.788916	0.220667	3.57515	0.000350029	0.00877178
CTELG00000026328.1	879.964	1.88463	0.382298	4.92973	8.23453e-07	5.45912e-05
CTELG00000026332.1	2582.81	2.25405	0.603847	3.73281	0.000189353	0.00538871
CTELG00000026344.1	11.633	5.76828	2.18247	2.64301	0.00821735	0.0890747
CTELG00000026368.1	224.292	1.41915	0.35469	4.0011	6.30486e-05	0.00217906
CTELG00000026447.1	2072.05	1.68151	0.22646	7.42519	1.1262e-13	4.21172e-11
CTELG00000026464.3	487.886	1.80491	0.396772	4.54899	5.3903e-06	0.000278292
CTELG00000026473.1	650.113	0.692325	0.231764	2.9872	0.0028155	0.0425314
CTELG00000026474.2	587.147	0.925315	0.257439	3.5943	0.000325262	0.00827192
CTELG00000026478.1	811.547	1.47974	0.171851	8.61057	7.26963e-18	5.73122e-15
CTELG00000026485.1	688.411	1.58689	0.17081	9.29035	1.53787e-20	1.95042e-17
CTELG00000026504.1	502.704	0.758739	0.218296	3.47573	0.000509464	0.0119079
CTELG00000026583.1	30.0762	2.6006	0.935987	2.77846	0.00546174	0.067882
CTELG00000026608.1	431.552	5.71197	1.73622	3.28989	0.00100225	0.0199884
CTELG00000026693.1	43.4316	2.06949	0.654397	3.16245	0.0015645	0.0277763
CTELG00000026699.1	267.409	4.97543	1.54034	3.2301	0.00123748	0.0235469
CTELG00000026726.1	600.541	0.898593	0.304385	2.95216	0.00315564	0.0463728
CTELG00000026737.1	411.705	0.964558	0.269738	3.5759	0.000349026	0.00876169
CTELG00000026755.1	88.046	4.05513	1.54438	2.62572	0.00864648	0.0923198
CTELG00000026815.4	86.8006	9.25484	1.94402	4.76068	1.9294e-06	0.000113241
CTELG00000026852.1	597.927	1.27487	0.405075	3.14725	0.00164812	0.0288223
CTELG00000026865.1	62.9139	1.38849	0.510655	2.71903	0.00654735	0.0770727
CTELG00000026886.1	2870.12	0.901356	0.166988	5.39771	6.74962e-08	6.17198e-06
CTELG00000026887.1	490.961	1.44754	0.410213	3.52874	0.000417542	0.0102093
CTELG00000026947.1	559.495	1.27381	0.181092	7.03408	2.00575e-12	5.36767e-10
CTELG00000027151.2	802.936	1.02129	0.190858	5.35102	8.74622e-08	7.73112e-06
CTELG00000027157.1	203.089	5.12869	1.61427	3.1771	0.00148755	0.0268348
CTELG00000027170.1	282.269	0.845006	0.273717	3.08715	0.00202086	0.0332667
CTELG00000027284.1	124.58	2.91199	0.958721	3.03737	0.00238651	0.0375895
CTELG00000027316.1	4605.6	1.48804	0.387433	3.84078	0.000122646	0.00374616
CTELG00000027345.1	330.547	2.21056	0.854037	2.58836	0.00964328	0.099222
CTELG00000027361.1	1052.63	1.87847	0.239952	7.82852	4.93639e-15	2.36057e-12
CTELG00000027364.1	41.1471	3.42807	1.1973	2.86316	0.00419432	0.0561747
CTELG00000027408.1	22.0731	5.15067	1.66533	3.09288	0.00198221	0.0328825
CTELG00000027427.1	152.611	1.69928	0.590559	2.87741	0.0040096	0.0543494
CTELG00000027449.2	15.649	5.84399	1.90103	3.07411	0.0021113	0.034139
CTELG00000027454.1	9.25401	5.87073	2.04233	2.87453	0.00404629	0.0546943
CTELG00000027477.1	92.9331	4.90217	1.70205	2.88016	0.00397478	0.0540533
CTELG00000027527.1	134.656	3.14097	0.602904	5.20973	1.89117e-07	1.5197e-05
CTELG00000027530.1	1925.26	0.588851	0.210085	2.80292	0.00506423	0.0645364
CTELG00000027558.1	861.414	0.945385	0.239099	3.95394	7.68732e-05	0.00257155
CTELG00000027565.1	82.1528	2.74704	0.896228	3.06511	0.0021759	0.0349702
CTELG00000027567.1	215.587	1.23517	0.407762	3.02915	0.00245244	0.0384199
CTELG00000027577.1	1338.42	0.596511	0.142174	4.19563	2.72111e-05	0.00108435
CTELG00000027690.1	6563.47	1.57392	0.241649	6.51326	7.35388e-11	1.40204e-08
CTELG00000027743.1	2064.96	0.469597	0.121805	3.85533	0.000115571	0.00359022
CTELG00000027758.1	900.898	1.02779	0.219753	4.67702	2.91069e-06	0.000160805
CTELG00000027795.1	292.453	0.966206	0.355245	2.71983	0.00653154	0.0769176
CTELG00000027804.1	85.6646	2.82312	0.521829	5.41006	6.30053e-08	5.77944e-06
CTELG00000027829.1	525.049	1.67201	0.307083	5.44482	5.18588e-08	4.95974e-06
CTELG00000027880.1	674.318	2.70939	0.600815	4.50952	6.49759e-06	0.000327348
CTELG00000027897.1	18.6134	2.34857	0.844404	2.78133	0.00541365	0.0674173
CTELG00000027948.1	510.026	1.31614	0.242104	5.43628	5.44035e-08	5.1192e-06
CTELG00000027964.1	621.764	0.698408	0.235408	2.9668	0.00300919	0.0447163
CTELG00000028011.1	26.3889	4.8502	1.69475	2.8619	0.00421108	0.0563265
CTELG00000028021.1	136.158	5.56957	1.61688	3.44464	0.00057181	0.0130005
CTELG00000028081.1	4512.11	0.671335	0.154151	4.35506	1.33032e-05	0.000610148
CTELG00000028086.1	30.4758	2.55389	0.855669	2.98468	0.00283879	0.0428389
CTELG00000028147.1	151.488	1.69707	0.338544	5.01284	5.36325e-07	3.76072e-05
CTELG00000028164.2	24.4955	8.76994	2.76747	3.16894	0.00152995	0.0273293
CTELG00000028179.1	2249.41	0.985671	0.317388	3.10557	0.00189913	0.0319111
CTELG00000028207.1	72.6697	4.20841	0.873023	4.8205	1.43199e-06	8.77546e-05
CTELG00000028253.1	12.4089	3.06919	1.12375	2.73121	0.00631021	0.0750995
CTELG00000028331.1	1720.73	0.769211	0.168621	4.56178	5.07227e-06	0.00026374
CTELG00000028404.1	827.799	1.53675	0.494711	3.10636	0.00189409	0.0318448
CTELG00000028430.1	218.728	1.4186	0.430692	3.29376	0.000988562	0.0198052
CTELG00000028498.1	1746.27	0.764205	0.220325	3.46853	0.000523316	0.0121732
CTELG00000028535.2	1428.15	5.64782	1.64591	3.43143	0.000600405	0.0134882
CTELG00000028578.1	1615.94	2.33231	0.76772	3.03797	0.00238175	0.0375545
CTELG00000028586.2	205.174	1.60597	0.404911	3.96622	7.30201e-05	0.00246242
CTELG00000028614.1	316.487	2.61561	0.609254	4.29313	1.76171e-05	0.000759072
CTELG00000028633.1	37.3023	5.39102	1.022	5.27495	1.32793e-07	1.09733e-05
CTELG00000028705.1	21.7673	2.62513	0.945399	2.77674	0.00549066	0.0681253
CTELG00000028717.1	15.7073	4.74064	1.41987	3.33878	0.000841486	0.017469
CTELG00000028724.1	182.922	1.06473	0.406889	2.61675	0.00887706	0.0937862
CTELG00000028946.1	20.5136	38.1997	4.16208	9.17803	4.39046e-20	4.92576e-17
CTELG00000028965.1	29.9034	2.96446	0.532425	5.56784	2.57917e-08	2.70627e-06
CTELG00000028970.1	728.091	1.321	0.502309	2.62986	0.0085419	0.0914375
CTELG00000028985.2	1694	0.703724	0.157922	4.45616	8.3442e-06	0.000409765
CTELG00000029013.1	33.9528	2.3947	0.65002	3.68404	0.000229563	0.00628764
CTELG00000029019.2	7136.37	0.394723	0.141597	2.78766	0.00530902	0.0666643
CTELG00000029021.1	2145.84	1.35083	0.24128	5.59861	2.16081e-08	2.33448e-06
CTELG00000029090.1	260.056	0.874165	0.233105	3.7501	0.000176767	0.00508009
CTELG00000029199.1	129.969	1.57033	0.488745	3.21298	0.00131365	0.0245952
CTELG00000029287.1	610.392	1.04582	0.307806	3.39766	0.000679651	0.0148462
CTELG00000029342.1	46.82	5.54416	1.68383	3.29259	0.000992692	0.0198743
CTELG00000029367.1	17.7287	4.82002	1.84549	2.61178	0.00900718	0.0945446
CTELG00000029412.1	328.417	1.44803	0.483023	2.99785	0.00271891	0.0414155
CTELG00000029413.1	108.659	1.70055	0.606746	2.80274	0.00506697	0.0645431
CTELG00000029444.1	728.716	8.41949	2.09675	4.0155	5.93193e-05	0.00206485
CTELG00000029552.1	40.5553	5.08019	1.59841	3.17828	0.0014815	0.0267918
CTELG00000029553.1	2674.75	0.891185	0.18687	4.769	1.85143e-06	0.000109324
CTELG00000029574.1	1586.49	1.22974	0.334813	3.67292	0.000239796	0.00649475
CTELG00000029594.1	171.108	1.69354	0.442327	3.82871	0.000128818	0.0038947
CTELG00000029605.1	33.1818	7.00711	1.97698	3.54435	0.000393584	0.00972881
CTELG00000029643.1	8.97784	4.72578	1.74814	2.70333	0.00686494	0.0796541
CTELG00000029670.1	3216.11	1.80698	0.263998	6.84465	7.66614e-12	1.81806e-09
CTELG00000029696.1	590.003	0.904359	0.164866	5.48543	4.12476e-08	4.12052e-06
CTELG00000029700.2	577.379	1.53696	0.272729	5.63548	1.74576e-08	1.92894e-06
CTELG00000029719.1	27.7571	6.08652	1.76034	3.45759	0.000545024	0.0125679
CTELG00000029810.1	1574.29	1.00851	0.187542	5.37751	7.55231e-08	6.77848e-06
CTELG00000029815.1	293.573	0.713523	0.25226	2.82853	0.00467625	0.0609572
CTELG00000029829.1	157.819	2.11339	0.390412	5.41324	6.18944e-08	5.71155e-06
CTELG00000029848.1	1220.61	0.843391	0.279291	3.01975	0.0025298	0.0392314
CTELG00000029866.1	871.145	0.992569	0.166841	5.94918	2.69491e-09	3.6563e-07
CTELG00000029873.1	245.402	0.972021	0.341623	2.84531	0.00443685	0.0585125
CTELG00000029951.1	262.771	1.50777	0.448572	3.36128	0.000775833	0.0164231
CTELG00000029955.1	200.429	1.76272	0.46273	3.8094	0.000139303	0.00415913
CTELG00000029977.1	27.3706	2.08192	0.780447	2.66759	0.00763964	0.0852845
CTELG00000030000.1	378.829	1.21332	0.355101	3.41682	0.000633568	0.0140145
CTELG00000030007.1	139.662	3.10362	0.630059	4.92592	8.39652e-07	5.51636e-05
CTELG00000030077.1	309.365	0.968301	0.314285	3.08097	0.00206329	0.0337367
CTELG00000030091.1	348.687	1.42185	0.536433	2.65056	0.00803582	0.0877592
CTELG00000030141.1	183.278	2.81879	0.947178	2.97599	0.00292048	0.0438035
CTELG00000030198.1	34.6108	1.62584	0.571299	2.84587	0.00442904	0.0584858
CTELG00000030273.2	14.1565	20.8885	3.56813	5.85418	4.7938e-09	5.92522e-07
CTELG00000030407.1	66.1122	3.68663	0.842916	4.37366	1.22181e-05	0.000566615
CTELG00000030444.1	18.1101	4.84567	1.59795	3.03242	0.00242601	0.0380672
CTELG00000030514.1	31.8916	2.95753	0.972746	3.0404	0.00236267	0.0373212
CTELG00000030543.1	176.984	1.55387	0.367837	4.22435	2.39634e-05	0.000984526
CTELG00000030585.1	27.6947	6.60462	2.39188	2.76127	0.00575764	0.0706861
CTELG00000030587.1	67.1682	2.85863	0.947951	3.01559	0.00256482	0.0395641
CTELG00000030609.1	1024.34	1.25598	0.235858	5.32516	1.00865e-07	8.67918e-06
CTELG00000030668.1	57.4392	2.45063	0.872753	2.80793	0.00498613	0.0637883
CTELG00000030721.1	617.591	2.46591	0.731948	3.36896	0.000754516	0.0160534
CTELG00000030837.1	32.1863	1.83513	0.41017	4.47407	7.67457e-06	0.000381192
CTELG00000030892.2	49.0926	3.1137	1.09382	2.84664	0.00441835	0.058371
CTELG00000030919.1	971.524	0.884116	0.236317	3.74122	0.000183126	0.00524109
CTELG00000030930.1	1434.3	5.71261	2.18042	2.61995	0.00879417	0.0932822
CTELG00000030962.1	208.032	4.54228	1.67733	2.70803	0.00676833	0.0789728
CTELG00000031013.1	83.5774	1.44454	0.524095	2.75625	0.00584684	0.0713752
CTELG00000031070.1	309.451	1.46041	0.558865	2.61317	0.00897054	0.0943298
CTELG00000031079.1	16.975	3.05253	1.15347	2.64638	0.00813591	0.0884645
CTELG00000031187.1	20.3248	3.24574	1.20724	2.68856	0.00717611	0.0816727
CTELG00000031200.1	236.89	0.962975	0.350472	2.74765	0.00600235	0.0724152
CTELG00000031308.1	486.052	1.23712	0.458346	2.6991	0.0069528	0.0803539
CTELG00000031363.1	136.534	1.25717	0.390662	3.21804	0.00129069	0.0242586
CTELG00000031375.1	27.8912	2.9494	1.04398	2.82515	0.00472578	0.0613763
CTELG00000031395.1	181.509	1.08488	0.271048	4.00255	6.26626e-05	0.00216829
CTELG00000031448.1	25.3191	3.55064	1.27584	2.78298	0.00538614	0.0672
CTELG00000031449.1	510.055	1.67696	0.395939	4.2354	2.28149e-05	0.000945832
CTELG00000031478.1	15.0135	5.21769	1.93919	2.69066	0.00713107	0.08151
CTELG00000031570.1	19.6781	5.34567	1.91719	2.78828	0.00529885	0.0666643
CTELG00000031640.1	20.1747	3.71966	1.39471	2.66699	0.00765348	0.085341
CTELG00000031692.1	99.5903	1.74891	0.478078	3.65822	0.000253973	0.00675947
CTELG00000031699.1	1244.62	1.00717	0.205261	4.90678	9.25833e-07	5.94858e-05
CTELG00000031753.1	1287.63	1.63344	0.630007	2.59274	0.00952159	0.0983515
CTELG00000031774.1	101.725	1.89485	0.449483	4.21562	2.49091e-05	0.00100916
CTELG00000031809.1	160.584	23.6136	2.94693	8.01296	1.11979e-15	5.83291e-13
CTELG00000031860.1	245.843	1.68265	0.337769	4.98165	6.30434e-07	4.37852e-05
CTELG00000031885.1	741.03	1.40675	0.521003	2.70007	0.00693245	0.0802704
CTELG00000031909.1	370.911	1.30428	0.328333	3.97244	7.11396e-05	0.00240178
CTELG00000031962.1	55.3462	2.30098	0.870983	2.64182	0.0082461	0.08932
CTELG00000031963.1	50.434	2.55829	0.802226	3.18899	0.00142771	0.0260878
CTELG00000032006.1	1162.04	1.34981	0.457416	2.95094	0.00316806	0.046485
CTELG00000032016.1	37.9697	5.65855	1.72181	3.28641	0.00101475	0.0201911
CTELG00000032046.1	36.8946	3.75672	1.4394	2.60992	0.00905622	0.0947864
CTELG00000032053.1	684.393	1.8532	0.384595	4.81856	1.44596e-06	8.82399e-05
CTELG00000032056.1	292.923	1.23533	0.423444	2.91734	0.0035303	0.0500249
CTELG00000032098.1	31.3554	3.27828	0.83515	3.92537	8.6596e-05	0.00282867
CTELG00000032121.1	37.1695	2.64549	0.997265	2.65275	0.00798396	0.0874876
CTELG00000032128.1	19.1047	5.98147	1.76663	3.38581	0.000709689	0.0153916
CTELG00000032131.1	25.643	4.84986	1.83879	2.63752	0.00835144	0.0901264
CTELG00000032164.1	115.879	0.979759	0.278927	3.5126	0.000443743	0.0107064
CTELG00000032202.1	49.4625	3.05563	0.79163	3.85992	0.000113424	0.00354616
CTELG00000032247.1	534.118	0.964882	0.295676	3.26331	0.00110119	0.021575
CTELG00000032330.1	115.15	5.7627	1.26033	4.57239	4.82204e-06	0.000253439
CTELG00000032439.1	25.4819	6.08732	1.65866	3.67003	0.000242527	0.0065444
CTELG00000032442.1	106.143	1.97266	0.502004	3.92957	8.50986e-05	0.00279124
CTELG00000032450.1	3315.55	0.90338	0.337167	2.67932	0.00737715	0.083214
CTELG00000032483.1	363.015	1.44159	0.479453	3.00673	0.00264072	0.0404781
CTELG00000032501.1	185.494	1.29459	0.476621	2.71618	0.00660399	0.0775517
CTELG00000032521.1	61.1199	1.89016	0.698985	2.70415	0.00684793	0.0795801
CTELG00000032558.1	481.3	1.29479	0.334161	3.87476	0.000106728	0.00337298
CTELG00000032562.1	47.8439	2.92453	0.874409	3.34458	0.000824085	0.0172256
CTELG00000032582.1	188.401	1.10061	0.351024	3.13544	0.00171599	0.0296151
CTELG00000032638.1	52.9793	2.10386	0.813077	2.58753	0.00966682	0.0993798
CTELG00000032694.1	147.05	1.51452	0.492127	3.0775	0.00208745	0.0339793
CTELG00000032704.1	289.957	1.7179	0.446702	3.84574	0.000120191	0.00369437
CTELG00000032804.1	29.7168	3.67193	1.14326	3.21181	0.00131902	0.0246482
CTELG00000032979.1	241.89	0.995381	0.37754	2.63649	0.00837692	0.0903344
CTELG00000033033.1	21.2555	6.47474	2.04845	3.1608	0.00157334	0.0278485
CTELG00000033096.1	17.7212	2.41546	0.759106	3.18198	0.00146272	0.026551
CTELG00000033126.1	70.9953	2.54994	0.546015	4.6701	3.0106e-06	0.000165074
CTELG00000033183.1	12.5401	4.18512	1.51674	2.75928	0.00579284	0.0709094
CTELG00000033195.1	206.612	2.35209	0.771058	3.05047	0.00228483	0.0364798
CTELG00000033242.1	71.351	2.89462	0.8022	3.60835	0.000308149	0.00792655
CTELG00000033248.1	20.4174	7.87107	3.03702	2.59171	0.00954994	0.0985849
CTELG00000033285.1	1414.48	0.550269	0.199998	2.75138	0.00593455	0.0719795
CTELG00000033306.1	22.954	3.36031	1.25875	2.66957	0.00759483	0.0849142
CTELG00000033397.1	138.634	6.05271	1.88019	3.2192	0.00128549	0.024239
CTELG00000033417.1	918.509	1.50279	0.236504	6.35417	2.09561e-10	3.66041e-08
CTELG00000033420.1	17.8551	6.08452	1.68597	3.60891	0.000307482	0.00792153
CTELG00000033439.1	18.8214	6.23961	1.66627	3.74466	0.000180642	0.00517615
CTELG00000033442.1	56.1892	2.41926	0.485691	4.98108	6.32315e-07	4.38115e-05
CTELG00000033468.1	149.999	3.88223	1.22445	3.17059	0.00152132	0.0272251
CTELG00000033551.1	17.0784	5.19734	1.70941	3.04043	0.00236243	0.0373212
CTELG00000033601.1	33.2219	6.15424	1.73797	3.54104	0.000398555	0.00982742
CTELG00000033698.1	52.8129	1.62083	0.578411	2.80221	0.00507546	0.0646229
CTELG00000033815.1	37.2216	4.71674	1.67876	2.80965	0.00495948	0.0636743
CTELG00000033820.1	202.429	0.714978	0.200643	3.56343	0.000366045	0.00912609
CTELG00000033842.1	142.887	1.42046	0.416034	3.41428	0.000639507	0.0141108
CTELG00000033859.1	54.5635	6.68061	1.65817	4.0289	5.6038e-05	0.00198137
CTELG00000033875.1	227.034	1.1674	0.383679	3.04264	0.00234515	0.0371378
CTELG00000033919.1	989.302	1.49514	0.257734	5.8011	6.58821e-09	7.81212e-07
CTELG00000034006.1	10.0945	4.23356	1.22088	3.46764	0.000525053	0.0122038
CTELG00000034051.1	504.009	1.24468	0.3844	3.23798	0.00120378	0.0230258
CTELG00000034152.1	365.943	0.729111	0.21633	3.37037	0.000750662	0.0160181
CTELG00000034168.1	9.66853	5.26864	1.99862	2.63614	0.00838552	0.0903533
CTELG00000034254.1	13.651	3.58256	0.93526	3.83055	0.000127856	0.00387284
CTELG00000034255.1	32.0945	3.12971	0.696909	4.49084	7.0943e-06	0.000354958
CTELG00000034325.1	222.173	1.64803	0.571175	2.88532	0.00391012	0.053448
CTELG00000034358.1	16.4836	3.02478	1.13744	2.65928	0.00783077	0.0865897
CTELG00000034377.1	25.983	3.08562	1.06845	2.88793	0.00387784	0.0530814
CTELG00000034414.1	244.689	1.25072	0.383481	3.26149	0.00110827	0.0216677
CTELG00000034452.1	39.6839	6.60574	1.60996	4.10305	4.0774e-05	0.00150852
CTELG00000034472.1	40.2016	3.94106	1.4522	2.71386	0.00665048	0.0778782
CTELG00000034572.1	151.673	1.95898	0.647712	3.02445	0.00249083	0.0388543
CTELG00000034573.1	22.1846	3.83495	1.27099	3.0173	0.00255034	0.0393824
CTELG00000034628.1	24.5242	4.14522	1.58515	2.61504	0.00892163	0.0939848
CTELG00000034661.1	220.934	0.883981	0.327898	2.6959	0.00701986	0.0809563
CTELG00000034694.1	89.9842	2.70142	0.775456	3.48366	0.000494612	0.0116636
CTELG00000034706.1	13.1869	7.28177	2.1026	3.46322	0.000533756	0.0123471
CTELG00000034800.1	91.1593	1.532	0.505723	3.02933	0.002451	0.0384178
CTELG00000034860.1	426.63	0.857731	0.284071	3.01943	0.00253253	0.0392528
CTELG00000035040.1	139.465	2.06025	0.419242	4.91423	8.91298e-07	5.80339e-05
CTELG00000035047.1	9.93685	5.22954	1.98495	2.63459	0.00842385	0.0906061
CTELG00000035053.1	799.624	1.21639	0.384115	3.16674	0.00154159	0.0274803
CTELG00000035068.1	18.1894	3.23053	1.02816	3.14205	0.00167768	0.0291818
CTELG00000035079.1	139.481	2.38147	0.748332	3.18237	0.00146075	0.026551
CTELG00000035146.1	517.678	1.37682	0.349987	3.93392	8.35728e-05	0.00274839
CTELG00000035232.1	152.665	1.20623	0.37983	3.17572	0.00149467	0.0269299
CTELG00000035345.1	23.1255	3.82216	1.20202	3.17979	0.00147383	0.0266697
CTELG00000035378.1	246.489	1.03333	0.386758	2.67178	0.00754498	0.0845977
CTELG00000035379.1	100.503	1.07727	0.38476	2.79986	0.00511255	0.0648687
CTELG00000035468.1	78.3535	2.66322	0.857261	3.10667	0.0018921	0.0318296
CTELG00000035470.1	32.6905	7.81548	2.40613	3.24816	0.00116155	0.0225431
CTELG00000035483.1	48.4314	2.28849	0.74585	3.0683	0.00215279	0.0347136
CTELG00000035706.1	154.266	1.76573	0.677309	2.60698	0.00913434	0.0954203
CTELG00000035805.1	118.505	0.991185	0.359977	2.75347	0.00589678	0.0717937
CTELG00000035842.1	155.739	2.60609	0.466863	5.58212	2.37599e-08	2.51115e-06
CTELG00000035921.1	180.71	1.60084	0.578882	2.76541	0.00568519	0.0699734
CTELG00000035967.1	274.902	0.846601	0.212773	3.97889	6.92385e-05	0.00234303
CTELG00000035993.1	79.4223	1.71061	0.513123	3.33373	0.000856911	0.0176901
CTELG00000036041.1	562.099	4.72242	1.67055	2.82686	0.00470062	0.0611584
CTELG00000036122.1	99.8046	3.92992	1.27738	3.07655	0.00209408	0.0339999
CTELG00000036138.1	22.1846	3.83495	1.27099	3.0173	0.00255034	0.0393824
CTELG00000036180.1	21.6843	6.81233	2.46471	2.76395	0.00571068	0.0702279
CTELG00000036271.1	39.9621	2.18794	0.780255	2.80414	0.00504516	0.0643777
CTELG00000036310.1	89.289	1.31428	0.455092	2.88793	0.00387781	0.0530814
CTELG00000036324.1	224.025	1.79979	0.559237	3.2183	0.00128952	0.0242586
CTELG00000036454.1	16.0847	3.04785	1.13546	2.68425	0.00726936	0.0824068
CTELG00000036519.1	208.147	1.36412	0.394634	3.45667	0.000546892	0.012601
CTELG00000036692.1	27.8065	5.95332	2.13879	2.78349	0.00537769	0.0671233
CTELG00000036725.1	76.2492	2.35324	0.58857	3.99823	6.38179e-05	0.00219008
CTELG00000036965.1	197.536	1.35294	0.392698	3.44524	0.000570546	0.0129819
CTELG00000037151.1	9.81508	5.93632	1.77673	3.34114	0.000834345	0.017347
CTELG00000037260.1	104.496	1.80322	0.558858	3.22662	0.00125262	0.0237729
CTELG00000037448.1	34.7876	1.65874	0.575226	2.88364	0.00393113	0.0536096
