# Supplementary material for: Cell fate specification modes shape transcriptome evolution in the highly conserved spiral cleavage
Source: EMBO Rep. 2025 Sep 4;26(20):5088–114. doi: 10.1038/s44319-025-00569-4 (PMC12550047; doi:10.1038/s44319-025-00569-4)
Supplement: Supplementary file 30 — Dataset EV28 [file 44319_2025_569_MOESM30_ESM.xlsx]

## Sheet: Sheet1
Dataset EV28 – Downregulated genes between the 64- and the 32-cell stages in C. teleta.

## Sheet: Dataset EV28
Gene_ID	Basemean	log2FoldChange	lfcSE	stat	pvalue	padj
CTELG00000000101.1	1552.72	-0.805758	0.11804	-6.82616	8.72156e-12	2.03526e-09
CTELG00000000107.1	2009.13	-0.569898	0.19021	-2.99616	0.00273403	0.041624
CTELG00000000129.1	146.797	-0.765675	0.296009	-2.58666	0.00969113	0.0995739
CTELG00000000140.1	1070.36	-1.76279	0.559115	-3.15282	0.00161703	0.028386
CTELG00000000141.1	101.587	-2.58582	0.931474	-2.77605	0.0055024	0.0681839
CTELG00000000173.1	2396.01	-0.455819	0.166777	-2.7331	0.00627419	0.0748262
CTELG00000000174.1	1638.42	-1.12248	0.175034	-6.41297	1.42712e-10	2.60182e-08
CTELG00000000190.1	232.432	-0.62194	0.205876	-3.02095	0.00251985	0.0391205
CTELG00000000195.1	3128.79	-1.01039	0.233499	-4.32716	1.51046e-05	0.00066859
CTELG00000000229.1	1210.65	-0.631176	0.16931	-3.72793	0.00019306	0.0054835
CTELG00000000235.1	583.558	-1.48081	0.429413	-3.44845	0.000563815	0.0128689
CTELG00000000259.1	1506.07	-0.601613	0.165199	-3.64175	0.000270786	0.00716123
CTELG00000000290.2	203.027	-4.35456	1.51481	-2.87465	0.0040448	0.0546943
CTELG00000000340.1	1579.78	-0.655346	0.195159	-3.35801	0.000785053	0.0165702
CTELG00000000437.1	2643.86	-0.670132	0.21491	-3.1182	0.00181958	0.0309849
CTELG00000000455.1	124.318	-1.88849	0.424644	-4.44722	8.6987e-06	0.000425027
CTELG00000000478.1	1615.16	-0.695297	0.194144	-3.58134	0.000341839	0.00861837
CTELG00000000514.1	514.544	-1.13882	0.336443	-3.38488	0.000712098	0.0154094
CTELG00000000535.1	227.39	-0.982865	0.377251	-2.60534	0.00917836	0.0956872
CTELG00000000541.1	5443.1	-1.99725	0.375645	-5.31687	1.05569e-07	9.05724e-06
CTELG00000000581.1	1233.65	-0.644581	0.125255	-5.14616	2.65872e-07	2.02481e-05
CTELG00000000597.1	3132.72	-0.533951	0.198412	-2.69112	0.00712129	0.0814619
CTELG00000000616.1	29.4066	-2.7405	1.01426	-2.70197	0.00689306	0.079885
CTELG00000000710.1	565.615	-0.711835	0.237897	-2.9922	0.00276974	0.0419916
CTELG00000000715.1	1749.27	-0.879971	0.238161	-3.69485	0.000220014	0.00607422
CTELG00000000725.1	500.34	-2.97908	1.06852	-2.78804	0.00530285	0.0666643
CTELG00000000739.1	4822.74	-0.555058	0.164243	-3.37949	0.000726216	0.0156594
CTELG00000000786.2	26566.1	-0.793901	0.216868	-3.66076	0.000251467	0.00672809
CTELG00000000802.1	258.946	-1.09554	0.396958	-2.75984	0.00578291	0.0708175
CTELG00000000803.1	5285.45	-0.662955	0.135267	-4.90107	9.53168e-07	6.08401e-05
CTELG00000000834.1	1346.47	-1.2659	0.237574	-5.32847	9.90458e-08	8.54783e-06
CTELG00000000853.1	1415.26	-1.57207	0.509674	-3.08447	0.00203916	0.0334547
CTELG00000000960.1	3783.28	-0.438065	0.167535	-2.61477	0.00892883	0.0940267
CTELG00000000965.1	864.243	-0.435824	0.168211	-2.59094	0.00957151	0.0986925
CTELG00000001014.1	1013.91	-0.712061	0.220811	-3.22475	0.00126085	0.0239134
CTELG00000001038.1	54.6943	-2.0802	0.509469	-4.08308	4.4443e-05	0.00162456
CTELG00000001061.1	2086.32	-1.01787	0.234805	-4.33495	1.45793e-05	0.000650275
CTELG00000001066.1	143.833	-5.30271	1.5484	-3.42464	0.000615623	0.0137397
CTELG00000001076.1	56.8049	-4.94298	1.5961	-3.09692	0.00195544	0.0325758
CTELG00000001078.3	1520.28	-3.05104	0.794838	-3.83856	0.000123756	0.0037701
CTELG00000001101.1	1470.65	-0.459242	0.165408	-2.77642	0.00549616	0.0681646
CTELG00000001113.1	7368.05	-1.06409	0.264206	-4.02751	5.63706e-05	0.00198591
CTELG00000001124.1	2012.06	-0.385853	0.130285	-2.96162	0.00306027	0.0453138
CTELG00000001142.1	287.335	-2.1823	0.523683	-4.16721	3.08345e-05	0.00119607
CTELG00000001146.2	526.322	-28.5834	8.28805	-3.44875	0.000563189	0.0128689
CTELG00000001147.1	9.87709	-2.88912	1.07005	-2.69997	0.00693457	0.0802704
CTELG00000001163.1	6113.99	-0.735376	0.167345	-4.39436	1.11101e-05	0.000524406
CTELG00000001208.1	468.528	-1.08021	0.373068	-2.89547	0.00378593	0.0521811
CTELG00000001224.1	1756.68	-0.439709	0.167523	-2.62477	0.0086707	0.0924478
CTELG00000001237.1	1570.82	-0.908046	0.236828	-3.8342	0.000125974	0.00382378
CTELG00000001240.1	9.21767	-4.92318	1.76993	-2.78157	0.00540969	0.0674074
CTELG00000001267.1	5232.78	-0.568439	0.198625	-2.86187	0.00421145	0.0563265
CTELG00000001274.2	42.8221	-7.8514	2.43674	-3.22209	0.0012726	0.0240894
CTELG00000001302.1	2172.59	-1.01495	0.275896	-3.67874	0.000234388	0.00637789
CTELG00000001319.1	438.2	-1.92549	0.726217	-2.65139	0.00801601	0.0876085
CTELG00000001333.1	100.517	-1.20917	0.467825	-2.58466	0.00974748	0.099956
CTELG00000001351.1	6440.17	-0.788732	0.296564	-2.65957	0.00782409	0.0865815
CTELG00000001383.1	1721.59	-0.688422	0.217126	-3.1706	0.00152122	0.0272251
CTELG00000001389.1	292.374	-0.959065	0.289497	-3.31287	0.000923428	0.0187449
CTELG00000001429.1	142.799	-5.55954	1.73272	-3.20856	0.00133403	0.0248649
CTELG00000001447.1	11800.3	-0.372853	0.140918	-2.64588	0.00814785	0.088522
CTELG00000001480.1	945.136	-0.427312	0.145531	-2.93621	0.00332244	0.0481071
CTELG00000001485.1	1133.98	-0.368922	0.117556	-3.13826	0.00169954	0.0294392
CTELG00000001515.1	689.761	-0.617043	0.168327	-3.66574	0.000246626	0.00663659
CTELG00000001625.1	433.742	-1.00507	0.257656	-3.90084	9.58584e-05	0.00307274
CTELG00000001629.1	8641.91	-0.522576	0.16791	-3.11223	0.0018568	0.0313954
CTELG00000001634.1	463.424	-0.916724	0.260655	-3.51701	0.000436442	0.0105652
CTELG00000001771.2	18.7191	-6.91509	2.06761	-3.34448	0.000824371	0.0172256
CTELG00000001801.1	796.231	-0.824018	0.21334	-3.86246	0.00011225	0.00351324
CTELG00000001836.1	144.012	-5.95602	1.76257	-3.37916	0.000727071	0.0156637
CTELG00000001897.2	10.5891	-29.7744	4.75155	-6.26625	3.6985e-10	6.12985e-08
CTELG00000001898.1	21.9269	-20.755	3.54646	-5.8523	4.84829e-09	5.96728e-07
CTELG00000001907.2	981.622	-1.24107	0.364863	-3.40146	0.000670278	0.0146567
CTELG00000001928.1	5749.23	-0.385846	0.132815	-2.90514	0.00367087	0.0513478
CTELG00000001951.1	103.094	-0.997996	0.325082	-3.06998	0.00214073	0.0345573
CTELG00000001989.1	30.7276	-21.1146	3.31981	-6.36018	2.01511e-10	3.54101e-08
CTELG00000001994.1	1710.63	-0.728461	0.249843	-2.91568	0.00354913	0.050159
CTELG00000002020.1	1622.32	-0.66455	0.12241	-5.42889	5.67056e-08	5.30161e-06
CTELG00000002051.1	252.236	-1.00754	0.245093	-4.11086	3.94187e-05	0.00147227
CTELG00000002091.1	216.284	-1.73321	0.542011	-3.19773	0.00138514	0.025524
CTELG00000002105.1	5094.98	-0.707296	0.17246	-4.10121	4.10997e-05	0.00151757
CTELG00000002111.1	1269.13	-0.595957	0.221467	-2.69095	0.00712486	0.0814709
CTELG00000002159.1	4505.67	-0.345854	0.131143	-2.63724	0.00835841	0.0901682
CTELG00000002190.1	12850.3	-0.699378	0.217224	-3.21962	0.0012836	0.0242191
CTELG00000002237.1	1864.33	-0.355955	0.123024	-2.89337	0.00381128	0.0523691
CTELG00000002276.1	225.285	-2.41417	0.619686	-3.8958	9.78748e-05	0.00313226
CTELG00000002277.2	665.425	-17.9828	3.38606	-5.31082	1.09133e-07	9.28104e-06
CTELG00000002278.1	624.762	-0.987667	0.320874	-3.07806	0.00208356	0.0339539
CTELG00000002284.1	303.585	-5.54474	1.77908	-3.11663	0.00182933	0.0310929
CTELG00000002308.1	754.287	-1.56613	0.536882	-2.91708	0.00353326	0.0500249
CTELG00000002353.1	42.3579	-2.08021	0.641953	-3.24043	0.00119349	0.0228889
CTELG00000002370.1	65.454	-1.63377	0.62549	-2.61199	0.00900181	0.0945383
CTELG00000002374.1	677.352	-0.905416	0.273556	-3.3098	0.000933617	0.0189331
CTELG00000002483.1	2181.17	-0.85196	0.173167	-4.91988	8.65972e-07	5.6765e-05
CTELG00000002494.1	2066.54	-0.862344	0.213945	-4.03068	5.56147e-05	0.00197118
CTELG00000002510.1	13324.5	-0.388478	0.146463	-2.65239	0.00799232	0.0875464
CTELG00000002516.3	133.006	-7.15281	2.10574	-3.39682	0.000681738	0.0148627
CTELG00000002538.1	1880.33	-0.952225	0.31653	-3.00833	0.00262687	0.0403294
CTELG00000002552.1	924.064	-0.964287	0.362033	-2.66353	0.00773244	0.0858604
CTELG00000002587.1	3419.71	-0.892877	0.238698	-3.74061	0.000183575	0.00524109
CTELG00000002594.1	299.668	-5.1401	1.92716	-2.66718	0.00764902	0.0853239
CTELG00000002614.4	160.416	-7.43614	2.0294	-3.6642	0.000248111	0.00666427
CTELG00000002620.1	1121.29	-0.947741	0.215124	-4.40556	1.05509e-05	0.00050044
CTELG00000002637.1	2327.14	-0.794652	0.304926	-2.60605	0.00915923	0.095531
CTELG00000002656.1	604.714	-1.05567	0.376828	-2.80146	0.00508725	0.0646884
CTELG00000002685.1	179.236	-1.98069	0.558419	-3.54695	0.000389716	0.00964828
CTELG00000002703.1	355.317	-0.828054	0.295052	-2.80647	0.00500875	0.063969
CTELG00000002711.1	46.9382	-5.58986	1.59406	-3.50669	0.000453722	0.0109077
CTELG00000002716.1	129.368	-5.34363	1.56404	-3.41656	0.000634185	0.0140145
CTELG00000002721.1	107.873	-2.37551	0.854343	-2.78051	0.00542728	0.0675112
CTELG00000002750.1	1156.24	-1.14453	0.241967	-4.73011	2.24393e-06	0.000129359
CTELG00000002764.1	630.7	-0.457289	0.136063	-3.36086	0.00077699	0.0164357
CTELG00000002800.2	257.734	-5.66541	2.05585	-2.75575	0.0058557	0.0713926
CTELG00000002816.1	771.036	-0.554256	0.211357	-2.62237	0.00873194	0.0928456
CTELG00000002853.1	218.257	-1.04671	0.40436	-2.58856	0.00963795	0.099222
CTELG00000002858.1	51.2035	-4.42398	1.62078	-2.72954	0.00634226	0.0753273
CTELG00000002860.1	1194.58	-0.977086	0.264502	-3.69405	0.000220709	0.00607938
CTELG00000002863.1	3386.4	-0.52188	0.163346	-3.19494	0.0013986	0.0257233
CTELG00000002882.1	8036.44	-0.437166	0.137832	-3.17173	0.00151533	0.0272014
CTELG00000002921.1	461.693	-0.577502	0.214986	-2.68624	0.00722616	0.0821461
CTELG00000002927.1	405.558	-0.797946	0.245811	-3.24618	0.00116967	0.0226105
CTELG00000002949.2	74.9273	-30.2611	2.44498	-12.3768	3.48787e-35	1.69568e-31
CTELG00000002961.2	505.612	-43.1048	2.94764	-14.6235	1.98884e-48	2.90072e-44
CTELG00000002966.1	35.4674	-4.57834	1.71451	-2.67034	0.00757741	0.084817
CTELG00000002981.1	647.626	-0.532421	0.20236	-2.63106	0.00851195	0.0912173
CTELG00000003004.2	914.875	-0.554308	0.185955	-2.98087	0.00287435	0.0432635
CTELG00000003007.1	4341.71	-0.65805	0.172567	-3.8133	0.000137126	0.00410673
CTELG00000003023.1	10.3662	-4.99359	1.81867	-2.74574	0.0060374	0.0727131
CTELG00000003028.1	602.356	-0.902131	0.342858	-2.63121	0.00850817	0.0912103
CTELG00000003046.1	246.014	-0.93889	0.224621	-4.17988	2.91667e-05	0.00114354
CTELG00000003050.1	78.7882	-4.79846	1.65871	-2.89289	0.00381717	0.0523921
CTELG00000003079.1	106.442	-1.03602	0.34492	-3.00364	0.00266769	0.0408057
CTELG00000003081.1	32.8142	-3.70209	1.19226	-3.10509	0.00190221	0.0319445
CTELG00000003085.1	1414.85	-0.446462	0.153697	-2.90482	0.00367467	0.0513478
CTELG00000003117.2	324.959	-1.10439	0.298157	-3.70404	0.000212191	0.00590611
CTELG00000003128.1	81.4247	-1.55894	0.425913	-3.66025	0.000251973	0.00673083
CTELG00000003136.1	415.829	-1.85807	0.574436	-3.23459	0.00121817	0.0232552
CTELG00000003182.1	11380.1	-0.683815	0.242812	-2.81623	0.00485902	0.0627435
CTELG00000003201.1	4490.42	-0.778876	0.268285	-2.90317	0.00369409	0.051452
CTELG00000003211.1	328.302	-3.19954	1.20926	-2.64587	0.00814815	0.088522
CTELG00000003235.1	107.459	-8.1819	1.90759	-4.28912	1.79381e-05	0.000768211
CTELG00000003316.1	31.169	-5.91435	2.07051	-2.85647	0.00428375	0.05698
CTELG00000003329.1	1005.63	-0.671946	0.186512	-3.60269	0.000314945	0.00807998
CTELG00000003367.1	227.829	-2.16092	0.498688	-4.33322	1.46946e-05	0.000652588
CTELG00000003378.1	1336.77	-1.79971	0.569222	-3.1617	0.00156849	0.027805
CTELG00000003403.1	8134.13	-0.780951	0.139247	-5.60839	2.04216e-08	2.22275e-06
CTELG00000003422.1	464.927	-0.546092	0.187831	-2.90736	0.0036449	0.0512368
CTELG00000003423.1	973.482	-1.07945	0.2567	-4.20508	2.60987e-05	0.00105152
CTELG00000003427.1	1329.99	-1.0139	0.286381	-3.54037	0.000399561	0.00983562
CTELG00000003483.1	755.865	-0.547563	0.187867	-2.91464	0.00356099	0.0502535
CTELG00000003500.1	216.427	-2.59897	0.508009	-5.116	3.12075e-07	2.34016e-05
CTELG00000003514.1	2538.57	-0.700608	0.227382	-3.0812	0.00206168	0.0337367
CTELG00000003515.2	1113.05	-0.498846	0.187578	-2.65941	0.00782776	0.0865892
CTELG00000003556.1	1312.38	-0.533992	0.15385	-3.47086	0.000518796	0.0120873
CTELG00000003557.1	595.913	-1.81435	0.610073	-2.97399	0.00293956	0.0440406
CTELG00000003565.1	4456.63	-0.462358	0.154509	-2.99243	0.00276764	0.0419823
CTELG00000003600.1	172.133	-1.82019	0.574159	-3.17019	0.00152338	0.0272452
CTELG00000003606.1	3900.23	-0.871731	0.152868	-5.70253	1.18046e-08	1.33465e-06
CTELG00000003607.1	211.335	-5.14252	1.91879	-2.68009	0.00736022	0.0830873
CTELG00000003714.1	1601.83	-0.433329	0.161988	-2.67507	0.00747136	0.084114
CTELG00000003716.1	23207.4	-0.445742	0.162729	-2.73917	0.00615953	0.0738182
CTELG00000003739.1	3959.07	-0.772664	0.182222	-4.24023	2.23294e-05	0.000933163
CTELG00000003746.1	216.856	-4.50455	1.69886	-2.65151	0.00801331	0.0876085
CTELG00000003768.1	196.01	-1.50023	0.545443	-2.75047	0.00595092	0.0720882
CTELG00000003776.1	751.552	-1.08792	0.182813	-5.95097	2.66558e-09	3.65047e-07
CTELG00000003836.1	725.125	-1.54417	0.313082	-4.93216	8.13242e-07	5.40371e-05
CTELG00000003858.2	973.815	-1.59976	0.263685	-6.06692	1.30385e-09	1.93063e-07
CTELG00000003913.1	1149.01	-1.31404	0.212347	-6.18815	6.08744e-10	9.65058e-08
CTELG00000003920.1	1226.22	-0.462439	0.107609	-4.2974	1.7281e-05	0.000747902
CTELG00000003923.1	262.544	-1.24426	0.324463	-3.83483	0.000125649	0.00381789
CTELG00000003973.1	524.201	-1.16024	0.304625	-3.80875	0.000139669	0.00416409
CTELG00000003997.1	2513.86	-0.540309	0.172985	-3.12344	0.0017875	0.0305795
CTELG00000004105.1	708.662	-0.543913	0.204121	-2.66467	0.00770649	0.0856911
CTELG00000004127.1	2382.68	-0.456559	0.169802	-2.68877	0.00717164	0.0816727
CTELG00000004193.1	2032.7	-0.550359	0.19442	-2.83077	0.00464357	0.0606325
CTELG00000004197.1	2224.96	-0.544777	0.208026	-2.61879	0.00882411	0.0934299
CTELG00000004220.1	378.413	-0.518109	0.150233	-3.4487	0.000563286	0.0128689
CTELG00000004240.1	20.6384	-1.69257	0.547688	-3.0904	0.0019989	0.0329796
CTELG00000004253.1	669.952	-0.70039	0.194921	-3.5932	0.000326639	0.00829971
CTELG00000004309.1	1323.13	-0.467577	0.146517	-3.19128	0.00141642	0.0259528
CTELG00000004312.1	194.164	-0.898719	0.335624	-2.67776	0.00741167	0.083571
CTELG00000004315.1	738.996	-0.689759	0.215723	-3.19742	0.00138662	0.0255351
CTELG00000004327.1	1577.57	-0.583472	0.153285	-3.80644	0.000140983	0.0041836
CTELG00000004358.1	1314.71	-0.81344	0.280116	-2.90393	0.00368505	0.051432
CTELG00000004363.1	82.4599	-3.48136	1.09684	-3.17399	0.00150361	0.0270554
CTELG00000004398.1	1391.08	-0.488409	0.160134	-3.05	0.00228842	0.0365103
CTELG00000004408.1	686.653	-1.5555	0.47061	-3.30528	0.000948811	0.0191403
CTELG00000004420.1	2979.58	-0.632597	0.218805	-2.89114	0.00383846	0.0526165
CTELG00000004422.3	242.813	-1.69004	0.445628	-3.79249	0.000149146	0.00439897
CTELG00000004431.1	475.969	-1.6167	0.546153	-2.96015	0.00307489	0.0454841
CTELG00000004497.1	3226.23	-0.508088	0.169129	-3.00414	0.00266333	0.0407604
CTELG00000004531.1	202.613	-1.8987	0.590878	-3.21336	0.0013119	0.0245781
CTELG00000004613.1	1432.44	-0.642291	0.197393	-3.25388	0.00113841	0.0221827
CTELG00000004616.1	695.396	-0.549676	0.164771	-3.336	0.000849919	0.0175706
CTELG00000004619.1	1087.4	-0.625279	0.204228	-3.06167	0.00220102	0.0352962
CTELG00000004621.3	1321.36	-0.941254	0.256403	-3.67099	0.00024161	0.00652571
CTELG00000004666.1	3500.62	-0.652657	0.15544	-4.19876	2.68377e-05	0.00107241
CTELG00000004699.1	1146.27	-0.631657	0.165323	-3.82074	0.000133053	0.00400532
CTELG00000004702.1	846.631	-0.979815	0.237254	-4.12981	3.63067e-05	0.00138079
CTELG00000004704.1	277.789	-1.18514	0.433041	-2.73678	0.00620434	0.0742637
CTELG00000004705.1	80.2577	-5.04235	1.72796	-2.91809	0.00352181	0.0499849
CTELG00000004714.1	371.05	-2.98136	0.80485	-3.70424	0.000212025	0.00590611
CTELG00000004715.1	1785.74	-0.855395	0.162876	-5.25183	1.50594e-07	1.23048e-05
CTELG00000004727.1	1943.31	-0.96767	0.250455	-3.86365	0.000111703	0.00349987
CTELG00000004731.1	1467.88	-0.773404	0.244237	-3.16661	0.00154225	0.0274803
CTELG00000004741.1	855.518	-0.568851	0.218209	-2.60691	0.0091364	0.0954203
CTELG00000004751.1	1499.79	-0.504295	0.15337	-3.2881	0.00100867	0.0200976
CTELG00000004765.1	1263.21	-0.543446	0.156596	-3.47036	0.000519759	0.0121
CTELG00000004808.1	1147.8	-0.736088	0.262809	-2.80085	0.00509686	0.064754
CTELG00000004878.1	278.675	-0.790205	0.274133	-2.88255	0.00394465	0.0537438
CTELG00000004879.1	4784.77	-0.707129	0.13432	-5.26452	1.40558e-07	1.15821e-05
CTELG00000004900.1	831.604	-0.813819	0.257814	-3.15661	0.00159617	0.028133
CTELG00000004922.1	6057.01	-0.749181	0.253853	-2.95124	0.00316503	0.046464
CTELG00000004924.2	2750.47	-0.947894	0.294514	-3.2185	0.00128862	0.0242586
CTELG00000004958.1	1685.1	-0.554711	0.179832	-3.08461	0.00203816	0.0334547
CTELG00000004980.1	68.3195	-4.80766	1.64038	-2.93081	0.00338078	0.0486519
CTELG00000005014.1	1099.31	-0.375892	0.14424	-2.60602	0.0091601	0.095531
CTELG00000005016.1	1730.66	-0.685961	0.251096	-2.73187	0.00629759	0.0750105
CTELG00000005050.1	1515.24	-0.508585	0.173791	-2.92642	0.00342889	0.0490297
CTELG00000005062.1	212.6	-0.922633	0.285307	-3.23383	0.00122143	0.023287
CTELG00000005069.1	745.395	-0.918941	0.169156	-5.43251	5.55657e-08	5.21174e-06
CTELG00000005115.1	2554.9	-0.85935	0.139254	-6.17111	6.78113e-10	1.05778e-07
CTELG00000005200.1	1174.53	-0.690583	0.17339	-3.98284	6.80978e-05	0.00231247
CTELG00000005233.1	778.037	-0.608545	0.214038	-2.84316	0.00446686	0.0588371
CTELG00000005249.1	1547.58	-0.71605	0.231614	-3.09157	0.00199103	0.0329194
CTELG00000005254.1	3200.23	-0.480144	0.167687	-2.86332	0.00419221	0.0561721
CTELG00000005260.1	339.56	-1.19259	0.437782	-2.72416	0.0064466	0.0762436
CTELG00000005305.1	757.287	-0.721196	0.247261	-2.91674	0.00353713	0.0500378
CTELG00000005320.1	361.497	-1.1515	0.295755	-3.89341	9.88449e-05	0.00315239
CTELG00000005351.1	1433.87	-0.484828	0.136424	-3.55382	0.000379675	0.00942563
CTELG00000005362.1	615.747	-0.539613	0.198117	-2.72371	0.00645536	0.0762635
CTELG00000005395.1	227.363	-5.16945	1.47509	-3.5045	0.000457473	0.010965
CTELG00000005399.1	1441.59	-1.47549	0.363967	-4.05392	5.03656e-05	0.00181497
CTELG00000005415.1	1563.81	-0.54514	0.162916	-3.34614	0.000819447	0.0171596
CTELG00000005498.1	874.619	-0.672959	0.181296	-3.71194	0.000205675	0.00576878
CTELG00000005506.1	1928.54	-1.09702	0.289623	-3.78776	0.000152012	0.00446415
CTELG00000005515.1	871.268	-0.701921	0.253553	-2.76834	0.0056343	0.0694643
CTELG00000005636.1	31.468	-4.65663	1.75736	-2.64979	0.00805414	0.0878935
CTELG00000005654.2	49.4242	-1.64455	0.527806	-3.11582	0.00183433	0.0311451
CTELG00000005682.1	922.158	-0.653232	0.225155	-2.90125	0.00371673	0.0516295
CTELG00000005716.1	205.29	-6.25603	2.29156	-2.73003	0.00633284	0.0752766
CTELG00000005735.2	47.2849	-2.438	0.690171	-3.53246	0.000411713	0.0100879
CTELG00000005767.1	24.8371	-6.6535	2.54398	-2.61539	0.00891258	0.0939848
CTELG00000005793.1	1282.27	-0.815272	0.256563	-3.17767	0.00148465	0.0268179
CTELG00000005818.1	5592.53	-0.334571	0.124648	-2.68412	0.00727213	0.0824068
CTELG00000005822.1	2488.19	-0.524873	0.202571	-2.59106	0.00956814	0.0986925
CTELG00000005843.1	49.4785	-1.51536	0.491169	-3.08521	0.00203406	0.0334273
CTELG00000005914.1	174.382	-1.98018	0.327302	-6.04999	1.44852e-09	2.10216e-07
CTELG00000005915.1	372.505	-1.84629	0.418139	-4.41549	1.00779e-05	0.000481924
CTELG00000006010.1	1838.82	-0.871492	0.220504	-3.95227	7.74141e-05	0.00258668
CTELG00000006029.2	3700.98	-0.699398	0.261351	-2.67609	0.00744875	0.0839243
CTELG00000006036.1	289.31	-1.01923	0.350765	-2.90573	0.003664	0.0512929
CTELG00000006046.1	483.393	-0.902549	0.263033	-3.43132	0.000600655	0.0134882
CTELG00000006063.1	150.223	-1.05656	0.335665	-3.14768	0.00164573	0.0287977
CTELG00000006065.1	586.794	-0.781902	0.273242	-2.86158	0.00421539	0.0563533
CTELG00000006070.1	478.269	-0.813879	0.243587	-3.34123	0.000834088	0.017347
CTELG00000006098.1	175.311	-7.93397	1.83646	-4.32026	1.55844e-05	0.000685669
CTELG00000006108.1	3277.87	-0.619555	0.238702	-2.59552	0.00944491	0.0978366
CTELG00000006119.1	1848.42	-0.600981	0.208424	-2.88345	0.0039334	0.0536156
CTELG00000006130.2	1669.86	-7.40066	1.90786	-3.87904	0.000104871	0.00332511
CTELG00000006144.1	559.994	-0.562185	0.210863	-2.66612	0.00767325	0.0854299
CTELG00000006153.1	1619.89	-0.599955	0.191823	-3.12765	0.0017621	0.0302177
CTELG00000006189.1	1372.87	-0.692759	0.220364	-3.1437	0.00166827	0.029062
CTELG00000006209.1	146.479	-1.78415	0.549863	-3.24472	0.00117568	0.0226965
CTELG00000006224.2	119.432	-30.0301	8.34848	-3.59707	0.000321816	0.00819859
CTELG00000006246.1	81.2699	-1.58977	0.532516	-2.98539	0.0028322	0.0427615
CTELG00000006272.1	7367.86	-0.749932	0.27893	-2.6886	0.00717514	0.0816727
CTELG00000006281.1	211.746	-1.83568	0.607336	-3.02251	0.00250691	0.0390217
CTELG00000006329.1	1180.74	-1.34163	0.45819	-2.92811	0.00341034	0.0489083
CTELG00000006365.1	617.175	-0.734743	0.207744	-3.53677	0.000405047	0.00994547
CTELG00000006416.1	3971.91	-0.670336	0.194115	-3.45329	0.000553783	0.0127172
CTELG00000006445.1	5032.97	-0.625986	0.173132	-3.61564	0.000299601	0.0077891
CTELG00000006486.1	822.465	-0.633202	0.214548	-2.95133	0.00316406	0.046464
CTELG00000006509.1	459.361	-0.609519	0.1834	-3.32344	0.000889144	0.0182009
CTELG00000006534.1	281.553	-1.96736	0.697984	-2.81863	0.00482285	0.0624146
CTELG00000006588.1	351.577	-1.17555	0.385516	-3.04929	0.00229383	0.0365634
CTELG00000006611.1	795.674	-0.859301	0.292479	-2.93799	0.00330348	0.0478701
CTELG00000006633.1	302.242	-0.624297	0.237523	-2.62837	0.00857956	0.0917396
CTELG00000006692.1	18795.7	-0.887995	0.192004	-4.62488	3.74814e-06	0.000202095
CTELG00000006699.1	918.933	-4.74451	1.76784	-2.68378	0.00727943	0.0824068
CTELG00000006705.1	529.783	-0.605209	0.218601	-2.76855	0.00563055	0.0694474
CTELG00000006761.1	3115.64	-0.757393	0.241215	-3.1399	0.00169003	0.0293605
CTELG00000006768.1	557.514	-0.956554	0.256408	-3.73059	0.000191033	0.00543122
CTELG00000006810.1	2516.89	-0.507612	0.171008	-2.96836	0.00299394	0.0445578
CTELG00000006811.1	759.619	-0.793393	0.232813	-3.40785	0.000654762	0.014375
CTELG00000006816.1	691.76	-0.896312	0.209898	-4.27024	1.95267e-05	0.00083031
CTELG00000006867.1	1983.73	-0.945549	0.233127	-4.05595	4.99316e-05	0.0018026
CTELG00000006874.1	1101.89	-0.703433	0.234426	-3.00066	0.00269396	0.0410865
CTELG00000006890.1	229.885	-1.9698	0.752918	-2.61622	0.00889083	0.0938298
CTELG00000006930.1	1028.62	-0.485568	0.150726	-3.22152	0.00127515	0.0241219
CTELG00000006935.2	1186.83	-0.634054	0.243578	-2.60308	0.0092391	0.096183
CTELG00000006941.1	1155.45	-0.479923	0.17383	-2.76087	0.00576471	0.0707432
CTELG00000007071.2	405.423	-0.669632	0.249309	-2.68595	0.00723243	0.0821555
CTELG00000007093.1	1030.46	-0.476343	0.152938	-3.11462	0.00184183	0.0312362
CTELG00000007100.1	551.939	-0.87418	0.233704	-3.74054	0.000183627	0.00524109
CTELG00000007107.1	238.67	-1.09571	0.37767	-2.90124	0.0037169	0.0516295
CTELG00000007108.2	505.682	-8.44796	1.64665	-5.13041	2.89113e-07	2.18483e-05
CTELG00000007138.1	1661.87	-0.69331	0.209198	-3.31414	0.000919252	0.0186861
CTELG00000007186.1	934.211	-0.607526	0.212866	-2.85403	0.0043169	0.0573424
CTELG00000007187.1	929.093	-0.990408	0.264742	-3.74103	0.000183271	0.00524109
CTELG00000007190.1	1843.98	-0.565666	0.182454	-3.10032	0.00193311	0.0323517
CTELG00000007191.1	4385.91	-0.541309	0.140822	-3.84394	0.000121077	0.00371769
CTELG00000007204.1	205.385	-1.67447	0.357838	-4.67941	2.87696e-06	0.000159849
CTELG00000007210.1	141.006	-3.92969	0.926947	-4.23939	2.24125e-05	0.000935296
CTELG00000007211.1	909.068	-0.789987	0.149398	-5.28781	1.23792e-07	1.03328e-05
CTELG00000007259.1	1139.63	-0.890563	0.307174	-2.89921	0.003741	0.0517909
CTELG00000007270.1	902.223	-0.922755	0.345339	-2.67202	0.00753952	0.0845877
CTELG00000007294.2	8061.73	-0.401608	0.096296	-4.17055	3.03862e-05	0.00118657
CTELG00000007330.1	2691.42	-0.472333	0.162459	-2.9074	0.00364449	0.0512368
CTELG00000007360.1	18.5505	-2.22161	0.74233	-2.99275	0.00276477	0.0419607
CTELG00000007397.1	48.459	-4.90812	1.82326	-2.69195	0.00710363	0.0813627
CTELG00000007412.1	4807.2	-0.832128	0.316392	-2.63006	0.0085371	0.0914197
CTELG00000007419.1	1448.84	-0.54454	0.184974	-2.94388	0.00324128	0.0472505
CTELG00000007503.1	2041.02	-0.44226	0.153608	-2.87915	0.00398753	0.0541258
CTELG00000007607.1	482.013	-1.45128	0.552381	-2.62732	0.00860611	0.0919224
CTELG00000007618.2	15.7556	-8.51309	2.52531	-3.37111	0.00074867	0.015999
CTELG00000007619.1	1109.24	-0.623087	0.233722	-2.66593	0.00767754	0.0854299
CTELG00000007621.1	1892.33	-0.51742	0.197379	-2.62146	0.00875552	0.0929589
CTELG00000007623.1	34.5125	-5.82572	1.63605	-3.56084	0.000369667	0.00920067
CTELG00000007725.1	985.065	-1.17641	0.177075	-6.64354	3.06232e-11	6.38056e-09
CTELG00000007742.1	3237.46	-1.0433	0.226356	-4.60913	4.04349e-06	0.000216419
CTELG00000007803.1	28.2429	-5.14444	1.93613	-2.65707	0.00788234	0.0868964
CTELG00000007811.2	1151.33	-0.989864	0.205231	-4.82316	1.413e-06	8.67729e-05
CTELG00000007890.1	440.138	-0.83124	0.27677	-3.00336	0.00267016	0.0408221
CTELG00000007935.1	147.097	-2.47178	0.803442	-3.07649	0.00209454	0.0339999
CTELG00000007950.1	620.983	-0.998136	0.378164	-2.63942	0.00830475	0.0897885
CTELG00000007965.1	2203.05	-0.382282	0.109815	-3.48116	0.000499252	0.0117445
CTELG00000008053.1	924.894	-1.84209	0.709232	-2.59731	0.00939582	0.0974319
CTELG00000008071.1	177.643	-1.06377	0.357455	-2.97596	0.00292073	0.0438035
CTELG00000008083.1	611.49	-0.922658	0.19655	-4.69425	2.67582e-06	0.000150974
CTELG00000008084.1	1688.66	-0.557028	0.143922	-3.87035	0.00010868	0.00342354
CTELG00000008118.1	415.795	-1.20215	0.319914	-3.75772	0.000171467	0.00495709
CTELG00000008122.1	362.428	-1.18555	0.323374	-3.6662	0.00024618	0.00663071
CTELG00000008122.2	17.9297	-7.5129	2.08792	-3.59827	0.00032034	0.0081681
CTELG00000008152.1	968.351	-0.794322	0.258344	-3.07466	0.0021074	0.0341137
CTELG00000008156.1	864.715	-2.04302	0.693114	-2.9476	0.00320254	0.0468908
CTELG00000008165.1	176.187	-0.956307	0.227563	-4.20239	2.64116e-05	0.0010612
CTELG00000008259.1	233.593	-2.22166	0.757948	-2.93116	0.00337701	0.0486217
CTELG00000008276.2	54.0514	-4.77277	1.59722	-2.98817	0.00280654	0.042418
CTELG00000008281.1	60.3078	-3.79967	1.13128	-3.35872	0.000783032	0.0165395
CTELG00000008287.1	174.544	-1.87608	0.706629	-2.65497	0.00793158	0.0873072
CTELG00000008304.1	2445.14	-0.375921	0.141165	-2.663	0.00774482	0.0858998
CTELG00000008307.1	1496.98	-0.65229	0.226604	-2.87854	0.00399516	0.0541789
CTELG00000008342.1	756.324	-0.906038	0.280037	-3.23542	0.00121465	0.0232032
CTELG00000008403.1	930.861	-0.972261	0.332715	-2.9222	0.00347564	0.0494799
CTELG00000008423.1	4685.89	-0.592574	0.158565	-3.73711	0.000186147	0.00530264
CTELG00000008424.1	1783.39	-0.325558	0.119517	-2.72394	0.00645078	0.0762436
CTELG00000008450.1	2507.2	-0.55166	0.203937	-2.70505	0.00682935	0.079511
CTELG00000008464.1	930.146	-0.524742	0.19098	-2.74763	0.00600274	0.0724152
CTELG00000008474.1	682.636	-0.378867	0.135756	-2.79079	0.00525802	0.0663225
CTELG00000008504.1	108.169	-1.05143	0.346207	-3.03699	0.00238956	0.0376165
CTELG00000008516.2	112.003	-1.3522	0.486911	-2.7771	0.00548469	0.0680802
CTELG00000008522.1	43.8848	-5.52865	2.01737	-2.74053	0.0061341	0.0736647
CTELG00000008546.1	410.568	-0.597157	0.17062	-3.49992	0.000465392	0.0111001
CTELG00000008556.1	113.606	-2.93086	0.531839	-5.5108	3.57207e-08	3.64326e-06
CTELG00000008571.1	967.787	-1.67851	0.358803	-4.67809	2.89563e-06	0.000160581
CTELG00000008590.1	590.27	-0.894376	0.211115	-4.23644	2.27089e-05	0.000944962
CTELG00000008593.1	555.274	-2.45836	0.922085	-2.66609	0.00767402	0.0854299
CTELG00000008594.1	41.3007	-1.64882	0.486295	-3.39057	0.00069748	0.0151606
CTELG00000008597.1	240.775	-0.879439	0.307034	-2.8643	0.00417931	0.0561024
CTELG00000008610.1	2660.73	-0.567384	0.189795	-2.98945	0.00279478	0.0422622
CTELG00000008631.1	2581.97	-0.940742	0.232191	-4.05159	5.08707e-05	0.00182521
CTELG00000008665.4	16.6281	-26.5304	8.35009	-3.17726	0.00148676	0.0268348
CTELG00000008667.1	2368.36	-0.510776	0.171255	-2.98254	0.00285864	0.0430716
CTELG00000008684.1	196.856	-4.78701	1.65962	-2.88441	0.00392154	0.0535585
CTELG00000008703.1	6107.37	-0.739958	0.102337	-7.23062	4.80799e-13	1.50805e-10
CTELG00000008707.1	2245.69	-0.438541	0.156167	-2.80816	0.0049825	0.0637856
CTELG00000008712.1	1018.25	-0.957876	0.27656	-3.46354	0.000533116	0.0123421
CTELG00000008713.1	2407.88	-0.472443	0.163613	-2.88756	0.0038824	0.0531189
CTELG00000008728.1	5339.27	-0.957789	0.154093	-6.21567	5.11064e-10	8.32834e-08
CTELG00000008752.1	246.761	-2.0848	0.706071	-2.95268	0.00315031	0.0463411
CTELG00000008763.1	261.377	-1.14768	0.358261	-3.20347	0.00135784	0.0252121
CTELG00000008799.1	82.1586	-1.95102	0.53696	-3.63346	0.000279643	0.00736209
CTELG00000008807.1	2204.51	-0.548492	0.187306	-2.92832	0.00340801	0.048899
CTELG00000008833.1	5781.33	-0.833837	0.187783	-4.44043	8.97788e-06	0.000435749
CTELG00000008860.1	5612.88	-0.575412	0.115827	-4.96785	6.76984e-07	4.61393e-05
CTELG00000009061.1	765.565	-0.832244	0.247943	-3.3566	0.000789085	0.0166432
CTELG00000009066.1	1588.77	-0.718454	0.263343	-2.7282	0.00636802	0.0755717
CTELG00000009079.1	4941.49	-0.764867	0.280139	-2.73031	0.0063275	0.0752439
CTELG00000009168.1	258.172	-1.26602	0.376468	-3.36289	0.00077132	0.0163394
CTELG00000009184.1	2514.61	-0.633991	0.1836	-3.45312	0.000554151	0.0127172
CTELG00000009256.1	122.107	-4.75798	1.7249	-2.75841	0.0058083	0.0710093
CTELG00000009290.1	133.636	-1.15365	0.428183	-2.69428	0.00705405	0.0811063
CTELG00000009341.1	992.921	-0.955867	0.336347	-2.84191	0.00448447	0.0590307
CTELG00000009373.1	491.229	-0.691958	0.227506	-3.04149	0.00235409	0.0372593
CTELG00000009384.1	480.687	-5.95063	1.78957	-3.32518	0.000883608	0.0181385
CTELG00000009393.1	7138.76	-0.82246	0.141011	-5.83259	5.45724e-09	6.55093e-07
CTELG00000009432.2	27.025	-6.35247	2.38523	-2.66326	0.00773887	0.0858851
CTELG00000009443.2	427.604	-3.42464	0.996515	-3.43662	0.000589022	0.0132986
CTELG00000009502.1	5478.35	-0.633233	0.151911	-4.16844	3.06689e-05	0.00119282
CTELG00000009507.1	2134.04	-1.048	0.278823	-3.75864	0.000170837	0.00494955
CTELG00000009584.2	170.089	-6.18804	1.83108	-3.37944	0.000726334	0.0156594
CTELG00000009654.1	41.1482	-4.47199	1.59219	-2.8087	0.00497414	0.0637856
CTELG00000009666.2	164.899	-1.59664	0.481292	-3.31741	0.000908555	0.0185074
CTELG00000009667.1	168.934	-1.31501	0.473917	-2.77476	0.00552423	0.0684254
CTELG00000009680.1	1371.4	-0.930092	0.3001	-3.09928	0.00193995	0.0324089
CTELG00000009697.1	242.681	-1.10545	0.393591	-2.80863	0.00497532	0.0637856
CTELG00000009715.1	1315.82	-0.569268	0.199526	-2.8531	0.00432945	0.0574829
CTELG00000009737.1	8246.46	-0.440158	0.126951	-3.46715	0.000526004	0.0122162
CTELG00000009793.1	548.928	-0.593094	0.168409	-3.52174	0.000428717	0.0103954
CTELG00000009816.2	2584.21	-0.474591	0.175462	-2.7048	0.00683453	0.079511
CTELG00000009897.1	5251.96	-0.680141	0.215047	-3.16276	0.00156281	0.0277631
CTELG00000009926.1	710.442	-0.87963	0.319646	-2.75189	0.00592518	0.0719257
CTELG00000009962.1	403.721	-0.569165	0.181435	-3.13702	0.00170676	0.0295043
CTELG00000009969.1	250.324	-4.80908	1.57091	-3.06134	0.0022035	0.0353166
CTELG00000009987.1	1272.91	-0.609497	0.219186	-2.78074	0.00542358	0.067494
CTELG00000009994.1	825.006	-0.922452	0.329629	-2.79846	0.00513473	0.0650935
CTELG00000010013.1	2890.58	-0.515324	0.1616	-3.18888	0.00142826	0.0260878
CTELG00000010059.1	14309	-0.476058	0.146597	-3.2474	0.00116465	0.0225733
CTELG00000010141.1	1256.31	-1.02485	0.364259	-2.81351	0.00490036	0.0630541
CTELG00000010162.1	85.6923	-1.07004	0.403316	-2.65311	0.00797543	0.0874876
CTELG00000010185.1	440.15	-1.43725	0.54972	-2.61451	0.00893543	0.0940623
CTELG00000010197.1	41.6823	-2.04126	0.578565	-3.52814	0.000418493	0.0102225
CTELG00000010221.1	3135.65	-0.384725	0.12505	-3.07658	0.00209393	0.0339999
CTELG00000010222.1	503.088	-0.505544	0.172604	-2.92892	0.00340145	0.0488713
CTELG00000010231.1	1272.82	-0.726256	0.212998	-3.40969	0.000650366	0.0143071
CTELG00000010250.1	2330.53	-0.872369	0.241175	-3.61716	0.00029785	0.00775046
CTELG00000010268.1	101.528	-5.0101	1.72011	-2.91267	0.00358359	0.050548
CTELG00000010269.1	89.4436	-5.5921	1.69616	-3.29693	0.000977483	0.0195967
CTELG00000010272.1	1131.89	-0.684627	0.211101	-3.24313	0.00118225	0.0227537
CTELG00000010320.1	400.836	-0.953149	0.30787	-3.09594	0.00196187	0.0326085
CTELG00000010333.1	3780.93	-0.273539	0.103277	-2.64859	0.00808294	0.0880759
CTELG00000010342.1	1449.23	-0.53869	0.123951	-4.34598	1.38653e-05	0.000631952
CTELG00000010386.1	174.39	-2.3992	0.69999	-3.42749	0.0006092	0.0136276
CTELG00000010410.1	199.267	-0.988494	0.367258	-2.69155	0.0071121	0.0813897
CTELG00000010452.1	1176.11	-1.23623	0.350571	-3.52631	0.000421387	0.0102603
CTELG00000010494.1	33.8325	-1.21648	0.40785	-2.98266	0.00285752	0.0430716
CTELG00000010499.1	3319.75	-0.442838	0.149674	-2.95868	0.00308965	0.0456329
CTELG00000010566.1	35.4589	-2.77452	0.904936	-3.06598	0.00216957	0.0348878
CTELG00000010622.1	540.171	-0.521305	0.168483	-3.0941	0.00197408	0.0327926
CTELG00000010652.1	1441.88	-1.14613	0.344951	-3.32257	0.000891919	0.0182321
CTELG00000010659.1	538.213	-0.661135	0.255698	-2.5856	0.00972089	0.0997392
CTELG00000010715.1	3440.65	-0.622072	0.212332	-2.92971	0.00339276	0.0487762
CTELG00000010763.1	365.038	-1.46132	0.426869	-3.42334	0.00061856	0.0137716
CTELG00000010823.1	7398.96	-0.430596	0.140431	-3.06623	0.00216773	0.0348774
CTELG00000010842.1	61.9522	-2.12833	0.776294	-2.74165	0.00611311	0.0734732
CTELG00000010851.1	186.049	-2.91736	0.946889	-3.08099	0.00206311	0.0337367
CTELG00000010867.1	135.913	-1.67165	0.54206	-3.08389	0.00204311	0.0335006
CTELG00000010886.1	362.603	-0.906805	0.290902	-3.11722	0.00182568	0.0310524
CTELG00000010960.1	216.702	-0.850066	0.265826	-3.19783	0.00138465	0.025524
CTELG00000011026.1	532.428	-0.71381	0.233434	-3.05787	0.00222918	0.0356694
CTELG00000011047.1	654.962	-0.816816	0.302087	-2.70391	0.00685288	0.0795801
CTELG00000011077.1	917.229	-0.462339	0.174	-2.65712	0.0078811	0.0868964
CTELG00000011133.1	14.0669	-6.3643	1.88551	-3.37537	0.000737175	0.0158113
CTELG00000011161.1	199.645	-1.35739	0.357723	-3.79454	0.000147918	0.00436718
CTELG00000011183.1	848.651	-0.880607	0.273431	-3.22059	0.00127929	0.0241846
CTELG00000011201.1	687.172	-0.691238	0.175483	-3.93907	8.17978e-05	0.00270526
CTELG00000011240.1	2949.66	-0.543333	0.168123	-3.23176	0.00123031	0.0234257
CTELG00000011257.1	1653.62	-0.723289	0.220671	-3.27768	0.00104664	0.0207832
CTELG00000011322.1	602.363	-0.559322	0.205939	-2.71596	0.00660841	0.0775724
CTELG00000011352.1	227.007	-1.94944	0.60871	-3.20258	0.00136201	0.0252574
CTELG00000011381.1	1044.34	-0.553226	0.197011	-2.8081	0.00498346	0.0637856
CTELG00000011431.1	1413.03	-0.567077	0.182054	-3.11489	0.00184015	0.0312258
CTELG00000011432.1	500.334	-0.712294	0.232839	-3.05917	0.00221954	0.035554
CTELG00000011464.1	308.241	-0.876996	0.335817	-2.61153	0.00901384	0.0945805
CTELG00000011465.1	383.047	-0.694058	0.261955	-2.64953	0.00806034	0.0879282
CTELG00000011484.1	113.831	-2.44471	0.914304	-2.67385	0.00749856	0.0842558
CTELG00000011505.1	806.438	-0.977227	0.165242	-5.91392	3.34059e-09	4.36973e-07
CTELG00000011573.1	1473.78	-0.779959	0.239251	-3.26	0.00111411	0.0217673
CTELG00000011647.1	28.2983	-2.61312	0.878952	-2.973	0.00294908	0.0440908
CTELG00000011658.1	7011.89	-0.71806	0.188834	-3.80259	0.000143189	0.00424044
CTELG00000011707.1	1392.74	-0.721466	0.189388	-3.80945	0.000139274	0.00415913
CTELG00000011738.1	838.2	-0.528007	0.164745	-3.20499	0.00135066	0.0250966
CTELG00000011742.1	2651.34	-0.703261	0.184088	-3.82024	0.000133324	0.00400933
CTELG00000011744.1	4413.22	-0.453652	0.1665	-2.72463	0.00643727	0.0762075
CTELG00000011798.1	1253.04	-0.498946	0.122736	-4.06519	4.7994e-05	0.00174128
CTELG00000011819.1	105.616	-2.47725	0.804368	-3.07975	0.00207172	0.0337987
CTELG00000011857.1	38.6826	-5.04342	1.74862	-2.88423	0.0039237	0.0535585
CTELG00000011982.1	3403.57	-0.78617	0.260515	-3.01775	0.00254657	0.0393824
CTELG00000011988.1	885.103	-0.677945	0.187153	-3.62241	0.000291875	0.00761539
CTELG00000011989.1	1089.79	-0.433467	0.14809	-2.92705	0.00342191	0.0489539
CTELG00000011998.1	16914.4	-0.525837	0.156797	-3.35362	0.000797616	0.0167734
CTELG00000012004.3	197.05	-1.35317	0.514941	-2.62783	0.00859326	0.0918525
CTELG00000012009.1	212.243	-0.617157	0.234523	-2.63155	0.00849969	0.0912103
CTELG00000012014.1	551.754	-0.675296	0.209283	-3.22672	0.0012522	0.0237729
CTELG00000012042.1	77.7159	-2.11713	0.738088	-2.8684	0.0041255	0.0555078
CTELG00000012071.1	2459.8	-0.596842	0.177254	-3.36716	0.000759453	0.0161467
CTELG00000012100.1	14.4201	-6.07718	1.95971	-3.10106	0.00192827	0.032289
CTELG00000012175.1	2511.47	-0.882181	0.203219	-4.34103	1.41817e-05	0.000639157
CTELG00000012176.1	1166.19	-0.639074	0.176368	-3.62352	0.000290619	0.0075962
CTELG00000012214.1	81.8389	-7.08972	2.26383	-3.13173	0.0017378	0.0299242
CTELG00000012255.1	1097.08	-0.636759	0.199624	-3.18979	0.00142374	0.0260706
CTELG00000012273.1	46.9926	-2.03868	0.564502	-3.61147	0.000304464	0.00787341
CTELG00000012275.1	8465.47	-0.895767	0.284109	-3.1529	0.00161659	0.028386
CTELG00000012346.1	356.977	-0.670048	0.230989	-2.90077	0.00372242	0.0516816
CTELG00000012348.1	1166.68	-0.936846	0.304397	-3.07771	0.002086	0.0339747
CTELG00000012350.1	284.77	-0.804163	0.3009	-2.67252	0.00752828	0.084494
CTELG00000012387.1	427.11	-0.960799	0.371738	-2.58461	0.00974888	0.099956
CTELG00000012414.2	1686.6	-0.56096	0.196406	-2.85612	0.0042885	0.0570171
CTELG00000012460.1	68.8015	-1.98519	0.690388	-2.87548	0.00403416	0.0545836
CTELG00000012461.1	95.0588	-2.51362	0.73639	-3.41344	0.000641487	0.0141437
CTELG00000012504.1	54.9119	-4.68905	1.76542	-2.65605	0.00790622	0.0871267
CTELG00000012516.1	29.7238	-4.91441	1.87046	-2.62738	0.00860458	0.0919224
CTELG00000012521.1	733.069	-6.15629	1.54412	-3.98691	6.6938e-05	0.00227839
CTELG00000012567.2	1555.23	-0.498316	0.17893	-2.78498	0.00535314	0.0669028
CTELG00000012606.1	24.5617	-1.88052	0.64349	-2.92237	0.0034738	0.0494779
CTELG00000012786.1	3697.58	-0.474938	0.1527	-3.11027	0.00186918	0.0315067
CTELG00000012826.4	20.1087	-9.03978	2.96548	-3.04834	0.00230113	0.0366197
CTELG00000012837.1	103.462	-1.33481	0.49437	-2.70003	0.00693329	0.0802704
CTELG00000012843.1	13.4954	-3.44214	1.25206	-2.74917	0.00597459	0.072225
CTELG00000012866.1	1927.23	-0.522919	0.192764	-2.71274	0.006673	0.0781105
CTELG00000012876.1	5577.76	-0.560892	0.175616	-3.19385	0.00140387	0.025804
CTELG00000012880.2	122.38	-7.65954	2.90615	-2.63563	0.0083982	0.0903742
CTELG00000012881.1	2048.56	-0.817061	0.160378	-5.09459	3.49506e-07	2.58759e-05
CTELG00000012894.1	1433.49	-0.417869	0.15987	-2.61381	0.00895395	0.0941892
CTELG00000012914.1	6306.94	-0.418278	0.1576	-2.65405	0.00795328	0.0874142
CTELG00000012927.1	10952	-0.570912	0.133074	-4.29018	1.7853e-05	0.000768102
CTELG00000012928.1	120.975	-4.91416	1.66607	-2.94955	0.00318233	0.0466475
CTELG00000012951.1	3287.8	-0.515677	0.162857	-3.16645	0.00154312	0.0274803
CTELG00000012966.1	2297.17	-0.925353	0.300823	-3.07607	0.00209745	0.0340282
CTELG00000012969.1	1236.82	-0.478008	0.125422	-3.81119	0.000138297	0.00413755
CTELG00000013054.1	648.427	-0.793955	0.277689	-2.85915	0.00424779	0.0566049
CTELG00000013099.1	137.377	-1.96825	0.739058	-2.66318	0.00774055	0.0858851
CTELG00000013100.1	993.515	-0.752871	0.137329	-5.48224	4.19969e-08	4.16684e-06
CTELG00000013109.2	1219.29	-0.585458	0.181925	-3.21813	0.00129031	0.0242586
CTELG00000013125.1	13.5344	-4.99935	1.84035	-2.71652	0.00659717	0.0775028
CTELG00000013156.1	318.2	-1.54516	0.586959	-2.63248	0.0084764	0.0910371
CTELG00000013217.1	537.555	-0.90498	0.231486	-3.90943	9.25134e-05	0.00297861
CTELG00000013218.1	4149.4	-0.670075	0.207477	-3.22964	0.00123945	0.0235537
CTELG00000013239.1	3436.06	-0.362609	0.138342	-2.6211	0.00876461	0.0930024
CTELG00000013275.1	162.605	-1.30433	0.386546	-3.37432	0.00073997	0.0158438
CTELG00000013353.3	84.4452	-7.05445	1.5818	-4.45975	8.20542e-06	0.000404311
CTELG00000013378.1	1267.92	-0.909239	0.290697	-3.12779	0.00176124	0.0302177
CTELG00000013389.2	1662.52	-0.574902	0.216579	-2.65447	0.00794342	0.0873651
CTELG00000013422.1	6177.27	-0.898898	0.282663	-3.18011	0.0014722	0.0266568
CTELG00000013509.1	8683.92	-0.546959	0.183268	-2.98448	0.00284059	0.0428438
CTELG00000013521.1	799.931	-0.517044	0.185538	-2.78673	0.00532423	0.0667811
CTELG00000013532.1	2448.94	-0.60127	0.185912	-3.23416	0.00122	0.023275
CTELG00000013533.1	3396.52	-0.66459	0.250377	-2.65436	0.00794582	0.0873651
CTELG00000013534.1	1209.34	-0.598147	0.206234	-2.90033	0.00372774	0.0516888
CTELG00000013598.3	139.938	-1.17658	0.368219	-3.19532	0.00139678	0.025706
CTELG00000013612.1	52.5267	-4.79633	1.5799	-3.03583	0.00239871	0.0377402
CTELG00000013615.1	769.848	-0.498035	0.187319	-2.65875	0.00784305	0.0866926
CTELG00000013640.1	2005.38	-0.873483	0.234512	-3.72469	0.000195555	0.0055382
CTELG00000013685.1	316.966	-1.24321	0.265353	-4.68511	2.79806e-06	0.000156659
CTELG00000013713.1	304.421	-1.6815	0.408244	-4.11887	3.80735e-05	0.00142624
CTELG00000013758.2	12.7856	-6.39538	2.32038	-2.75618	0.00584802	0.0713752
CTELG00000013761.2	9.49755	-22.0444	3.90111	-5.65082	1.59686e-08	1.78469e-06
CTELG00000013770.1	2858.99	-0.65721	0.230724	-2.84847	0.00439295	0.058088
CTELG00000013785.1	3555.61	-0.612355	0.141071	-4.34077	1.41986e-05	0.000639157
CTELG00000013797.1	3616.21	-0.611668	0.208933	-2.92757	0.00341619	0.0489441
CTELG00000013839.1	1909.77	-0.489603	0.187091	-2.61693	0.00887238	0.0937708
CTELG00000013907.1	378.626	-0.573393	0.183939	-3.11731	0.00182512	0.0310524
CTELG00000013972.1	886.62	-1.60937	0.458057	-3.51346	0.000442317	0.0106808
CTELG00000014031.1	5429.64	-0.555829	0.201372	-2.76021	0.00577643	0.0707679
CTELG00000014033.1	2219.22	-0.715315	0.221274	-3.23272	0.00122618	0.0233623
CTELG00000014034.1	383.317	-0.93957	0.311625	-3.01507	0.00256924	0.0396114
CTELG00000014035.1	3431.16	-0.608889	0.193727	-3.14302	0.00167212	0.0291025
CTELG00000014064.1	2104.62	-0.425644	0.162291	-2.62273	0.00872288	0.0928346
CTELG00000014124.1	210.114	-8.19605	2.01697	-4.06354	4.83331e-05	0.0017514
CTELG00000014134.1	584.424	-0.977829	0.332157	-2.94388	0.00324125	0.0472505
CTELG00000014166.1	3305.2	-0.595112	0.195179	-3.04907	0.00229554	0.0365706
CTELG00000014184.1	448.079	-1.21977	0.257988	-4.72802	2.26722e-06	0.000130186
CTELG00000014253.1	674.637	-0.748239	0.22037	-3.39538	0.000685338	0.01493
CTELG00000014258.1	62.6955	-1.98087	0.569547	-3.47798	0.000505208	0.0118424
CTELG00000014268.1	3806.34	-0.519542	0.165937	-3.13095	0.00174241	0.0299682
CTELG00000014316.1	24.4701	-1.93113	0.731975	-2.63825	0.00833358	0.0899669
CTELG00000014327.1	1070.77	-0.889013	0.217063	-4.09565	4.20986e-05	0.00155053
CTELG00000014337.1	1652.29	-0.694185	0.262503	-2.64449	0.00818153	0.0888516
CTELG00000014350.1	5290.98	-0.492053	0.176391	-2.78957	0.00527788	0.0665324
CTELG00000014353.2	306.536	-7.13271	2.49201	-2.86224	0.00420663	0.0563136
CTELG00000014357.1	264.97	-2.56258	0.885354	-2.89441	0.00379873	0.0522595
CTELG00000014395.1	2097.87	-0.587594	0.17354	-3.38593	0.000709366	0.0153916
CTELG00000014426.1	19149.5	-1.31086	0.418808	-3.12998	0.00174817	0.0300366
CTELG00000014442.1	273.798	-1.14507	0.366669	-3.12291	0.00179071	0.0305795
CTELG00000014455.1	1431.42	-0.464719	0.167678	-2.7715	0.00557989	0.0689977
CTELG00000014456.1	2386.88	-0.874843	0.300756	-2.90881	0.00362805	0.0510763
CTELG00000014484.2	174.708	-6.89896	1.92796	-3.57837	0.00034574	0.00870918
CTELG00000014495.1	89.8053	-4.77185	1.75314	-2.72189	0.00649089	0.0765372
CTELG00000014511.1	1355.04	-0.859774	0.222494	-3.86426	0.000111424	0.00349489
CTELG00000014517.1	35.3947	-5.67004	1.64923	-3.438	0.000586035	0.0132517
CTELG00000014520.2	301.506	-1.01933	0.376362	-2.70836	0.00676161	0.0789261
CTELG00000014538.1	3555.96	-0.625657	0.112847	-5.5443	2.95132e-08	3.05283e-06
CTELG00000014560.1	1586.33	-0.713555	0.25863	-2.75898	0.0057983	0.0709464
CTELG00000014637.1	1900.06	-0.480753	0.139494	-3.44641	0.000568097	0.0129565
CTELG00000014648.1	2696.03	-0.676755	0.130646	-5.18005	2.21826e-07	1.73012e-05
CTELG00000014672.1	154.502	-2.12046	0.627759	-3.37783	0.0007306	0.0157165
CTELG00000014690.1	641.995	-0.756715	0.281053	-2.69243	0.00709332	0.0813334
CTELG00000014729.1	90.2601	-1.727	0.635281	-2.71848	0.00655831	0.0771394
CTELG00000014752.1	28.3698	-2.24294	0.833955	-2.68953	0.00715531	0.0815633
CTELG00000014810.1	1125.67	-0.785395	0.25093	-3.12994	0.00174844	0.0300366
CTELG00000014834.1	699.374	-1.20862	0.210238	-5.74883	8.98627e-09	1.0402e-06
CTELG00000014866.1	67.5277	-1.39709	0.476054	-2.93472	0.00333847	0.0482104
CTELG00000014896.1	1404.54	-0.781263	0.217079	-3.59897	0.000319475	0.00816033
CTELG00000014959.4	451.061	-0.536383	0.194964	-2.75119	0.00593785	0.0719896
CTELG00000014993.1	319.968	-0.845292	0.312169	-2.70781	0.00677296	0.0789901
CTELG00000015006.1	5302.2	-0.497331	0.126963	-3.91713	8.96109e-05	0.00290439
CTELG00000015047.1	4433.14	-0.542838	0.167608	-3.23873	0.00120061	0.0229802
CTELG00000015049.1	7500.14	-0.793046	0.266763	-2.97285	0.00295047	0.0440908
CTELG00000015096.1	186.799	-0.733164	0.276849	-2.64824	0.00809115	0.0881325
CTELG00000015124.1	1688.93	-0.76358	0.247439	-3.08593	0.00202915	0.0333655
CTELG00000015128.2	160.973	-1.91597	0.64675	-2.96246	0.00305192	0.0452131
CTELG00000015135.1	19.8426	-4.44258	1.70909	-2.59938	0.0093393	0.0969838
CTELG00000015188.1	191.393	-3.35169	1.02589	-3.26709	0.00108657	0.0214303
CTELG00000015198.1	252.237	-2.79985	0.701665	-3.99029	6.59934e-05	0.00225413
CTELG00000015246.1	3772.47	-0.405513	0.139877	-2.89907	0.00374272	0.0517909
CTELG00000015250.1	46.5633	-6.37308	1.92795	-3.30563	0.000947634	0.0191297
CTELG00000015258.3	1356.49	-0.758118	0.264197	-2.86952	0.00411093	0.055414
CTELG00000015260.1	1115.4	-0.589552	0.220677	-2.67156	0.00754995	0.084607
CTELG00000015283.1	81.4122	-0.969329	0.340276	-2.84865	0.00439051	0.0580821
CTELG00000015311.1	478.518	-4.81101	1.58944	-3.02686	0.00247106	0.0386286
CTELG00000015349.1	664.484	-0.588685	0.211318	-2.78578	0.00533989	0.066819
CTELG00000015359.1	18.5984	-5.19938	1.97594	-2.63134	0.0085048	0.0912103
CTELG00000015387.1	5554.18	-0.793098	0.171795	-4.61654	3.90182e-06	0.000209993
CTELG00000015440.1	162.638	-3.57913	1.15178	-3.10747	0.00188694	0.0317611
CTELG00000015446.1	20.3432	-4.39262	1.15374	-3.8073	0.000140492	0.00417328
CTELG00000015490.1	308.896	-0.886669	0.298127	-2.97413	0.00293817	0.0440406
CTELG00000015500.1	1187.62	-0.919149	0.194169	-4.73377	2.20392e-06	0.000127556
CTELG00000015532.1	98.149	-5.39884	1.62942	-3.31335	0.000921857	0.018726
CTELG00000015570.1	3979.77	-0.510702	0.185008	-2.76043	0.00577255	0.0707679
CTELG00000015618.1	4801.9	-1.20904	0.413539	-2.92366	0.00345947	0.0493461
CTELG00000015627.1	600.995	-0.930769	0.272374	-3.41725	0.000632581	0.0140145
CTELG00000015681.1	16.8405	-2.04105	0.597225	-3.41755	0.000631872	0.0140145
CTELG00000015741.1	1688.59	-1.11527	0.161864	-6.89017	5.57251e-12	1.36597e-09
CTELG00000015754.1	2110.13	-0.78923	0.247162	-3.19317	0.0014072	0.0258164
CTELG00000015787.1	2104.7	-0.395053	0.13493	-2.92784	0.00341324	0.0489259
CTELG00000015795.1	985.653	-0.456611	0.126824	-3.60035	0.000317788	0.00813147
CTELG00000015805.1	225.629	-1.76715	0.420626	-4.20124	2.65458e-05	0.00106366
CTELG00000015827.1	367.96	-0.759259	0.292486	-2.59588	0.00943478	0.0977727
CTELG00000015832.1	362.7	-0.98269	0.350874	-2.80069	0.00509936	0.0647577
CTELG00000015888.1	8209.4	-0.37541	0.10156	-3.69642	0.000218658	0.00605723
CTELG00000015941.1	3212.64	-0.931427	0.192223	-4.84556	1.26256e-06	7.8359e-05
CTELG00000015971.1	823.894	-0.765779	0.250074	-3.06222	0.00219704	0.0352518
CTELG00000016004.1	1186.96	-0.513925	0.19057	-2.69677	0.00700146	0.0808522
CTELG00000016059.2	1258.97	-0.554892	0.207075	-2.67967	0.00736944	0.0831592
CTELG00000016268.1	9011.71	-0.352955	0.125503	-2.81233	0.00491838	0.0632301
CTELG00000016276.1	2669.29	-0.502843	0.154832	-3.24767	0.00116352	0.0225665
CTELG00000016318.1	483.644	-0.702489	0.261737	-2.68395	0.0072758	0.0824068
CTELG00000016403.1	4568.89	-0.878234	0.22154	-3.96422	7.36363e-05	0.00247462
CTELG00000016441.1	526.613	-1.38894	0.408809	-3.39753	0.000679962	0.0148462
CTELG00000016485.1	928.431	-0.599802	0.22654	-2.64766	0.00810507	0.0881853
CTELG00000016487.1	1209.66	-0.670367	0.170452	-3.93288	8.39344e-05	0.00275717
CTELG00000016496.2	1012.97	-0.529459	0.201084	-2.63302	0.00846302	0.0909268
CTELG00000016569.1	10164.1	-0.690307	0.147358	-4.68454	2.80584e-06	0.000156794
CTELG00000016596.1	6781.82	-0.61282	0.199309	-3.07472	0.00210701	0.0341137
CTELG00000016616.1	440.937	-0.92604	0.326979	-2.83211	0.00462421	0.0604338
CTELG00000016617.1	4790.47	-0.557183	0.172132	-3.23696	0.00120812	0.0230936
CTELG00000016620.1	2044.86	-0.656191	0.178223	-3.68185	0.000231544	0.00631818
CTELG00000016637.1	1922.62	-0.631299	0.081473	-7.74857	9.29318e-15	4.30289e-12
CTELG00000016638.1	7158.9	-0.343911	0.131789	-2.60956	0.009066	0.0948548
CTELG00000016667.1	629.253	-0.793412	0.26776	-2.96314	0.00304513	0.0451354
CTELG00000016727.1	564.509	-0.75421	0.247509	-3.04721	0.0023098	0.0366976
CTELG00000016729.2	2977.97	-0.611039	0.101094	-6.04429	1.5007e-09	2.1671e-07
CTELG00000016755.2	1195.34	-0.597807	0.225447	-2.65166	0.00800981	0.0876085
CTELG00000016761.1	1900.22	-0.998651	0.225019	-4.43807	9.07688e-06	0.000439092
CTELG00000016773.1	187.35	-1.20472	0.449052	-2.68282	0.00730042	0.082508
CTELG00000016787.1	2197.68	-0.709831	0.269326	-2.63559	0.00839919	0.0903742
CTELG00000016812.1	380.022	-0.999813	0.358674	-2.78753	0.0053112	0.0666643
CTELG00000016813.1	2142.54	-0.910272	0.14774	-6.1613	7.21505e-10	1.11948e-07
CTELG00000016860.1	3729.55	-0.522332	0.187805	-2.78124	0.00541511	0.0674173
CTELG00000016868.1	4921.6	-0.477909	0.120202	-3.97589	7.01166e-05	0.00236999
CTELG00000016900.1	2660.5	-1.36393	0.262494	-5.19605	2.03572e-07	1.60492e-05
CTELG00000016912.1	356.958	-1.25218	0.28036	-4.46633	7.95734e-06	0.000393416
CTELG00000016931.2	637.388	-0.496889	0.170952	-2.90659	0.00365388	0.0512422
CTELG00000016935.1	273.043	-0.806583	0.296239	-2.72274	0.00647427	0.0764284
CTELG00000016988.1	28.9641	-4.1021	0.949119	-4.32201	1.54617e-05	0.000681298
CTELG00000016993.1	1186.49	-0.779147	0.280551	-2.7772	0.00548293	0.0680802
CTELG00000017032.1	1049.43	-1.29071	0.492128	-2.62271	0.00872333	0.0928346
CTELG00000017044.1	1287.15	-0.891761	0.188563	-4.72924	2.25359e-06	0.000129659
CTELG00000017085.3	721.762	-11.0572	1.86884	-5.91659	3.28676e-09	4.31869e-07
CTELG00000017128.1	630.348	-0.986119	0.250622	-3.93468	8.33064e-05	0.00274322
CTELG00000017157.3	44.819	-19.871	3.08984	-6.43106	1.26714e-10	2.33939e-08
CTELG00000017205.1	10089	-0.684013	0.230487	-2.96768	0.00300053	0.0446235
CTELG00000017219.1	12.4689	-5.263	1.81125	-2.90573	0.00366395	0.0512929
CTELG00000017224.1	167.629	-2.0846	0.638356	-3.26557	0.00109242	0.021483
CTELG00000017233.1	306.867	-0.881774	0.258052	-3.41704	0.000633062	0.0140145
CTELG00000017246.1	1951.62	-0.638407	0.228181	-2.79781	0.00514509	0.0651964
CTELG00000017261.1	174.71	-4.51251	1.71309	-2.63413	0.00843529	0.0906622
CTELG00000017283.1	558.59	-0.623062	0.214326	-2.90708	0.00364816	0.0512368
CTELG00000017292.1	19.09	-8.82133	3.06377	-2.87924	0.00398632	0.0541258
CTELG00000017321.1	1846.15	-0.843944	0.236959	-3.56157	0.000368649	0.00918318
CTELG00000017353.1	227.45	-2.20398	0.629614	-3.50052	0.00046435	0.0110844
CTELG00000017396.1	1956.61	-0.599355	0.230206	-2.60357	0.00922596	0.0961032
CTELG00000017401.1	262.154	-39.9844	2.15257	-18.5751	5.1067e-77	1.48963e-72
CTELG00000017402.1	453.222	-3.82792	1.30054	-2.94333	0.00324705	0.0472872
CTELG00000017438.1	1348.39	-1.39061	0.288656	-4.81753	1.45349e-06	8.85141e-05
CTELG00000017439.1	483.948	-3.67233	0.969742	-3.78692	0.000152528	0.0044671
CTELG00000017452.1	5965.26	-0.739444	0.142488	-5.18952	2.1084e-07	1.65328e-05
CTELG00000017480.3	22.1271	-29.3344	4.1361	-7.09229	1.31907e-12	3.77227e-10
CTELG00000017493.1	10.3735	-4.65267	1.7991	-2.5861	0.00970675	0.0996642
CTELG00000017513.2	1092.4	-0.425782	0.148399	-2.86916	0.00411565	0.0554263
CTELG00000017560.1	10751	-0.581264	0.174452	-3.33194	0.000862432	0.017784
CTELG00000017585.1	636.345	-0.823607	0.251538	-3.27428	0.00105931	0.0209559
CTELG00000017643.1	21.3979	-6.52142	1.60129	-4.0726	4.6491e-05	0.00169518
CTELG00000017647.1	76.8632	-1.02166	0.375116	-2.72359	0.00645769	0.0762635
CTELG00000017658.1	837.254	-1.33696	0.481	-2.77953	0.00544371	0.0676867
CTELG00000017681.1	3242.83	-0.544245	0.137772	-3.95033	7.8044e-05	0.00260474
CTELG00000017773.1	13226	-0.487385	0.173502	-2.8091	0.00496801	0.0637557
CTELG00000017832.1	1090.21	-0.344103	0.123427	-2.7879	0.00530504	0.0666643
CTELG00000017891.1	2701.03	-0.747908	0.182022	-4.10889	3.97572e-05	0.00147796
CTELG00000017904.1	5208	-0.396536	0.139799	-2.83647	0.0045615	0.059768
CTELG00000017906.1	1329.88	-0.795365	0.162158	-4.90487	9.34876e-07	5.99348e-05
CTELG00000017913.1	485.194	-1.44769	0.539903	-2.68138	0.00733189	0.0827996
CTELG00000017918.1	434.342	-0.941684	0.231287	-4.07149	4.67126e-05	0.00170113
CTELG00000017949.1	226.218	-5.24806	1.56208	-3.35965	0.000780405	0.016496
CTELG00000017965.1	585.971	-4.16315	1.5142	-2.7494	0.00597046	0.072225
CTELG00000017975.1	43.3117	-4.97604	1.78463	-2.78828	0.00529894	0.0666643
CTELG00000017989.1	752.757	-0.526707	0.196309	-2.68305	0.00729544	0.0824976
CTELG00000017996.1	985.734	-0.653023	0.238718	-2.73554	0.00622771	0.0744518
CTELG00000018047.1	264.613	-0.806225	0.30745	-2.6223	0.00873392	0.0928456
CTELG00000018096.1	211.17	-1.41413	0.418797	-3.37665	0.000733755	0.0157611
CTELG00000018139.1	10829.8	-0.569851	0.196294	-2.90305	0.00369547	0.051452
CTELG00000018215.1	4629.33	-0.561806	0.203368	-2.76251	0.00573587	0.0704782
CTELG00000018217.1	2231.93	-0.739379	0.207992	-3.55485	0.000378198	0.00939696
CTELG00000018231.2	13.4849	-7.82399	2.39427	-3.26779	0.00108389	0.0213918
CTELG00000018241.1	31.8782	-5.3029	1.57142	-3.37459	0.000739249	0.0158438
CTELG00000018302.1	10124.5	-0.613604	0.166049	-3.69532	0.000219614	0.00607217
CTELG00000018401.1	643.47	-1.22139	0.416332	-2.93369	0.00334957	0.0483219
CTELG00000018441.1	95.6294	-3.10439	0.693517	-4.4763	7.59488e-06	0.000378059
CTELG00000018448.1	4203.52	-0.759697	0.216647	-3.5066	0.000453864	0.0109077
CTELG00000018457.1	1744.54	-0.49447	0.185479	-2.66591	0.00767809	0.0854299
CTELG00000018487.1	1248.58	-0.638472	0.205771	-3.10283	0.0019168	0.0321709
CTELG00000018490.1	1777.59	-2.21151	0.677285	-3.26525	0.00109367	0.021483
CTELG00000018596.1	30.4067	-1.95899	0.553321	-3.54043	0.000399481	0.00983562
CTELG00000018620.1	4127.37	-0.748223	0.193989	-3.85703	0.000114773	0.00357303
CTELG00000018641.1	1008.82	-1.53004	0.190282	-8.04091	8.91744e-16	4.81707e-13
CTELG00000018677.2	19.6923	-7.5584	2.55797	-2.95485	0.00312824	0.0460752
CTELG00000018727.1	119.16	-2.24344	0.566651	-3.95913	7.52243e-05	0.0025199
CTELG00000018758.1	1991.67	-0.464943	0.152446	-3.04989	0.00228925	0.0365103
CTELG00000018780.1	605.2	-1.18133	0.272386	-4.337	1.44444e-05	0.000647224
CTELG00000018791.1	1871.13	-1.04655	0.241064	-4.34139	1.41585e-05	0.000639157
CTELG00000018797.1	1206.67	-0.538764	0.173693	-3.10181	0.00192339	0.0322629
CTELG00000018885.1	6421.61	-0.592941	0.135352	-4.38075	1.18274e-05	0.000552205
CTELG00000018895.1	772.679	-1.46512	0.540191	-2.71223	0.00668329	0.0781903
CTELG00000018924.1	2088.25	-0.991052	0.289437	-3.42407	0.000616917	0.0137475
CTELG00000018936.1	511.052	-0.647035	0.240995	-2.68484	0.00725636	0.082297
CTELG00000019011.1	4218.72	-0.657244	0.201284	-3.26526	0.00109364	0.021483
CTELG00000019029.1	585.006	-0.660681	0.244725	-2.69969	0.0069405	0.0803072
CTELG00000019146.2	77.8897	-6.96948	1.69085	-4.12189	3.75779e-05	0.00141397
CTELG00000019148.1	1498.98	-0.796873	0.174642	-4.56291	5.04503e-06	0.000262792
CTELG00000019170.1	2479.93	-0.566883	0.133602	-4.24306	2.20491e-05	0.000924096
CTELG00000019171.1	1897.98	-0.637532	0.157875	-4.03822	5.38586e-05	0.00192296
CTELG00000019227.1	1001.01	-0.532788	0.197921	-2.69192	0.00710424	0.0813627
CTELG00000019228.1	3106.13	-0.310908	0.105397	-2.94988	0.00317898	0.0466218
CTELG00000019297.1	531.766	-0.63522	0.192162	-3.30564	0.000947581	0.0191297
CTELG00000019416.1	1400.17	-0.794948	0.129552	-6.13615	8.45471e-10	1.29123e-07
CTELG00000019419.1	1662.46	-0.671311	0.215842	-3.11019	0.00186966	0.0315067
CTELG00000019462.1	2922.07	-0.557786	0.165518	-3.36994	0.00075184	0.0160316
CTELG00000019465.1	75.2716	-4.96045	1.70678	-2.90632	0.00365707	0.0512622
CTELG00000019470.1	596.27	-0.564222	0.210789	-2.67671	0.00743483	0.0837998
CTELG00000019499.1	5383.45	-0.426684	0.145632	-2.92988	0.00339089	0.0487733
CTELG00000019623.1	9569.22	-0.671985	0.249322	-2.69525	0.00703349	0.0809976
CTELG00000019656.1	6864.59	-0.826477	0.248711	-3.32304	0.000890422	0.0182143
CTELG00000019659.1	1980.49	-0.665126	0.237914	-2.79565	0.00517949	0.0654901
CTELG00000019661.1	74.3899	-1.98389	0.68916	-2.87871	0.00399308	0.0541759
CTELG00000019663.1	2763.53	-0.668052	0.171486	-3.89566	9.79302e-05	0.00313226
CTELG00000019672.1	1438.21	-0.789018	0.181697	-4.3425	1.40871e-05	0.000639066
CTELG00000019729.1	506.33	-1.78275	0.630858	-2.82591	0.00471461	0.0612947
CTELG00000019731.1	179.793	-1.26821	0.487498	-2.60146	0.00928275	0.0965339
CTELG00000019733.2	312.439	-1.10947	0.4274	-2.59586	0.00943538	0.0977727
CTELG00000019777.1	190.544	-0.531359	0.203374	-2.61272	0.00898244	0.0944208
CTELG00000019888.1	204.522	-1.58242	0.354019	-4.46989	7.8261e-06	0.000387584
CTELG00000019892.1	111.365	-2.6912	0.610773	-4.40623	1.05187e-05	0.000499724
CTELG00000019929.1	473.719	-0.935543	0.350021	-2.67282	0.0075216	0.0844516
CTELG00000019944.1	1165.28	-0.484802	0.176163	-2.75201	0.00592315	0.0719257
CTELG00000019955.1	168.55	-1.40863	0.485219	-2.90307	0.00369518	0.051452
CTELG00000019979.1	679.627	-1.08557	0.404754	-2.68204	0.00731742	0.0826681
CTELG00000020019.2	586.206	-0.56899	0.183562	-3.09972	0.00193705	0.0323989
CTELG00000020029.1	14.8751	-5.22923	1.82612	-2.86358	0.00418885	0.0561651
CTELG00000020066.1	3706.42	-0.537086	0.181208	-2.96392	0.0030375	0.0450451
CTELG00000020068.1	1150.87	-0.752755	0.207783	-3.62279	0.000291441	0.00761085
CTELG00000020094.1	194.185	-0.906179	0.323443	-2.80167	0.00508394	0.0646884
CTELG00000020124.3	214.092	-9.66855	2.59607	-3.72431	0.000195852	0.00554124
CTELG00000020202.1	3341.98	-0.465894	0.148685	-3.13343	0.00172777	0.0297867
CTELG00000020224.1	3757.07	-0.789562	0.269745	-2.92707	0.00342172	0.0489539
CTELG00000020264.1	7880.44	-0.668756	0.187072	-3.57487	0.000350405	0.00877366
CTELG00000020314.1	2332.05	-0.526071	0.141868	-3.70817	0.00020876	0.00583288
CTELG00000020353.1	60.2721	-4.68765	1.73314	-2.70472	0.00683626	0.079511
CTELG00000020388.1	345.61	-0.508321	0.166455	-3.0538	0.00225959	0.0361163
CTELG00000020430.2	397.075	-0.918889	0.292699	-3.13937	0.00169313	0.0293805
CTELG00000020431.1	778.624	-0.61654	0.182722	-3.3742	0.000740319	0.0158438
CTELG00000020439.1	84.1112	-1.64871	0.44905	-3.67155	0.000241082	0.00652353
CTELG00000020470.3	1067.23	-38.2144	2.62945	-14.5332	7.46351e-48	7.25702e-44
CTELG00000020508.1	18168.4	-1.0154	0.152757	-6.64715	2.98825e-11	6.27102e-09
CTELG00000020517.1	472.962	-1.39919	0.349873	-3.99913	6.35769e-05	0.00218954
CTELG00000020526.1	45.2233	-3.57476	0.823495	-4.34096	1.41864e-05	0.000639157
CTELG00000020582.1	1782.43	-1.02963	0.287803	-3.57757	0.000346806	0.00872098
CTELG00000020602.1	3504.81	-0.344324	0.132704	-2.59467	0.00946821	0.0980084
CTELG00000020636.1	1060.43	-0.711279	0.235043	-3.02616	0.00247678	0.0386972
CTELG00000020651.1	286.451	-1.44865	0.453629	-3.19345	0.00140581	0.0258072
CTELG00000020734.2	81.2939	-2.10873	0.785165	-2.68572	0.00723739	0.0821777
CTELG00000020735.1	246.103	-2.3471	0.75449	-3.11084	0.00186556	0.0315064
CTELG00000020795.1	3970.1	-0.673174	0.133873	-5.02843	4.94502e-07	3.5268e-05
CTELG00000020801.1	401.683	-0.685287	0.264751	-2.58842	0.00964171	0.099222
CTELG00000020806.1	42.9254	-2.21218	0.708021	-3.12446	0.00178131	0.0305293
CTELG00000020836.1	23313.1	-1.62799	0.404117	-4.02852	5.61303e-05	0.00198223
CTELG00000020865.1	759.362	-0.723644	0.232632	-3.11068	0.00186655	0.0315064
CTELG00000020893.1	1162.53	-0.88122	0.319227	-2.76048	0.00577172	0.0707679
CTELG00000020894.2	1510.93	-0.433129	0.128082	-3.38166	0.000720498	0.0155566
CTELG00000020906.1	941.678	-0.570526	0.208653	-2.73433	0.00625076	0.0746967
CTELG00000020958.2	147.665	-1.07363	0.39004	-2.75262	0.00591211	0.0718568
CTELG00000020974.1	131.202	-1.52298	0.577126	-2.63889	0.00831772	0.0898622
CTELG00000021123.1	121.504	-1.01609	0.353364	-2.87546	0.00403436	0.0545836
CTELG00000021171.1	14.1992	-5.66499	1.98053	-2.86033	0.00423197	0.0565217
CTELG00000021181.1	757.032	-0.687909	0.211731	-3.24897	0.00115824	0.0224938
CTELG00000021227.1	155.776	-1.31491	0.503686	-2.61058	0.00903885	0.0947066
CTELG00000021238.1	3575.37	-0.851749	0.213978	-3.98055	6.87561e-05	0.00233211
CTELG00000021256.1	744.42	-0.700057	0.251307	-2.78566	0.00534185	0.066819
CTELG00000021259.1	9.41291	-5.42816	1.94388	-2.79243	0.00523132	0.0660882
CTELG00000021316.1	1923.16	-0.879334	0.222916	-3.94469	7.99041e-05	0.0026577
CTELG00000021317.1	191.829	-1.34168	0.424598	-3.15989	0.00157829	0.0278718
CTELG00000021370.1	1078.33	-0.973077	0.192465	-5.05585	4.28468e-07	3.09367e-05
CTELG00000021406.1	110.874	-5.93877	1.5564	-3.8157	0.000135795	0.00407105
CTELG00000021423.1	179.068	-0.792784	0.281709	-2.8142	0.00488989	0.0629749
CTELG00000021456.1	2196.99	-0.53485	0.18223	-2.93502	0.00333521	0.0482102
CTELG00000021484.1	4407.95	-0.508746	0.173918	-2.9252	0.00344235	0.0491741
CTELG00000021514.1	2148.37	-0.330974	0.111063	-2.98007	0.00288181	0.0433534
CTELG00000021579.1	1407.79	-0.602721	0.224446	-2.68537	0.00724496	0.0822317
CTELG00000021642.1	4161.76	-0.716583	0.245278	-2.92152	0.00348332	0.0495627
CTELG00000021693.1	61.7787	-1.62512	0.527591	-3.08026	0.00206818	0.0337787
CTELG00000021746.1	427.286	-1.3385	0.401014	-3.33778	0.000844507	0.0175084
CTELG00000021803.2	6101.71	-0.549476	0.189041	-2.90666	0.00365316	0.0512422
CTELG00000021898.2	149.729	-0.761047	0.27004	-2.81828	0.00482816	0.0624556
CTELG00000021932.1	1314.07	-0.939063	0.278606	-3.37058	0.000750114	0.0160181
CTELG00000021972.1	808.097	-0.540417	0.173528	-3.11429	0.00184386	0.0312467
CTELG00000021973.1	291.122	-4.80222	1.53081	-3.13704	0.00170662	0.0295043
CTELG00000022000.1	942.376	-0.592036	0.228137	-2.59509	0.00945664	0.0979234
CTELG00000022012.1	1831.09	-0.698764	0.19248	-3.63031	0.000283081	0.00743917
CTELG00000022081.1	933.947	-0.789288	0.27152	-2.90693	0.00364999	0.0512368
CTELG00000022083.2	4678.41	-0.573189	0.208609	-2.74767	0.00600205	0.0724152
CTELG00000022101.2	57.1131	-6.20272	1.94225	-3.19358	0.00140521	0.0258072
CTELG00000022117.1	278.824	-1.25311	0.399113	-3.13974	0.00169097	0.0293605
CTELG00000022122.1	3506.16	-0.731851	0.246516	-2.96877	0.00298994	0.0445254
CTELG00000022213.1	27.7269	-5.24178	1.82057	-2.8792	0.00398691	0.0541258
CTELG00000022214.1	1509.08	-0.307373	0.113333	-2.71213	0.00668518	0.0781903
CTELG00000022223.1	1499.49	-0.646662	0.248011	-2.60739	0.00912343	0.0953815
CTELG00000022225.1	7545.32	-0.824308	0.252616	-3.26309	0.00110205	0.021575
CTELG00000022254.1	1084.92	-0.753061	0.146318	-5.14674	2.65046e-07	2.02481e-05
CTELG00000022278.2	330.203	-6.67614	1.57577	-4.23676	2.26772e-05	0.000944962
CTELG00000022278.4	66.0328	-5.18907	1.62949	-3.18448	0.00145016	0.0264218
CTELG00000022289.1	957.518	-0.535172	0.166516	-3.21393	0.0013093	0.024549
CTELG00000022291.1	188.068	-5.39763	1.7755	-3.04006	0.00236533	0.0373359
CTELG00000022384.1	283.002	-1.02853	0.378327	-2.71863	0.00655539	0.0771362
CTELG00000022385.1	190.13	-0.68211	0.199496	-3.41917	0.00062812	0.0139439
CTELG00000022387.1	90.0511	-0.984681	0.375205	-2.62438	0.00868065	0.0924478
CTELG00000022447.1	1646.13	-0.494221	0.154072	-3.20772	0.00133794	0.0249218
CTELG00000022478.1	793.304	-1.57346	0.320518	-4.90912	9.14847e-07	5.89437e-05
CTELG00000022516.1	611.678	-0.780709	0.141697	-5.50971	3.5943e-08	3.65316e-06
CTELG00000022532.1	21.3165	-26.311	8.28999	-3.17383	0.00150442	0.0270554
CTELG00000022551.1	1827.47	-1.26239	0.275155	-4.58793	4.4766e-06	0.000236992
CTELG00000022562.1	737.922	-1.14811	0.407277	-2.81899	0.00481746	0.0623725
CTELG00000022581.1	226.999	-1.51576	0.291097	-5.20708	1.91839e-07	1.53735e-05
CTELG00000022582.1	2394.93	-0.390808	0.135497	-2.88427	0.00392326	0.0535585
CTELG00000022594.1	472.966	-0.998973	0.319865	-3.12311	0.0017895	0.0305795
CTELG00000022607.1	231.81	-2.38886	0.675662	-3.53559	0.000406866	0.00998173
CTELG00000022617.1	1737.51	-0.773541	0.214332	-3.60908	0.000307289	0.00792153
CTELG00000022623.1	324.528	-4.96714	0.494209	-10.0507	9.12366e-24	2.21781e-20
CTELG00000022653.1	743.209	-0.49114	0.185204	-2.65189	0.00800419	0.0876085
CTELG00000022655.1	32.3209	-3.3693	1.15103	-2.9272	0.00342034	0.0489539
CTELG00000022672.1	907.207	-0.710806	0.215271	-3.30192	0.000960264	0.0192913
CTELG00000022674.1	287.221	-0.839448	0.311389	-2.69582	0.00702158	0.0809563
CTELG00000022703.1	2151.76	-0.491456	0.167159	-2.94005	0.00328158	0.0477187
CTELG00000022705.1	11533.6	-0.48921	0.146828	-3.33186	0.000862681	0.017784
CTELG00000022720.1	135.66	-0.955718	0.335724	-2.84674	0.00441697	0.058371
CTELG00000022753.3	1317.67	-1.03332	0.294873	-3.50428	0.000457848	0.010965
CTELG00000022756.1	869.112	-1.05609	0.184259	-5.73154	9.95243e-09	1.14296e-06
CTELG00000022762.1	4562.14	-0.85966	0.206101	-4.17106	3.0318e-05	0.00118549
CTELG00000022766.1	644.127	-1.0314	0.135575	-7.60763	2.79161e-14	1.23381e-11
CTELG00000022772.1	220.196	-0.78523	0.297548	-2.63901	0.00831494	0.0898622
CTELG00000022786.1	80.5731	-1.27998	0.336834	-3.80005	0.000144666	0.00427984
CTELG00000022817.1	64.9348	-1.49048	0.532012	-2.80159	0.00508514	0.0646884
CTELG00000022832.1	442.469	-0.828638	0.173624	-4.77261	1.81853e-06	0.000107889
CTELG00000022864.1	8622.33	-0.679038	0.259538	-2.61634	0.00888787	0.0938298
CTELG00000022891.4	37.3417	-1.6566	0.615798	-2.69016	0.00714173	0.0815359
CTELG00000022903.1	1235.86	-0.401541	0.139893	-2.87035	0.00410017	0.05532
CTELG00000022946.2	169.802	-5.7959	2.09638	-2.76472	0.00569725	0.0700923
CTELG00000022998.1	865.036	-0.847339	0.193591	-4.37695	1.20353e-05	0.000559919
CTELG00000023006.1	28.3184	-2.6496	0.951647	-2.78422	0.00536563	0.0670015
CTELG00000023025.1	422.37	-0.814281	0.271409	-3.0002	0.00269799	0.0411183
CTELG00000023072.1	8193.74	-0.980941	0.217366	-4.51286	6.39606e-06	0.000324475
CTELG00000023100.1	399.71	-1.03512	0.278951	-3.71077	0.000206629	0.00577887
CTELG00000023118.1	1175.37	-0.629011	0.201833	-3.11649	0.00183019	0.0310929
CTELG00000023141.1	29.3141	-1.69154	0.591562	-2.85945	0.00424381	0.0565777
CTELG00000023164.1	1432.57	-0.482373	0.129886	-3.71382	0.000204152	0.00573159
CTELG00000023245.1	2468.33	-0.760497	0.212254	-3.58296	0.000339727	0.00857993
CTELG00000023269.2	35.8326	-3.98323	1.52081	-2.61915	0.00881484	0.0934216
CTELG00000023276.1	33.0264	-2.93744	0.715207	-4.10712	4.00623e-05	0.00148679
CTELG00000023316.1	2137.53	-0.551138	0.132314	-4.16538	3.1084e-05	0.00120414
CTELG00000023322.1	37.8695	-3.54879	1.04138	-3.40778	0.00065493	0.014375
CTELG00000023330.1	2566.47	-0.56977	0.17372	-3.27981	0.00103876	0.0206407
CTELG00000023411.1	785.753	-0.575287	0.183115	-3.14167	0.00167987	0.0292025
CTELG00000023415.1	553.9	-2.48145	0.904371	-2.74385	0.00607238	0.0730438
CTELG00000023432.1	726.547	-1.04085	0.171778	-6.05926	1.36748e-09	2.00449e-07
CTELG00000023436.1	374.678	-1.14115	0.413891	-2.75713	0.00583105	0.0712277
CTELG00000023454.1	7258.22	-1.04718	0.203572	-5.14404	2.68889e-07	2.03727e-05
CTELG00000023474.1	98.2854	-6.1208	2.32208	-2.63592	0.00839105	0.0903533
CTELG00000023478.1	1137.64	-0.637799	0.154072	-4.13962	3.47888e-05	0.00132652
CTELG00000023495.1	735.63	-0.6143	0.20205	-3.04034	0.00236312	0.0373212
CTELG00000023539.1	1739.11	-1.34838	0.269309	-5.00682	5.53368e-07	3.87092e-05
CTELG00000023540.1	2812.48	-0.986452	0.312152	-3.16017	0.0015768	0.0278718
CTELG00000023577.1	6915.5	-0.812982	0.191703	-4.24085	2.2268e-05	0.000931931
CTELG00000023580.1	405.3	-4.11839	0.886312	-4.64667	3.37344e-06	0.000182906
CTELG00000023629.1	472.004	-0.673602	0.220222	-3.05874	0.00222267	0.0355846
CTELG00000023694.1	2194.49	-0.59364	0.186608	-3.18122	0.00146658	0.0265714
CTELG00000023715.1	169.423	-1.28785	0.390275	-3.29985	0.000967368	0.0194072
CTELG00000023772.1	534.884	-0.920856	0.239045	-3.85222	0.000117051	0.00362845
CTELG00000023789.1	2962.48	-0.877267	0.193104	-4.54299	5.54625e-06	0.000284831
CTELG00000023792.1	549.998	-2.45074	0.520402	-4.70932	2.48543e-06	0.000141326
CTELG00000023812.1	2165.34	-0.454852	0.146229	-3.11054	0.00186748	0.0315064
CTELG00000023928.1	383.863	-0.936216	0.330155	-2.83568	0.00457281	0.0598425
CTELG00000023954.1	561.492	-0.984009	0.259821	-3.78725	0.000152321	0.00446553
CTELG00000023992.1	131.013	-1.72744	0.65534	-2.63594	0.00839039	0.0903533
CTELG00000024062.1	6756.76	-0.584732	0.141798	-4.12368	3.72864e-05	0.00140887
CTELG00000024096.1	445.181	-2.44246	0.461191	-5.29599	1.18376e-07	9.95113e-06
CTELG00000024107.1	2450.02	-0.720552	0.194363	-3.70724	0.000209531	0.00584882
CTELG00000024112.2	14.7051	-7.4587	2.85563	-2.61193	0.00900334	0.0945383
CTELG00000024127.1	10.1957	-3.42526	1.115	-3.07197	0.00212652	0.034347
CTELG00000024193.1	8799.87	-0.709767	0.196807	-3.60641	0.000310457	0.00797889
CTELG00000024236.1	6540.89	-0.620698	0.158725	-3.91052	9.20965e-05	0.00297174
CTELG00000024264.1	239.812	-1.39506	0.461553	-3.02254	0.00250663	0.0390217
CTELG00000024309.1	830.726	-0.880653	0.280543	-3.1391	0.00169465	0.0293894
CTELG00000024333.1	404.225	-0.716438	0.273559	-2.61895	0.00882013	0.0934216
CTELG00000024339.1	113.41	-3.01504	0.68825	-4.38074	1.18278e-05	0.000552205
CTELG00000024344.1	1593.15	-1.17691	0.425244	-2.76762	0.00564677	0.0695593
CTELG00000024361.1	895.004	-1.39187	0.525245	-2.64994	0.00805068	0.0878886
CTELG00000024365.1	61297.3	-0.525222	0.182606	-2.87626	0.00402413	0.0544957
CTELG00000024545.1	4307.51	-0.619008	0.209976	-2.94799	0.00319845	0.0468602
CTELG00000024551.1	416.091	-1.93859	0.658199	-2.9453	0.00322638	0.0471275
CTELG00000024561.1	506.452	-0.8214	0.240417	-3.41656	0.000634183	0.0140145
CTELG00000024572.1	522.042	-0.759905	0.28639	-2.65339	0.00796866	0.0874843
CTELG00000024621.1	4191.41	-0.710268	0.247838	-2.86585	0.00415885	0.0559091
CTELG00000024627.1	220.541	-6.3187	1.68273	-3.75502	0.000173328	0.00499602
CTELG00000024674.1	7238.01	-0.700884	0.267971	-2.61552	0.00890905	0.0939848
CTELG00000024688.1	171.017	-1.89551	0.574142	-3.30146	0.000961832	0.0193094
CTELG00000024689.1	2719.19	-1.3006	0.246044	-5.28606	1.24981e-07	1.03866e-05
CTELG00000024716.1	169.491	-1.00172	0.31408	-3.18938	0.00142579	0.0260878
CTELG00000024783.1	117.481	-1.0273	0.33762	-3.04278	0.00234402	0.0371378
CTELG00000024797.1	1849.62	-0.641974	0.181968	-3.52795	0.000418784	0.0102225
CTELG00000024855.1	3109.9	-0.671523	0.205301	-3.27092	0.00107198	0.0211711
CTELG00000024858.1	317.86	-0.909118	0.274943	-3.30657	0.000944449	0.0190919
CTELG00000024878.1	464.797	-0.64001	0.231086	-2.76957	0.00561301	0.0693484
CTELG00000024880.3	62.2917	-1.82243	0.588047	-3.09912	0.00194098	0.0324089
CTELG00000024897.2	30.7998	-3.85769	1.29018	-2.99003	0.00278953	0.0422046
CTELG00000024911.1	433.09	-0.97634	0.362497	-2.69337	0.0070733	0.0811875
CTELG00000025009.1	4788.77	-0.830409	0.255411	-3.25126	0.00114894	0.022343
CTELG00000025026.1	26.1778	-5.10583	1.70118	-3.00135	0.00268784	0.0410494
CTELG00000025082.1	2713.62	-0.516554	0.167122	-3.09088	0.00199563	0.0329495
CTELG00000025090.1	4370.62	-0.637592	0.169636	-3.7586	0.000170867	0.00494955
CTELG00000025184.1	585.246	-0.760886	0.186189	-4.08663	4.37691e-05	0.00160597
CTELG00000025192.1	6032.94	-1.11604	0.159832	-6.98259	2.89788e-12	7.54744e-10
CTELG00000025208.1	139.515	-1.36541	0.484277	-2.81949	0.00481005	0.0623042
CTELG00000025258.1	529.576	-1.95325	0.624414	-3.12812	0.00175926	0.0302046
CTELG00000025261.1	9361.54	-2.51301	0.6631	-3.78979	0.000150776	0.00443807
CTELG00000025306.1	3587.88	-0.477958	0.181759	-2.62963	0.00854783	0.0914674
CTELG00000025318.1	285.157	-0.685709	0.250468	-2.73771	0.00618689	0.0740852
CTELG00000025471.1	5638.92	-0.498719	0.181576	-2.74662	0.00602134	0.0725795
CTELG00000025478.1	1464.39	-0.665519	0.205178	-3.24362	0.0011802	0.0227537
CTELG00000025497.1	4571.16	-0.531334	0.123013	-4.31933	1.56502e-05	0.000687524
CTELG00000025555.1	320.79	-2.12927	0.724497	-2.93897	0.00329305	0.0477738
CTELG00000025620.1	620.353	-0.770742	0.261798	-2.94404	0.0032396	0.0472505
CTELG00000025622.1	190.083	-1.12461	0.380817	-2.95314	0.00314556	0.0462946
CTELG00000025635.1	832.712	-0.670183	0.159826	-4.19321	2.75034e-05	0.00109005
CTELG00000025715.1	719.966	-1.63963	0.406731	-4.03123	5.54868e-05	0.00196904
CTELG00000025723.1	183.94	-1.19667	0.298831	-4.00452	6.21423e-05	0.00215284
CTELG00000025772.1	173.671	-7.11307	1.64054	-4.33582	1.4522e-05	0.000649704
CTELG00000025802.1	4344.82	-0.325115	0.124135	-2.61904	0.00881772	0.0934216
CTELG00000025850.1	2922.32	-0.722183	0.201852	-3.57778	0.000346519	0.00872098
CTELG00000025875.1	8684.39	-0.424527	0.158896	-2.67173	0.00754622	0.0845977
CTELG00000025879.1	50.1966	-5.1615	1.706	-3.0255	0.00248221	0.0387612
CTELG00000025889.1	135.655	-1.25984	0.41338	-3.04766	0.00230632	0.0366823
CTELG00000025987.1	2868.93	-0.588798	0.194866	-3.02156	0.00251476	0.0391021
CTELG00000026039.1	1890.34	-0.577367	0.156483	-3.68965	0.000224565	0.00616813
CTELG00000026061.1	5259.88	-0.323712	0.082529	-3.9224	8.76704e-05	0.00285418
CTELG00000026126.1	9.47958	-4.50063	1.42295	-3.1629	0.00156208	0.0277631
CTELG00000026145.2	2988.95	-0.722692	0.185162	-3.90302	9.49999e-05	0.00304857
CTELG00000026165.1	84.9194	-1.49908	0.389335	-3.85038	0.000117937	0.00364817
CTELG00000026295.1	2084.87	-0.431398	0.136446	-3.16168	0.00156864	0.027805
CTELG00000026510.1	65.1751	-4.42514	1.6057	-2.75589	0.00585321	0.0713926
CTELG00000026512.1	3808.92	-0.744602	0.159185	-4.67759	2.90269e-06	0.000160667
CTELG00000026588.1	35.0371	-5.20485	1.65487	-3.14517	0.00165991	0.0289591
CTELG00000026706.1	36.8547	-2.13998	0.658416	-3.2502	0.00115325	0.0224119
CTELG00000026722.1	1221.49	-0.49352	0.152256	-3.24139	0.00118949	0.0228483
CTELG00000026735.1	181.531	-1.46294	0.438112	-3.33918	0.000840262	0.0174576
CTELG00000026789.1	439.995	-0.739707	0.261763	-2.82587	0.0047153	0.0612947
CTELG00000026793.1	195.908	-1.48176	0.477752	-3.10152	0.00192527	0.032276
CTELG00000026800.1	2083.88	-0.529282	0.184448	-2.86954	0.00411066	0.055414
CTELG00000026946.1	561.219	-0.653487	0.218241	-2.99433	0.0027505	0.0418311
CTELG00000026964.1	910.159	-0.474469	0.145278	-3.26595	0.00109098	0.0214824
CTELG00000027256.1	1133.49	-0.43926	0.107061	-4.10289	4.0803e-05	0.00150852
CTELG00000027320.1	428.723	-2.49869	0.692249	-3.60952	0.000306762	0.00792153
CTELG00000027331.1	2476.8	-0.557659	0.142736	-3.90693	9.34764e-05	0.00300605
CTELG00000027352.1	67.9357	-1.44881	0.558578	-2.59374	0.00949381	0.0982037
CTELG00000027466.1	881.539	-0.587824	0.184451	-3.18688	0.00143815	0.0262419
CTELG00000027560.1	5257.36	-0.669305	0.195712	-3.41984	0.00062657	0.0139201
CTELG00000027561.1	167.574	-1.37583	0.411657	-3.34218	0.000831223	0.0173191
CTELG00000027589.1	479.402	-1.50839	0.481098	-3.1353	0.0017168	0.0296151
CTELG00000027597.1	78.0259	-1.94361	0.619278	-3.1385	0.00169813	0.0294322
CTELG00000027721.1	1054.43	-0.873734	0.223145	-3.91555	9.02e-05	0.00292024
CTELG00000027759.1	1819.71	-0.661278	0.255332	-2.58987	0.0096011	0.0989276
CTELG00000027759.2	4393.41	-0.732763	0.18697	-3.91915	8.88618e-05	0.00288652
CTELG00000027815.1	40.9628	-4.90689	1.60956	-3.04859	0.00229921	0.0366092
CTELG00000027824.1	2306.62	-0.355861	0.12583	-2.82811	0.0046823	0.0610017
CTELG00000027831.1	604.784	-1.11507	0.370185	-3.01219	0.0025937	0.0399462
CTELG00000028010.1	8.80757	-6.25143	1.91622	-3.26238	0.0011048	0.0216144
CTELG00000028028.1	68.2677	-3.02433	0.978264	-3.09152	0.00199132	0.0329194
CTELG00000028045.1	1536.75	-0.774325	0.251791	-3.07526	0.00210316	0.0340828
CTELG00000028112.1	60.979	-1.76955	0.515131	-3.43514	0.000592243	0.013361
CTELG00000028235.1	6089.21	-0.57652	0.196361	-2.93603	0.00332446	0.0481071
CTELG00000028429.1	433.665	-1.16509	0.413085	-2.82047	0.00479538	0.0621694
CTELG00000028567.1	3500.31	-1.04928	0.228142	-4.59926	4.23991e-06	0.000226102
CTELG00000028586.1	241.422	-1.28125	0.373561	-3.42983	0.000603967	0.0135353
CTELG00000028602.1	413.866	-0.915875	0.329909	-2.77614	0.0055008	0.0681839
CTELG00000028645.1	1205.93	-0.54052	0.177419	-3.04658	0.00231462	0.0367541
CTELG00000029062.1	71.3244	-3.8024	0.881437	-4.31386	1.60427e-05	0.00070265
CTELG00000029066.1	1146.29	-1.00168	0.185921	-5.3877	7.13654e-08	6.42509e-06
CTELG00000029111.1	785.401	-0.674901	0.24074	-2.80345	0.00505592	0.0644867
CTELG00000029148.1	64.4478	-5.8809	1.90215	-3.09171	0.00199009	0.0329194
CTELG00000029195.1	223.177	-1.18542	0.391402	-3.02865	0.00245651	0.0384628
CTELG00000029420.1	1353.26	-0.729712	0.261857	-2.78668	0.00532509	0.0667811
CTELG00000029475.1	124.896	-5.84579	1.59665	-3.66128	0.000250957	0.00672809
CTELG00000029492.1	124.155	-4.63118	1.69289	-2.73567	0.00622544	0.0744518
CTELG00000029634.1	560.721	-1.4402	0.380144	-3.78855	0.000151527	0.00445568
CTELG00000029792.1	2334.61	-0.58042	0.126397	-4.59204	4.38943e-06	0.000233223
CTELG00000029825.1	13.1172	-5.19116	1.95763	-2.65176	0.00800729	0.0876085
CTELG00000029913.1	836.798	-0.872392	0.304099	-2.86877	0.00412065	0.0554681
CTELG00000030131.1	556.406	-4.59279	1.68388	-2.7275	0.00638155	0.0757014
CTELG00000030188.1	1216.91	-1.15733	0.417468	-2.77226	0.00556682	0.0688945
CTELG00000030202.2	903.035	-0.679947	0.212393	-3.20137	0.00136776	0.0253479
CTELG00000030214.1	42.1948	-1.65228	0.612989	-2.69545	0.00702932	0.0809815
CTELG00000030263.1	36.8909	-6.0008	1.72701	-3.47468	0.000511472	0.0119357
CTELG00000030395.1	38.1275	-3.07363	1.04758	-2.93404	0.00334586	0.0482922
CTELG00000030538.2	1638.44	-0.696111	0.193742	-3.59297	0.000326928	0.00829982
CTELG00000030813.1	957.704	-0.886464	0.187955	-4.71637	2.40088e-06	0.000136785
CTELG00000030873.1	53.6613	-1.71858	0.592671	-2.89971	0.00373505	0.0517338
CTELG00000031094.1	1045.19	-0.808593	0.27444	-2.94634	0.00321562	0.0470171
CTELG00000031133.1	13.6201	-37.4607	4.44395	-8.42959	3.46889e-17	2.40923e-14
CTELG00000031315.1	32.9187	-2.74098	1.00846	-2.71799	0.00656801	0.0771913
CTELG00000031399.1	2270.92	-0.581347	0.17336	-3.3534	0.000798247	0.0167734
CTELG00000031463.1	1048.01	-0.798202	0.289656	-2.75569	0.00585679	0.0713926
CTELG00000031489.1	34.3415	-1.57399	0.511047	-3.07993	0.00207048	0.0337974
CTELG00000031509.1	857.347	-0.983936	0.338725	-2.90483	0.00367456	0.0513478
CTELG00000031532.1	37.1539	-7.48085	1.68305	-4.44481	8.79706e-06	0.000429114
CTELG00000031581.1	26.6795	-2.65026	0.754268	-3.51369	0.000441935	0.0106804
CTELG00000031762.1	28.4051	-2.20244	0.585729	-3.76017	0.0001698	0.00493333
CTELG00000031852.1	12.6241	-3.2069	1.0853	-2.95484	0.00312829	0.0460752
CTELG00000031872.1	12.4068	-5.22225	1.96793	-2.65367	0.00796207	0.0874779
CTELG00000032005.1	28.9754	-3.43277	1.11936	-3.06673	0.00216414	0.034858
CTELG00000032015.1	1086.37	-0.533972	0.153554	-3.47742	0.000506257	0.0118424
CTELG00000032069.1	55.3909	-2.50782	0.650109	-3.85754	0.000114536	0.00357117
CTELG00000032171.1	616.039	-1.01326	0.376405	-2.69193	0.00710391	0.0813627
CTELG00000032199.1	122.991	-4.46587	1.64145	-2.72069	0.00651458	0.0767489
CTELG00000032382.1	3403.88	-0.717855	0.197313	-3.63815	0.000274606	0.0072491
CTELG00000032467.1	32.4156	-4.91054	1.68402	-2.91595	0.00354602	0.0501393
CTELG00000032468.1	48.8929	-2.03472	0.751244	-2.70847	0.00675938	0.0789261
CTELG00000032626.1	1496.32	-0.36653	0.130636	-2.80573	0.00502028	0.0640882
CTELG00000032709.1	540.948	-17.6197	2.59744	-6.78349	1.17309e-11	2.69441e-09
CTELG00000032817.1	45.6927	-4.5122	1.65576	-2.72516	0.00642703	0.0761475
CTELG00000032839.1	52.7615	-6.11591	2.27039	-2.69377	0.00706492	0.0811875
CTELG00000032845.1	243.636	-0.766165	0.294825	-2.59871	0.00935749	0.0971381
CTELG00000032905.1	1064.82	-0.536645	0.13462	-3.98636	6.70933e-05	0.00228102
CTELG00000032967.1	35.2875	-2.47451	0.853664	-2.89869	0.00374719	0.0518282
CTELG00000033403.1	241.958	-1.28853	0.493993	-2.60839	0.009097	0.095145
CTELG00000033434.1	36.3498	-1.71708	0.625615	-2.74463	0.00605789	0.0729298
CTELG00000033526.1	6589.73	-3.0855	1.05124	-2.93509	0.00333447	0.0482102
CTELG00000033559.1	1540.13	-0.755856	0.211	-3.58225	0.000340644	0.00859566
CTELG00000033656.1	245.706	-0.870719	0.300727	-2.89538	0.00378702	0.0521811
CTELG00000033996.1	2790.89	-0.687629	0.1845	-3.72699	0.000193779	0.00549322
CTELG00000034056.1	1612.35	-0.687216	0.183801	-3.73891	0.000184822	0.00527003
CTELG00000034127.1	146.296	-1.9338	0.409142	-4.72647	2.28459e-06	0.000130705
CTELG00000034231.1	38.6416	-1.33158	0.455147	-2.92561	0.00343779	0.0491329
CTELG00000034503.1	314.583	-0.81073	0.306924	-2.64147	0.00825479	0.0893809
CTELG00000034579.1	55.5169	-4.71381	1.68566	-2.79642	0.00516726	0.0653658
CTELG00000034837.1	471.479	-0.824537	0.272287	-3.0282	0.00246018	0.0384997
CTELG00000034843.1	40.4481	-2.20851	0.625224	-3.53235	0.000411887	0.0100879
CTELG00000035118.1	353.647	-2.25836	0.785715	-2.87427	0.00404966	0.0547145
CTELG00000035154.1	10.6756	-3.76189	1.35024	-2.78609	0.00533474	0.066819
CTELG00000035160.1	66.5095	-2.11889	0.626171	-3.38388	0.000714686	0.0154425
CTELG00000035317.1	10.4199	-4.84659	1.85928	-2.6067	0.00914196	0.0954442
CTELG00000035365.1	19.364	-5.00778	1.67289	-2.99349	0.00275809	0.0419028
CTELG00000035533.1	212.061	-1.35035	0.397772	-3.39479	0.000686821	0.0149512
CTELG00000035770.1	136.743	-0.75091	0.286103	-2.62462	0.00867469	0.0924478
CTELG00000035923.1	444.984	-0.647736	0.243732	-2.65758	0.0078705	0.0868315
CTELG00000036047.1	53.2792	-2.12099	0.667471	-3.17764	0.00148477	0.0268179
CTELG00000036070.1	149.206	-4.99857	1.65453	-3.02114	0.00251828	0.0391205
CTELG00000036629.1	19.8276	-2.14776	0.740503	-2.9004	0.00372681	0.0516888
CTELG00000037231.1	37.7949	-2.75096	0.978298	-2.81198	0.00492375	0.0632713
CTELG00000037303.1	140.144	-1.27085	0.47671	-2.66587	0.00767903	0.0854299
CTELG00000037325.1	11.9934	-3.37187	1.06382	-3.16957	0.00152666	0.0272871
