# Supplementary material for: Cell fate specification modes shape transcriptome evolution in the highly conserved spiral cleavage
Source: EMBO Rep. 2025 Sep 4;26(20):5088–114. doi: 10.1038/s44319-025-00569-4 (PMC12550047; doi:10.1038/s44319-025-00569-4)
Supplement: Supplementary file 31 — Dataset EV29 [file 44319_2025_569_MOESM31_ESM.xlsx]

## Sheet: Sheet1
Dataset EV29 – Upregulated genes between the gastrula and the 64-cell stage in C. teleta.

## Sheet: Dataset EV29
Gene_ID	Basemean	log2FoldChange	lfcSE	stat	pvalue	padj
CTELG00000000001.1	1563.46	4.35647	0.390596	11.1534	6.89348e-29	1.42449e-27
CTELG00000000002.1	543.376	3.21842	0.28869	11.1484	7.29199e-29	1.50504e-27
CTELG00000000018.1	93.6205	3.87858	0.78829	4.92025	8.64348e-07	3.62726e-06
CTELG00000000020.1	1078.42	2.66588	0.224074	11.8973	1.22225e-32	3.09064e-31
CTELG00000000021.1	925.137	1.77455	0.266492	6.65892	2.75851e-11	1.78727e-10
CTELG00000000023.1	278.676	0.47742	0.183389	2.60332	0.00923249	0.0211252
CTELG00000000025.1	547.318	2.17759	0.330332	6.59215	4.33515e-11	2.76478e-10
CTELG00000000027.1	4353.78	3.47915	0.222029	15.6698	2.43427e-55	1.6511e-53
CTELG00000000029.1	2004.99	1.65562	0.290357	5.70204	1.18385e-08	6.02587e-08
CTELG00000000030.2	625.378	1.88005	0.701763	2.67903	0.0073835	0.0172395
CTELG00000000031.1	2470.39	1.27436	0.2493	5.11176	3.19173e-07	1.40648e-06
CTELG00000000032.1	867.086	1.1499	0.337136	3.41079	0.000647757	0.00184043
CTELG00000000039.1	4488.29	0.726882	0.19866	3.65893	0.000253273	0.000766644
CTELG00000000040.1	3091.64	0.891231	0.349515	2.54991	0.0107751	0.0242981
CTELG00000000041.1	5541.17	0.900114	0.275702	3.26481	0.00109539	0.00299587
CTELG00000000042.1	571.619	1.69127	0.49257	3.43356	0.00059572	0.00170363
CTELG00000000051.1	571.564	2.58051	0.219342	11.7648	5.92619e-32	1.44061e-30
CTELG00000000052.1	116.86	0.920812	0.336415	2.73713	0.0061978	0.0146996
CTELG00000000053.1	785.157	2.3542	0.279057	8.43625	3.27668e-17	3.37342e-16
CTELG00000000054.1	472.771	2.85789	0.433946	6.58581	4.52426e-11	2.87901e-10
CTELG00000000057.1	316.788	9.62319	0.941115	10.2253	1.52745e-24	2.48531e-23
CTELG00000000058.1	4278.23	9.43318	0.607733	15.5219	2.46599e-54	1.60044e-52
CTELG00000000059.1	369.226	2.34052	0.459786	5.09046	3.57193e-07	1.56623e-06
CTELG00000000062.1	1110.27	1.24075	0.227315	5.45828	4.80768e-08	2.30598e-07
CTELG00000000063.1	6.31041	3.53791	1.75918	2.01112	0.044313	0.0858657
CTELG00000000064.1	380.524	1.03374	0.379624	2.72305	0.00646828	0.0152898
CTELG00000000065.1	305.438	2.43278	0.432788	5.62117	1.89666e-08	9.45104e-08
CTELG00000000076.1	261.289	3.21157	0.675941	4.75126	2.02154e-06	8.12656e-06
CTELG00000000079.1	601.529	4.17764	0.354461	11.7859	4.61387e-32	1.12953e-30
CTELG00000000086.1	88.7674	3.76365	0.538412	6.99028	2.74339e-12	1.93238e-11
CTELG00000000088.1	1144.75	1.98868	0.249153	7.98176	1.44266e-15	1.31849e-14
CTELG00000000089.1	2288.87	2.06294	0.23971	8.60598	7.56669e-18	8.11618e-17
CTELG00000000094.1	68.6164	3.31925	0.8681	3.82358	0.000131526	0.00041634
CTELG00000000096.1	745.072	2.95248	0.445479	6.62765	3.41077e-11	2.18856e-10
CTELG00000000099.1	915.344	0.585807	0.186461	3.14171	0.00167965	0.00444413
CTELG00000000101.1	1552.72	0.848888	0.117183	7.24412	4.3526e-13	3.25055e-12
CTELG00000000102.1	345.968	1.3636	0.489774	2.78414	0.00536692	0.0129177
CTELG00000000108.1	552.566	2.63215	0.275294	9.56124	1.16353e-21	1.59718e-20
CTELG00000000109.1	3214.85	0.449328	0.189224	2.37459	0.0175685	0.0378247
CTELG00000000110.3	3164.51	0.507329	0.249446	2.03383	0.0419689	0.0818971
CTELG00000000111.1	1188.69	3.14095	0.437306	7.18251	6.84454e-13	5.03544e-12
CTELG00000000111.2	1231.26	2.9349	0.304615	9.6348	5.70055e-22	7.99001e-21
CTELG00000000112.1	35064	1.1262	0.198002	5.68782	1.2867e-08	6.53111e-08
CTELG00000000119.1	20.7575	1.79055	0.722536	2.47815	0.0132067	0.0291951
CTELG00000000123.1	24969.4	0.273861	0.126026	2.17305	0.0297767	0.0605334
CTELG00000000124.1	669.218	1.47134	0.28916	5.08832	3.61252e-07	1.58343e-06
CTELG00000000124.3	419.335	0.605176	0.17055	3.54837	0.00038762	0.00114104
CTELG00000000125.1	1184.46	2.29129	0.17592	13.0246	8.86561e-39	3.03944e-37
CTELG00000000127.1	5383.67	2.81402	0.180585	15.5828	9.53455e-55	6.28227e-53
CTELG00000000128.1	200.153	1.81394	0.492043	3.68655	0.000227311	0.000693522
CTELG00000000131.1	3328.51	0.397386	0.179738	2.21092	0.0270415	0.055607
CTELG00000000132.1	255.089	2.42214	0.386683	6.2639	3.75458e-10	2.1913e-09
CTELG00000000138.1	212.939	0.872306	0.385929	2.26027	0.0238042	0.0496464
CTELG00000000140.1	1070.36	1.95045	0.554168	3.5196	0.000432201	0.00126177
CTELG00000000144.1	2583.02	7.272	0.387532	18.7649	1.46278e-78	2.21932e-76
CTELG00000000148.1	327.451	2.76185	1.27553	2.16525	0.0303682	0.0615991
CTELG00000000148.2	792.614	1.299	0.58379	2.22512	0.0260729	0.0538456
CTELG00000000149.1	657.689	3.45099	0.392427	8.79399	1.44346e-18	1.62804e-17
CTELG00000000152.1	4.74144	4.06862	1.90204	2.13908	0.0324294	0.0652361
CTELG00000000157.1	12.1047	5.43979	2.21024	2.46117	0.0138484	0.0304735
CTELG00000000158.1	15.1135	4.37982	1.69148	2.58934	0.00961598	0.0219243
CTELG00000000164.1	319.418	1.684	0.830161	2.02853	0.0425065	0.082806
CTELG00000000168.1	52.9935	0.964544	0.481383	2.0037	0.0451027	0.0872103
CTELG00000000169.1	249.391	1.97755	0.363406	5.44173	5.27664e-08	2.51934e-07
CTELG00000000176.1	37067.3	1.1789	0.150486	7.834	4.72603e-15	4.14721e-14
CTELG00000000179.1	576.977	1.64751	0.390961	4.21399	2.50898e-05	8.79517e-05
CTELG00000000181.1	2262.49	7.16525	0.254059	28.2031	5.36296e-175	1.09127e-171
CTELG00000000182.1	367.44	3.02791	0.4399	6.88318	5.85296e-12	4.01399e-11
CTELG00000000183.1	565.875	0.820127	0.245491	3.34076	0.000835487	0.00232999
CTELG00000000184.1	506.941	0.503471	0.229234	2.19632	0.0280689	0.0574601
CTELG00000000187.1	587.572	5.75054	0.548443	10.4852	1.01025e-25	1.757e-24
CTELG00000000188.1	1432.87	1.38991	0.284597	4.88376	1.0408e-06	4.32888e-06
CTELG00000000190.1	232.432	0.799892	0.204574	3.91005	9.22788e-05	0.000298914
CTELG00000000191.1	26.7331	7.62744	2.10414	3.62496	0.000289007	0.000867072
CTELG00000000191.2	433.17	1.37399	0.156461	8.78167	1.61064e-18	1.80893e-17
CTELG00000000192.1	6.22199	5.40919	2.12313	2.54775	0.0108421	0.0244316
CTELG00000000193.1	9.87985	5.26824	1.80227	2.92311	0.00346555	0.00865186
CTELG00000000194.1	200.949	1.1023	0.348713	3.16106	0.00157199	0.00417779
CTELG00000000196.1	24.2115	4.06711	1.371	2.96652	0.00301189	0.00760351
CTELG00000000198.1	1185.96	1.34912	0.159053	8.48224	2.20902e-17	2.29541e-16
CTELG00000000199.1	399.985	2.39026	0.267167	8.94668	3.66346e-19	4.29144e-18
CTELG00000000200.1	6225.68	1.58455	0.155185	10.2107	1.77563e-24	2.86888e-23
CTELG00000000201.1	552.412	7.17553	0.876288	8.18855	2.64399e-16	2.55263e-15
CTELG00000000206.1	501.28	4.66488	0.975391	4.78257	1.73066e-06	7.01594e-06
CTELG00000000216.1	16.1462	7.74888	1.80715	4.2879	1.8037e-05	6.44562e-05
CTELG00000000216.3	566.95	2.68577	0.531328	5.05482	4.308e-07	1.87144e-06
CTELG00000000220.1	347.761	6.48989	0.946619	6.85586	7.08855e-12	4.82596e-11
CTELG00000000222.1	103.183	3.97009	0.831699	4.77347	1.8108e-06	7.32281e-06
CTELG00000000223.1	211.399	3.57541	0.600232	5.95671	2.57361e-09	1.39082e-08
CTELG00000000233.1	390.471	4.01275	0.430556	9.31992	1.16423e-20	1.49825e-19
CTELG00000000235.1	583.558	3.7276	0.419857	8.87826	6.79147e-19	7.82841e-18
CTELG00000000239.1	1161.86	0.539724	0.186211	2.89846	0.00375002	0.00930966
CTELG00000000241.1	1515.84	5.8896	0.439043	13.4146	4.96365e-41	1.87858e-39
CTELG00000000244.1	575.838	4.52934	0.987458	4.58687	4.49932e-06	1.73551e-05
CTELG00000000245.1	1180.05	2.6038	0.333693	7.80297	6.04661e-15	5.26067e-14
CTELG00000000247.1	24.9593	3.43728	0.903017	3.80644	0.000140984	0.000444648
CTELG00000000248.1	208.669	8.08313	3.4085	2.37147	0.0177177	0.0381128
CTELG00000000250.1	39.1403	2.93214	1.03511	2.83267	0.00461605	0.0112489
CTELG00000000252.1	348.342	2.66807	0.63658	4.19125	2.7742e-05	9.67392e-05
CTELG00000000256.1	1631.72	1.69382	0.161496	10.4883	9.77698e-26	1.70295e-24
CTELG00000000257.1	56960.5	0.891597	0.168491	5.29165	1.21218e-07	5.60435e-07
CTELG00000000258.1	608.162	1.02666	0.161155	6.37062	1.88269e-10	1.13046e-09
CTELG00000000260.1	622.971	2.23979	0.193102	11.599	4.17146e-31	9.6845e-30
CTELG00000000261.1	1788.55	1.23125	0.317579	3.87698	0.000105763	0.000339478
CTELG00000000263.1	3161.52	1.03101	0.255177	4.04036	5.33697e-05	0.000178961
CTELG00000000264.1	4710.34	0.409682	0.198191	2.06711	0.0387237	0.0763527
CTELG00000000266.1	1583.74	2.12502	0.138159	15.381	2.19552e-53	1.36596e-51
CTELG00000000266.2	222.17	3.49107	1.27386	2.74054	0.00613388	0.014564
CTELG00000000275.1	200.332	3.123	0.435329	7.17389	7.28981e-13	5.3505e-12
CTELG00000000276.1	469.28	1.91922	0.321132	5.97642	2.28088e-09	1.2394e-08
CTELG00000000278.1	1561.84	0.699129	0.179577	3.89319	9.89336e-05	0.000319126
CTELG00000000280.1	25948.3	1.21307	0.432425	2.80528	0.00502735	0.0121766
CTELG00000000281.1	49.7893	2.04194	0.567746	3.59657	0.000322445	0.000960642
CTELG00000000282.1	1151.87	1.12962	0.405811	2.78361	0.00537571	0.0129334
CTELG00000000284.1	702.138	0.659417	0.256861	2.56721	0.010252	0.0232382
CTELG00000000284.2	8.77686	6.99588	2.91444	2.40042	0.0163763	0.0354987
CTELG00000000285.1	858.422	1.83733	0.161161	11.4006	4.15442e-30	9.20036e-29
CTELG00000000287.1	3873.83	1.13247	0.196837	5.75337	8.74828e-09	4.50194e-08
CTELG00000000288.2	1466.83	1.13369	0.214253	5.29137	1.21401e-07	5.61132e-07
CTELG00000000290.2	203.027	4.05089	1.51407	2.67551	0.00746162	0.0174001
CTELG00000000296.1	2209.31	1.11518	0.302166	3.69061	0.00022372	0.000683528
CTELG00000000297.1	69.1538	2.50815	0.633082	3.9618	7.43861e-05	0.000244574
CTELG00000000302.1	2877.87	4.66876	0.466663	10.0046	1.45514e-23	2.23717e-22
CTELG00000000309.1	400.694	2.45119	0.31998	7.66044	1.85292e-14	1.54784e-13
CTELG00000000311.1	367.51	1.53198	0.453001	3.38185	0.000719999	0.00202819
CTELG00000000313.1	165.457	2.039	1.00223	2.03445	0.0419058	0.0817924
CTELG00000000313.2	16.6837	2.85573	1.46236	1.95282	0.0508406	0.0968115
CTELG00000000317.1	214.326	2.0874	0.363367	5.74462	9.21281e-09	4.73184e-08
CTELG00000000320.1	918.09	1.12405	0.230205	4.88284	1.04571e-06	4.34776e-06
CTELG00000000325.1	533.191	1.52519	0.218734	6.97278	3.10729e-12	2.17851e-11
CTELG00000000325.2	536.029	1.44251	0.329065	4.38365	1.16709e-05	4.27669e-05
CTELG00000000332.1	1219.15	2.9206	0.195045	14.974	1.08574e-50	6.00929e-49
CTELG00000000335.1	34.6803	2.9624	1.08481	2.7308	0.00631809	0.0149665
CTELG00000000337.1	13.0424	3.37168	1.66166	2.02911	0.0424473	0.082714
CTELG00000000345.1	865.678	1.17849	0.223328	5.27694	1.31357e-07	6.04564e-07
CTELG00000000351.1	5794.2	1.08244	0.214095	5.0559	4.2836e-07	1.86153e-06
CTELG00000000352.1	113.756	2.28172	0.330455	6.90477	5.02855e-12	3.47132e-11
CTELG00000000354.1	3337.44	0.774797	0.199139	3.89073	9.99435e-05	0.000322174
CTELG00000000357.1	547.026	2.6886	0.63562	4.22989	2.33804e-05	8.22846e-05
CTELG00000000359.1	7.94341	5.98572	1.98402	3.01696	0.00255323	0.00653699
CTELG00000000368.1	23.3758	3.05436	1.41271	2.16205	0.0306141	0.0620388
CTELG00000000370.1	200.41	3.21059	0.799358	4.01646	5.90786e-05	0.000196978
CTELG00000000372.2	33.4475	1.80386	0.836586	2.15621	0.0310673	0.0628056
CTELG00000000373.1	865.131	3.57359	0.225204	15.8682	1.05171e-56	7.70777e-55
CTELG00000000376.1	224.79	1.60788	0.436881	3.68036	0.000232901	0.000709448
CTELG00000000377.1	4957.84	2.12563	0.177973	11.9435	7.01662e-33	1.79393e-31
CTELG00000000378.1	278.31	1.95715	0.72481	2.70023	0.00692925	0.0162782
CTELG00000000378.2	852.11	4.78377	1.42777	3.35051	0.000806618	0.00225588
CTELG00000000380.1	311.27	2.00467	0.272836	7.34754	2.0188e-13	1.55188e-12
CTELG00000000381.1	132.127	1.68276	0.506007	3.32557	0.000882384	0.00245267
CTELG00000000382.1	33.5841	1.65387	0.791431	2.08973	0.0366423	0.0727337
CTELG00000000384.1	93607.8	1.42648	0.244489	5.83452	5.39462e-09	2.83302e-08
CTELG00000000393.1	25.5389	2.11225	0.749674	2.81756	0.00483903	0.0117526
CTELG00000000394.1	286.775	0.732176	0.289366	2.53027	0.0113974	0.0255217
CTELG00000000396.1	205.129	2.72879	0.415418	6.56878	5.07283e-11	3.21155e-10
CTELG00000000397.1	3374.99	2.53257	0.176451	14.3528	1.02283e-46	4.83359e-45
CTELG00000000398.1	304.449	2.11997	0.561861	3.77311	0.000161225	0.000504668
CTELG00000000412.1	577.741	3.28282	0.434558	7.55439	4.20842e-14	3.42294e-13
CTELG00000000413.2	2214.38	1.15089	0.205932	5.5887	2.28772e-08	1.13069e-07
CTELG00000000414.1	888.705	2.54585	0.24299	10.4771	1.1001e-25	1.91038e-24
CTELG00000000418.1	1967.11	1.46948	0.31287	4.69677	2.64311e-06	1.04876e-05
CTELG00000000431.1	404.694	1.53384	0.209672	7.31545	2.56529e-13	1.95934e-12
CTELG00000000432.1	820.404	1.38057	0.170596	8.09263	5.83878e-16	5.48995e-15
CTELG00000000437.1	2643.86	0.766375	0.214534	3.57227	0.000353898	0.00104884
CTELG00000000438.1	559.085	1.13089	0.147213	7.68201	1.56614e-14	1.31367e-13
CTELG00000000442.1	200.226	1.62139	0.376083	4.31126	1.62329e-05	5.8268e-05
CTELG00000000443.1	855.351	1.88795	0.28259	6.68088	2.37514e-11	1.54583e-10
CTELG00000000443.2	1073.05	3.74659	0.392237	9.55184	1.27417e-21	1.74559e-20
CTELG00000000453.1	386.461	1.93859	0.629905	3.0776	0.00208678	0.00542938
CTELG00000000455.1	124.318	2.36116	0.419796	5.62454	1.86003e-08	9.27387e-08
CTELG00000000457.1	1143.85	2.9143	0.192293	15.1555	6.96325e-52	4.08952e-50
CTELG00000000460.1	82.4343	1.25243	0.470781	2.66032	0.00780658	0.0181275
CTELG00000000462.1	1557.72	1.23681	0.176429	7.01026	2.37882e-12	1.68313e-11
CTELG00000000463.1	347.895	1.39197	0.295444	4.71143	2.45979e-06	9.79611e-06
CTELG00000000468.1	6.97913	7.04495	2.25051	3.13038	0.00174579	0.00460504
CTELG00000037631.1	1565.59	3.44366	0.21082	16.3346	5.59643e-60	4.56584e-58
CTELG00000037672.1	4579.05	0.996846	0.258431	3.85731	0.000114644	0.000366082
CTELG00000000471.1	1062.63	1.05684	0.223778	4.7227	2.32729e-06	9.28983e-06
CTELG00000000476.1	1992.26	1.63091	0.219732	7.42228	1.1512e-13	9.03823e-13
CTELG00000000477.1	1828.13	0.563849	0.201117	2.80359	0.00505374	0.0122289
CTELG00000000479.1	3835.75	1.72503	0.176474	9.77497	1.44206e-22	2.09332e-21
CTELG00000000487.1	283.062	1.39469	0.321628	4.33635	1.44871e-05	5.23436e-05
CTELG00000000488.2	204.945	0.843719	0.351705	2.39894	0.0164425	0.0356289
CTELG00000000489.1	786.579	0.861382	0.160526	5.36601	8.04971e-08	3.77618e-07
CTELG00000000490.1	386.975	1.75143	0.36379	4.81441	1.47636e-06	6.02739e-06
CTELG00000000492.1	710.349	0.870544	0.413672	2.10443	0.0353406	0.0704735
CTELG00000000493.1	4319.77	1.80227	0.124294	14.5001	1.21061e-47	5.92324e-46
CTELG00000000496.1	344.441	1.23829	0.622971	1.98771	0.0468438	0.0901938
CTELG00000000497.1	6155.74	0.639377	0.201525	3.1727	0.00151029	0.00402838
CTELG00000000501.1	3.19637	4.79433	2.29799	2.08631	0.0369504	0.0732906
CTELG00000000503.1	21.4069	2.48593	0.83283	2.98492	0.0028365	0.00719779
CTELG00000000504.1	358.457	3.73098	0.409703	9.10654	8.50497e-20	1.03629e-18
CTELG00000000505.1	599.208	3.21327	0.4294	7.48317	7.25527e-14	5.78815e-13
CTELG00000000509.1	44.7275	2.17729	0.81523	2.67077	0.00756778	0.0176227
CTELG00000000510.1	33.8489	3.45752	0.918729	3.76338	0.000167634	0.00052331
CTELG00000000512.1	74.3346	3.75083	1.00371	3.73698	0.000186241	0.000576506
CTELG00000000518.1	1771.48	1.05515	0.178231	5.92012	3.21705e-09	1.72133e-08
CTELG00000000521.1	524.587	1.20044	0.241638	4.96793	6.76713e-07	2.87084e-06
CTELG00000000523.1	2678.29	0.697605	0.214585	3.25094	0.00115023	0.0031352
CTELG00000000528.1	56337.2	0.702422	0.200601	3.50158	0.000462501	0.00134467
CTELG00000000531.1	419.465	2.56674	0.618359	4.15089	3.31186e-05	0.000114301
CTELG00000000532.1	71.6042	2.95856	0.870216	3.3998	0.00067436	0.00191083
CTELG00000000533.1	2144.16	3.99746	0.419337	9.5328	1.531e-21	2.08999e-20
CTELG00000000539.1	1583.75	4.63264	0.297431	15.5755	1.06753e-54	7.02055e-53
CTELG00000000540.1	438.404	2.23948	0.440774	5.0808	3.75854e-07	1.64452e-06
CTELG00000000542.1	267.367	0.976382	0.25501	3.8288	0.00012877	0.000408287
CTELG00000000546.1	7.67877	4.1938	2.11895	1.97919	0.0477946	0.0917944
CTELG00000000547.1	7.20512	4.55762	2.04884	2.22448	0.0261159	0.0539152
CTELG00000000550.1	12.1021	6.87572	1.8433	3.73011	0.000191396	0.000591139
CTELG00000000551.1	777.054	2.71452	0.228946	11.8566	1.9894e-32	4.96518e-31
CTELG00000000556.1	3519.54	0.763724	0.121698	6.27559	3.48305e-10	2.03971e-09
CTELG00000000557.1	1688.21	2.77092	0.188418	14.7062	5.87887e-49	3.02622e-47
CTELG00000000564.1	745.786	4.75452	1.2413	3.83029	0.000127994	0.000406012
CTELG00000000564.3	667.038	4.36375	1.46981	2.96892	0.00298845	0.00754847
CTELG00000000576.1	47.2007	4.06267	1.34287	3.02537	0.00248329	0.00637256
CTELG00000000577.1	179.005	3.42769	0.62613	5.47441	4.38973e-08	2.11755e-07
CTELG00000000583.1	5767.28	3.89677	0.231798	16.8111	2.02515e-63	1.84353e-61
CTELG00000000584.1	1305.87	0.471714	0.215548	2.18844	0.0286377	0.0584726
CTELG00000000586.1	191.492	2.27668	0.26303	8.6556	4.9031e-18	5.33359e-17
CTELG00000000590.1	412.216	2.30887	0.250841	9.20452	3.43211e-20	4.2876e-19
CTELG00000000592.1	686.71	2.04488	0.420816	4.85933	1.17782e-06	4.86309e-06
CTELG00000000593.1	651.353	2.65051	0.225753	11.7407	7.87902e-32	1.89799e-30
CTELG00000000594.1	985.788	1.38433	0.23454	5.9023	3.58473e-09	1.9098e-08
CTELG00000000608.1	468.094	1.54908	0.274551	5.64226	1.67834e-08	8.40677e-08
CTELG00000000613.1	1041.71	5.4014	0.767296	7.03952	1.92906e-12	1.37192e-11
CTELG00000000614.1	2305.87	3.01923	0.499112	6.0492	1.45571e-09	8.06985e-09
CTELG00000000615.1	708.805	5.28473	0.313335	16.866	7.99737e-64	7.3772e-62
CTELG00000000618.1	902.674	0.475746	0.173646	2.73975	0.00614861	0.014596
CTELG00000000622.1	1936.52	1.37603	0.14766	9.31895	1.17503e-20	1.51159e-19
CTELG00000000624.1	1432.94	0.781015	0.175365	4.45365	8.44216e-06	3.14012e-05
CTELG00000000632.1	16.3981	5.94256	2.44132	2.43416	0.0149265	0.032628
CTELG00000000648.2	2226.49	1.04522	0.48241	2.16667	0.0302601	0.0614041
CTELG00000000649.1	374.973	2.33005	0.360664	6.46044	1.04401e-10	6.41465e-10
CTELG00000000650.1	5483.88	4.44785	0.15905	27.9651	4.32549e-172	8.31264e-169
CTELG00000000651.1	107.307	4.59991	0.743302	6.18849	6.07443e-10	3.4818e-09
CTELG00000000652.1	60.5601	2.13906	0.61082	3.50196	0.000461851	0.001343
CTELG00000000656.1	421.998	1.38098	0.405574	3.40499	0.000661657	0.00187668
CTELG00000000657.1	1070.93	0.976789	0.246994	3.9547	7.66304e-05	0.000251404
CTELG00000000659.1	23.2745	2.04306	0.687835	2.97027	0.00297534	0.00752032
CTELG00000000660.1	84.7532	2.01722	0.431127	4.67895	2.88346e-06	1.13773e-05
CTELG00000000661.1	155.496	2.74521	0.537617	5.10626	3.28606e-07	1.44546e-06
CTELG00000000662.1	117.594	3.01338	0.54133	5.56663	2.59718e-08	1.2778e-07
CTELG00000000663.1	499.163	8.52287	0.630668	13.514	1.29247e-41	5.01786e-40
CTELG00000000664.1	260.314	1.69262	0.724219	2.33717	0.0194305	0.0414077
CTELG00000000665.1	53.1098	8.51464	1.1477	7.41884	1.18147e-13	9.26535e-13
CTELG00000000666.1	507.857	2.41846	0.446824	5.41256	6.21294e-08	2.95096e-07
CTELG00000000669.1	1640.84	0.399014	0.108762	3.6687	0.000243783	0.000740446
CTELG00000000670.1	78.5113	9.20551	2.85466	3.22473	0.0012609	0.00340891
CTELG00000000671.1	205.669	1.6614	0.491686	3.37899	0.000727521	0.00204821
CTELG00000000671.2	220.499	2.9449	0.713676	4.12639	3.68508e-05	0.000126212
CTELG00000000675.1	6280.78	0.550807	0.163718	3.36437	0.000767188	0.00215253
CTELG00000000676.1	1099.71	1.08834	0.207352	5.24874	1.53145e-07	6.99627e-07
CTELG00000000679.1	1210.67	1.4175	0.171648	8.25818	1.47905e-16	1.46098e-15
CTELG00000000682.1	256.049	3.91862	0.506749	7.73286	1.0516e-14	8.95322e-14
CTELG00000000686.1	556.655	8.47576	0.763759	11.0974	1.29101e-28	2.62234e-27
CTELG00000000694.1	1665.51	1.07545	0.195356	5.50507	3.69025e-08	1.79162e-07
CTELG00000000699.1	143.179	5.53692	0.550223	10.063	8.04702e-24	1.25502e-22
CTELG00000000701.1	1067.21	2.14403	0.266061	8.05841	7.7291e-16	7.18144e-15
CTELG00000000702.1	353.572	2.36011	0.326267	7.23368	4.70073e-13	3.50146e-12
CTELG00000000704.2	1415.18	0.700375	0.17652	3.96767	7.25782e-05	0.000239039
CTELG00000000705.1	740.138	0.818019	0.277361	2.9493	0.00318497	0.00799814
CTELG00000000706.1	546.728	1.58585	0.245993	6.44674	1.14279e-10	6.99301e-10
CTELG00000000714.1	332.227	2.00098	0.459516	4.35454	1.33349e-05	4.84821e-05
CTELG00000000718.1	3260.39	1.61821	0.283174	5.71453	1.10007e-08	5.61179e-08
CTELG00000000719.1	591.018	2.06648	0.234827	8.8	1.36813e-18	1.54561e-17
CTELG00000000720.1	1921.85	1.43517	0.198786	7.2197	5.21034e-13	3.86441e-12
CTELG00000000722.1	1997.28	2.45358	0.972333	2.5234	0.0116227	0.0259875
CTELG00000000723.1	938.087	4.50969	0.751871	5.99796	1.99807e-09	1.09173e-08
CTELG00000000724.1	1945.96	3.06157	0.407407	7.51476	5.70161e-14	4.58461e-13
CTELG00000000725.1	500.34	3.50699	1.04768	3.34739	0.000815756	0.00227992
CTELG00000000726.1	457.868	7.00648	1.65382	4.23653	2.27e-05	8.00201e-05
CTELG00000000727.1	4079.99	3.15815	0.43101	7.32733	2.34787e-13	1.79725e-12
CTELG00000000729.1	177.722	4.27933	0.896251	4.7747	1.79975e-06	7.2815e-06
CTELG00000000737.1	101.002	1.09373	0.327628	3.33833	0.000842845	0.00234861
CTELG00000000738.1	955.468	1.07794	0.143474	7.51317	5.7712e-14	4.63949e-13
CTELG00000000740.1	161.992	5.56479	0.68019	8.18123	2.80964e-16	2.70426e-15
CTELG00000000741.1	2284.44	8.8391	0.641411	13.7807	3.32971e-43	1.37612e-41
CTELG00000000756.1	1564.26	2.59325	0.385175	6.73264	1.66611e-11	1.10051e-10
CTELG00000000765.1	841.346	1.24223	0.303967	4.08672	4.37521e-05	0.000148307
CTELG00000000771.1	164.696	4.03292	1.55067	2.60077	0.00930156	0.0212649
CTELG00000000774.1	1508.33	2.49255	0.424332	5.87404	4.25292e-09	2.25156e-08
CTELG00000000775.2	4631.05	0.340748	0.124572	2.73534	0.0062316	0.0147737
CTELG00000000780.1	548.861	0.828262	0.215937	3.83567	0.000125222	0.000397803
CTELG00000000796.1	1969.12	0.978395	0.178686	5.4755	4.36272e-08	2.10482e-07
CTELG00000000797.1	940.645	2.23058	0.184442	12.0937	1.14083e-33	3.04974e-32
CTELG00000000800.1	1476.06	1.36632	0.199352	6.85384	7.18948e-12	4.89082e-11
CTELG00000000802.1	258.946	2.22506	0.392141	5.67413	1.39399e-08	7.04261e-08
CTELG00000000803.1	5285.45	1.08364	0.134961	8.02925	9.80725e-16	9.06607e-15
CTELG00000000804.1	872.061	0.719931	0.250103	2.87854	0.0039952	0.00986101
CTELG00000000812.1	1721.28	0.777621	0.278072	2.79648	0.00516629	0.0124808
CTELG00000000812.2	44028.1	0.833152	0.202746	4.10934	3.96795e-05	0.000135124
CTELG00000000822.1	32190.5	0.780041	0.227773	3.42464	0.000615618	0.00175647
CTELG00000000823.1	973.758	1.38133	0.274402	5.03394	4.80493e-07	2.07713e-06
CTELG00000000825.1	39778.6	1.01405	0.189795	5.34288	9.14809e-08	4.27636e-07
CTELG00000000826.1	1120.61	0.469642	0.140452	3.3438	0.000826386	0.00230721
CTELG00000000827.1	9357.19	1.10143	0.120067	9.17349	4.5796e-20	5.66181e-19
CTELG00000000832.1	33.8629	3.75559	1.51217	2.48358	0.0130068	0.028803
CTELG00000000834.1	1346.47	3.84721	0.229629	16.754	5.29372e-63	4.74405e-61
CTELG00000000836.2	576.476	0.675475	0.318055	2.12377	0.0336898	0.0675122
CTELG00000000839.1	2068.33	1.39472	0.124382	11.2132	3.51315e-29	7.37868e-28
CTELG00000000841.1	4084.61	1.89897	0.259698	7.31222	2.62764e-13	2.00431e-12
CTELG00000000843.1	784.322	2.28282	0.370744	6.15739	7.39515e-10	4.20884e-09
CTELG00000000847.1	174.831	4.13448	0.794598	5.20323	1.95849e-07	8.82596e-07
CTELG00000000848.1	806.211	1.37591	0.270228	5.09166	3.54947e-07	1.55757e-06
CTELG00000000859.1	145.421	3.78204	0.992369	3.81112	0.000138337	0.00043674
CTELG00000000866.1	1359.49	0.930101	0.363092	2.56161	0.0104189	0.0235654
CTELG00000000869.1	77.413	0.998448	0.449205	2.2227	0.0262362	0.0541376
CTELG00000000872.1	3.1699	5.22663	2.22369	2.35043	0.0187518	0.0400779
CTELG00000000878.2	217.385	6.88656	1.77897	3.87108	0.000108352	0.000347209
CTELG00000000881.1	218.189	3.40304	0.666289	5.10746	3.26522e-07	1.43739e-06
CTELG00000000882.1	766.955	1.27068	0.131208	9.68446	3.51051e-22	4.96669e-21
CTELG00000000884.1	196.419	1.57889	0.274985	5.74174	9.37086e-09	4.80945e-08
CTELG00000000885.1	2474.82	0.620295	0.277144	2.23817	0.0252101	0.0522667
CTELG00000000888.1	407.074	4.14479	0.693013	5.98082	2.22021e-09	1.20871e-08
CTELG00000000890.1	452.668	1.84554	0.189227	9.75306	1.78988e-22	2.5852e-21
CTELG00000000896.1	741.43	2.7182	0.817059	3.32681	0.00087845	0.00244252
CTELG00000000900.1	66.4597	2.75484	0.788805	3.49243	0.000478654	0.00138929
CTELG00000000902.1	472.671	3.61951	0.406743	8.89876	5.64764e-19	6.54484e-18
CTELG00000000903.1	661.624	1.66532	0.236916	7.02916	2.07783e-12	1.47499e-11
CTELG00000000904.1	63.8908	2.96907	0.850291	3.49183	0.000479719	0.00139227
CTELG00000000905.1	17.8213	8.72984	1.89365	4.61007	4.02528e-06	1.56224e-05
CTELG00000000916.1	344.849	1.85936	0.291245	6.3842	1.72294e-10	1.03851e-09
CTELG00000000919.1	1933.37	0.535852	0.156959	3.41397	0.000640241	0.00182102
CTELG00000000921.1	183.997	3.88419	0.532571	7.29328	3.02489e-13	2.29316e-12
CTELG00000000923.1	73.0809	0.88608	0.433694	2.0431	0.0410429	0.0803574
CTELG00000000931.1	7.79486	7.56966	2.29514	3.29813	0.000973312	0.00268727
CTELG00000000946.1	923.47	2.38402	0.39347	6.05897	1.36999e-09	7.60439e-09
CTELG00000000951.1	143.574	2.19694	0.485435	4.52572	6.01905e-06	2.28527e-05
CTELG00000000955.1	2.97744	26.3801	7.9832	3.30445	0.000951644	0.00263144
CTELG00000000961.1	3949.37	0.736406	0.203968	3.61039	0.000305733	0.000913606
CTELG00000000963.1	577.933	1.75646	0.210031	8.36284	6.12269e-17	6.18744e-16
CTELG00000000966.1	509.078	0.846185	0.257308	3.28861	0.00100685	0.00277123
CTELG00000000967.1	3236.77	2.05454	0.355938	5.77219	7.82491e-09	4.03879e-08
CTELG00000000968.1	21.2881	6.88021	1.54235	4.46087	8.16288e-06	3.04311e-05
CTELG00000000973.1	127.456	1.76102	0.517047	3.40592	0.000659418	0.00187095
CTELG00000000977.1	68.4661	8.91525	1.1907	7.48739	7.02556e-14	5.61655e-13
CTELG00000000978.1	702.131	0.566032	0.156685	3.61255	0.000303196	0.000906887
CTELG00000000985.1	1464.75	2.68638	0.483788	5.5528	2.81132e-08	1.37922e-07
CTELG00000000986.1	20.6329	2.35202	0.948196	2.48052	0.013119	0.0290348
CTELG00000000990.1	89.3457	1.76227	0.484	3.64106	0.000271517	0.000818218
CTELG00000000992.1	39.806	4.33004	0.831019	5.21052	1.88311e-07	8.5029e-07
CTELG00000000999.1	1111.84	0.589565	0.157902	3.73375	0.000188652	0.000583237
CTELG00000001008.1	5843.34	0.721816	0.173055	4.17103	3.03223e-05	0.000105185
CTELG00000001009.1	17.499	2.16677	0.681445	3.17968	0.0014744	0.00394267
CTELG00000001010.1	4311.27	0.479853	0.16332	2.93811	0.00330223	0.00827339
CTELG00000001012.1	3440.5	0.548959	0.280517	1.95695	0.0503532	0.0960367
CTELG00000001013.1	18036.9	1.04545	0.359601	2.90724	0.00364628	0.00907164
CTELG00000001025.1	2289.38	1.50205	0.326924	4.5945	4.33791e-06	1.67662e-05
CTELG00000001028.1	70.9504	1.41922	0.726556	1.95335	0.0507779	0.0967241
CTELG00000001031.1	4916.84	0.65773	0.189636	3.46838	0.000523613	0.00151016
CTELG00000001032.1	945.741	1.18128	0.224229	5.26818	1.37786e-07	6.31969e-07
CTELG00000001036.1	2456.86	1.30809	0.272744	4.79603	1.61844e-06	6.57567e-06
CTELG00000001038.1	54.6943	1.72946	0.508381	3.40189	0.000669227	0.00189722
CTELG00000001041.1	1421.05	2.97697	0.218466	13.6267	2.77744e-42	1.10434e-40
CTELG00000001045.1	61.7209	2.01643	0.708835	2.8447	0.00444527	0.0108778
CTELG00000001046.1	49.7146	2.17031	0.346818	6.25778	3.90484e-10	2.27478e-09
CTELG00000001049.1	8.15652	2.6551	1.08559	2.44577	0.0144545	0.0316783
CTELG00000001059.1	1259.53	1.23592	0.163316	7.56767	3.79975e-14	3.10662e-13
CTELG00000001060.1	1184.69	0.690015	0.305419	2.25924	0.0238686	0.0497658
CTELG00000001061.1	2086.32	0.954012	0.234524	4.06786	4.74465e-05	0.000160046
CTELG00000001062.1	37401.4	0.953785	0.178209	5.35206	8.69586e-08	4.07101e-07
CTELG00000001064.1	452.441	4.01874	0.48583	8.27191	1.31833e-16	1.30745e-15
CTELG00000001064.3	3620.57	1.29037	0.216155	5.96963	2.37787e-09	1.28987e-08
CTELG00000001065.1	348.275	1.44982	0.515776	2.81095	0.00493962	0.0119809
CTELG00000001066.1	143.833	8.98007	1.50251	5.97673	2.27668e-09	1.23731e-08
CTELG00000001067.1	181.362	1.16239	0.461802	2.51708	0.0118332	0.0264206
CTELG00000001068.1	42.5042	2.99136	0.990434	3.02025	0.00252565	0.00647262
CTELG00000001070.1	723.395	1.60167	0.268891	5.95658	2.57579e-09	1.39178e-08
CTELG00000001073.1	25.8043	1.44993	0.61738	2.34852	0.0188481	0.0402642
CTELG00000001074.1	182.834	8.04953	1.01645	7.91924	2.38962e-15	2.1465e-14
CTELG00000001075.1	141.145	2.0944	0.896157	2.33709	0.0194344	0.0414115
CTELG00000001076.1	56.8049	3.3571	1.66774	2.01296	0.0441192	0.085543
CTELG00000001078.3	1520.28	5.37733	0.790128	6.80565	1.00595e-11	6.76476e-11
CTELG00000001079.1	312.753	0.958898	0.273427	3.50697	0.000453246	0.00131975
CTELG00000001082.1	3118.41	1.17048	0.162717	7.19336	6.3218e-13	4.65806e-12
CTELG00000001083.1	994.492	3.05636	0.565742	5.4024	6.57555e-08	3.11393e-07
CTELG00000001087.1	1281.67	3.32674	0.385465	8.63045	6.11112e-18	6.5917e-17
CTELG00000001088.1	2985.72	1.22573	0.214822	5.70578	1.15813e-08	5.89755e-08
CTELG00000001089.1	677.769	3.27594	0.247778	13.2213	6.61217e-40	2.37024e-38
CTELG00000001093.1	171.89	4.49289	0.512947	8.75896	1.97052e-18	2.19742e-17
CTELG00000001094.1	42.4746	1.57982	0.687841	2.29677	0.0216317	0.0456047
CTELG00000001098.1	414.417	1.32889	0.479647	2.77055	0.00559613	0.0134022
CTELG00000001101.2	42.266	3.14957	1.43582	2.19357	0.0282661	0.0578124
CTELG00000001108.1	579.087	0.847517	0.279743	3.02963	0.00244854	0.00628805
CTELG00000001112.1	1326.47	0.594402	0.0835768	7.11204	1.14338e-12	8.26408e-12
CTELG00000001122.1	383.616	1.64303	0.132914	12.3617	4.21397e-35	1.20371e-33
CTELG00000001125.1	265.755	1.15562	0.211225	5.47104	4.47409e-08	2.15524e-07
CTELG00000001135.1	172.702	1.49735	0.487581	3.07097	0.00213363	0.0055427
CTELG00000001137.1	489.352	2.43024	0.283717	8.56575	1.07374e-17	1.139e-16
CTELG00000001140.1	10.1627	5.2395	2.48268	2.11042	0.0348219	0.0695553
CTELG00000001142.1	287.335	4.00385	0.498925	8.02495	1.01564e-15	9.38127e-15
CTELG00000001143.1	1371.98	0.63411	0.157424	4.02805	5.62412e-05	0.000188043
CTELG00000001144.1	697.685	1.33497	0.313337	4.26049	2.03984e-05	7.23565e-05
CTELG00000001146.1	1139.06	2.40861	1.00881	2.38757	0.0169601	0.0366517
CTELG00000001146.2	526.322	27.238	8.28866	3.28618	0.00101557	0.00279346
CTELG00000001146.3	724.109	1.14215	0.47855	2.3867	0.0170004	0.0367343
CTELG00000001151.1	959.07	2.12613	0.207361	10.2533	1.14366e-24	1.87406e-23
CTELG00000001152.1	201.289	1.32255	0.420009	3.14886	0.00163908	0.00434542
CTELG00000001153.1	132.708	1.30233	0.587591	2.21639	0.0266645	0.054933
CTELG00000001154.1	18.243	2.36504	0.774736	3.05271	0.00226784	0.0058649
CTELG00000001162.1	1895.83	0.608915	0.30125	2.02129	0.0432495	0.0840593
CTELG00000001166.1	228.779	3.3602	0.458479	7.32902	2.31848e-13	1.77632e-12
CTELG00000001172.1	22.3683	4.24296	2.18127	1.94518	0.0517538	0.0983663
CTELG00000001174.1	524.805	4.63561	0.579777	7.9955	1.2905e-15	1.18286e-14
CTELG00000001179.2	1237.34	1.02854	0.263478	3.90368	9.47395e-05	0.000306398
CTELG00000001180.1	1244.27	1.80586	0.288975	6.2492	4.12567e-10	2.39898e-09
CTELG00000001181.1	1106.47	0.592818	0.188604	3.1432	0.00167113	0.00442498
CTELG00000001182.1	198.253	2.02414	0.404996	4.99791	5.79553e-07	2.47749e-06
CTELG00000001183.1	832.717	1.30602	0.222089	5.8806	4.08771e-09	2.16774e-08
CTELG00000001184.1	689.441	1.15724	0.145445	7.95651	1.76967e-15	1.60546e-14
CTELG00000001185.1	185.819	2.15129	0.620083	3.46936	0.000521704	0.00150528
CTELG00000001187.2	1254.15	1.08169	0.340726	3.17467	0.00150006	0.00400386
CTELG00000001188.1	6022.45	0.790493	0.179861	4.39501	1.10768e-05	4.07149e-05
CTELG00000001190.1	170.468	1.71494	0.77018	2.22667	0.0259694	0.0536575
CTELG00000001198.1	195.186	1.57687	0.284554	5.54155	2.99806e-08	1.46834e-07
CTELG00000001205.1	85.4952	0.852729	0.398484	2.13993	0.0323603	0.065112
CTELG00000001208.1	468.528	1.29636	0.367875	3.52391	0.000425221	0.00124275
CTELG00000001210.1	168.953	4.44168	0.3437	12.9231	3.33296e-38	1.10541e-36
CTELG00000001213.1	305.928	7.7555	0.883313	8.78002	1.63449e-18	1.83453e-17
CTELG00000001216.1	461.628	0.841341	0.235033	3.57968	0.000344017	0.00102122
CTELG00000001221.2	465.418	1.5187	0.412391	3.68267	0.000230808	0.000703322
CTELG00000001227.1	4498.27	1.05537	0.199966	5.27775	1.30781e-07	6.02235e-07
CTELG00000001231.1	2238.79	1.56349	0.284415	5.49721	3.85841e-08	1.8688e-07
CTELG00000001232.1	1085.64	0.640692	0.15941	4.01914	5.84111e-05	0.000194903
CTELG00000001239.1	1260.4	2.65415	0.420241	6.31577	2.6882e-10	1.59285e-09
CTELG00000001244.1	68.0119	2.462	0.925561	2.66001	0.00781379	0.0181418
CTELG00000001246.1	210.402	4.67163	0.773427	6.04018	1.53945e-09	8.50953e-09
CTELG00000001247.1	3149.31	0.571309	0.134201	4.25713	2.07069e-05	7.33531e-05
CTELG00000001250.1	957.47	0.658015	0.176231	3.73383	0.000188589	0.000583119
CTELG00000001251.1	341.072	2.70557	0.229698	11.7788	5.01936e-32	1.2262e-30
CTELG00000001252.2	425.55	1.3825	0.369729	3.73924	0.00018458	0.000571826
CTELG00000001254.2	140.617	10.3706	4.64822	2.23109	0.0256752	0.0531194
CTELG00000001255.2	875.214	5.14881	2.36484	2.17723	0.0294631	0.0599911
CTELG00000001256.1	784.519	1.0978	0.267745	4.10018	4.12833e-05	0.000140379
CTELG00000001257.1	19.6451	8.84644	2.22256	3.9803	6.88281e-05	0.000227381
CTELG00000001257.2	678.232	0.683114	0.314526	2.17189	0.0298643	0.0606865
CTELG00000001257.3	35.7744	10.0194	2.68175	3.73613	0.000186874	0.00057831
CTELG00000001260.1	2038.86	2.7728	0.551489	5.02784	4.96036e-07	2.13978e-06
CTELG00000001261.1	6447.97	5.04439	0.492188	10.2489	1.19687e-24	1.95663e-23
CTELG00000001268.1	974.747	1.21632	0.302905	4.01551	5.93185e-05	0.000197721
CTELG00000001271.1	811.814	2.3833	0.398096	5.98675	2.1408e-09	1.16676e-08
CTELG00000001271.2	2700.96	1.19774	0.137894	8.68596	3.75563e-18	4.11252e-17
CTELG00000001278.1	653.566	2.35519	0.183967	12.8023	1.59196e-37	5.13224e-36
CTELG00000001284.1	571.542	0.903927	0.27455	3.29239	0.000993389	0.00273811
CTELG00000001287.1	12.967	5.47818	1.30406	4.20086	2.65907e-05	9.29211e-05
CTELG00000001290.1	714.352	2.03796	0.244891	8.32192	8.65493e-17	8.67047e-16
CTELG00000001291.1	122.321	4.53216	0.838431	5.40552	6.46212e-08	3.06468e-07
CTELG00000001292.1	1058.65	4.72685	0.430994	10.9673	5.48756e-28	1.08224e-26
CTELG00000001294.1	14.0014	3.795	1.31925	2.87664	0.0040194	0.00991436
CTELG00000001295.1	362.554	2.59696	0.326291	7.95905	1.73364e-15	1.57526e-14
CTELG00000001298.1	1203.2	2.24239	0.421017	5.32614	1.00323e-07	4.67454e-07
CTELG00000001300.1	559.986	1.03538	0.217345	4.76375	1.90025e-06	7.66301e-06
CTELG00000001310.1	200.649	4.96634	0.696708	7.1283	1.01614e-12	7.37679e-12
CTELG00000001310.2	4797.55	5.64689	0.265838	21.2419	3.92017e-100	1.13955e-97
CTELG00000001312.1	452.884	2.40947	0.430415	5.59802	2.16814e-08	1.07373e-07
CTELG00000001314.1	1670.42	2.83333	0.303499	9.33552	1.00496e-20	1.30201e-19
CTELG00000001315.1	455.768	0.626331	0.164996	3.79603	0.000147029	0.000462619
CTELG00000001316.1	27.4458	2.53726	0.994008	2.55256	0.0106935	0.0241234
CTELG00000001319.1	438.2	5.44827	0.714797	7.62212	2.49545e-14	2.06316e-13
CTELG00000001319.2	38.5979	4.31934	1.4961	2.88707	0.00388849	0.0096251
CTELG00000001321.1	125.718	5.13129	0.78638	6.5252	6.79122e-11	4.2566e-10
CTELG00000001324.1	23.9036	2.69204	0.763617	3.52538	0.000422878	0.00123612
CTELG00000001325.1	1986.39	4.49994	0.422505	10.6506	1.73174e-26	3.13636e-25
CTELG00000001335.1	53.1626	3.63853	1.07508	3.38443	0.000713265	0.00201102
CTELG00000001344.1	5621.27	1.59095	0.132535	12.004	3.38373e-33	8.76122e-32
CTELG00000001345.1	544.277	1.21798	0.217971	5.58782	2.29936e-08	1.13628e-07
CTELG00000001346.1	297.246	1.71756	0.500596	3.43104	0.000601275	0.00171824
CTELG00000001350.1	141.643	3.5471	1.39544	2.54192	0.0110246	0.0247965
CTELG00000001350.3	54.0363	5.53375	1.52528	3.62802	0.000285608	0.000857692
CTELG00000001352.1	590.573	2.61545	0.363217	7.2008	5.98592e-13	4.42447e-12
CTELG00000001353.1	642.341	1.40091	0.243118	5.76226	8.29945e-09	4.27606e-08
CTELG00000001355.1	1783.23	0.850983	0.169556	5.01889	5.19703e-07	2.23435e-06
CTELG00000001358.1	110.082	1.84203	0.590654	3.11862	0.001817	0.00477648
CTELG00000001362.1	50.8679	1.69228	0.702687	2.40829	0.0160273	0.0348033
CTELG00000001363.1	201.389	1.51465	0.313071	4.83803	1.31135e-06	5.38234e-06
CTELG00000001364.1	394.18	2.09749	0.265809	7.89098	2.9983e-15	2.67243e-14
CTELG00000001367.1	102.429	3.7714	0.915871	4.11783	3.82458e-05	0.000130615
CTELG00000001367.2	1271.78	0.896586	0.1396	6.42254	1.34015e-10	8.14163e-10
CTELG00000001368.1	1197.49	3.29598	0.340723	9.6735	3.90768e-22	5.51507e-21
CTELG00000001370.1	2.35968	29.6645	6.24342	4.75132	2.02091e-06	8.12497e-06
CTELG00000001371.1	404.345	0.570475	0.243111	2.34656	0.0189475	0.0404537
CTELG00000001374.1	198.714	3.19168	0.67885	4.7016	2.58136e-06	1.02555e-05
CTELG00000001375.1	194.115	0.657967	0.259567	2.53487	0.011249	0.0252352
CTELG00000001376.1	1838.57	4.73582	0.46345	10.2186	1.63677e-24	2.65693e-23
CTELG00000001378.1	16.2346	6.22426	1.70532	3.64991	0.000262337	0.000792418
CTELG00000001387.1	733.548	0.7701	0.17583	4.37979	1.18795e-05	4.34761e-05
CTELG00000001389.1	292.374	1.78275	0.283411	6.29034	3.16779e-10	1.86298e-09
CTELG00000001390.1	851.891	0.789348	0.201238	3.92246	8.76502e-05	0.000284882
CTELG00000001391.1	690.11	2.66031	0.198435	13.4065	5.54276e-41	2.0909e-39
CTELG00000001397.1	494.212	3.87359	0.424405	9.1271	7.03603e-20	8.60949e-19
CTELG00000001405.1	3.65329	4.97127	2.5584	1.94312	0.0520022	0.098768
CTELG00000001409.3	430.917	2.48342	1.00634	2.46778	0.0135954	0.0299625
CTELG00000001410.1	3564.82	1.93131	0.150471	12.8351	1.0425e-37	3.37979e-36
CTELG00000001414.1	456.923	1.48089	0.266753	5.55153	2.83175e-08	1.38886e-07
CTELG00000001424.1	3173.29	2.05665	0.186866	11.006	3.57371e-28	7.11287e-27
CTELG00000001425.1	295.777	1.12685	0.305939	3.68324	0.000230287	0.000701918
CTELG00000001428.1	3879.99	6.18954	0.229633	26.9541	5.11269e-160	7.36909e-157
CTELG00000001428.2	256.694	4.25657	1.60418	2.65342	0.00796799	0.0184676
CTELG00000001429.1	142.799	9.22061	1.69883	5.42761	5.71134e-08	2.71793e-07
CTELG00000001433.1	965.397	1.62181	0.169742	9.55453	1.24145e-21	1.70144e-20
CTELG00000001438.1	5111.26	0.810108	0.187737	4.31512	1.59516e-05	5.73238e-05
CTELG00000001439.1	3579.16	1.13639	0.151063	7.52261	5.36944e-14	4.33263e-13
CTELG00000001441.1	209.635	1.05786	0.406069	2.60513	0.00918387	0.0210246
CTELG00000001442.1	407.158	2.37052	0.467806	5.06731	4.03486e-07	1.75896e-06
CTELG00000001451.1	2631.76	1.69572	0.206383	8.21637	2.09747e-16	2.04555e-15
CTELG00000001454.1	283.239	2.13898	0.365791	5.84754	4.98885e-09	2.6279e-08
CTELG00000001455.1	683.393	5.45799	1.56005	3.49861	0.000467689	0.00135895
CTELG00000001455.2	1931.23	2.36817	0.267156	8.8644	7.69205e-19	8.83118e-18
CTELG00000001465.1	1841.94	1.07459	0.174303	6.16506	7.0457e-10	4.01987e-09
CTELG00000001470.1	644.851	1.31682	0.207594	6.34324	2.24977e-10	1.34087e-09
CTELG00000001472.3	1295.24	1.72033	0.171585	10.0261	1.17058e-23	1.81014e-22
CTELG00000001473.1	1490.77	3.02917	0.392845	7.71085	1.24986e-14	1.0571e-13
CTELG00000001479.1	302.396	1.97488	0.460465	4.28888	1.79573e-05	6.41781e-05
CTELG00000001480.1	945.136	0.446047	0.144817	3.08008	0.00206947	0.00538735
CTELG00000001482.1	591.835	0.899787	0.159545	5.6397	1.70348e-08	8.52899e-08
CTELG00000001484.1	12088.2	1.05334	0.232994	4.52089	6.15816e-06	2.33373e-05
CTELG00000001485.1	1133.98	0.401235	0.116395	3.44717	0.000566483	0.00162594
CTELG00000001487.1	780.143	1.71435	0.270922	6.32782	2.48649e-10	1.47763e-09
CTELG00000001493.1	388.253	2.36241	0.211488	11.1704	5.68948e-29	1.18276e-27
CTELG00000001494.1	289.654	0.974055	0.224723	4.33448	1.46107e-05	5.27405e-05
CTELG00000001495.1	54.5321	1.96788	0.800879	2.45716	0.0140042	0.030787
CTELG00000001496.1	1154.74	2.85267	0.326981	8.72424	2.67967e-18	2.96815e-17
CTELG00000001501.2	922.928	1.45315	0.193999	7.4905	6.86107e-14	5.49013e-13
CTELG00000001511.1	21.3924	1.95266	0.652007	2.99484	0.00274588	0.00698448
CTELG00000001513.1	823.713	1.53586	0.152765	10.0537	8.84679e-24	1.37664e-22
CTELG00000001514.1	3270.27	1.55105	0.320083	4.84576	1.26127e-06	5.18602e-06
CTELG00000001518.1	57.407	0.798379	0.373258	2.13895	0.03244	0.0652496
CTELG00000001524.1	1966.29	2.87164	0.371773	7.72417	1.12583e-14	9.55931e-14
CTELG00000001536.1	687.575	2.6641	0.775734	3.4343	0.000594089	0.00169925
CTELG00000001538.1	800.331	2.38406	0.255008	9.34898	8.85002e-21	1.15264e-19
CTELG00000001541.1	102.55	6.82145	1.21112	5.63235	1.77775e-08	8.87514e-08
CTELG00000001542.1	155.279	7.87202	1.26872	6.20467	5.48112e-10	3.15217e-09
CTELG00000001545.1	10914.5	0.812486	0.219683	3.69845	0.000216924	0.000664056
CTELG00000001546.2	473.06	2.43983	0.3376	7.227	4.93777e-13	3.66854e-12
CTELG00000001548.1	1325.77	2.38835	0.190909	12.5104	6.5512e-36	1.95868e-34
CTELG00000001551.1	2015.49	2.71646	0.225075	12.0691	1.5373e-33	4.08434e-32
CTELG00000001554.1	1150.06	1.47601	0.233539	6.32018	2.61259e-10	1.5499e-09
CTELG00000001557.1	1794.02	1.12134	0.170495	6.57698	4.80098e-11	3.04837e-10
CTELG00000001559.1	1239.37	1.62377	0.173959	9.33421	1.0175e-20	1.31726e-19
CTELG00000001561.1	1230.21	1.50459	0.184462	8.15662	3.44539e-16	3.2969e-15
CTELG00000001561.2	257.154	2.93305	0.916613	3.19988	0.00137487	0.00369538
CTELG00000001562.1	162.064	1.56145	0.422821	3.69294	0.000221674	0.000677757
CTELG00000001563.1	869.303	0.924729	0.345863	2.67368	0.00750236	0.0174844
CTELG00000001563.3	244.984	3.44658	1.33143	2.58863	0.00963595	0.021967
CTELG00000001568.2	4228.69	0.687833	0.234185	2.93714	0.00331253	0.0082968
CTELG00000001582.1	734.823	3.1764	0.507029	6.26473	3.73481e-10	2.18087e-09
CTELG00000001583.1	897.199	4.48675	0.337812	13.2818	2.95198e-40	1.07944e-38
CTELG00000001584.1	160.341	5.37958	1.69421	3.17528	0.00149693	0.00399706
CTELG00000001586.1	1213.26	0.866261	0.381314	2.27178	0.0230997	0.048314
CTELG00000001590.1	385.119	0.618084	0.249608	2.47622	0.0132783	0.0293421
CTELG00000001605.1	2885.36	1.12564	0.169417	6.64417	3.04923e-11	1.96826e-10
CTELG00000001607.1	316.385	3.47393	0.690109	5.03388	4.80643e-07	2.07752e-06
CTELG00000001609.1	143.828	0.823525	0.402007	2.04853	0.0405077	0.079476
CTELG00000001610.1	6430.24	0.57075	0.126058	4.52767	5.96373e-06	2.26526e-05
CTELG00000001611.1	3923.76	0.534995	0.135527	3.94751	7.89669e-05	0.000258505
CTELG00000001615.1	2107.4	1.74458	0.175381	9.94739	2.58874e-23	3.92074e-22
CTELG00000001633.1	2261.65	1.91039	0.287291	6.64966	2.93766e-11	1.89801e-10
CTELG00000001634.1	463.424	3.98717	0.251947	15.8255	2.07619e-56	1.5025e-54
CTELG00000001637.1	1587.08	0.49449	0.222934	2.21809	0.0265484	0.0547133
CTELG00000001641.1	1634.38	0.607658	0.305129	1.99148	0.046428	0.0894639
CTELG00000001642.1	734.322	0.712214	0.192232	3.70498	0.000211409	0.000648379
CTELG00000001643.1	490.99	1.20022	0.212107	5.65855	1.52657e-08	7.68103e-08
CTELG00000001648.1	3535.46	0.50495	0.191097	2.64237	0.0082328	0.0190265
CTELG00000001652.1	182.715	4.20968	1.15789	3.63563	0.000277301	0.000834412
CTELG00000001654.1	813.525	2.46217	0.331899	7.41843	1.18513e-13	9.2919e-13
CTELG00000001659.1	298.457	0.90564	0.353101	2.56482	0.010323	0.0233731
CTELG00000001662.1	2256.6	3.21837	0.144519	22.2696	7.2925e-110	2.83441e-107
CTELG00000001668.1	467.568	1.70126	0.226194	7.52126	5.42525e-14	4.37562e-13
CTELG00000001672.1	760.027	1.39476	0.249352	5.59353	2.22494e-08	1.10092e-07
CTELG00000001673.1	395.065	0.869175	0.369956	2.3494	0.0188037	0.0401841
CTELG00000001675.1	633.171	1.22676	0.201678	6.08278	1.18117e-09	6.59337e-09
CTELG00000001676.1	530.269	1.78388	0.277587	6.42637	1.30685e-10	7.9477e-10
CTELG00000001679.1	457.363	1.86997	0.561742	3.32887	0.000871979	0.0024255
CTELG00000001684.1	157.712	2.32633	1.04201	2.23254	0.0255796	0.0529311
CTELG00000001685.1	98.2619	2.14772	0.683891	3.14044	0.00168693	0.00446132
CTELG00000001702.1	746.357	4.72788	0.471227	10.0331	1.08993e-23	1.68693e-22
CTELG00000001704.1	304.091	2.17204	0.340498	6.379	1.78243e-10	1.07287e-09
CTELG00000001710.1	1380	6.53935	0.502743	13.0073	1.11166e-38	3.79237e-37
CTELG00000001711.1	563.874	4.1031	0.306552	13.3847	7.43178e-41	2.78829e-39
CTELG00000001712.1	8.51192	4.12955	1.69131	2.44163	0.0146211	0.032007
CTELG00000001716.1	627.184	1.76956	0.240228	7.36619	1.75579e-13	1.35754e-12
CTELG00000001719.1	2627.67	2.01117	0.32829	6.12621	8.99987e-10	5.07124e-09
CTELG00000001724.1	2527.34	1.6987	0.260008	6.53324	6.43601e-11	4.04055e-10
CTELG00000001725.1	324.517	3.86477	0.43037	8.98011	2.70498e-19	3.19353e-18
CTELG00000001730.1	734.684	2.39939	0.544541	4.40627	1.05168e-05	3.87307e-05
CTELG00000001730.2	1184.34	3.32382	0.239698	13.8667	1.00811e-43	4.22186e-42
CTELG00000001733.1	489.013	1.94129	0.377508	5.1424	2.71254e-07	1.20359e-06
CTELG00000001738.3	1342.2	1.52383	0.554162	2.74979	0.00596336	0.0141942
CTELG00000001749.2	71.8397	11.9285	3.70248	3.22176	0.00127408	0.00344185
CTELG00000001758.1	57.4007	1.57825	0.369907	4.26662	1.98458e-05	7.05192e-05
CTELG00000001760.1	342.362	3.98247	0.828927	4.80437	1.5524e-06	6.3259e-06
CTELG00000001766.1	50.5794	1.94953	0.593059	3.28725	0.00101171	0.00278396
CTELG00000001767.1	28.3385	3.37183	1.04807	3.21719	0.00129455	0.00349306
CTELG00000001771.2	18.7191	6.9974	2.06427	3.38977	0.00069951	0.00197659
CTELG00000001771.3	174.197	3.57693	1.72932	2.0684	0.0386026	0.0761573
CTELG00000001788.1	73.034	4.47817	1.79551	2.49409	0.0126279	0.0280448
CTELG00000001792.1	2116.85	0.726868	0.167038	4.35152	1.35199e-05	4.90902e-05
CTELG00000001799.1	490.37	2.1016	0.278831	7.53716	4.80306e-14	3.88922e-13
CTELG00000001802.1	1253.96	1.3148	0.220501	5.96279	2.47972e-09	1.34176e-08
CTELG00000001803.1	3435.86	0.766036	0.200084	3.82857	0.000128891	0.000408596
CTELG00000001806.1	140.41	1.67422	0.34788	4.81264	1.48946e-06	6.07733e-06
CTELG00000001809.1	81213.5	0.961253	0.240839	3.99126	6.57222e-05	0.000217785
CTELG00000001810.1	31.3784	1.49268	0.731416	2.04081	0.0412692	0.0807047
CTELG00000001813.1	141.27	1.14757	0.46764	2.45395	0.0141297	0.0310333
CTELG00000001814.1	738.93	2.7765	0.286187	9.70171	2.96487e-22	4.22234e-21
CTELG00000001817.1	2675.29	3.26758	0.319772	10.2184	1.63953e-24	2.65895e-23
CTELG00000001823.1	581.945	10.2075	1.48766	6.86143	6.81766e-12	4.64886e-11
CTELG00000001823.2	192.382	5.38342	1.04537	5.14979	2.60785e-07	1.16027e-06
CTELG00000001836.1	144.012	5.2915	1.7668	2.99496	0.00274477	0.00698244
CTELG00000001837.1	1397.8	8.27338	1.48504	5.57117	2.53039e-08	1.24653e-07
CTELG00000001841.1	150.173	1.62626	0.571923	2.8435	0.0044621	0.0109145
CTELG00000001859.1	116.607	2.8056	0.937364	2.99308	0.0027618	0.00702009
CTELG00000001860.1	48.0889	2.92356	0.85755	3.4092	0.00065153	0.00185024
CTELG00000001867.1	1138.6	1.41052	0.25577	5.5148	3.49186e-08	1.69888e-07
CTELG00000001867.2	70.1465	2.90882	0.689632	4.21793	2.46556e-05	8.64909e-05
CTELG00000001869.1	386.273	2.22787	0.711596	3.13081	0.00174323	0.00459961
CTELG00000001871.1	1146.33	2.89539	0.436317	6.63598	3.22361e-11	2.0754e-10
CTELG00000001873.1	926.769	0.780707	0.1771	4.40828	1.04195e-05	3.84009e-05
CTELG00000001875.1	826.748	3.10996	0.280881	11.0722	1.71162e-28	3.45642e-27
CTELG00000001878.1	2608.78	1.19479	0.263213	4.53923	5.64603e-06	2.15167e-05
CTELG00000001879.1	72.4143	2.57934	0.614822	4.19526	2.72565e-05	9.51226e-05
CTELG00000001884.1	3822.59	0.476879	0.13584	3.5106	0.000447097	0.00130317
CTELG00000001885.1	645.647	1.15802	0.277163	4.17811	2.9394e-05	0.000102181
CTELG00000001888.1	448.019	5.58444	0.713439	7.82751	4.97639e-15	4.35475e-14
CTELG00000001897.2	10.5891	30.0119	4.72123	6.35679	2.06012e-10	1.23272e-09
CTELG00000001898.1	21.9269	19.1159	3.54881	5.38657	7.18134e-08	3.38766e-07
CTELG00000001898.2	1176.92	0.392982	0.135097	2.9089	0.00362708	0.00902777
CTELG00000001900.1	12.6261	5.76268	2.58559	2.22877	0.0258294	0.0533841
CTELG00000001904.1	1628.55	3.26826	0.448687	7.28404	3.23961e-13	2.44843e-12
CTELG00000001906.1	316.564	4.52242	1.1587	3.90302	9.49991e-05	0.000307151
CTELG00000001912.1	592.966	1.56767	0.247748	6.32765	2.48916e-10	1.47896e-09
CTELG00000001913.1	40.2995	2.65257	0.621381	4.26883	1.96504e-05	6.98608e-05
CTELG00000001914.1	1306.44	0.580808	0.237564	2.44484	0.0144915	0.0317534
CTELG00000001927.1	807.1	2.0586	0.470173	4.37839	1.19561e-05	4.37473e-05
CTELG00000001932.1	127.853	1.85407	0.405349	4.57402	4.78463e-06	1.8392e-05
CTELG00000001936.1	487.532	2.92092	0.447021	6.53419	6.39558e-11	4.01736e-10
CTELG00000001937.1	8.59271	4.73588	1.68334	2.81338	0.00490234	0.011898
CTELG00000001938.1	641.343	6.05047	0.43135	14.0268	1.06847e-44	4.71435e-43
CTELG00000001948.1	461.989	1.38368	0.224552	6.16195	7.18527e-10	4.09612e-09
CTELG00000001951.1	103.094	1.23424	0.31869	3.87284	0.000107573	0.000344937
CTELG00000001953.1	52.5259	1.27211	0.42663	2.98177	0.00286592	0.00726177
CTELG00000001955.1	23.8991	7.5601	1.74991	4.32027	1.55842e-05	5.60441e-05
CTELG00000001960.1	3168.62	1.85656	0.328905	5.64468	1.65486e-08	8.29758e-08
CTELG00000001961.1	57.6689	1.84402	0.896357	2.05724	0.039663	0.0779603
CTELG00000001965.2	901.049	0.4056	0.137107	2.95827	0.0030937	0.00779255
CTELG00000001968.1	2520.39	1.28365	0.199711	6.42753	1.29691e-10	7.89278e-10
CTELG00000001977.1	4014.61	1.52205	0.225489	6.75	1.47844e-11	9.81993e-11
CTELG00000001978.1	8093.01	0.33349	0.127915	2.60712	0.00913084	0.0209133
CTELG00000001984.1	912.796	6.73622	0.449547	14.9845	9.27431e-51	5.15783e-49
CTELG00000001993.1	1314.52	1.33604	0.401716	3.32582	0.000881583	0.00245064
CTELG00000001998.1	12.0903	2.65878	1.06941	2.48622	0.012911	0.0286201
CTELG00000001999.1	2016.15	2.41219	0.196566	12.2717	1.28549e-34	3.5832e-33
CTELG00000002017.1	591.057	2.24265	0.266091	8.42813	3.5123e-17	3.60955e-16
CTELG00000002018.1	1113.62	1.55526	0.149744	10.3861	2.86837e-25	4.84486e-24
CTELG00000002019.1	25913.6	1.07911	0.20642	5.22772	1.71612e-07	7.79258e-07
CTELG00000002022.1	561.793	0.883734	0.310207	2.84886	0.00438768	0.0107522
CTELG00000002024.1	3357.77	0.4893	0.216101	2.26422	0.0235605	0.0491767
CTELG00000002025.1	399.214	2.34086	0.385494	6.07235	1.26049e-09	7.01799e-09
CTELG00000002026.1	731.12	2.2561	0.482441	4.67642	2.91924e-06	1.15119e-05
CTELG00000002030.1	1806.73	1.6858	0.234188	7.1985	6.0877e-13	4.49681e-12
CTELG00000002031.1	910.99	1.50875	0.183939	8.20246	2.35515e-16	2.28461e-15
CTELG00000002037.1	330.217	0.731604	0.326138	2.24323	0.0248819	0.0516728
CTELG00000002043.1	709.771	0.923929	0.252132	3.66447	0.000247851	0.000751548
CTELG00000002045.1	513.33	2.65756	0.21603	12.3018	8.85958e-35	2.49163e-33
CTELG00000002051.1	252.236	1.29296	0.238948	5.41107	6.26494e-08	2.97402e-07
CTELG00000002067.1	26.2493	7.89685	2.46338	3.20569	0.00134737	0.00362512
CTELG00000002082.1	2089.86	1.93035	0.189689	10.1764	2.52756e-24	4.05347e-23
CTELG00000002087.1	715.893	1.02071	0.509988	2.00143	0.0453458	0.0876364
CTELG00000002091.1	216.284	4.99048	0.531724	9.38548	6.26285e-21	8.24057e-20
CTELG00000002092.1	36.7238	5.76847	1.29058	4.46966	7.83438e-06	2.92695e-05
CTELG00000002097.1	1925.6	1.90264	0.217162	8.76138	1.9288e-18	2.15368e-17
CTELG00000002099.1	875.531	0.872184	0.267969	3.25479	0.00113476	0.00309716
CTELG00000002099.2	1071.08	0.841461	0.298518	2.8188	0.00482041	0.0117131
CTELG00000002103.1	47.4239	4.84242	1.62953	2.97167	0.00296187	0.007489
CTELG00000002105.1	5094.98	1.20092	0.171918	6.98541	2.84026e-12	1.99777e-11
CTELG00000002108.1	381.538	2.88111	0.37331	7.71774	1.1841e-14	1.00344e-13
CTELG00000002108.2	46.3446	3.27166	0.803736	4.07056	4.68996e-05	0.000158278
CTELG00000002108.3	111.403	3.80733	1.4376	2.64839	0.0080875	0.018722
CTELG00000002110.1	1309.46	1.72479	0.227624	7.57738	3.5261e-14	2.88561e-13
CTELG00000002110.2	465.36	2.03784	0.625224	3.25938	0.00111656	0.00304992
CTELG00000002111.1	1269.13	2.98508	0.213377	13.9897	1.80103e-44	7.83663e-43
CTELG00000002113.1	150.017	1.43069	0.679357	2.10594	0.0352097	0.0702406
CTELG00000002115.1	3031.17	1.2771	0.168316	7.58753	3.26055e-14	2.67146e-13
CTELG00000002118.1	134.967	2.25928	1.05097	2.14972	0.0315773	0.0637034
CTELG00000002122.1	41.6803	2.17469	0.832823	2.61123	0.00902178	0.0206923
CTELG00000002129.1	417.601	1.40898	0.677841	2.07862	0.0376521	0.0745154
CTELG00000002130.1	507.733	1.90209	0.921436	2.06427	0.038992	0.076816
CTELG00000002137.3	400.196	3.19177	0.248511	12.8436	9.34828e-38	3.03354e-36
CTELG00000002141.1	1110.6	1.39084	0.265154	5.24542	1.55925e-07	7.11767e-07
CTELG00000002142.1	1606.81	0.756177	0.129656	5.83217	5.47116e-09	2.87147e-08
CTELG00000002145.1	309.259	2.62096	0.383971	6.82593	8.73577e-12	5.90787e-11
CTELG00000002157.3	2272.54	0.425185	0.129069	3.29424	0.000986873	0.00272167
CTELG00000002158.1	3475.68	1.20139	0.101938	11.7855	4.63661e-32	1.1343e-30
CTELG00000002165.1	5354.56	3.24634	0.292401	11.1024	1.22183e-28	2.48767e-27
CTELG00000002169.1	721.557	0.650244	0.256218	2.53786	0.0111534	0.0250531
CTELG00000002170.1	646.444	1.16728	0.321277	3.63326	0.00027986	0.000841674
CTELG00000002170.2	374.574	1.3355	0.358341	3.72689	0.000193858	0.000598157
CTELG00000002174.1	597.862	2.31174	0.396112	5.83608	5.34433e-09	2.80916e-08
CTELG00000002175.1	44.4964	1.65397	0.62717	2.6372	0.00835945	0.0192896
CTELG00000002178.1	773.045	1.97227	0.29134	6.76966	1.29082e-11	8.61177e-11
CTELG00000002178.2	374.942	1.95137	0.319418	6.10914	1.00172e-09	5.62616e-09
CTELG00000002179.1	52040.4	0.927777	0.231374	4.00986	6.07546e-05	0.000202293
CTELG00000002186.1	2700.04	1.08472	0.191169	5.67416	1.39368e-08	7.04211e-08
CTELG00000002189.1	1779.63	0.696427	0.29667	2.34748	0.0189008	0.0403616
CTELG00000002191.1	1526.11	0.959824	0.164456	5.83634	5.33586e-09	2.80514e-08
CTELG00000002201.1	1052.65	1.54779	0.294875	5.24895	1.52965e-07	6.98899e-07
CTELG00000002203.1	289.016	4.67903	0.502558	9.31042	1.27328e-20	1.63405e-19
CTELG00000002204.1	264.427	3.25697	0.688876	4.72795	2.26799e-06	9.06358e-06
CTELG00000002205.1	263.362	1.66003	0.618402	2.68438	0.00726646	0.0169988
CTELG00000002209.1	219.919	1.36478	0.346058	3.94379	8.02046e-05	0.000262185
CTELG00000002210.1	68.8475	2.78745	1.18534	2.35161	0.0186921	0.0399677
CTELG00000002216.1	278.936	12.4503	1.53103	8.13197	4.22359e-16	4.0127e-15
CTELG00000002218.1	23.7292	4.7924	2.16231	2.21634	0.0266685	0.0549348
CTELG00000002220.1	29.5867	2.22334	1.06313	2.09132	0.0364998	0.0724799
CTELG00000002232.1	1683.65	1.21688	0.158539	7.67555	1.64708e-14	1.37956e-13
CTELG00000002233.1	291.113	1.99668	0.366481	5.44824	5.08708e-08	2.43291e-07
CTELG00000002236.1	812.254	2.73063	0.265309	10.2923	7.63468e-25	1.26605e-23
CTELG00000002238.1	57.8584	2.25133	0.688394	3.2704	0.00107395	0.00294164
CTELG00000002245.1	3553.16	1.67178	0.163525	10.2234	1.55748e-24	2.53297e-23
CTELG00000002246.1	17.3434	1.97794	0.999331	1.97926	0.0477866	0.0917842
CTELG00000002247.1	1600.15	2.43567	0.141144	17.2566	9.98073e-67	1.02449e-64
CTELG00000002256.1	395.464	2.57463	0.36501	7.05359	1.74355e-12	1.24356e-11
CTELG00000002260.1	64003.2	1.20766	0.226194	5.33904	9.34403e-08	4.36501e-07
CTELG00000002261.1	10960.5	0.85734	0.178695	4.79779	1.60425e-06	6.52336e-06
CTELG00000002264.1	184.079	1.91145	0.478108	3.99795	6.38925e-05	0.000212129
CTELG00000002269.1	997.85	1.23346	0.296494	4.16014	3.18056e-05	0.000110044
CTELG00000002271.1	528.152	2.48366	0.353152	7.03282	2.02407e-12	1.43772e-11
CTELG00000002275.1	2006.54	0.824312	0.287896	2.86323	0.00419351	0.0103071
CTELG00000002277.1	2115.05	3.11737	0.395616	7.87978	3.27966e-15	2.91399e-14
CTELG00000002277.2	665.425	28.4244	3.2508	8.74383	2.25333e-18	2.50796e-17
CTELG00000002278.1	624.762	3.93298	0.315592	12.4622	1.19957e-35	3.54059e-34
CTELG00000002280.1	7892.11	2.1487	0.249759	8.60306	7.76173e-18	8.31508e-17
CTELG00000002281.1	1271.96	3.66411	1.16609	3.14221	0.00167677	0.00443786
CTELG00000002282.1	824.265	0.502272	0.257195	1.95289	0.0508327	0.0968018
CTELG00000002284.1	303.585	9.565	1.74401	5.48448	4.14684e-08	2.00365e-07
CTELG00000002285.1	43.4261	2.25073	0.825964	2.72497	0.00643068	0.0152051
CTELG00000002288.1	1081.24	1.43416	0.16726	8.57443	9.95809e-18	1.05893e-16
CTELG00000002300.1	19.4421	9.56922	1.82497	5.24351	1.57554e-07	7.18821e-07
CTELG00000002302.2	282.25	3.38684	0.473787	7.14843	8.77757e-13	6.40037e-12
CTELG00000002303.1	189.01	4.00029	0.703756	5.6842	1.31427e-08	6.66321e-08
CTELG00000002305.1	1105.05	0.546465	0.185833	2.94062	0.00327555	0.00821011
CTELG00000002309.1	2228.61	1.45594	0.232629	6.25864	3.88346e-10	2.26384e-09
CTELG00000002311.1	134.11	3.66941	1.63671	2.24194	0.0249652	0.0518209
CTELG00000002319.2	1138.28	1.4491	0.51939	2.78999	0.0052709	0.0127148
CTELG00000002334.1	289.436	3.06912	0.379936	8.078	6.58398e-16	6.16215e-15
CTELG00000002340.1	990.414	0.419941	0.13669	3.07221	0.00212478	0.00552138
CTELG00000002346.2	3559.45	2.28009	0.311484	7.32007	2.47839e-13	1.89506e-12
CTELG00000002348.2	64.0948	2.5991	1.0634	2.44414	0.0145196	0.0318069
CTELG00000002349.1	6.57195	3.96474	1.96711	2.01552	0.0438507	0.0850795
CTELG00000002353.1	42.3579	1.77907	0.639833	2.78052	0.00542714	0.0130463
CTELG00000002355.1	4742.32	1.97655	0.268209	7.36942	1.7137e-13	1.32589e-12
CTELG00000002356.1	71.619	5.4275	1.28842	4.21252	2.52536e-05	8.8499e-05
CTELG00000002357.1	215.109	3.45949	1.01286	3.41556	0.000636514	0.00181236
CTELG00000002361.1	738.773	2.42861	0.391561	6.20239	5.56128e-10	3.19667e-09
CTELG00000002365.1	430.344	2.56566	0.386301	6.6416	3.10303e-11	2.00224e-10
CTELG00000002372.1	514.26	1.43529	0.179231	8.00806	1.16528e-15	1.07149e-14
CTELG00000002374.1	677.352	2.05244	0.271291	7.56547	3.86474e-14	3.15687e-13
CTELG00000002377.2	64.5979	1.5011	0.4947	3.03437	0.00241042	0.0062012
CTELG00000002379.1	330.717	3.94782	0.38542	10.2429	1.27335e-24	2.07968e-23
CTELG00000002383.1	2403.13	0.628746	0.232323	2.70634	0.00680289	0.0160085
CTELG00000002385.1	466.53	1.49736	0.461457	3.24485	0.0011751	0.00319871
CTELG00000002388.1	7029.79	8.12897	0.318104	25.5544	4.89993e-144	4.84281e-141
CTELG00000002389.1	8901.92	1.44085	0.242914	5.93151	3.00156e-09	1.61027e-08
CTELG00000002390.1	17.277	3.43113	1.74507	1.96618	0.0492779	0.0942353
CTELG00000002392.1	6509.22	0.830456	0.187594	4.42687	9.56097e-06	3.53952e-05
CTELG00000002395.1	1038.93	2.46373	0.197242	12.4909	8.36712e-36	2.49084e-34
CTELG00000002396.1	83585.2	0.646902	0.236422	2.73622	0.00621495	0.0147373
CTELG00000002397.1	6003.28	2.62295	0.171262	15.3154	6.03292e-53	3.69364e-51
CTELG00000002397.2	111.091	2.24927	0.578157	3.89042	0.000100071	0.000322524
CTELG00000002402.1	796.104	1.36412	0.214604	6.35648	2.06434e-10	1.23482e-09
CTELG00000002406.1	1873.84	2.2135	0.289266	7.65212	1.97688e-14	1.649e-13
CTELG00000002427.1	59.0159	3.35509	0.698914	4.80043	1.58322e-06	6.44392e-06
CTELG00000002434.1	4.56351	4.12189	2.06493	1.99614	0.0459184	0.088634
CTELG00000002436.1	1729.38	2.30097	0.254116	9.05479	1.36837e-19	1.64413e-18
CTELG00000002437.1	7370.23	0.728083	0.130633	5.57349	2.49686e-08	1.23036e-07
CTELG00000002438.2	1727.86	0.567506	0.179428	3.16285	0.00156232	0.00415497
CTELG00000002439.2	5846.03	1.88445	0.184129	10.2344	1.39067e-24	2.26916e-23
CTELG00000002445.1	164.372	2.58718	0.840439	3.07836	0.00208143	0.00541646
CTELG00000002449.1	115.263	8.2176	1.69063	4.86068	1.16982e-06	4.83298e-06
CTELG00000002450.1	65.5295	10.5008	1.57653	6.66068	2.72554e-11	1.7679e-10
CTELG00000002461.1	76.8829	5.84226	0.977186	5.97866	2.24979e-09	1.22327e-08
CTELG00000002465.1	170.755	3.42431	1.4113	2.42635	0.0152515	0.0332794
CTELG00000002465.2	164.836	2.58646	0.510499	5.06654	4.05121e-07	1.76565e-06
CTELG00000002468.1	27.2403	4.2811	1.00301	4.26826	1.97006e-05	7.00321e-05
CTELG00000002479.1	1101.4	0.653967	0.201007	3.25345	0.00114013	0.00311011
CTELG00000002480.1	1051.19	2.3912	0.254724	9.38743	6.14837e-21	8.09301e-20
CTELG00000002481.1	862.538	0.741392	0.239594	3.09437	0.00197233	0.00515504
CTELG00000002482.1	105.808	4.49358	0.46756	9.61071	7.20538e-22	1.00221e-20
CTELG00000002484.1	2868.05	1.27858	0.186265	6.86429	6.68209e-12	4.55821e-11
CTELG00000002486.1	33.3882	1.74032	0.809192	2.15069	0.0315008	0.0635714
CTELG00000002487.1	8.57394	2.48856	1.2443	1.99996	0.0455041	0.0879127
CTELG00000002493.1	416.405	1.92661	0.231999	8.30442	1.00309e-16	1.00054e-15
CTELG00000002496.1	920.743	1.76457	0.355433	4.96456	6.88573e-07	2.91829e-06
CTELG00000002497.1	156.502	1.48723	0.443909	3.35031	0.000807208	0.00225731
CTELG00000002498.1	1071.53	1.20603	0.214039	5.63461	1.75455e-08	8.76569e-08
CTELG00000002508.1	1079.47	0.427488	0.204946	2.08585	0.0369921	0.0733481
CTELG00000002509.1	19.3811	3.5977	0.774244	4.64672	3.37249e-06	1.32104e-05
CTELG00000002511.1	1531.46	2.72149	0.24658	11.0369	2.53542e-28	5.08437e-27
CTELG00000002516.3	133.006	9.07168	2.10289	4.3139	1.60398e-05	5.76108e-05
CTELG00000002517.1	1501.15	1.05967	0.171007	6.19664	5.76829e-10	3.31181e-09
CTELG00000002518.1	1028.6	1.33838	0.125782	10.6404	1.93194e-26	3.4876e-25
CTELG00000002519.1	2071.5	1.53554	0.186569	8.2304	1.86588e-16	1.83053e-15
CTELG00000002520.1	650.24	1.88511	0.521572	3.61429	0.000301174	0.000901229
CTELG00000002524.1	805.828	1.79598	0.656805	2.73443	0.00624891	0.0148107
CTELG00000002535.1	4014.09	0.549251	0.276552	1.98607	0.047026	0.0905194
CTELG00000002536.1	433.451	1.62255	0.277332	5.85055	4.8995e-09	2.58319e-08
CTELG00000002541.1	429.66	2.29705	0.264898	8.67146	4.26612e-18	4.65826e-17
CTELG00000002549.1	1069.67	1.0975	0.158824	6.91015	4.84127e-12	3.34604e-11
CTELG00000002550.1	186.764	1.19781	0.507731	2.35915	0.018317	0.0392602
CTELG00000002552.1	924.064	2.5823	0.361219	7.14884	8.75143e-13	6.384e-12
CTELG00000002558.1	1147.67	0.73723	0.246543	2.99027	0.00278729	0.00708174
CTELG00000002561.1	11.9882	7.06974	2.92891	2.41378	0.0157881	0.0343399
CTELG00000002566.1	35.9436	4.34776	0.623415	6.9741	3.07827e-12	2.15991e-11
CTELG00000002569.1	490.158	3.4831	0.434571	8.01503	1.10111e-15	1.01464e-14
CTELG00000002570.1	24.7646	6.70417	2.13024	3.14715	0.00164871	0.00436929
CTELG00000002577.1	7.35693	4.40833	1.35889	3.24407	0.00117834	0.00320677
CTELG00000002578.1	217.426	3.13567	0.747172	4.19672	2.7081e-05	9.45389e-05
CTELG00000002589.1	1093.49	1.16183	0.210439	5.52095	3.37173e-08	1.64297e-07
CTELG00000002591.1	2848.83	0.385793	0.175723	2.19546	0.0281307	0.0575729
CTELG00000002594.1	299.668	6.79212	1.92624	3.52611	0.000421711	0.00123354
CTELG00000002596.2	2405.74	0.983177	0.109742	8.95903	3.27561e-19	3.84492e-18
CTELG00000002597.1	1299.24	1.10923	0.139668	7.94186	1.99164e-15	1.79882e-14
CTELG00000002598.1	618.965	0.850887	0.33629	2.53022	0.0113993	0.0255242
CTELG00000002604.1	1382.76	1.04658	0.210026	4.98311	6.25705e-07	2.66229e-06
CTELG00000002605.1	867.1	0.656176	0.165311	3.96935	7.20683e-05	0.000237473
CTELG00000002606.1	143.461	2.31554	0.456113	5.07668	3.84088e-07	1.67863e-06
CTELG00000002609.1	5643.12	1.19125	0.524974	2.26915	0.023259	0.048612
CTELG00000002611.1	85.3536	2.7797	0.549428	5.05927	4.2087e-07	1.83083e-06
CTELG00000002612.1	620.232	1.87038	0.25737	7.2673	3.66736e-13	2.75606e-12
CTELG00000002613.1	158.054	1.63004	0.390274	4.17666	2.95824e-05	0.000102794
CTELG00000002614.3	212.811	9.02652	2.78365	3.2427	0.00118405	0.00322077
CTELG00000002614.4	160.416	7.92286	2.02551	3.91153	9.17132e-05	0.00029725
CTELG00000002615.1	87.8161	1.77828	0.445343	3.99305	6.52278e-05	0.000216271
CTELG00000002618.1	429.679	2.31929	0.820434	2.82691	0.00470001	0.0114406
CTELG00000002620.1	1121.29	0.807571	0.214778	3.76003	0.000169891	0.000529639
CTELG00000002621.1	295.055	1.67319	0.407101	4.11	3.95658e-05	0.000134804
CTELG00000002622.1	1676.41	2.35302	0.24027	9.79323	1.20387e-22	1.75419e-21
CTELG00000002627.1	1230	3.25685	0.382889	8.506	1.8004e-17	1.88326e-16
CTELG00000002631.1	95832.2	0.886681	0.175815	5.04325	4.57687e-07	1.98226e-06
CTELG00000002633.1	674.762	1.30933	0.425211	3.07924	0.00207528	0.00540084
CTELG00000002635.1	454.577	1.41248	0.370397	3.81341	0.000137061	0.000432789
CTELG00000002640.1	476.484	2.49021	0.689129	3.61356	0.000302027	0.000903547
CTELG00000002641.1	480.974	7.09334	0.59567	11.9082	1.07315e-32	2.71562e-31
CTELG00000002642.1	178.87	7.7474	0.737567	10.504	8.28043e-26	1.44811e-24
CTELG00000002644.1	167.02	1.76439	0.286347	6.1617	7.19675e-10	4.10132e-09
CTELG00000002649.1	198.199	2.97696	0.283545	10.4991	8.72514e-26	1.52357e-24
CTELG00000002650.1	5940.08	1.91668	0.206087	9.30033	1.40013e-20	1.78985e-19
CTELG00000002651.1	41.9922	6.41947	2.16928	2.95926	0.00308375	0.00776934
CTELG00000002651.2	1289.69	1.17722	0.162292	7.25369	4.05582e-13	3.03743e-12
CTELG00000002657.3	129.844	3.88397	1.9774	1.96418	0.0495089	0.0946352
CTELG00000002661.1	105.371	2.47863	0.645942	3.83723	0.000124431	0.0003954
CTELG00000002665.1	167.456	6.18675	1.5124	4.0907	4.30079e-05	0.000145913
CTELG00000002668.1	11.4788	4.98132	1.88027	2.64926	0.00806675	0.0186752
CTELG00000002669.1	940.909	0.742442	0.341966	2.1711	0.0299237	0.0607894
CTELG00000002671.1	10.1372	6.37515	2.81322	2.26614	0.0234427	0.0489426
CTELG00000002681.1	3774.93	0.601858	0.218843	2.75019	0.00595614	0.014179
CTELG00000002687.1	2779.69	2.08207	0.223447	9.31796	1.18603e-20	1.52403e-19
CTELG00000002688.1	90.2047	4.2784	0.951878	4.4947	6.96695e-06	2.62385e-05
CTELG00000002689.1	990.723	5.99632	0.57671	10.3975	2.5462e-25	4.31755e-24
CTELG00000002690.1	204.401	9.15479	0.897661	10.1985	2.0137e-24	3.24897e-23
CTELG00000002692.1	26.1204	10.0524	2.57274	3.9073	9.33339e-05	0.000302163
CTELG00000002696.1	89.7024	2.23943	0.68057	3.29052	0.00100004	0.00275468
CTELG00000002696.2	426.368	4.85955	0.517865	9.38383	6.36192e-21	8.36481e-20
CTELG00000002697.1	1101.95	1.70732	0.254538	6.70754	1.97938e-11	1.29704e-10
CTELG00000002704.1	603.6	1.6479	0.295988	5.56747	2.58458e-08	1.27247e-07
CTELG00000002709.1	466.685	5.79179	0.509391	11.37	5.89774e-30	1.29287e-28
CTELG00000002710.1	139.714	5.16053	0.68157	7.57153	3.68859e-14	3.01644e-13
CTELG00000002711.1	46.9382	8.90798	1.55782	5.71822	1.07644e-08	5.49854e-08
CTELG00000002715.1	316.929	1.84493	0.504178	3.65928	0.000252924	0.000765721
CTELG00000002716.1	129.368	5.92129	1.54083	3.84292	0.000121578	0.000386974
CTELG00000002721.1	107.873	3.32353	0.832872	3.99044	6.59507e-05	0.000218417
CTELG00000002722.1	31.5567	3.18396	0.896108	3.5531	0.000380717	0.00112217
CTELG00000002726.1	649.319	1.97207	0.505224	3.90335	9.48692e-05	0.00030676
CTELG00000002728.1	1746.68	0.552811	0.280422	1.97136	0.0486832	0.0932733
CTELG00000002729.1	77.6611	2.95917	1.08901	2.7173	0.00658161	0.0155375
CTELG00000002730.1	460.001	1.73094	0.286561	6.04038	1.53756e-09	8.50179e-09
CTELG00000002742.1	785.814	5.86095	0.659808	8.88281	6.51919e-19	7.52207e-18
CTELG00000002742.2	532.331	5.70831	0.669406	8.52743	1.49639e-17	1.57143e-16
CTELG00000002745.1	2841.16	1.66792	0.180366	9.24743	2.29947e-20	2.90516e-19
CTELG00000002746.1	875.963	1.60798	0.217004	7.40993	1.26365e-13	9.88964e-13
CTELG00000002751.1	39.2414	1.4115	0.71301	1.97963	0.047745	0.0917196
CTELG00000002753.1	1130.97	1.33258	0.236652	5.63097	1.79201e-08	8.94377e-08
CTELG00000002754.2	224.027	2.45743	0.368928	6.661	2.71978e-11	1.76449e-10
CTELG00000002756.1	64.5622	9.04017	1.48782	6.0761	1.2314e-09	6.86268e-09
CTELG00000002756.2	75.4801	7.6261	0.989343	7.70824	1.27561e-14	1.07756e-13
CTELG00000002758.1	1157.31	1.28311	0.226848	5.65625	1.54718e-08	7.78246e-08
CTELG00000002759.1	1087.13	1.5706	0.24239	6.47965	9.19359e-11	5.68612e-10
CTELG00000002761.1	291.973	2.15662	0.248664	8.67284	4.21461e-18	4.60347e-17
CTELG00000002762.1	3.74068	4.41885	1.99489	2.21508	0.0267543	0.055095
CTELG00000002774.1	47.283	3.11576	1.11504	2.79429	0.00520136	0.0125567
CTELG00000002783.1	23.5827	1.65244	0.704833	2.34445	0.0190554	0.0406616
CTELG00000002786.1	1060.43	1.11423	0.207132	5.37933	7.47625e-08	3.51766e-07
CTELG00000002787.1	415.899	1.21346	0.238447	5.089	3.5995e-07	1.57812e-06
CTELG00000002788.1	1826.53	1.61566	0.168136	9.60926	7.30758e-22	1.01601e-20
CTELG00000002789.1	1334.52	1.18262	0.165997	7.12437	1.04559e-12	7.58423e-12
CTELG00000002790.1	99.4189	5.35409	1.79243	2.98705	0.00281685	0.00715055
CTELG00000002793.1	3819.41	2.44545	0.150815	16.2148	3.96132e-59	3.15011e-57
CTELG00000002794.1	590.042	0.652312	0.308811	2.11233	0.0346579	0.0692638
CTELG00000002795.1	657.502	0.839658	0.1524	5.50956	3.59727e-08	1.74771e-07
CTELG00000002797.1	728.377	3.29293	0.279935	11.7632	6.04187e-32	1.46667e-30
CTELG00000002797.2	117.691	2.90619	0.863523	3.3655	0.000764045	0.00214424
CTELG00000002800.2	257.734	8.09741	2.03144	3.98605	6.71837e-05	0.000222182
CTELG00000002801.1	123.415	6.36488	1.49673	4.25251	2.11388e-05	7.48141e-05
CTELG00000002802.1	44.4818	4.46444	1.9524	2.28664	0.0222168	0.0466648
CTELG00000002811.1	416.861	4.40007	0.438995	10.023	1.20724e-23	1.86515e-22
CTELG00000002813.3	40.5492	2.85683	0.887389	3.21937	0.00128473	0.00346819
CTELG00000002813.4	453.972	1.99987	0.257156	7.77685	7.43505e-15	6.40421e-14
CTELG00000002814.1	374.145	1.15999	0.505481	2.29482	0.0217436	0.0458128
CTELG00000002816.1	771.036	0.968289	0.208986	4.63327	3.59932e-06	1.40591e-05
CTELG00000002822.1	1075.56	0.730433	0.224802	3.24922	0.00115721	0.00315347
CTELG00000002824.1	637.156	0.825483	0.159297	5.18203	2.19482e-07	9.83078e-07
CTELG00000002825.1	904.579	1.17448	0.243539	4.82258	1.41711e-06	5.79373e-06
CTELG00000002827.1	69.7358	8.46922	1.64319	5.15414	2.54803e-07	1.13394e-06
CTELG00000002828.1	7170.38	0.983069	0.216099	4.54916	5.38615e-06	2.05876e-05
CTELG00000002829.1	1574.16	0.612489	0.210942	2.90359	0.00368905	0.00916948
CTELG00000002832.2	24.3188	8.45658	2.94448	2.87202	0.0040786	0.0100446
CTELG00000002833.1	971.336	2.6949	0.3788	7.11431	1.12476e-12	8.13286e-12
CTELG00000002834.1	175.818	1.67958	0.38064	4.41253	1.0217e-05	3.76949e-05
CTELG00000002842.1	236.15	0.803622	0.274014	2.93277	0.00335949	0.00840427
CTELG00000002850.1	1239.79	3.44308	0.255944	13.4525	2.97828e-41	1.14345e-39
CTELG00000002853.1	218.257	2.76063	0.39363	7.01327	2.3281e-12	1.64791e-11
CTELG00000002858.1	51.2035	6.55482	1.54984	4.22936	2.34356e-05	8.24535e-05
CTELG00000002859.1	486.207	1.98346	0.490599	4.04294	5.2786e-05	0.000177107
CTELG00000002861.1	3112.55	1.3343	0.315809	4.22503	2.38908e-05	8.39614e-05
CTELG00000002862.1	875.677	0.851355	0.189085	4.5025	6.71592e-06	2.53345e-05
CTELG00000002864.1	838.08	6.04749	0.426663	14.1739	1.3285e-45	6.00724e-44
CTELG00000002864.2	21.7993	9.03136	2.24045	4.03105	5.55273e-05	0.0001858
CTELG00000002865.1	628.042	3.01473	0.27689	10.8878	1.31766e-27	2.53366e-26
CTELG00000002866.1	922.856	3.21215	0.265691	12.0898	1.1958e-33	3.19422e-32
CTELG00000002868.1	313.518	1.63033	0.426466	3.8229	0.000131894	0.000417465
CTELG00000002872.1	54.1819	3.70469	0.676797	5.47386	4.40347e-08	2.12388e-07
CTELG00000002873.1	61.6735	8.58202	1.57789	5.43892	5.36051e-08	2.55802e-07
CTELG00000002874.1	178.28	5.35033	0.903926	5.91899	3.23919e-09	1.73238e-08
CTELG00000002879.1	745.046	1.05316	0.503232	2.09279	0.0363678	0.0722469
CTELG00000002880.1	115.206	1.91796	0.596565	3.21501	0.00130439	0.00351742
CTELG00000002880.2	654.87	3.15973	0.200362	15.7701	4.99614e-56	3.5488e-54
CTELG00000002885.1	3419.43	3.15414	0.280661	11.2383	2.64562e-29	5.60768e-28
CTELG00000002892.1	216.353	0.740118	0.349812	2.11576	0.0343653	0.0687186
CTELG00000002894.1	988.004	1.48668	0.248706	5.97768	2.26342e-09	1.23039e-08
CTELG00000002895.2	61.8888	4.66576	1.41252	3.30315	0.000956065	0.00264239
CTELG00000002897.1	763.669	0.975113	0.253993	3.83913	0.000123471	0.000392674
CTELG00000002898.1	644.34	1.63519	0.318861	5.12821	2.92506e-07	1.29358e-06
CTELG00000002899.1	307.194	4.51882	0.476791	9.47757	2.60276e-21	3.52111e-20
CTELG00000002900.1	515.019	0.377574	0.182021	2.07434	0.0380475	0.0752036
CTELG00000002902.1	60.1456	2.70671	0.586676	4.61363	3.95697e-06	1.53659e-05
CTELG00000002913.1	348.759	1.66497	0.257383	6.46881	9.87749e-11	6.08517e-10
CTELG00000002919.1	309.394	1.06367	0.266125	3.99689	6.4181e-05	0.000212984
CTELG00000002924.1	2916.53	3.89406	0.255314	15.2521	1.59484e-52	9.59456e-51
CTELG00000002928.1	196.081	7.20068	1.50652	4.77969	1.75566e-06	7.11394e-06
CTELG00000002929.1	222.445	5.76094	0.536083	10.7464	6.16396e-27	1.14268e-25
CTELG00000002930.1	965.433	6.09456	0.592286	10.2899	7.82539e-25	1.29644e-23
CTELG00000002931.1	287.069	1.64913	0.375716	4.38929	1.1372e-05	4.17203e-05
CTELG00000002931.2	161.332	1.12599	0.454442	2.47774	0.0132219	0.029225
CTELG00000002934.1	214.726	2.74494	0.786698	3.48919	0.000484489	0.00140493
CTELG00000002935.1	59.3929	3.08386	0.849598	3.62979	0.000283652	0.000852114
CTELG00000002940.1	705.074	1.60076	0.243583	6.57173	4.97344e-11	3.15094e-10
CTELG00000002941.1	109.061	2.12175	0.592405	3.58159	0.000341512	0.00101413
CTELG00000002945.1	784.181	0.765213	0.149059	5.13364	2.84198e-07	1.25813e-06
CTELG00000002946.1	723.836	2.02613	0.166332	12.1812	3.91394e-34	1.06607e-32
CTELG00000002947.1	337.959	0.749878	0.318103	2.35734	0.0184064	0.0394274
CTELG00000002949.1	2666.92	2.18639	0.150852	14.4936	1.32909e-47	6.49379e-46
CTELG00000002949.2	74.9273	33.0477	2.4401	13.5436	8.64523e-42	3.39065e-40
CTELG00000002952.1	633.532	7.90642	0.711939	11.1055	1.17981e-28	2.40494e-27
CTELG00000002956.1	4921.76	0.907011	0.269918	3.36033	0.000778504	0.00218242
CTELG00000002961.1	1200.46	3.23184	0.429138	7.531	5.03519e-14	4.06956e-13
CTELG00000002961.2	505.612	49.2235	2.93387	16.7777	3.55403e-63	3.20159e-61
CTELG00000002962.1	238.841	2.4769	0.528403	4.68752	2.76532e-06	1.09361e-05
CTELG00000002965.1	228.896	3.61947	0.74769	4.84087	1.2927e-06	5.31019e-06
CTELG00000002966.3	777.552	0.898254	0.327517	2.74262	0.00609515	0.014476
CTELG00000002967.1	2945.74	1.1326	0.18796	6.02574	1.6834e-09	9.25938e-09
CTELG00000002968.1	39.3881	1.2185	0.628083	1.94004	0.0523751	0.0993604
CTELG00000002969.1	1234.87	2.72192	0.257171	10.5841	3.5312e-26	6.28349e-25
CTELG00000002979.1	4097.78	1.05371	0.20744	5.07958	3.7827e-07	1.65425e-06
CTELG00000002981.1	647.626	1.22163	0.199296	6.1297	8.80426e-10	4.96749e-09
CTELG00000002984.1	1608.08	0.576378	0.196218	2.93743	0.00330941	0.00828957
CTELG00000002988.1	1487.35	5.82386	0.631586	9.221	2.9433e-20	3.70101e-19
CTELG00000002990.1	1936.6	0.516487	0.209865	2.46104	0.0138534	0.0304807
CTELG00000002991.1	229.886	1.40734	0.581344	2.42084	0.0154847	0.0337309
CTELG00000002998.1	287.409	2.9514	0.305731	9.65359	4.74625e-22	6.66595e-21
CTELG00000003004.1	19.5908	9.59422	3.13474	3.06061	0.00220886	0.00572351
CTELG00000003004.2	914.875	1.96313	0.18369	10.6871	1.16921e-26	2.13883e-25
CTELG00000003005.1	146.409	2.4387	0.426023	5.72433	1.03844e-08	5.30917e-08
CTELG00000003006.1	759.371	2.11493	0.238859	8.85433	8.41845e-19	9.65233e-18
CTELG00000003010.1	3398.45	2.55705	0.25898	9.87354	5.42172e-23	8.0805e-22
CTELG00000003011.1	105.579	1.55134	0.508774	3.04918	0.0022947	0.00592907
CTELG00000003015.1	336.354	4.74135	0.592564	8.00141	1.23e-15	1.1298e-14
CTELG00000003016.1	622.281	3.08772	0.67231	4.5927	4.37543e-06	1.69055e-05
CTELG00000003017.1	1131.15	4.89823	0.529054	9.25846	2.07402e-20	2.62654e-19
CTELG00000003018.1	184.798	6.80258	1.65092	4.12047	3.78101e-05	0.000129216
CTELG00000003019.1	65.8692	4.30563	1.02825	4.18734	2.82244e-05	9.83221e-05
CTELG00000003026.1	17.521	3.39228	1.1145	3.04377	0.00233637	0.00602863
CTELG00000003027.1	844.984	0.584214	0.270527	2.15954	0.0308083	0.0623667
CTELG00000003030.1	4306.42	1.42314	0.27721	5.1338	2.83948e-07	1.25718e-06
CTELG00000003031.1	2780.62	1.82272	0.197061	9.24954	2.25463e-20	2.84955e-19
CTELG00000003032.1	1965.04	0.698168	0.100531	6.94483	3.78929e-12	2.6374e-11
CTELG00000003035.1	1781.92	1.93562	0.200491	9.65442	4.70808e-22	6.61502e-21
CTELG00000003037.1	1632.23	0.36468	0.171385	2.12784	0.0333504	0.0668941
CTELG00000003039.1	1023.3	2.59334	0.552275	4.69574	2.65649e-06	1.05346e-05
CTELG00000003041.1	2165.37	0.899109	0.194462	4.62357	3.77199e-06	1.4712e-05
CTELG00000003042.2	274.685	0.830589	0.41659	1.99378	0.0461762	0.0890755
CTELG00000003044.1	23.2237	1.9261	0.894358	2.15362	0.0312701	0.0631684
CTELG00000003046.1	246.014	1.34623	0.220198	6.11372	9.73321e-10	5.4702e-09
CTELG00000003047.1	306.87	3.15342	0.252335	12.497	7.75311e-36	2.31004e-34
CTELG00000003049.1	513.04	6.61845	0.514509	12.8636	7.21019e-38	2.35297e-36
CTELG00000003050.1	78.7882	6.45813	1.60996	4.01136	6.03695e-05	0.000201069
CTELG00000003051.1	5097.32	1.24694	0.164958	7.55914	4.05757e-14	3.30569e-13
CTELG00000003053.1	4460.1	1.14731	0.1492	7.68976	1.47411e-14	1.23919e-13
CTELG00000003066.1	132.896	2.1356	1.09546	1.9495	0.0512362	0.0975112
CTELG00000003067.1	39.2207	3.82916	0.880948	4.34664	1.3824e-05	5.01153e-05
CTELG00000003069.1	65.9689	1.34423	0.440687	3.05031	0.00228602	0.00590796
CTELG00000003076.1	229.139	0.681416	0.318518	2.13933	0.0324089	0.0652023
CTELG00000003079.1	106.442	1.24506	0.340045	3.66144	0.0002508	0.000759624
CTELG00000003081.1	32.8142	4.68834	1.18136	3.9686	7.22961e-05	0.000238178
CTELG00000003086.1	47.7627	2.66934	0.520387	5.12953	2.90471e-07	1.28491e-06
CTELG00000003087.1	88.5406	2.7751	0.452347	6.1349	8.52134e-10	4.81493e-09
CTELG00000003090.1	145.146	2.09634	0.364421	5.75251	8.79259e-09	4.5234e-08
CTELG00000003098.1	517.507	2.00125	0.352253	5.68128	1.3369e-08	6.7742e-08
CTELG00000003105.1	552.696	3.53125	1.59924	2.20808	0.027239	0.0559599
CTELG00000003110.1	181.053	2.20776	0.431701	5.1141	3.15236e-07	1.39054e-06
CTELG00000003111.1	590.788	1.91055	0.327041	5.84194	5.15975e-09	2.71586e-08
CTELG00000003113.1	50454.7	1.25176	0.214501	5.83565	5.3582e-09	2.8156e-08
CTELG00000003114.1	3508.3	2.4575	0.146088	16.822	1.68398e-63	1.54106e-61
CTELG00000003115.1	370.505	3.14327	1.04729	3.00135	0.00268789	0.00684782
CTELG00000003116.1	80.0829	2.74766	0.872312	3.14986	0.00163348	0.00433157
CTELG00000003120.1	981.57	2.2927	0.370056	6.19555	5.80832e-10	3.33258e-09
CTELG00000003130.1	7.11363	3.9525	1.98116	1.99505	0.0460378	0.0888446
CTELG00000003136.1	415.829	4.58883	0.568589	8.07056	6.99765e-16	6.5387e-15
CTELG00000003137.1	47.9296	3.32319	0.455596	7.29417	3.00514e-13	2.27919e-12
CTELG00000003140.1	130.773	2.50181	0.338223	7.39692	1.39383e-13	1.08691e-12
CTELG00000003141.1	128.505	1.9442	0.479249	4.05678	4.97549e-05	0.000167359
CTELG00000003142.1	526.581	1.94491	0.213954	9.09035	9.87235e-20	1.197e-18
CTELG00000003152.1	3077.63	1.31305	0.207598	6.32498	2.53273e-10	1.50433e-09
CTELG00000003154.1	919.85	1.18234	0.180945	6.53424	6.39331e-11	4.01666e-10
CTELG00000003165.1	12.3185	5.94851	1.6004	3.71689	0.000201686	0.000620374
CTELG00000003170.1	2164.94	1.17868	0.159554	7.38732	1.49818e-13	1.16566e-12
CTELG00000003174.1	640.129	0.583507	0.204926	2.8474	0.00440775	0.0107953
CTELG00000003175.1	300.44	0.703325	0.273059	2.57572	0.0100031	0.022735
CTELG00000003180.1	33.754	2.82972	0.70639	4.00589	6.17853e-05	0.000205527
CTELG00000003185.1	1650.35	2.5917	0.225555	11.4904	1.47497e-30	3.35452e-29
CTELG00000003191.1	799.733	1.73503	0.160505	10.8098	3.09389e-27	5.83236e-26
CTELG00000003199.1	624.548	3.88871	0.394559	9.85583	6.46799e-23	9.60261e-22
CTELG00000003203.3	472.651	2.20102	1.09663	2.00708	0.0447411	0.0866079
CTELG00000003211.1	328.302	4.60642	1.18579	3.88468	0.000102463	0.000329711
CTELG00000003212.1	959.266	0.65743	0.277524	2.36891	0.0178407	0.0383367
CTELG00000003214.2	60.5258	2.31926	0.999652	2.32006	0.0203375	0.0431339
CTELG00000003219.1	19.6244	2.44885	1.2554	1.95065	0.0510984	0.0972704
CTELG00000003226.1	974.784	1.01682	0.26751	3.80108	0.00014407	0.000453885
CTELG00000003227.1	520.542	2.01608	0.224251	8.99027	2.46632e-19	2.91875e-18
CTELG00000003228.1	6110.77	0.46471	0.237552	1.95625	0.0504361	0.0961578
CTELG00000003230.1	88.9167	4.69136	0.645014	7.27327	3.50881e-13	2.6415e-12
CTELG00000003232.1	1484.42	3.03194	0.615042	4.92965	8.23763e-07	3.46536e-06
CTELG00000003232.3	13.2917	6.62927	2.12536	3.11912	0.00181393	0.0047713
CTELG00000003233.1	4349.2	1.55658	0.21848	7.12461	1.04377e-12	7.5726e-12
CTELG00000003234.1	228.46	1.72988	0.385149	4.49145	7.07392e-06	2.66095e-05
CTELG00000003235.1	107.459	10.4453	1.90314	5.48846	4.05454e-08	1.96023e-07
CTELG00000003239.1	1639.78	0.833073	0.262419	3.17459	0.00150048	0.00400468
CTELG00000003243.1	197.867	2.38033	0.575806	4.13392	3.56634e-05	0.000122461
CTELG00000003243.2	229.504	3.46107	0.554958	6.23662	4.47113e-10	2.59331e-09
CTELG00000003245.1	159.222	1.68972	0.457269	3.69525	0.000219673	0.000671936
CTELG00000003248.1	1300.82	0.959101	0.206923	4.63507	3.5682e-06	1.39407e-05
CTELG00000003249.1	497.065	1.53325	0.31573	4.85621	1.19652e-06	4.93208e-06
CTELG00000003254.1	61.7524	11.6578	1.67461	6.96151	3.3665e-12	2.35213e-11
CTELG00000003256.1	1953.36	0.244916	0.110525	2.21592	0.0266968	0.0549864
CTELG00000003256.2	171.788	3.84436	1.34619	2.85574	0.00429368	0.0105406
CTELG00000003258.1	186.887	3.23106	0.309371	10.444	1.56129e-25	2.68831e-24
CTELG00000003259.1	4863	1.58756	0.192868	8.23135	1.8512e-16	1.81716e-15
CTELG00000003260.1	485.302	1.32984	0.47051	2.82638	0.00470777	0.0114579
CTELG00000003263.1	15270.1	2.95853	0.226751	13.0475	6.56923e-39	2.25663e-37
CTELG00000003264.1	1723.4	1.31297	0.247039	5.31485	1.06743e-07	4.96365e-07
CTELG00000003265.1	998.719	1.22706	0.209096	5.86837	4.40087e-09	2.32669e-08
CTELG00000003266.1	1220.06	1.47303	0.201127	7.3239	2.40864e-13	1.84254e-12
CTELG00000003267.1	176.089	0.582992	0.300455	1.94036	0.0523354	0.0992933
CTELG00000003268.1	2865.33	0.371993	0.147925	2.51475	0.0119118	0.0265789
CTELG00000003269.1	1388.24	1.2143	0.188661	6.43642	1.22323e-10	7.46807e-10
CTELG00000003270.1	828.455	2.23385	0.33386	6.69097	2.21701e-11	1.44645e-10
CTELG00000003294.1	548.058	2.14151	0.277221	7.72494	1.11909e-14	9.5068e-14
CTELG00000003295.1	1303.09	0.777794	0.21539	3.6111	0.000304899	0.000911273
CTELG00000003303.1	30.7432	4.64973	1.37335	3.38568	0.000710017	0.0020035
CTELG00000003308.1	2050.6	0.953098	0.249089	3.82633	0.000130068	0.000412024
CTELG00000003312.1	1151.94	1.94237	0.762773	2.54646	0.0108823	0.0245157
CTELG00000003314.1	1419.23	2.08896	0.339914	6.14556	7.96807e-10	4.51855e-09
CTELG00000003316.1	31.169	6.38182	2.05985	3.09819	0.00194705	0.00509319
CTELG00000003316.2	340.293	0.711224	0.263913	2.69491	0.00704069	0.0165142
CTELG00000003333.1	3612.64	0.881392	0.143537	6.1405	8.22617e-10	4.65804e-09
CTELG00000003351.1	128.953	4.34224	1.87802	2.31214	0.0207698	0.0439592
CTELG00000003355.1	601.4	2.60545	0.536709	4.85449	1.20699e-06	4.97348e-06
CTELG00000003356.1	1304.89	3.65553	0.418452	8.73584	2.41842e-18	2.68824e-17
CTELG00000003359.1	751.891	1.36097	0.52934	2.57107	0.0101386	0.0230143
CTELG00000003361.1	2083.3	1.49443	0.228867	6.52968	6.59119e-11	4.13497e-10
CTELG00000003362.1	7.00539	5.58001	1.82166	3.06315	0.00219023	0.00567865
CTELG00000003364.1	10.7146	6.8608	2.55402	2.68628	0.00722529	0.0169128
CTELG00000003365.1	725.348	1.55672	0.462802	3.36369	0.000769079	0.00215714
CTELG00000003367.1	227.829	5.852	0.472854	12.3759	3.52929e-35	1.01484e-33
CTELG00000003370.1	423.245	2.57179	0.389692	6.59955	4.12419e-11	2.63266e-10
CTELG00000003371.1	3556.87	2.67179	0.314783	8.48773	2.10708e-17	2.19279e-16
CTELG00000003372.1	225.413	1.43563	0.417193	3.44116	0.000579226	0.0016599
CTELG00000003376.1	119.568	2.31733	0.78566	2.94953	0.00318263	0.00799284
CTELG00000003378.1	1336.77	2.67368	0.539517	4.95569	7.20759e-07	3.04612e-06
CTELG00000003379.1	1923.14	1.62275	0.556096	2.91811	0.00352161	0.00878421
CTELG00000003382.1	278.824	2.08559	0.273258	7.63231	2.30591e-14	1.91286e-13
CTELG00000003384.1	868.614	1.42777	0.273399	5.22231	1.76702e-07	8.0111e-07
CTELG00000003386.1	936.836	0.697818	0.241756	2.88646	0.00389608	0.00963932
CTELG00000003390.1	8492.6	1.0577	0.219573	4.81707	1.4568e-06	5.94896e-06
CTELG00000003396.1	581.52	1.8148	0.15195	11.9434	7.028e-33	1.79419e-31
CTELG00000003398.1	1980.67	1.95406	0.269247	7.25751	3.94279e-13	2.95534e-12
CTELG00000003399.1	9.96654	2.7214	1.30983	2.07767	0.0377398	0.0746637
CTELG00000003409.1	120.42	2.51574	0.508804	4.94442	7.63715e-07	3.22098e-06
CTELG00000003409.2	19.657	3.13118	0.863889	3.62452	0.000289499	0.000868321
CTELG00000003412.1	367.853	0.715905	0.339267	2.11015	0.0348452	0.0695939
CTELG00000003415.1	2199.64	0.857877	0.148489	5.77738	7.58719e-09	3.92487e-08
CTELG00000003417.1	1444.92	0.585018	0.264392	2.2127	0.0269186	0.0553871
CTELG00000003423.1	973.482	1.51307	0.25494	5.93501	2.9383e-09	1.57804e-08
CTELG00000003426.1	1026.43	0.737004	0.17305	4.2589	2.05436e-05	7.28268e-05
CTELG00000003427.1	1329.99	0.564477	0.286388	1.97102	0.0487214	0.0933361
CTELG00000003428.1	531.182	3.23105	0.240411	13.4397	3.53748e-41	1.34916e-39
CTELG00000003429.1	319.645	0.877235	0.366153	2.39581	0.0165835	0.0359096
CTELG00000003432.1	685.535	0.726128	0.224187	3.23894	0.00119975	0.00325964
CTELG00000003433.2	1416.11	0.754399	0.330233	2.28444	0.0223455	0.0469096
CTELG00000003444.1	263.58	6.30122	0.78852	7.9912	1.33634e-15	1.22358e-14
CTELG00000003445.2	397.832	2.31041	0.291456	7.92712	2.24292e-15	2.01734e-14
CTELG00000003451.1	799.514	2.26076	0.170588	13.2527	4.35099e-40	1.57767e-38
CTELG00000003452.1	587.491	3.75348	0.340025	11.0388	2.48198e-28	4.98586e-27
CTELG00000003456.1	4559.01	1.37404	0.463775	2.96273	0.00304928	0.00768794
CTELG00000003457.1	2121.32	2.03715	0.170789	11.9279	8.46771e-33	2.15537e-31
CTELG00000003458.1	164.22	1.70084	0.282967	6.01072	1.84703e-09	1.01224e-08
CTELG00000003459.1	860.99	1.53039	0.166557	9.18838	3.98796e-20	4.9516e-19
CTELG00000003460.1	132.255	2.20739	0.8497	2.59784	0.00938113	0.0214345
CTELG00000003464.1	309.007	5.15683	0.885834	5.82144	5.83427e-09	3.0537e-08
CTELG00000003465.1	488.669	0.423769	0.160957	2.63281	0.00846808	0.0195129
CTELG00000003466.1	2673.23	2.61639	0.211804	12.3529	4.69959e-35	1.34022e-33
CTELG00000003467.1	692.761	1.50913	0.263156	5.73473	9.76683e-09	5.00376e-08
CTELG00000003468.1	386.054	2.43665	0.688909	3.53697	0.000404741	0.00118711
CTELG00000003469.1	2147.09	1.3903	0.314878	4.41535	1.00846e-05	3.72263e-05
CTELG00000003473.1	116.831	1.81228	0.38731	4.67915	2.88062e-06	1.13674e-05
CTELG00000003478.1	862.799	0.960061	0.175901	5.45796	4.81628e-08	2.30914e-07
CTELG00000003481.1	1030.24	0.873012	0.192107	4.5444	5.50922e-06	2.10324e-05
CTELG00000003483.1	755.865	2.15628	0.182334	11.826	2.86549e-32	7.09035e-31
CTELG00000003484.1	1153.86	1.79814	0.157449	11.4205	3.30413e-30	7.35026e-29
CTELG00000003487.1	581.487	4.53388	0.494205	9.17409	4.55416e-20	5.63237e-19
CTELG00000003490.1	2952.54	0.983451	0.302998	3.24574	0.00117147	0.00318981
CTELG00000003491.1	46.6353	1.4134	0.566578	2.49464	0.0126087	0.0280056
CTELG00000003495.1	273.701	1.54926	0.502373	3.08388	0.00204321	0.00532459
CTELG00000003496.1	1096.21	1.68123	0.174723	9.62225	6.44042e-22	8.98334e-21
CTELG00000003498.1	1361.28	2.42417	0.323904	7.48424	7.1962e-14	5.74368e-13
CTELG00000003500.1	216.427	3.3521	0.501922	6.67852	2.41371e-11	1.57064e-10
CTELG00000003502.1	508.149	2.62428	0.326194	8.04517	8.61282e-16	7.98539e-15
CTELG00000003505.1	911.535	1.064	0.233475	4.55724	5.18299e-06	1.98483e-05
CTELG00000003507.1	186.749	1.90234	0.886969	2.14476	0.0319719	0.0644318
CTELG00000003508.1	108.881	3.14677	0.584046	5.38788	7.1293e-08	3.36402e-07
CTELG00000003525.1	786.74	1.4124	0.69905	2.02046	0.0433359	0.0841988
CTELG00000003529.1	25.7314	1.08581	0.530396	2.04716	0.0406421	0.0796991
CTELG00000003531.1	2053.25	1.66674	0.276846	6.02046	1.73925e-09	9.55443e-09
CTELG00000003533.1	2514.39	1.97179	0.196122	10.0539	8.83364e-24	1.37522e-22
CTELG00000003535.1	972.388	1.42836	0.174022	8.20795	2.2499e-16	2.18804e-15
CTELG00000003542.1	286.424	4.28289	0.629051	6.80849	9.86275e-12	6.63372e-11
CTELG00000003546.1	85.6757	9.68112	2.45675	3.94062	8.12706e-05	0.000265544
CTELG00000003547.1	3463.64	1.34594	0.258924	5.19822	2.01209e-07	9.05219e-07
CTELG00000003550.1	573.85	1.07079	0.231769	4.6201	3.83556e-06	1.49347e-05
CTELG00000003551.1	631.61	1.94221	0.222083	8.74543	2.22175e-18	2.4736e-17
CTELG00000003556.1	1312.38	0.30318	0.153379	1.97667	0.0480791	0.0922538
CTELG00000003564.1	240.087	3.51725	0.675836	5.2043	1.94731e-07	8.779e-07
CTELG00000003566.1	2689.3	2.33862	0.298553	7.83319	4.75642e-15	4.1707e-14
CTELG00000003567.2	394.195	1.33093	0.666534	1.9968	0.0458473	0.0885066
CTELG00000003570.1	64.0625	2.07667	0.448493	4.63033	3.65083e-06	1.42571e-05
CTELG00000003594.1	1855.67	1.13599	0.205103	5.53865	3.04803e-08	1.49176e-07
CTELG00000003607.1	211.335	5.53581	1.89999	2.91361	0.00357281	0.0089023
CTELG00000003619.1	198.207	1.23659	0.520785	2.37448	0.0175736	0.0378311
CTELG00000003621.1	1811.6	2.07901	0.392219	5.30064	1.154e-07	5.34534e-07
CTELG00000003621.2	1374.84	1.71298	0.564563	3.03417	0.00241199	0.00620477
CTELG00000003621.4	247.922	4.00967	0.994938	4.03007	5.57602e-05	0.000186561
CTELG00000003623.1	1078.32	0.405914	0.206857	1.9623	0.0497281	0.0949859
CTELG00000003635.1	980.595	2.69161	0.381849	7.04889	1.80354e-12	1.28582e-11
CTELG00000003638.1	1105.43	4.19241	0.394659	10.6229	2.33288e-26	4.19433e-25
CTELG00000003639.1	661.526	2.22067	0.426235	5.20996	1.88883e-07	8.52649e-07
CTELG00000003642.1	928.619	1.69059	0.300525	5.62548	1.84998e-08	9.22509e-08
CTELG00000003652.1	1980.8	1.63929	0.219752	7.45971	8.67157e-14	6.8721e-13
CTELG00000003653.1	72.2527	1.39755	0.41865	3.33822	0.000843166	0.00234932
CTELG00000003654.1	1323.71	2.85083	0.378128	7.53931	4.72461e-14	3.82839e-13
CTELG00000003657.1	35.2412	3.95125	1.00048	3.94936	7.83614e-05	0.000256596
CTELG00000003672.1	2627.18	1.40853	0.215457	6.53741	6.25916e-11	3.93596e-10
CTELG00000003673.1	68467.7	0.784003	0.1943	4.03501	5.45991e-05	0.000182942
CTELG00000003686.1	2442.9	1.17969	0.154843	7.61858	2.56474e-14	2.11792e-13
CTELG00000003686.2	163.456	1.37299	0.588532	2.33291	0.019653	0.041831
CTELG00000003686.3	229.431	1.43849	0.440389	3.26642	0.00108918	0.00298034
CTELG00000003688.1	1146.71	0.444342	0.168465	2.6376	0.00834962	0.0192707
CTELG00000003693.1	1968.91	2.04635	0.17733	11.5398	8.30978e-31	1.90365e-29
CTELG00000003698.1	93.3931	4.79281	0.781572	6.13227	8.66357e-10	4.89211e-09
CTELG00000003699.1	841.218	1.5259	0.148118	10.3019	6.90557e-25	1.14845e-23
CTELG00000003699.2	21.8065	4.73709	1.96385	2.41214	0.015859	0.0344854
CTELG00000003700.1	25.3786	2.77259	0.772982	3.58688	0.000334656	0.00099522
CTELG00000003703.1	1123.76	0.884924	0.305358	2.89799	0.00375562	0.00932222
CTELG00000003705.1	1622.58	2.00624	0.133002	15.0842	2.05614e-51	1.18346e-49
CTELG00000003709.1	998.137	1.54827	0.22838	6.77937	1.20703e-11	8.07453e-11
CTELG00000003711.1	62.3306	5.93665	0.929958	6.38379	1.72759e-10	1.04113e-09
CTELG00000003722.1	154.236	7.63867	1.46916	5.19934	2.00001e-07	9.00015e-07
CTELG00000003723.1	26.8358	2.60987	0.995581	2.62145	0.00875558	0.0201231
CTELG00000003724.1	48.5599	2.17116	0.931514	2.33079	0.0197645	0.0420268
CTELG00000003725.1	41.8652	2.2783	0.94591	2.40858	0.0160148	0.0347827
CTELG00000003730.1	99.6057	5.28178	1.4413	3.66459	0.000247739	0.000751274
CTELG00000003737.1	281.852	2.07432	0.448471	4.62531	3.74036e-06	1.45969e-05
CTELG00000003738.1	512.222	0.767924	0.285363	2.69104	0.00712294	0.0166913
CTELG00000003751.1	722.935	1.53113	0.349073	4.38628	1.15307e-05	4.22756e-05
CTELG00000003754.1	300.181	5.31691	1.0816	4.9158	8.84226e-07	3.70529e-06
CTELG00000003754.3	325.065	3.26765	1.27228	2.56835	0.0102185	0.0231743
CTELG00000003755.1	322.144	5.16576	1.7747	2.91077	0.00360539	0.0089783
CTELG00000003755.2	1036.4	7.82713	0.47935	16.3286	6.17396e-60	5.01337e-58
CTELG00000003772.1	680.539	2.99408	0.241735	12.3858	3.12006e-35	9.00161e-34
CTELG00000003776.1	751.552	0.680223	0.182801	3.72111	0.00019835	0.000611035
CTELG00000003780.1	1487.86	1.04253	0.182565	5.71044	1.12682e-08	5.7432e-08
CTELG00000003781.1	123.549	1.90968	0.495162	3.85668	0.000114938	0.000366885
CTELG00000003782.1	53.488	2.35641	0.829598	2.84043	0.00450531	0.0110098
CTELG00000003785.1	872.738	2.2355	0.223393	10.007	1.41959e-23	2.18737e-22
CTELG00000003792.1	2161.19	1.37827	0.247116	5.57743	2.44102e-08	1.20387e-07
CTELG00000003793.1	1222.61	0.598287	0.15857	3.77301	0.000161292	0.000504833
CTELG00000003803.1	105.685	4.30596	0.915198	4.70494	2.53937e-06	1.00991e-05
CTELG00000003812.1	2519.96	1.99384	0.252721	7.8895	3.03391e-15	2.70348e-14
CTELG00000003814.1	3271.19	2.97197	0.256003	11.6091	3.70513e-31	8.61923e-30
CTELG00000003816.1	4.37595	7.38628	3.02417	2.44241	0.0145894	0.0319446
CTELG00000003820.1	1696.34	0.816836	0.288135	2.83491	0.0045839	0.0111785
CTELG00000003823.1	217.428	2.20827	0.424656	5.20013	1.99146e-07	8.96752e-07
CTELG00000003825.1	258.258	1.06945	0.265177	4.03295	5.50807e-05	0.000184359
CTELG00000003826.2	719.313	1.43413	0.214568	6.68383	2.32774e-11	1.51726e-10
CTELG00000003833.1	307.295	1.25867	0.265197	4.74617	2.07302e-06	8.32093e-06
CTELG00000003834.1	846.129	0.974376	0.282036	3.45479	0.000550718	0.00158371
CTELG00000003835.1	4428.84	1.64163	0.193759	8.4725	2.40191e-17	2.48987e-16
CTELG00000003841.1	892.952	2.36637	0.22519	10.5083	7.90956e-26	1.38465e-24
CTELG00000003846.1	1706.94	1.70999	0.181707	9.41068	4.92943e-21	6.53579e-20
CTELG00000003847.2	607.884	1.33228	0.463861	2.87216	0.00407672	0.0100407
CTELG00000003851.1	3250.52	1.87697	0.207017	9.06675	1.22614e-19	1.47684e-18
CTELG00000003853.1	1309.38	1.6312	0.232153	7.02639	2.11953e-12	1.50366e-11
CTELG00000003855.1	772.26	2.06923	0.368366	5.61732	1.93938e-08	9.65977e-08
CTELG00000003860.1	1023.87	0.333864	0.142163	2.34846	0.0188512	0.0402681
CTELG00000003863.1	1879.55	0.80623	0.19431	4.14919	3.33659e-05	0.000115097
CTELG00000003864.1	924.455	0.465677	0.15469	3.01039	0.00260914	0.00666336
CTELG00000003870.1	499.255	1.59165	0.23164	6.87124	6.36462e-12	4.34937e-11
CTELG00000003878.1	285.484	2.33918	0.559466	4.18109	2.90119e-05	0.000100893
CTELG00000003881.1	3080.44	0.475314	0.239655	1.98333	0.0473309	0.0910253
CTELG00000003886.1	1807.75	0.97855	0.236229	4.14237	3.43738e-05	0.000118373
CTELG00000003890.1	17.046	5.36102	1.91206	2.80379	0.00505058	0.0122234
CTELG00000003891.1	3206.7	0.8113	0.207818	3.9039	9.46549e-05	0.000306181
CTELG00000003892.1	204.673	2.359	0.363374	6.49195	8.47307e-11	5.26118e-10
CTELG00000003899.1	588.74	5.57618	0.5728	9.73494	2.1394e-22	3.06951e-21
CTELG00000003903.1	299.146	4.51712	0.759236	5.94956	2.68872e-09	1.44986e-08
CTELG00000003905.1	56.7691	2.38076	1.1315	2.10408	0.0353715	0.070531
CTELG00000003908.1	213.886	4.74189	0.334906	14.1589	1.64653e-45	7.397e-44
CTELG00000003913.1	1149.01	4.0234	0.205224	19.6049	1.40365e-85	2.61048e-83
CTELG00000003916.1	1382.61	1.70397	0.229338	7.42992	1.08665e-13	8.54885e-13
CTELG00000003927.1	724.146	1.74056	0.363708	4.7856	1.70479e-06	6.91835e-06
CTELG00000003946.1	257.483	7.94635	1.44437	5.50161	3.76331e-08	1.82556e-07
CTELG00000003948.1	443.634	0.610873	0.222606	2.74419	0.00606604	0.0144155
CTELG00000003950.1	620.79	0.941888	0.180063	5.23087	1.68715e-07	7.67114e-07
CTELG00000003950.4	263.719	0.893341	0.425283	2.10058	0.0356777	0.0710677
CTELG00000003955.1	1001.88	2.18228	0.383852	5.68521	1.30649e-08	6.62575e-08
CTELG00000003956.1	175.21	1.22771	0.483573	2.53883	0.0111224	0.0249917
CTELG00000003959.3	4030.88	3.25523	1.20155	2.70919	0.00674486	0.0158904
CTELG00000003961.1	159.141	1.72551	0.353835	4.8766	1.07932e-06	4.47887e-06
CTELG00000003963.1	695.9	2.65483	0.178469	14.8756	4.74841e-50	2.55454e-48
CTELG00000003964.1	3538.47	1.52139	0.196782	7.73132	1.06433e-14	9.05718e-14
CTELG00000003966.1	495.968	1.30214	0.223534	5.82524	5.70302e-09	2.98681e-08
CTELG00000003967.1	716.233	0.890457	0.183423	4.85465	1.20597e-06	4.97045e-06
CTELG00000003968.1	277.256	1.40266	0.310018	4.52445	6.05518e-06	2.29823e-05
CTELG00000003972.1	78.2731	2.56035	0.821149	3.11801	0.00182079	0.00478536
CTELG00000003977.1	396.372	1.82857	0.319802	5.71781	1.07905e-08	5.51026e-08
CTELG00000003979.1	104.368	1.43121	0.281835	5.07816	3.81101e-07	1.666e-06
CTELG00000003981.1	121.614	2.66999	0.399604	6.68157	2.36389e-11	1.5388e-10
CTELG00000003984.1	18.3516	1.67818	0.700713	2.39497	0.0166219	0.0359882
CTELG00000003991.1	317.593	2.15678	0.271224	7.95205	1.83456e-15	1.66216e-14
CTELG00000003992.1	1991.55	1.0306	0.169697	6.07319	1.25393e-09	6.9826e-09
CTELG00000003997.1	2513.86	0.597668	0.172753	3.45966	0.00054085	0.00155689
CTELG00000003999.2	356.77	1.08005	0.277685	3.88947	0.000100465	0.000323735
CTELG00000004009.1	1774.08	1.7153	0.170888	10.0375	1.04245e-23	1.61561e-22
CTELG00000004014.1	1879.86	1.20687	0.13773	8.76259	1.90823e-18	2.13278e-17
CTELG00000004015.1	201.602	2.52105	0.458358	5.50017	3.79432e-08	1.84008e-07
CTELG00000004016.1	215.504	1.98286	0.568758	3.48631	0.000489738	0.00141885
CTELG00000004020.1	596.482	3.87746	1.34571	2.88134	0.00395988	0.00978221
CTELG00000004025.1	1063.08	2.40587	0.286843	8.38741	4.9699e-17	5.05792e-16
CTELG00000004030.1	1806.18	2.11571	0.356263	5.93862	2.87426e-09	1.54461e-08
CTELG00000004031.1	12.4881	5.8352	2.63309	2.2161	0.0266845	0.0549643
CTELG00000004033.1	37.3848	5.76796	0.653238	8.8298	1.04867e-18	1.19484e-17
CTELG00000004041.1	96.8257	5.16749	1.0633	4.85984	1.1748e-06	4.8518e-06
CTELG00000004042.1	284.014	8.45417	1.01222	8.35208	6.70729e-17	6.76242e-16
CTELG00000004045.1	1798.02	2.5391	0.191444	13.2629	3.79882e-40	1.38034e-38
CTELG00000004049.1	1098.11	0.64704	0.296648	2.18117	0.0291708	0.0594448
CTELG00000004057.2	595.027	1.67317	0.272609	6.13761	8.37739e-10	4.73979e-09
CTELG00000004058.1	1732.55	0.83213	0.305235	2.7262	0.00640689	0.0151571
CTELG00000004070.1	78.4457	11.3266	2.27793	4.9723	6.61631e-07	2.81025e-06
CTELG00000004077.1	633.387	0.733639	0.25498	2.87724	0.00401167	0.00989811
CTELG00000004100.1	381.584	0.784316	0.222615	3.5232	0.000426372	0.00124591
CTELG00000004103.1	297.496	5.42988	0.647937	8.38025	5.28141e-17	5.36548e-16
CTELG00000004105.1	708.662	0.492147	0.203169	2.42235	0.0154205	0.0336079
CTELG00000004106.1	250.367	0.927905	0.384974	2.4103	0.0159392	0.0346424
CTELG00000004108.1	322.863	1.24358	0.221792	5.60697	2.05897e-08	1.0223e-07
CTELG00000004110.1	1310.71	1.11904	0.414859	2.69741	0.00698814	0.0163976
CTELG00000004113.2	3873	1.14423	0.27689	4.13244	3.58937e-05	0.000123178
CTELG00000004120.1	813.809	3.91236	0.372479	10.5036	8.31542e-26	1.4535e-24
CTELG00000004121.1	1590.56	0.709161	0.276807	2.56194	0.0104091	0.0235463
CTELG00000004122.1	403.407	1.45172	0.228678	6.34829	2.17717e-10	1.29904e-09
CTELG00000004124.1	3.88581	6.17178	2.43646	2.53309	0.0113062	0.0253433
CTELG00000004125.1	2516.95	1.3629	0.20494	6.65022	2.92658e-11	1.89191e-10
CTELG00000004128.1	1609.32	2.60114	0.221115	11.7637	6.00238e-32	1.45811e-30
CTELG00000004130.1	327.261	1.42603	0.342696	4.16121	3.16564e-05	0.00010955
CTELG00000004137.1	483.161	0.557386	0.202285	2.75544	0.00586125	0.0139694
CTELG00000004142.1	219.634	6.18965	0.543729	11.3837	5.04131e-30	1.11076e-28
CTELG00000004143.1	75.8943	3.24992	0.680373	4.77668	1.78214e-06	7.21364e-06
CTELG00000004147.1	48.6892	2.41717	0.468107	5.16371	2.42102e-07	1.07978e-06
CTELG00000004148.1	48.6892	2.41717	0.468107	5.16371	2.42102e-07	1.07978e-06
CTELG00000004158.1	624.059	1.18766	0.171197	6.93736	3.99505e-12	2.77615e-11
CTELG00000004159.1	2493.64	1.70741	0.228806	7.46229	8.50321e-14	6.74176e-13
CTELG00000004161.1	21.6936	2.81384	1.29425	2.1741	0.0296978	0.0604031
CTELG00000004166.1	16.5444	4.86035	1.68644	2.88201	0.00395142	0.00976339
CTELG00000004168.1	4597.71	3.93014	0.241809	16.2531	2.12364e-59	1.70048e-57
CTELG00000004169.1	516.224	2.03601	0.248832	8.1823	2.78488e-16	2.68416e-15
CTELG00000004171.1	1639.19	5.29178	0.397628	13.3084	2.06977e-40	7.62488e-39
CTELG00000004180.2	150.967	4.54272	1.5973	2.84399	0.00445518	0.0108999
CTELG00000004183.1	163.987	2.37613	0.380051	6.25214	4.04879e-10	2.35625e-09
CTELG00000004184.1	258.725	0.660381	0.2711	2.43593	0.0148535	0.0324786
CTELG00000004185.2	2443.1	0.654039	0.141019	4.63794	3.51894e-06	1.37545e-05
CTELG00000004186.1	1401.23	1.42667	0.130185	10.9588	6.02626e-28	1.18242e-26
CTELG00000004190.1	586.505	0.998975	0.18934	5.27609	1.3197e-07	6.07145e-07
CTELG00000004192.1	677.164	1.57814	0.444965	3.54666	0.000390146	0.00114752
CTELG00000004193.1	2032.7	0.461148	0.194119	2.3756	0.0175205	0.0377378
CTELG00000004198.1	1264.79	0.54984	0.248443	2.21314	0.0268881	0.0553376
CTELG00000004202.1	223.577	4.02501	0.42385	9.49631	2.17451e-21	2.94982e-20
CTELG00000004204.1	568.852	3.87613	0.535635	7.23651	4.60373e-13	3.43364e-12
CTELG00000004204.2	68.8428	9.42067	1.88842	4.98866	6.08002e-07	2.59206e-06
CTELG00000004207.1	189.461	1.67407	0.251255	6.66283	2.68612e-11	1.74298e-10
CTELG00000004208.1	244.435	1.36498	0.379015	3.6014	0.000316508	0.000944093
CTELG00000004209.1	695.944	1.86019	0.332257	5.59864	2.16041e-08	1.07006e-07
CTELG00000004211.1	246.659	2.03656	0.258309	7.88419	3.16587e-15	2.81454e-14
CTELG00000004218.1	423.843	1.48189	0.532772	2.78148	0.00541114	0.013015
CTELG00000004218.2	606.368	1.21462	0.44957	2.70175	0.00689766	0.0162073
CTELG00000004220.1	378.413	0.361561	0.149218	2.42303	0.0153915	0.0335512
CTELG00000004222.1	373.194	3.76103	0.684685	5.49309	3.94971e-08	1.91169e-07
CTELG00000004223.1	26.1952	4.7266	2.26424	2.0875	0.0368428	0.0731064
CTELG00000004227.1	1428.53	9.82017	0.502921	19.5263	6.56396e-85	1.19506e-82
CTELG00000004228.1	9.57558	8.22142	1.79619	4.57715	4.71348e-06	1.81367e-05
CTELG00000004233.1	817.884	0.557037	0.259364	2.14771	0.0317371	0.0639997
CTELG00000004235.1	2956.05	1.01594	0.249502	4.07186	4.66383e-05	0.000157473
CTELG00000004236.1	1050.51	0.64469	0.177252	3.63713	0.000275689	0.000829995
CTELG00000004238.1	11.7128	5.53235	1.70649	3.24194	0.00118717	0.00322876
CTELG00000004240.1	20.6384	1.10661	0.550732	2.00934	0.0445011	0.0861964
CTELG00000004243.1	231.941	2.52868	0.502934	5.02785	4.96005e-07	2.13978e-06
CTELG00000004245.1	59.5651	1.99151	0.599465	3.32214	0.000893289	0.00248059
CTELG00000004246.1	579.275	2.53611	0.368523	6.88182	5.90925e-12	4.05019e-11
CTELG00000004247.1	56.3551	2.01772	0.970343	2.07939	0.0375814	0.0744015
CTELG00000004251.1	5417.73	1.76605	0.247534	7.13457	9.70935e-13	7.05749e-12
CTELG00000004255.1	55.3664	2.05974	0.688419	2.99199	0.00277165	0.00704408
CTELG00000004262.1	9568.66	0.60829	0.24833	2.44953	0.0143045	0.0313793
CTELG00000004263.1	65.8991	1.55534	0.681558	2.28204	0.0224871	0.0471789
CTELG00000004266.1	230.924	2.18618	0.482328	4.53256	5.82721e-06	2.21657e-05
CTELG00000004267.1	30.0305	1.14978	0.587633	1.95662	0.0503916	0.0960889
CTELG00000004268.1	12094.3	1.40596	0.164107	8.56737	1.05872e-17	1.12376e-16
CTELG00000004269.1	15.0415	6.24539	1.67932	3.71899	0.00020002	0.000615797
CTELG00000004271.1	1115.1	7.47763	0.656806	11.3848	4.97678e-30	1.09724e-28
CTELG00000004272.1	327.525	2.37579	0.53845	4.41228	1.0229e-05	3.7735e-05
CTELG00000004278.1	1030.37	3.14837	0.337965	9.31568	1.21178e-20	1.55655e-19
CTELG00000004279.1	95.5399	1.92748	0.491173	3.92424	8.70048e-05	0.000282864
CTELG00000004282.1	968.75	2.56802	0.326354	7.86882	3.57999e-15	3.17048e-14
CTELG00000004283.1	133.449	1.11959	0.410995	2.7241	0.00644766	0.0152431
CTELG00000004285.1	2692.3	3.07723	1.22414	2.51379	0.0119442	0.026646
CTELG00000004298.1	27.3086	5.46898	2.02066	2.70652	0.00679915	0.0160052
CTELG00000004299.1	9.48306	5.57333	1.63881	3.40083	0.000671814	0.00190393
CTELG00000004303.1	587.567	4.22181	0.653486	6.46045	1.04393e-10	6.41465e-10
CTELG00000004314.1	1222.4	4.34912	0.423852	10.2609	1.05681e-24	1.73339e-23
CTELG00000004315.1	738.996	1.41482	0.213237	6.63494	3.24643e-11	2.08853e-10
CTELG00000004316.1	400.244	1.51486	0.314696	4.81372	1.48149e-06	6.04693e-06
CTELG00000004317.1	665.969	1.84198	0.305237	6.0346	1.59354e-09	8.78886e-09
CTELG00000004317.2	148.958	2.52693	0.69957	3.61211	0.000303712	0.000908197
CTELG00000004318.1	867.474	0.711944	0.288015	2.4719	0.0134396	0.029657
CTELG00000004320.1	415.299	1.02206	0.200154	5.10634	3.2846e-07	1.44519e-06
CTELG00000004325.1	66.582	2.031	0.556766	3.64785	0.000264447	0.000798443
CTELG00000004330.1	5601.26	0.420108	0.210643	1.99441	0.0461078	0.0889614
CTELG00000004332.1	635.676	0.831113	0.241298	3.44434	0.000572465	0.00164172
CTELG00000004333.1	5643.84	1.60981	0.200928	8.01188	1.12966e-15	1.03984e-14
CTELG00000004334.1	737.805	0.700623	0.184412	3.79922	0.000145154	0.000457009
CTELG00000004337.1	1101.54	0.374804	0.186903	2.00534	0.0449267	0.0869187
CTELG00000004344.1	1927.09	1.87375	0.246036	7.61575	2.62157e-14	2.16278e-13
CTELG00000004345.1	1259.31	8.07836	0.609633	13.2512	4.44147e-40	1.60879e-38
CTELG00000004347.2	720.429	0.675599	0.307736	2.19539	0.0281359	0.0575768
CTELG00000004349.1	944.418	1.99526	0.193994	10.2852	8.22104e-25	1.35873e-23
CTELG00000004349.2	916.045	1.45561	0.278038	5.2353	1.64721e-07	7.50037e-07
CTELG00000004354.1	484.297	1.01761	0.365465	2.78444	0.0053621	0.0129096
CTELG00000004356.1	798.33	1.13937	0.263646	4.3216	1.549e-05	5.57287e-05
CTELG00000004357.1	421.546	1.87853	0.426927	4.40012	1.08191e-05	3.98015e-05
CTELG00000004357.2	103.977	10.089	3.67099	2.74831	0.0059904	0.0142498
CTELG00000004359.1	8487.55	1.29229	0.124366	10.391	2.7237e-25	4.6095e-24
CTELG00000004364.1	1426.74	1.11226	0.444178	2.50409	0.0122766	0.0273225
CTELG00000004367.1	55.2638	1.14341	0.50981	2.24282	0.0249086	0.0517222
CTELG00000004368.1	458.302	0.833824	0.226742	3.67742	0.000235604	0.000716989
CTELG00000004372.1	56.7747	1.22267	0.507307	2.41012	0.0159473	0.0346534
CTELG00000004373.1	830.323	0.8523	0.191087	4.46028	8.18543e-06	3.05119e-05
CTELG00000004374.2	758.366	6.23998	1.47794	4.22207	2.42066e-05	8.50106e-05
CTELG00000004375.2	1444.71	1.5854	0.183319	8.64832	5.22631e-18	5.66899e-17
CTELG00000004380.1	19.0257	2.20562	0.919136	2.39966	0.0164102	0.0355655
CTELG00000004383.1	1874.96	2.3563	0.203635	11.5712	5.76705e-31	1.33173e-29
CTELG00000004388.1	392.924	1.11752	0.296026	3.77508	0.000159958	0.00050102
CTELG00000004395.1	2083.32	2.12032	0.208322	10.1781	2.4843e-24	3.9878e-23
CTELG00000004396.2	1228.68	0.731244	0.28773	2.54143	0.01104	0.0248226
CTELG00000004400.1	376.482	1.32432	0.394361	3.35814	0.000784697	0.00219863
CTELG00000004401.1	4318.21	0.51828	0.1915	2.70642	0.00680122	0.0160079
CTELG00000004403.1	22115.6	1.40146	0.21072	6.65079	2.91519e-11	1.88526e-10
CTELG00000004406.1	1251.6	0.841392	0.139835	6.01705	1.77627e-09	9.74847e-09
CTELG00000004409.1	64.4071	5.08248	1.60423	3.16817	0.00153402	0.00408632
CTELG00000004415.1	2668.9	1.94348	0.123685	15.7132	1.2287e-55	8.53475e-54
CTELG00000004418.1	408.6	0.598904	0.218333	2.74308	0.00608657	0.0144596
CTELG00000004418.2	2519.32	0.732994	0.155839	4.70353	2.55702e-06	1.01658e-05
CTELG00000004422.3	242.813	1.605	0.444766	3.60865	0.000307798	0.00091946
CTELG00000004431.1	475.969	5.18248	0.518991	9.98569	1.76074e-23	2.68434e-22
CTELG00000004437.1	620.761	1.13011	0.278579	4.0567	4.97716e-05	0.000167399
CTELG00000004439.1	2329.91	1.22114	0.279501	4.36898	1.24828e-05	4.55731e-05
CTELG00000004442.1	727.172	8.25127	0.657839	12.543	4.34298e-36	1.30637e-34
CTELG00000004443.1	405.185	4.21453	0.568991	7.40702	1.29169e-13	1.00954e-12
CTELG00000004444.1	146.061	1.42933	0.494249	2.89192	0.00382893	0.00949125
CTELG00000004452.1	150.28	1.15375	0.538464	2.14267	0.0321399	0.0647327
CTELG00000004454.1	94.666	1.25272	0.429571	2.9162	0.00354319	0.00883359
CTELG00000004458.1	250.403	3.6225	1.14524	3.1631	0.00156099	0.00415177
CTELG00000004460.1	526.621	2.03781	0.449558	4.53292	5.81742e-06	2.21358e-05
CTELG00000004461.1	78.4063	2.15696	0.6199	3.47954	0.000502281	0.00145227
CTELG00000004464.1	134.063	1.90424	0.35618	5.34627	8.97855e-08	4.19881e-07
CTELG00000004466.1	43.8424	1.98304	0.681926	2.908	0.00363743	0.00905159
CTELG00000004486.1	1027.83	1.15106	0.152203	7.56268	3.94861e-14	3.21995e-13
CTELG00000004489.1	1644.64	0.866434	0.160113	5.41138	6.25426e-08	2.96936e-07
CTELG00000004491.1	10.1961	2.59681	1.18441	2.19249	0.0283443	0.0579483
CTELG00000004496.1	1191.88	1.38616	0.469161	2.95455	0.00313121	0.00787612
CTELG00000004498.1	323.188	0.559669	0.255346	2.19181	0.0283936	0.0580422
CTELG00000004506.1	50.703	4.21123	1.76709	2.38315	0.0171654	0.0370467
CTELG00000004512.1	11.7365	5.93672	2.10179	2.8246	0.00473397	0.0115176
CTELG00000004522.2	537.775	1.31218	0.24771	5.29725	1.17561e-07	5.44035e-07
CTELG00000004523.1	652.492	0.70594	0.329462	2.14271	0.0321366	0.0647299
CTELG00000004524.1	713.698	3.29945	0.372087	8.86741	7.48645e-19	8.60084e-18
CTELG00000004532.1	240.173	1.98129	0.598199	3.31209	0.000926005	0.00256567
CTELG00000004534.1	244.674	2.38782	0.577648	4.1337	3.56972e-05	0.000122564
CTELG00000004535.1	444.678	1.65032	0.244858	6.73991	1.58487e-11	1.04966e-10
CTELG00000004536.1	1214.34	1.28344	0.336461	3.81453	0.000136441	0.000430988
CTELG00000004542.1	12.6419	6.01715	1.79472	3.35269	0.000800298	0.00223944
CTELG00000004543.1	181.368	2.29398	0.868836	2.6403	0.00828336	0.0191306
CTELG00000004546.1	158.943	2.37132	0.575412	4.12108	3.77103e-05	0.000128913
CTELG00000004547.1	39.8003	1.35554	0.677885	1.99966	0.0455367	0.0879708
CTELG00000004548.1	499.344	0.982328	0.228225	4.30422	1.67578e-05	6.00585e-05
CTELG00000004552.1	743.691	1.25281	0.537329	2.33156	0.0197238	0.0419481
CTELG00000004552.2	1098.46	1.55239	0.353738	4.38853	1.1412e-05	4.18583e-05
CTELG00000004553.1	1708.92	2.11152	0.325505	6.4869	8.76219e-11	5.43388e-10
CTELG00000004555.1	36.3719	7.80481	2.02399	3.85616	0.000115183	0.000367532
CTELG00000004555.2	117.42	1.54644	0.550868	2.80728	0.00499611	0.012108
CTELG00000004555.3	197.938	2.87734	0.413576	6.95723	3.47032e-12	2.42173e-11
CTELG00000004556.2	734.558	1.30854	0.671611	1.94836	0.0513716	0.0977204
CTELG00000004557.1	1442.16	5.25143	0.266348	19.7164	1.55841e-86	2.97838e-84
CTELG00000004579.1	1372.3	2.28387	0.202628	11.2712	1.81997e-29	3.88861e-28
CTELG00000004592.1	1052.54	4.02259	0.714673	5.62857	1.81714e-08	9.06397e-08
CTELG00000004599.1	1631.24	0.804545	0.218912	3.6752	0.000237664	0.000722877
CTELG00000004601.1	1398.56	1.33502	0.159997	8.34404	7.17976e-17	7.21983e-16
CTELG00000004602.1	4421.56	0.645472	0.332249	1.94274	0.0520477	0.0988436
CTELG00000004604.1	2138.25	2.51898	0.165499	15.2205	2.58425e-52	1.5493e-50
CTELG00000004610.1	3031.61	2.43257	0.239412	10.1606	2.97358e-24	4.75113e-23
CTELG00000004611.1	4.73008	5.43996	2.28256	2.38327	0.0171596	0.0370411
CTELG00000004614.1	933.453	1.11453	0.188672	5.90722	3.47928e-09	1.8559e-08
CTELG00000004615.2	182.14	3.38836	0.431408	7.85418	4.02388e-15	3.55087e-14
CTELG00000004625.2	506.246	3.89836	1.10873	3.51605	0.000438015	0.00127799
CTELG00000004630.1	218.055	4.28027	0.960096	4.45817	8.2661e-06	3.0786e-05
CTELG00000004630.2	30.1903	7.32189	2.22803	3.28626	0.00101528	0.00279311
CTELG00000004631.1	604.115	1.04854	0.465502	2.25249	0.0242914	0.0505498
CTELG00000004636.1	1030.68	0.509237	0.213222	2.3883	0.0169266	0.0365899
CTELG00000004639.1	1664.65	0.914654	0.149993	6.09797	1.07423e-09	6.01779e-09
CTELG00000004640.1	235.355	1.43463	0.654091	2.19333	0.0282838	0.0578452
CTELG00000004641.1	77.5333	3.1264	0.82064	3.80971	0.000139129	0.000439118
CTELG00000004642.1	201.329	2.40934	0.584674	4.12082	3.77522e-05	0.000129044
CTELG00000004645.1	196.581	3.61632	0.467261	7.73939	9.9892e-15	8.52149e-14
CTELG00000004646.1	307.748	7.31129	0.640182	11.4206	3.29779e-30	7.34087e-29
CTELG00000004648.1	116.576	3.86521	0.532034	7.26496	3.73139e-13	2.80053e-12
CTELG00000004655.1	56.4554	1.86757	0.701156	2.66355	0.00773209	0.0179702
CTELG00000004655.2	359.963	4.14227	0.417137	9.93023	3.07556e-23	4.63774e-22
CTELG00000004656.1	460.068	0.902575	0.204241	4.41917	9.90792e-06	3.66013e-05
CTELG00000004657.1	1199.39	1.24733	0.15188	8.21259	2.16472e-16	2.10935e-15
CTELG00000004658.1	5.5432	6.95472	2.28211	3.0475	0.00230755	0.00596049
CTELG00000004659.1	634.839	8.994	0.600355	14.9811	9.75561e-51	5.40811e-49
CTELG00000004662.1	6.79113	6.18334	2.58073	2.39597	0.0165766	0.0358993
CTELG00000004663.1	1982.13	1.54282	0.15433	9.99688	1.57276e-23	2.40624e-22
CTELG00000004673.1	222.121	2.46874	0.354683	6.96041	3.39279e-12	2.36906e-11
CTELG00000004686.1	1742.94	4.41855	0.401994	10.9916	4.19533e-28	8.31185e-27
CTELG00000004687.1	7.55752	6.69053	2.68428	2.49248	0.0126853	0.0281614
CTELG00000004688.1	5.4466	2.43783	1.23393	1.97566	0.0481934	0.0924168
CTELG00000004693.1	811.524	1.54517	0.333973	4.62665	3.71633e-06	1.45096e-05
CTELG00000004696.1	513.083	0.989717	0.34895	2.83627	0.00456438	0.0111378
CTELG00000004701.1	406.746	0.809036	0.303343	2.66707	0.00765162	0.0178035
CTELG00000004701.2	456.683	0.669066	0.213424	3.13491	0.00171908	0.00454082
CTELG00000004710.1	375.945	1.22899	0.379741	3.23638	0.00121057	0.00328621
CTELG00000004715.2	27.6059	2.32925	0.852388	2.73262	0.0062833	0.0148881
CTELG00000004717.1	567.037	3.74935	0.5154	7.27464	3.47347e-13	2.6166e-12
CTELG00000004719.3	48.2496	2.68341	1.04885	2.55842	0.010515	0.0237657
CTELG00000004720.1	2897.03	1.29565	0.160819	8.05655	7.8476e-16	7.28372e-15
CTELG00000004724.1	2709.59	0.717991	0.183837	3.90559	9.3996e-05	0.000304164
CTELG00000004726.1	282.55	1.19323	0.449544	2.65431	0.00794702	0.0184276
CTELG00000004729.1	803.046	1.70486	0.255283	6.6783	2.41737e-11	1.57272e-10
CTELG00000004733.1	136.482	1.00415	0.393482	2.55196	0.010712	0.0241605
CTELG00000004734.1	5274.58	1.46187	0.173991	8.40202	4.38866e-17	4.48353e-16
CTELG00000004735.1	497.137	0.863103	0.210805	4.09432	4.23407e-05	0.00014372
CTELG00000004739.1	686.25	9.16812	0.618562	14.8217	1.06121e-49	5.6303e-48
CTELG00000004741.1	855.518	1.47343	0.21371	6.89453	5.4045e-12	3.72267e-11
CTELG00000004744.1	2178.11	4.16108	0.347647	11.9693	5.14759e-33	1.32292e-31
CTELG00000004746.1	11.6187	4.12307	1.58301	2.60457	0.009199	0.0210541
CTELG00000004749.1	1667.44	6.15568	0.982496	6.26535	3.72e-10	2.17332e-09
CTELG00000004758.1	17022.8	2.50914	0.709375	3.53712	0.000404516	0.00118655
CTELG00000004762.1	934.746	0.630427	0.177439	3.55291	0.000380989	0.00112278
CTELG00000004765.1	1263.21	1.64914	0.154459	10.6768	1.30633e-26	2.3771e-25
CTELG00000004767.1	38.3925	4.8276	0.784712	6.15207	7.64783e-10	4.34692e-09
CTELG00000004768.1	788.185	2.81289	0.183799	15.3042	7.1706e-53	4.367e-51
CTELG00000004769.1	2004.66	0.506321	0.205294	2.46632	0.0136509	0.030081
CTELG00000004775.1	1049	0.678863	0.255192	2.66021	0.00780928	0.0181325
CTELG00000004784.1	4592.51	0.961635	0.268864	3.57666	0.000348017	0.00103238
CTELG00000004785.1	782.977	3.30271	0.217903	15.1568	6.83483e-52	4.02092e-50
CTELG00000004787.2	1954.04	1.27098	0.325222	3.90802	9.30537e-05	0.00030134
CTELG00000004789.1	67809.4	0.844775	0.229075	3.68776	0.000226235	0.00069048
CTELG00000004790.1	2804.79	1.69869	0.391016	4.34428	1.3973e-05	5.06131e-05
CTELG00000004793.1	1048.31	3.23038	0.275103	11.7424	7.72396e-32	1.86323e-30
CTELG00000004794.1	259.273	4.85678	0.849775	5.71537	1.09465e-08	5.58665e-08
CTELG00000004796.1	1085.79	1.22525	0.151944	8.06387	7.39191e-16	6.88849e-15
CTELG00000004798.1	11821.1	0.623523	0.249698	2.49711	0.012521	0.0278288
CTELG00000004800.1	732.391	1.56839	0.302838	5.17896	2.23122e-07	9.98351e-07
CTELG00000004806.1	949.89	0.480095	0.164885	2.91169	0.0035948	0.00895386
CTELG00000004807.1	874.607	0.7259	0.360408	2.01411	0.0439983	0.0853277
CTELG00000004808.1	1147.8	0.703239	0.262436	2.67965	0.00736984	0.0172127
CTELG00000004811.1	19671.2	1.76018	0.314221	5.60173	2.12217e-08	1.05247e-07
CTELG00000004812.1	513.716	7.05529	1.50378	4.6917	2.7095e-06	1.07362e-05
CTELG00000004813.1	148.333	8.18989	2.18672	3.74528	0.00018019	0.000559276
CTELG00000004814.1	21.0595	6.76675	2.77458	2.43883	0.0147348	0.0322435
CTELG00000004819.1	403.333	2.76216	0.436263	6.3314	2.42951e-10	1.44451e-09
CTELG00000004819.2	509.924	3.03965	0.548344	5.54333	2.96777e-08	1.45371e-07
CTELG00000004824.1	378.337	2.76647	0.200477	13.7994	2.56944e-43	1.06573e-41
CTELG00000004826.1	935.942	1.84781	0.188492	9.80311	1.09175e-22	1.59551e-21
CTELG00000004829.1	1220.18	2.13418	0.216341	9.86489	5.90983e-23	8.79282e-22
CTELG00000004834.1	1026.63	1.27068	0.202318	6.28059	3.37291e-10	1.97789e-09
CTELG00000004837.2	285.754	9.23855	1.51793	6.0863	1.1555e-09	6.45317e-09
CTELG00000004863.1	405.132	2.64128	0.201535	13.1058	3.05054e-39	1.06055e-37
CTELG00000004870.1	217.957	3.03112	0.281543	10.7661	4.97722e-27	9.2765e-26
CTELG00000004873.1	15.2753	2.89345	0.804314	3.59742	0.000321391	0.000957667
CTELG00000004874.1	959.494	2.4645	0.176736	13.9445	3.39608e-44	1.45754e-42
CTELG00000004877.1	331.146	0.812725	0.269531	3.01533	0.00256696	0.00656778
CTELG00000004877.2	269.485	1.25809	0.392256	3.20732	0.00133976	0.00360571
CTELG00000004879.1	4784.77	0.904958	0.134093	6.74875	1.49123e-11	9.90109e-11
CTELG00000004881.1	648.272	4.58793	0.322676	14.2184	7.04739e-46	3.2119e-44
CTELG00000004884.1	632.106	1.65507	0.288842	5.73002	1.00419e-08	5.1401e-08
CTELG00000004885.1	2847.52	1.25229	0.403383	3.10447	0.00190621	0.00499126
CTELG00000004886.1	1467	1.70161	0.160949	10.5723	4.00433e-26	7.10348e-25
CTELG00000004889.1	1207.13	0.664108	0.229759	2.89046	0.00384684	0.00953085
CTELG00000004900.1	831.604	6.69569	0.223006	30.0247	4.67778e-198	1.61814e-194
CTELG00000004908.1	692.066	1.44851	0.292284	4.95583	7.20235e-07	3.04428e-06
CTELG00000004909.1	14746.7	2.9752	0.468202	6.35453	2.0907e-10	1.24994e-09
CTELG00000004911.1	4478.82	2.23764	0.707575	3.1624	0.00156472	0.00416104
CTELG00000004922.2	14.2954	2.46065	1.19872	2.05273	0.0400992	0.0787415
CTELG00000004927.1	65.3655	3.74015	0.762094	4.90773	9.21367e-07	3.85579e-06
CTELG00000004928.1	858.55	4.83944	0.544706	8.8845	6.42086e-19	7.41356e-18
CTELG00000004936.1	328.085	0.771862	0.297549	2.59407	0.00948472	0.0216522
CTELG00000004936.2	176.53	1.50049	0.397004	3.77953	0.000157126	0.00049255
CTELG00000004939.1	558.297	1.61795	0.249172	6.4933	8.39766e-11	5.21717e-10
CTELG00000004945.1	1683.73	1.48213	0.31378	4.72345	2.3188e-06	9.25701e-06
CTELG00000004946.1	714.168	4.50048	0.29987	15.0081	6.50072e-51	3.65054e-49
CTELG00000004947.1	5035.82	1.27627	0.189142	6.74767	1.50237e-11	9.9693e-11
CTELG00000004955.1	145.163	2.55047	0.429346	5.94037	2.84385e-09	1.52874e-08
CTELG00000004956.1	153.558	3.31298	0.556746	5.95062	2.67136e-09	1.4414e-08
CTELG00000004958.1	1685.1	1.26151	0.17809	7.08359	1.40471e-12	1.00981e-11
CTELG00000004960.1	326.442	3.19159	0.528265	6.04165	1.52543e-09	8.4442e-09
CTELG00000004967.1	5.6742	5.04123	2.21355	2.27744	0.0227599	0.0476781
CTELG00000004975.1	2844.24	0.387014	0.13716	2.82163	0.00477807	0.0116167
CTELG00000004976.1	1925.97	1.54909	0.223673	6.92567	4.33925e-12	3.00748e-11
CTELG00000004980.1	68.3195	7.63799	1.5806	4.83233	1.34943e-06	5.53008e-06
CTELG00000004981.1	1650.68	0.597214	0.196038	3.04642	0.00231583	0.00598009
CTELG00000004982.1	327.513	3.11551	0.597082	5.21789	1.80977e-07	8.19098e-07
CTELG00000004993.1	1035.45	2.12131	0.372441	5.69568	1.22878e-08	6.24538e-08
CTELG00000004995.1	528.936	1.46196	0.499517	2.92675	0.00342525	0.00855743
CTELG00000005015.1	5514.4	1.77138	0.304625	5.81497	6.06439e-09	3.16744e-08
CTELG00000005017.1	66298.7	0.823607	0.235033	3.50422	0.000457951	0.00133245
CTELG00000005021.1	158.517	3.01801	0.434741	6.94208	3.86367e-12	2.68864e-11
CTELG00000005023.1	956.975	1.6282	0.358124	4.54648	5.45506e-06	2.08372e-05
CTELG00000005023.2	758.565	3.23409	0.431987	7.48655	7.07086e-14	5.65016e-13
CTELG00000005025.1	1197.18	1.70941	0.222651	7.6775	1.6222e-14	1.36037e-13
CTELG00000005029.1	774.536	1.16629	0.250901	4.6484	3.3452e-06	1.3108e-05
CTELG00000005030.1	564.041	1.30617	0.605052	2.15877	0.0308682	0.0624585
CTELG00000005046.1	2483.77	0.600266	0.127751	4.69872	2.61801e-06	1.03903e-05
CTELG00000005049.1	1058.2	0.483217	0.131474	3.67538	0.000237494	0.000722424
CTELG00000005050.1	1515.24	0.396284	0.173388	2.28554	0.0222813	0.0467918
CTELG00000005051.1	1125.16	4.45802	0.391451	11.3885	4.77314e-30	1.05503e-28
CTELG00000005051.2	192.947	2.9466	0.505246	5.83202	5.47619e-09	2.87367e-08
CTELG00000005064.1	10.2308	3.77825	1.57032	2.40604	0.0161264	0.0350053
CTELG00000005072.1	87.5243	6.4243	0.677946	9.47613	2.63894e-21	3.56726e-20
CTELG00000005073.1	128.386	4.84748	0.683601	7.09109	1.33056e-12	9.57492e-12
CTELG00000005089.1	413.826	1.33345	0.484755	2.75077	0.00594558	0.0141568
CTELG00000005090.2	1322.84	3.07086	0.215424	14.255	4.17411e-46	1.92009e-44
CTELG00000005091.1	1188.62	8.17819	0.615696	13.2828	2.91112e-40	1.06675e-38
CTELG00000005093.1	1126.75	0.84692	0.262264	3.22926	0.0012411	0.003362
CTELG00000005101.1	204.728	5.82044	0.921935	6.31329	2.7317e-10	1.61723e-09
CTELG00000005101.2	113.598	3.05573	0.689921	4.4291	9.46261e-06	3.50386e-05
CTELG00000005102.1	631.609	4.86375	0.494835	9.82904	8.44213e-23	1.24215e-21
CTELG00000005108.1	561.365	2.19166	0.277868	7.88743	3.08469e-15	2.7459e-14
CTELG00000005123.3	1111.77	1.95982	0.269461	7.27311	3.51292e-13	2.64401e-12
CTELG00000005126.1	804.447	1.36803	0.259512	5.27153	1.35291e-07	6.21182e-07
CTELG00000005128.1	429.768	1.29292	0.289747	4.46223	8.11112e-06	3.02544e-05
CTELG00000005129.1	226.935	1.23213	0.454935	2.70835	0.0067618	0.0159248
CTELG00000005132.1	977.076	0.687238	0.171889	3.99815	6.3839e-05	0.000211971
CTELG00000005135.1	291.808	1.28871	0.435824	2.95695	0.00310698	0.0078216
CTELG00000005159.1	274.498	2.97815	1.15926	2.56901	0.0101988	0.0231373
CTELG00000005161.1	1121.46	1.89642	0.454275	4.17461	2.98497e-05	0.000103639
CTELG00000005164.1	39.7028	2.31728	0.913957	2.53544	0.0112307	0.0252038
CTELG00000005165.1	5.69794	5.18571	2.62791	1.97332	0.0484591	0.092885
CTELG00000005170.1	331.333	8.68415	0.974415	8.91217	5.00444e-19	5.81113e-18
CTELG00000005171.1	25.9809	2.38351	1.09197	2.18276	0.0290532	0.0592227
CTELG00000005172.1	2708.31	0.922912	0.144058	6.40651	1.48884e-10	9.01958e-10
CTELG00000005177.1	2578.57	0.857889	0.125597	6.83048	8.46306e-12	5.73017e-11
CTELG00000005178.1	1525.73	1.04417	0.154385	6.76341	1.34778e-11	8.97793e-11
CTELG00000005179.1	264.379	3.59597	0.430267	8.35755	6.40347e-17	6.45798e-16
CTELG00000005185.1	2017.87	0.833995	0.146995	5.67364	1.39792e-08	7.06052e-08
CTELG00000005186.1	916.453	2.3887	0.15851	15.0697	2.56256e-51	1.46036e-49
CTELG00000005189.1	655.595	2.26678	0.246246	9.20534	3.40579e-20	4.25779e-19
CTELG00000005191.1	62.4534	2.58796	0.727353	3.55806	0.000373607	0.00110253
CTELG00000005192.1	4560.34	0.578309	0.190143	3.04144	0.00235452	0.00607139
CTELG00000005193.2	1080.35	1.09488	0.258465	4.23607	2.27467e-05	8.01603e-05
CTELG00000005194.1	704.43	2.04542	0.472307	4.3307	1.48637e-05	5.35979e-05
CTELG00000005195.1	1337.34	0.913024	0.193575	4.71664	2.39766e-06	9.55858e-06
CTELG00000005200.1	1174.53	2.35805	0.169594	13.904	5.98596e-44	2.53447e-42
CTELG00000005208.1	234.999	1.1538	0.340635	3.38722	0.000706054	0.00199378
CTELG00000005212.1	640.65	2.91499	0.231762	12.5775	2.80702e-36	8.51012e-35
CTELG00000005216.1	730.448	0.452219	0.149064	3.03373	0.00241548	0.00621143
CTELG00000005217.1	378.421	3.12622	0.377182	8.28837	1.14813e-16	1.14193e-15
CTELG00000005218.1	1969.67	1.22313	0.231948	5.27328	1.34007e-07	6.15776e-07
CTELG00000005221.1	909.815	3.91983	0.498863	7.85753	3.91778e-15	3.45989e-14
CTELG00000005221.2	1096.69	14.1968	1.66494	8.52689	1.50333e-17	1.57824e-16
CTELG00000005234.1	405.743	4.98395	1.1566	4.30912	1.63903e-05	5.87962e-05
CTELG00000005235.1	275.468	6.56867	1.49918	4.38152	1.17854e-05	4.31591e-05
CTELG00000005237.1	69.5794	3.88041	1.67668	2.31434	0.020649	0.043725
CTELG00000005243.1	304.043	1.4985	0.448471	3.34135	0.000833708	0.00232521
CTELG00000005247.1	825.105	1.98312	0.250488	7.91702	2.43265e-15	2.18232e-14
CTELG00000005248.1	2104.04	0.65964	0.157921	4.17704	2.9533e-05	0.000102653
CTELG00000005249.1	1547.58	0.94146	0.230791	4.07928	4.51753e-05	0.000152847
CTELG00000005251.1	4374.86	1.65062	0.157237	10.4976	8.85776e-26	1.54595e-24
CTELG00000005255.1	263.231	4.68955	0.475928	9.85349	6.62036e-23	9.8204e-22
CTELG00000005256.1	32.8005	8.36736	1.89693	4.41101	1.02892e-05	3.79408e-05
CTELG00000005261.1	28.6249	4.21753	1.77685	2.37359	0.017616	0.0379174
CTELG00000005262.1	320.269	2.52522	0.307494	8.21226	2.17059e-16	2.11448e-15
CTELG00000005263.1	270.358	1.85781	0.422042	4.40195	1.07282e-05	3.94755e-05
CTELG00000005265.1	510.679	3.99754	0.617908	6.46947	9.83487e-11	6.06107e-10
CTELG00000005275.1	438.507	1.64763	0.238058	6.92111	4.48127e-12	3.10529e-11
CTELG00000005276.1	247.805	1.87614	0.540644	3.47019	0.000520095	0.00150101
CTELG00000005280.1	77.1404	2.43274	0.795679	3.05744	0.00223235	0.00578047
CTELG00000005282.1	216.334	2.02854	0.568706	3.56694	0.000361177	0.00106867
CTELG00000005282.2	1073.96	1.52251	0.275457	5.52723	3.25332e-08	1.58751e-07
CTELG00000005283.1	1298.07	8.72481	0.671906	12.9852	1.48515e-38	5.04164e-37
CTELG00000005284.1	288.469	0.599739	0.230911	2.59727	0.00939682	0.0214643
CTELG00000005286.1	398.942	5.68123	0.76936	7.38436	1.5319e-13	1.19133e-12
CTELG00000005299.1	196.776	1.28541	0.378563	3.3955	0.000685034	0.00193822
CTELG00000005304.1	10.9699	2.35194	1.12231	2.09562	0.0361158	0.0718165
CTELG00000005305.1	757.287	0.718724	0.246642	2.91404	0.00356786	0.00889188
CTELG00000005307.1	68.6367	4.3994	1.18758	3.70452	0.000211795	0.00064939
CTELG00000005309.1	184.612	5.08831	0.628221	8.09955	5.51643e-16	5.19533e-15
CTELG00000005311.1	334.192	2.56389	0.297958	8.60486	7.64112e-18	8.19094e-17
CTELG00000005314.1	26.4993	1.45579	0.496239	2.93364	0.00335009	0.00838238
CTELG00000005320.1	361.497	2.37628	0.289434	8.21007	2.21056e-16	2.15099e-15
CTELG00000005326.1	45.5604	4.17278	1.71453	2.43378	0.014942	0.0326557
CTELG00000005328.1	196.671	1.59235	0.254678	6.25242	4.04153e-10	2.35242e-09
CTELG00000005328.2	17.4602	4.40784	1.47795	2.98241	0.00285989	0.00724809
CTELG00000005329.1	370.834	1.9699	0.473994	4.15595	3.23932e-05	0.000111954
CTELG00000005329.2	189.706	1.40177	0.478663	2.92852	0.00340585	0.00851388
CTELG00000005331.1	48.1543	1.14824	0.535582	2.1439	0.0320409	0.0645542
CTELG00000005334.1	772.147	2.33297	0.208281	11.2011	4.02834e-29	8.43514e-28
CTELG00000005346.1	316.526	1.48494	0.259835	5.71493	1.09747e-08	5.59938e-08
CTELG00000005349.1	1033	1.02624	0.255501	4.01657	5.9051e-05	0.000196905
CTELG00000005350.1	1998.13	3.10656	0.271979	11.422	3.24489e-30	7.22778e-29
CTELG00000005351.1	1433.87	2.65237	0.130906	20.2616	2.80803e-91	6.51916e-89
CTELG00000005352.1	2079.17	0.980194	0.374033	2.62061	0.00877735	0.0201705
CTELG00000005355.1	511.242	1.82129	0.223367	8.15381	3.52643e-16	3.36978e-15
CTELG00000005356.1	3045.52	1.10099	0.201263	5.47037	4.49089e-08	2.16303e-07
CTELG00000005359.1	54.7013	2.74573	0.92208	2.97776	0.00290367	0.00735153
CTELG00000005361.1	110.128	1.48223	0.383905	3.86094	0.000112951	0.000361077
CTELG00000005365.1	121.055	5.77209	1.60121	3.60483	0.000312363	0.000932131
CTELG00000005369.1	114.615	2.42144	0.436339	5.54944	2.86579e-08	1.40515e-07
CTELG00000005372.1	786.119	1.2906	0.234077	5.51356	3.5164e-08	1.71034e-07
CTELG00000005383.1	549.498	0.993019	0.237667	4.1782	2.93829e-05	0.000102152
CTELG00000005384.1	2579.02	0.662147	0.176487	3.75182	0.000175556	0.000546021
CTELG00000005385.1	8176.47	0.475614	0.111174	4.27811	1.88488e-05	6.71905e-05
CTELG00000005388.1	46.9152	6.16545	1.65132	3.73366	0.000188717	0.00058336
CTELG00000005389.1	183.842	1.31147	0.512099	2.56098	0.0104378	0.0236037
CTELG00000005392.1	333.77	6.82132	1.36874	4.98364	6.23995e-07	2.65599e-06
CTELG00000005397.1	387.063	3.91069	0.267679	14.6096	2.43931e-48	1.23363e-46
CTELG00000005399.1	1441.59	5.70931	0.337577	16.9126	3.63348e-64	3.40622e-62
CTELG00000005402.1	1613.07	0.920389	0.108787	8.46048	2.66268e-17	2.75194e-16
CTELG00000005406.1	434.391	2.41372	0.2642	9.13595	6.48346e-20	7.95586e-19
CTELG00000005407.1	313.119	1.15964	0.378882	3.06069	0.00220827	0.00572241
CTELG00000005409.1	194.538	2.80077	1.0104	2.77195	0.00557217	0.0133531
CTELG00000005413.3	384.527	1.80343	0.748226	2.41027	0.0159408	0.0346437
CTELG00000005414.1	8880.71	0.722848	0.235798	3.06554	0.00217277	0.00563759
CTELG00000005424.1	178.183	1.34063	0.392281	3.41753	0.00063193	0.00179975
CTELG00000005426.1	66.3638	1.63051	0.822631	1.98206	0.047472	0.0912762
CTELG00000005428.1	299.843	2.68114	0.509097	5.26647	1.39073e-07	6.377e-07
CTELG00000005429.1	1189.24	0.97087	0.260758	3.72327	0.000196662	0.000606377
CTELG00000005429.2	330.226	1.39942	0.534358	2.61888	0.00882201	0.020265
CTELG00000005431.1	603.336	2.69442	0.353203	7.62853	2.3744e-14	1.96637e-13
CTELG00000005435.1	175.839	1.88111	0.429196	4.38287	1.17128e-05	4.29112e-05
CTELG00000005436.1	13.4665	7.84608	1.9963	3.93032	8.4834e-05	0.000276222
CTELG00000005437.1	24.9494	8.2761	1.72259	4.80446	1.55169e-06	6.32374e-06
CTELG00000005440.1	224.05	3.48971	0.719784	4.84828	1.24539e-06	5.12376e-06
CTELG00000037677.1	11.415	4.283	1.2752	3.3587	0.000783103	0.00219469
CTELG00000005445.1	1589.7	0.428682	0.178155	2.40623	0.016118	0.0349892
CTELG00000005455.1	1593.55	2.86582	0.355903	8.05224	8.12919e-16	7.54103e-15
CTELG00000005457.1	584.62	1.93303	0.163972	11.7888	4.46097e-32	1.09287e-30
CTELG00000005458.1	931.272	3.6538	0.182593	20.0106	4.45284e-89	9.62705e-87
CTELG00000005459.1	108.329	4.88653	1.00574	4.85867	1.18179e-06	4.87835e-06
CTELG00000005460.1	141.386	5.79595	0.901838	6.42682	1.30298e-10	7.92609e-10
CTELG00000005463.1	146.811	1.76466	0.317577	5.55663	2.75028e-08	1.35024e-07
CTELG00000005464.2	1657.09	1.22189	0.227473	5.37159	7.80475e-08	3.66574e-07
CTELG00000005468.1	2105.42	1.31013	0.218673	5.99129	2.08183e-09	1.13641e-08
CTELG00000005476.1	349.072	1.54222	0.173965	8.86508	7.64466e-19	8.77969e-18
CTELG00000005480.1	313.442	1.71439	0.521914	3.28482	0.00102049	0.00280498
CTELG00000005481.1	250.834	1.02838	0.299664	3.43177	0.000599665	0.00171392
CTELG00000005483.1	312.412	1.10608	0.459722	2.40599	0.0161288	0.0350083
CTELG00000005484.1	58.4274	5.45602	1.69651	3.21604	0.00129974	0.00350653
CTELG00000005489.1	643.437	1.41171	0.299708	4.71027	2.47395e-06	9.85136e-06
CTELG00000005490.1	294.55	4.51979	0.436955	10.3438	4.46391e-25	7.47775e-24
CTELG00000005492.1	618.613	1.63968	0.202699	8.08925	6.0032e-16	5.63229e-15
CTELG00000005493.1	145.181	3.51805	0.286021	12.3	9.05963e-35	2.54582e-33
CTELG00000005496.1	1277.12	0.976269	0.164698	5.92761	3.07368e-09	1.64768e-08
CTELG00000005500.1	136.249	0.860237	0.377935	2.27615	0.022837	0.0478253
CTELG00000005503.1	68.8808	1.2705	0.467467	2.71785	0.00657075	0.015514
CTELG00000005504.1	5.39994	7.47689	2.27008	3.29367	0.000988883	0.002727
CTELG00000005505.1	2126.38	2.32206	0.18117	12.817	1.31615e-37	4.25099e-36
CTELG00000005507.1	453.109	1.06611	0.238428	4.47141	7.77073e-06	2.90475e-05
CTELG00000005514.1	891.435	3.7287	0.23414	15.925	4.24732e-57	3.14611e-55
CTELG00000005517.1	549.18	1.8067	0.233074	7.7516	9.07403e-15	7.77145e-14
CTELG00000005518.1	75366.8	1.20348	0.274657	4.38177	1.17719e-05	4.31142e-05
CTELG00000005527.1	1704.83	4.04601	0.234925	17.2225	1.79903e-66	1.83036e-64
CTELG00000005530.1	97.4079	8.00208	1.66591	4.80341	1.55982e-06	6.35391e-06
CTELG00000005534.1	467.101	1.03182	0.427353	2.41445	0.0157588	0.0342827
CTELG00000005535.1	184.47	13.2563	1.47439	8.99102	2.4494e-19	2.89971e-18
CTELG00000005546.1	122.08	2.16268	0.540412	4.00192	6.28318e-05	0.000208727
CTELG00000005547.1	108.824	2.75417	0.470902	5.84871	4.9541e-09	2.61119e-08
CTELG00000005548.1	19.4048	8.42083	1.67693	5.02158	5.12492e-07	2.20581e-06
CTELG00000005550.1	719.112	3.47961	0.694446	5.01062	5.42547e-07	2.32534e-06
CTELG00000005551.1	28.2345	3.23005	1.31845	2.44988	0.0142906	0.0313567
CTELG00000005560.1	702.726	2.0443	0.305736	6.68649	2.28585e-11	1.4908e-10
CTELG00000005565.1	1423.34	3.72569	0.388882	9.58051	9.65641e-22	1.32923e-20
CTELG00000005570.1	1248.57	2.25589	0.183809	12.273	1.2649e-34	3.5315e-33
CTELG00000005581.1	3298.87	1.08701	0.152747	7.11642	1.10763e-12	8.01571e-12
CTELG00000005584.1	16.6031	2.50983	0.987175	2.54244	0.0110082	0.0247623
CTELG00000005585.1	30458.6	0.896537	0.178879	5.01196	5.38778e-07	2.31004e-06
CTELG00000005588.1	5.44907	4.99126	2.34035	2.1327	0.0329492	0.0661661
CTELG00000005597.1	2916.52	0.653861	0.329348	1.98532	0.047109	0.090669
CTELG00000005600.1	140.748	1.78515	0.499239	3.57573	0.000349249	0.00103577
CTELG00000005601.1	846.863	1.59318	0.514954	3.09382	0.00197598	0.00516418
CTELG00000005602.1	596.13	0.87685	0.448101	1.95681	0.0503697	0.0960575
CTELG00000005610.1	19.7163	2.65686	1.22208	2.17404	0.0297021	0.0604031
CTELG00000005611.1	560.52	0.536963	0.185356	2.89693	0.00376839	0.00935189
CTELG00000005612.1	258.851	1.94246	0.258969	7.50073	6.34625e-14	5.08995e-13
CTELG00000005616.1	1331.12	1.35855	0.329604	4.12177	3.75973e-05	0.000128565
CTELG00000005623.1	674.576	2.55209	0.333747	7.64679	2.06059e-14	1.71635e-13
CTELG00000005624.1	2589.05	1.05089	0.224647	4.67797	2.89736e-06	1.14295e-05
CTELG00000005626.1	899.408	1.83901	0.181761	10.1178	4.60758e-24	7.28786e-23
CTELG00000005633.1	197.575	1.05539	0.346846	3.04281	0.00234381	0.00604601
CTELG00000005636.1	31.468	9.49865	1.69184	5.61439	1.97258e-08	9.81665e-08
CTELG00000005639.1	443.449	2.35369	0.298356	7.88886	3.04966e-15	2.71541e-14
CTELG00000005653.2	64.9657	9.25412	1.67329	5.5305	3.19321e-08	1.55928e-07
CTELG00000005655.1	291.665	1.95647	0.436846	4.47862	7.51273e-06	2.81408e-05
CTELG00000005657.1	6266.18	0.649102	0.157224	4.12851	3.65129e-05	0.000125092
CTELG00000005667.1	1477.19	0.777347	0.219356	3.54378	0.00039444	0.00115877
CTELG00000005668.1	673.786	0.581453	0.185531	3.13399	0.00172448	0.00455404
CTELG00000005670.1	72.7534	1.44783	0.718308	2.01561	0.0438412	0.0850659
CTELG00000005671.1	57.7483	1.3087	0.490518	2.668	0.00763054	0.0177568
CTELG00000005673.1	535.303	2.34166	0.217099	10.7862	4.00192e-27	7.50729e-26
CTELG00000005675.1	1483.33	1.42708	0.246836	5.78152	7.40303e-09	3.83419e-08
CTELG00000005683.1	3490.96	0.763722	0.143308	5.32923	9.86294e-08	4.59934e-07
CTELG00000005685.1	4907.97	1.25441	0.161526	7.76598	8.10158e-15	6.96446e-14
CTELG00000005689.1	1527.47	1.99174	0.273621	7.27918	3.3585e-13	2.53496e-12
CTELG00000005695.1	1030.29	0.604507	0.244831	2.46908	0.0135462	0.0298618
CTELG00000005696.1	214.96	2.46683	0.695922	3.54469	0.000393076	0.00115515
CTELG00000005696.2	1179.96	1.53622	0.161439	9.5158	1.80327e-21	2.45489e-20
CTELG00000005698.1	953.997	1.20812	0.278208	4.3425	1.40874e-05	5.09899e-05
CTELG00000005701.1	422.05	1.6933	0.410685	4.12312	3.73779e-05	0.000127904
CTELG00000005702.1	499.623	3.1566	0.765448	4.12386	3.72578e-05	0.000127518
CTELG00000005703.1	549.211	10.2428	1.05574	9.70198	2.95702e-22	4.2129e-21
CTELG00000005704.1	79.0522	10.0538	1.54804	6.49454	8.32866e-11	5.17802e-10
CTELG00000005716.1	205.29	5.75526	2.29269	2.51026	0.0120641	0.0268927
CTELG00000005718.1	4094.53	0.624166	0.283697	2.20012	0.0277987	0.0569878
CTELG00000005720.1	497.266	3.94588	0.294849	13.3827	7.63186e-41	2.86025e-39
CTELG00000005724.1	22.5903	4.89301	1.84853	2.64697	0.00812156	0.0187918
CTELG00000005726.1	317.152	2.06155	0.318329	6.47617	9.40824e-11	5.81057e-10
CTELG00000005728.1	221.458	1.89696	0.42278	4.48687	7.22776e-06	2.7138e-05
CTELG00000005732.1	1027.07	2.15132	0.209854	10.2515	1.16491e-24	1.90708e-23
CTELG00000005735.2	47.2849	2.06795	0.689857	2.99765	0.00272067	0.00692418
CTELG00000005736.3	211.233	1.6504	0.406577	4.05926	4.92287e-05	0.000165702
CTELG00000005739.1	613.336	0.332828	0.15331	2.17095	0.0299352	0.0608056
CTELG00000005740.1	836.022	0.654688	0.254927	2.56814	0.0102246	0.0231866
CTELG00000005741.1	1508.24	0.883657	0.092611	9.54159	1.40653e-21	1.92311e-20
CTELG00000005742.1	1355.23	1.39585	0.279838	4.98805	6.0993e-07	2.59932e-06
CTELG00000005743.1	84.2719	1.27752	0.615949	2.07406	0.0380735	0.0752464
CTELG00000005744.1	86.9014	2.657	0.506745	5.24326	1.57762e-07	7.19583e-07
CTELG00000005745.1	1819.79	0.877629	0.212943	4.12143	3.76532e-05	0.000128744
CTELG00000005747.1	625.195	1.64433	0.36256	4.53532	5.75167e-06	2.19024e-05
CTELG00000005748.1	165.119	6.85498	1.4996	4.57119	4.84956e-06	1.86333e-05
CTELG00000005750.1	31.8589	1.37462	0.638701	2.15221	0.0313805	0.0633506
CTELG00000005755.1	20.4606	2.34746	0.859607	2.73086	0.00631697	0.0149648
CTELG00000005756.1	620.674	4.60123	0.933939	4.9267	8.3631e-07	3.516e-06
CTELG00000005758.1	236.408	0.98514	0.415077	2.37339	0.0176255	0.037931
CTELG00000005765.1	2345.28	2.29417	0.377854	6.07159	1.26654e-09	7.05054e-09
CTELG00000005774.1	1150.96	2.04129	0.18115	11.2685	1.87694e-29	4.00784e-28
CTELG00000005785.1	772.347	1.56326	0.229934	6.79873	1.05548e-11	7.08952e-11
CTELG00000005786.1	574.902	1.31917	0.168575	7.82545	5.05859e-15	4.4222e-14
CTELG00000005789.1	142.215	8.43839	1.60339	5.26284	1.41848e-07	6.49651e-07
CTELG00000005794.1	1358.96	0.425218	0.113452	3.748	0.000178248	0.000553745
CTELG00000005804.1	296.567	5.2207	0.382269	13.6571	1.83038e-42	7.31138e-41
CTELG00000005805.1	176.015	0.700206	0.336477	2.08099	0.0374345	0.0741446
CTELG00000005809.2	567.324	3.83108	0.643872	5.95007	2.68027e-09	1.44552e-08
CTELG00000005811.1	625.57	1.59196	0.319085	4.98915	6.0646e-07	2.58677e-06
CTELG00000005812.2	2783.75	1.39833	0.191465	7.30333	2.80729e-13	2.13616e-12
CTELG00000005813.1	28302.3	0.486336	0.195721	2.48484	0.0129609	0.0287178
CTELG00000005816.1	2962.53	0.523776	0.165284	3.16894	0.00152998	0.0040768
CTELG00000005817.1	17.1772	2.94316	1.33598	2.20299	0.0275952	0.0566176
CTELG00000005821.1	2293.32	0.617004	0.297711	2.07249	0.0382197	0.0755008
CTELG00000005822.1	2488.19	0.526313	0.202389	2.6005	0.00930886	0.0212802
CTELG00000005824.1	393.072	1.47382	0.317003	4.64924	3.33162e-06	1.30577e-05
CTELG00000005828.1	350.903	2.37177	0.328059	7.2297	4.84045e-13	3.60011e-12
CTELG00000005830.1	385.091	3.4063	0.887277	3.83905	0.000123513	0.000392771
CTELG00000005831.1	10.8167	3.75855	1.42201	2.64313	0.00821441	0.0189904
CTELG00000005833.1	25.0012	3.31754	1.3514	2.4549	0.0140925	0.0309615
CTELG00000005837.1	555.637	4.60464	0.512294	8.98827	2.51154e-19	2.97042e-18
CTELG00000005838.1	750.345	2.29941	0.314811	7.3041	2.79136e-13	2.12451e-12
CTELG00000005844.1	200.992	1.43926	0.299463	4.80613	1.53877e-06	6.27333e-06
CTELG00000005846.1	17.0495	3.0846	0.967635	3.18777	0.00143373	0.00384014
CTELG00000005851.1	3263.52	7.93403	0.445688	17.8017	6.85138e-71	8.11654e-69
CTELG00000005860.1	1842.2	1.51838	0.277883	5.4641	4.65257e-08	2.23654e-07
CTELG00000005863.1	1076.12	0.92422	0.223731	4.13094	3.6129e-05	0.000123924
CTELG00000005864.2	84.6069	3.48555	1.48096	2.35358	0.0185938	0.0397895
CTELG00000005866.1	186.073	2.87771	0.665751	4.32251	1.54263e-05	5.55052e-05
CTELG00000005873.1	1993.92	0.637178	0.273576	2.32907	0.0198552	0.0421963
CTELG00000005875.1	607.204	1.12271	0.554566	2.02449	0.0429197	0.0834887
CTELG00000005887.2	474.759	5.63828	1.66468	3.38701	0.000706597	0.00199499
CTELG00000005897.1	267.107	3.54684	0.832772	4.25908	2.0527e-05	7.27756e-05
CTELG00000005898.1	472.372	1.15156	0.222953	5.16504	2.40386e-07	1.07255e-06
CTELG00000005901.1	737.763	2.5769	0.570997	4.51298	6.39235e-06	2.41851e-05
CTELG00000005902.1	219.745	5.31712	0.683308	7.78144	7.17049e-15	6.19794e-14
CTELG00000005905.2	790.359	1.60245	0.243444	6.58243	4.62814e-11	2.94403e-10
CTELG00000005907.1	1476.53	0.646304	0.166442	3.88306	0.000103151	0.000331697
CTELG00000005908.1	1266.66	1.12994	0.194759	5.80171	6.56413e-09	3.41659e-08
CTELG00000005909.1	1848.37	3.27256	0.207848	15.745	7.43868e-56	5.20888e-54
CTELG00000005910.1	2786.04	2.60902	0.2016	12.9416	2.62168e-38	8.75377e-37
CTELG00000005911.2	325.731	2.08949	0.366601	5.69963	1.20067e-08	6.10876e-08
CTELG00000005915.1	372.505	2.48551	0.415526	5.98159	2.20971e-09	1.20318e-08
CTELG00000005919.1	91.2126	1.78926	0.810519	2.20754	0.0272761	0.0560226
CTELG00000005936.1	12.6789	6.04635	2.1068	2.86993	0.00410568	0.010107
CTELG00000005937.1	1492.07	2.80889	0.231859	12.1146	8.83561e-34	2.37668e-32
CTELG00000005944.1	193.141	5.39051	0.834908	6.45641	1.07218e-10	6.57722e-10
CTELG00000005960.1	445.521	2.44894	0.514941	4.75576	1.977e-06	7.95677e-06
CTELG00000005965.1	227.304	4.53671	0.713395	6.35932	2.02646e-10	1.21363e-09
CTELG00000005972.1	25.0459	6.46999	1.18545	5.45786	4.8192e-08	2.31022e-07
CTELG00000005976.2	476.982	1.14516	0.389686	2.93867	0.00329619	0.00825886
CTELG00000005978.1	576.024	4.99199	0.361092	13.8247	1.80897e-43	7.52114e-42
CTELG00000005980.1	1216.55	3.05173	0.311321	9.80251	1.0982e-22	1.60427e-21
CTELG00000005983.1	35.9968	2.28168	0.636778	3.58317	0.000339449	0.00100826
CTELG00000005987.1	54.376	3.05289	0.672004	4.54297	5.54681e-06	2.11596e-05
CTELG00000006001.1	42.1605	4.07114	0.93266	4.36509	1.27072e-05	4.63485e-05
CTELG00000006002.1	91.7487	4.30483	1.01397	4.2455	2.18107e-05	7.70425e-05
CTELG00000006003.1	1931.34	2.80841	0.433216	6.48269	9.00988e-11	5.57948e-10
CTELG00000006012.1	1014.53	1.47795	0.29624	4.98902	6.0687e-07	2.58819e-06
CTELG00000006012.2	32.9691	4.1894	1.42033	2.9496	0.00318187	0.00799152
CTELG00000006021.1	609.082	1.17253	0.423232	2.77042	0.00559842	0.0134068
CTELG00000006031.1	346.318	3.41575	0.416376	8.20353	2.33437e-16	2.267e-15
CTELG00000006032.1	347.612	2.19595	0.259257	8.47014	2.45095e-17	2.53842e-16
CTELG00000006033.1	318.269	0.911735	0.301809	3.02091	0.0025202	0.00646007
CTELG00000006035.1	21.0616	2.30559	0.94841	2.43101	0.0150568	0.03289
CTELG00000006036.2	42.2771	3.8183	0.927239	4.11792	3.82303e-05	0.000130588
CTELG00000006038.1	503.086	0.964379	0.492796	1.95695	0.050353	0.0960367
CTELG00000006040.1	153.304	3.00251	0.418854	7.16839	7.58822e-13	5.56598e-12
CTELG00000006058.1	18.8765	2.11829	0.902208	2.3479	0.0188797	0.0403215
CTELG00000006064.1	1439	0.83373	0.141263	5.90197	3.59194e-09	1.91334e-08
CTELG00000006068.1	833.474	0.930762	0.218636	4.25714	2.07061e-05	7.33531e-05
CTELG00000006071.1	65.2287	2.96368	0.727384	4.07444	4.61256e-05	0.000155955
CTELG00000006075.1	81.8943	5.25292	0.76313	6.88339	5.84458e-12	4.00904e-11
CTELG00000006076.1	306.61	1.66636	0.203929	8.17125	3.0522e-16	2.93201e-15
CTELG00000006082.1	547.573	1.63377	0.541401	3.01766	0.00254734	0.00652328
CTELG00000006093.1	5.18276	5.53319	2.13012	2.59759	0.00938794	0.021448
CTELG00000006098.1	175.311	6.51286	1.84296	3.53391	0.000409453	0.00120002
CTELG00000006102.1	1276.7	0.851916	0.143942	5.91847	3.24941e-09	1.73757e-08
CTELG00000006105.1	1142.68	1.08797	0.377536	2.88176	0.00395461	0.00976989
CTELG00000006105.2	973.841	2.30822	0.234713	9.83422	8.01853e-23	1.18284e-21
CTELG00000006107.1	984.336	1.30757	0.182986	7.14573	8.95182e-13	6.52468e-12
CTELG00000006122.1	126.46	10.037	1.75108	5.73186	9.93358e-09	5.08694e-08
CTELG00000006124.1	15.4386	1.92127	0.864109	2.22341	0.0261884	0.054055
CTELG00000006130.1	950.681	1.20565	0.353039	3.41506	0.000637669	0.00181504
CTELG00000006130.2	1669.86	9.49421	1.90041	4.99588	5.85673e-07	2.50273e-06
CTELG00000006133.1	324.26	7.02002	0.843781	8.31971	8.8176e-17	8.82576e-16
CTELG00000006134.1	59.582	2.8714	0.629379	4.56227	5.06024e-06	1.93955e-05
CTELG00000006139.1	1765.5	0.398649	0.180753	2.20549	0.0274194	0.0562971
CTELG00000006149.1	457.573	2.87699	0.255343	11.2671	1.90667e-29	4.06129e-28
CTELG00000006150.1	586.058	1.29934	0.464081	2.79982	0.00511306	0.0123634
CTELG00000006152.1	19763.6	0.583049	0.151536	3.84759	0.000119284	0.000380058
CTELG00000006154.2	1148.2	0.436745	0.202554	2.15619	0.0310687	0.0628056
CTELG00000006155.1	1771.8	0.952642	0.112036	8.50299	1.84769e-17	1.9304e-16
CTELG00000006156.1	492.089	0.696748	0.164211	4.24299	2.20557e-05	7.78521e-05
CTELG00000006158.1	463.607	2.62302	0.582077	4.50631	6.59656e-06	2.49168e-05
CTELG00000006163.1	173.314	2.01262	0.608381	3.30815	0.000939139	0.00259873
CTELG00000006175.1	1624.63	1.21317	0.177857	6.82107	9.03619e-12	6.10031e-11
CTELG00000006182.1	302.017	6.12275	0.77692	7.88079	3.25313e-15	2.89137e-14
CTELG00000006182.2	394.485	5.35142	1.09788	4.87431	1.09192e-06	4.52952e-06
CTELG00000006186.1	1592.12	1.435	0.160658	8.93202	4.18304e-19	4.88355e-18
CTELG00000006209.1	146.479	2.14477	0.537661	3.98908	6.63293e-05	0.000219545
CTELG00000006217.1	1804.46	6.39675	0.267374	23.9243	1.71038e-126	1.05652e-123
CTELG00000006217.2	936.252	5.72144	1.1464	4.99077	6.01386e-07	2.56734e-06
CTELG00000006226.2	86.4251	2.44386	0.815032	2.99848	0.00271329	0.00690744
CTELG00000006229.1	49.1811	5.11252	1.53488	3.3309	0.000865666	0.00240871
CTELG00000006235.2	609.088	0.83751	0.350331	2.39062	0.0168199	0.0363752
CTELG00000006237.1	1223.03	1.45675	0.21119	6.89781	5.28114e-12	3.63915e-11
CTELG00000006242.1	604.607	3.19008	0.249764	12.7724	2.33891e-37	7.48452e-36
CTELG00000006245.1	4457.29	0.464016	0.17763	2.61227	0.00899444	0.0206337
CTELG00000006248.1	1213.32	0.447516	0.202108	2.21424	0.0268124	0.0552014
CTELG00000006251.2	1534.75	2.50513	0.43702	5.73229	9.90822e-09	5.0747e-08
CTELG00000006252.1	15.9915	7.15792	1.86687	3.83418	0.000125985	0.00040008
CTELG00000006253.1	22.8911	5.97117	1.58486	3.76762	0.000164812	0.000515291
CTELG00000006263.1	3153.27	1.02499	0.207712	4.93467	8.02871e-07	3.37952e-06
CTELG00000006266.1	58.3283	1.66813	0.794448	2.09974	0.0357521	0.0711995
CTELG00000006269.1	1262.77	1.56062	0.221157	7.05663	1.70589e-12	1.21746e-11
CTELG00000006269.3	1774.18	1.67157	0.180316	9.27021	1.85775e-20	2.36088e-19
CTELG00000006270.1	699.029	1.9352	0.414213	4.67199	2.98298e-06	1.17458e-05
CTELG00000006270.2	697.137	2.04547	0.39277	5.20782	1.91074e-07	8.62089e-07
CTELG00000006271.3	24.5211	2.5121	0.862659	2.91204	0.00359073	0.00894503
CTELG00000006280.1	852.858	6.69571	0.563033	11.8922	1.29898e-32	3.27511e-31
CTELG00000006281.1	211.746	1.66724	0.601505	2.77178	0.00557509	0.0133592
CTELG00000006283.1	362.166	1.99116	0.16105	12.3636	4.11149e-35	1.17541e-33
CTELG00000006286.1	741.784	2.69785	0.819114	3.29362	0.000989076	0.00272731
CTELG00000006287.1	121.047	2.65075	0.609364	4.35003	1.36116e-05	4.9392e-05
CTELG00000006290.1	107.682	6.39995	0.743284	8.61037	7.28248e-18	7.82347e-17
CTELG00000006296.1	230.808	2.47645	0.595631	4.15769	3.21485e-05	0.000111152
CTELG00000006298.1	149.06	6.51282	0.921946	7.06421	1.61537e-12	1.15619e-11
CTELG00000006302.1	199.052	1.71937	0.302781	5.67861	1.35791e-08	6.87642e-08
CTELG00000006303.1	235.394	2.22497	0.421654	5.27677	1.31482e-07	6.05057e-07
CTELG00000006306.2	306.418	11.1257	1.70554	6.5233	6.87752e-11	4.30835e-10
CTELG00000006307.1	81.8079	4.1641	1.29823	3.20752	0.00133886	0.00360363
CTELG00000006310.1	269.402	1.39615	0.51169	2.7285	0.00636229	0.0150619
CTELG00000006312.1	3917.07	0.981594	0.312306	3.14305	0.00167197	0.00442684
CTELG00000006314.1	116.383	2.15114	0.707519	3.04041	0.00236258	0.00609126
CTELG00000006319.1	347.567	2.70187	0.309773	8.72209	2.73114e-18	3.02418e-17
CTELG00000006320.1	606.474	1.5638	0.495637	3.15513	0.00160428	0.00425872
CTELG00000006323.1	899.422	0.727581	0.261367	2.78375	0.00537339	0.0129296
CTELG00000006325.1	20.2356	2.66448	1.04692	2.54506	0.010926	0.0245967
CTELG00000006337.1	1597.15	0.990491	0.218521	4.5327	5.82337e-06	2.21535e-05
CTELG00000006338.1	988.649	0.84362	0.366988	2.29877	0.0215182	0.0453959
CTELG00000006343.1	109.437	1.42689	0.635158	2.24652	0.0246709	0.0512746
CTELG00000006344.1	895.689	1.83397	0.200793	9.13364	6.6235e-20	8.1162e-19
CTELG00000006345.2	358.09	0.702845	0.265937	2.6429	0.00821999	0.0190007
CTELG00000006365.1	617.175	0.878685	0.206115	4.26309	2.01623e-05	7.15705e-05
CTELG00000006367.1	351.508	1.45886	0.320166	4.55657	5.19957e-06	1.9903e-05
CTELG00000006378.1	342.598	5.08536	0.494148	10.2912	7.72254e-25	1.28001e-23
CTELG00000006379.1	1441.51	2.0002	0.290143	6.89384	5.43076e-12	3.73853e-11
CTELG00000006383.1	1821.58	1.71216	0.175749	9.74209	1.99418e-22	2.8683e-21
CTELG00000006387.1	1435.83	0.492109	0.226355	2.17406	0.0297008	0.0604031
CTELG00000006390.1	145.859	2.07863	0.345199	6.02155	1.72757e-09	9.4948e-09
CTELG00000006391.1	754.455	0.325252	0.160612	2.02508	0.0428588	0.0833889
CTELG00000006392.1	579.361	0.863129	0.28431	3.03587	0.00239845	0.0061727
CTELG00000006393.1	9178.56	0.797339	0.165244	4.82522	1.39847e-06	5.72225e-06
CTELG00000006396.1	2318.42	0.986143	0.324585	3.03817	0.00238023	0.00613219
CTELG00000006397.1	888.843	0.681558	0.199001	3.4249	0.000615031	0.00175494
CTELG00000006407.1	1835.16	2.229	0.218442	10.2041	1.90051e-24	3.0692e-23
CTELG00000006409.1	956.237	2.02009	0.25361	7.96536	1.64738e-15	1.49964e-14
CTELG00000006410.1	634.748	1.71336	0.1754	9.76828	1.54048e-22	2.23057e-21
CTELG00000006418.1	2036.45	0.628651	0.145788	4.31208	1.61723e-05	5.80687e-05
CTELG00000006419.1	667.967	3.82438	0.339126	11.2772	1.70156e-29	3.64009e-28
CTELG00000006420.1	1018.33	1.49033	0.1553	9.59647	8.27257e-22	1.14466e-20
CTELG00000006420.2	33.9854	2.60578	1.23423	2.11127	0.0347494	0.0694225
CTELG00000006421.1	29.2427	2.27529	0.593687	3.83248	0.000126859	0.000402708
CTELG00000006422.1	276.273	2.56296	0.311582	8.22563	1.94171e-16	1.90115e-15
CTELG00000006426.1	22.1145	5.31466	2.16974	2.44944	0.0143078	0.0313846
CTELG00000006433.1	1694.02	4.11304	0.31751	12.9541	2.22806e-38	7.4901e-37
CTELG00000006435.1	179.565	2.77211	0.872535	3.17708	0.00148768	0.00397449
CTELG00000006438.1	117.6	1.20535	0.487911	2.47043	0.0134951	0.02977
CTELG00000006439.1	203.655	1.87966	0.428196	4.38972	1.13497e-05	4.16472e-05
CTELG00000006441.1	165.437	2.41903	0.498451	4.8531	1.21548e-06	5.00546e-06
CTELG00000006444.1	380.139	0.893579	0.193446	4.61926	3.85113e-06	1.49852e-05
CTELG00000006446.1	140.335	2.07812	0.409471	5.07512	3.87256e-07	1.69183e-06
CTELG00000006448.1	1278.37	1.12495	0.241917	4.65017	3.31668e-06	1.30021e-05
CTELG00000006449.1	13.6162	4.95421	1.72774	2.86745	0.00413798	0.0101807
CTELG00000006450.2	348.949	4.00843	1.16471	3.44157	0.000578354	0.00165781
CTELG00000006452.1	1205.94	1.37265	0.257919	5.32203	1.02618e-07	4.77695e-07
CTELG00000006458.1	86.9763	2.55259	0.576438	4.42821	9.50192e-06	3.51804e-05
CTELG00000006460.1	323.019	1.18013	0.366925	3.21626	0.00129872	0.00350405
CTELG00000006464.1	50.6078	2.59456	0.831933	3.11871	0.00181644	0.00477536
CTELG00000006464.2	620.912	1.4612	0.363015	4.02518	5.69319e-05	0.000190205
CTELG00000006466.1	885.131	1.9376	0.350405	5.5296	3.20957e-08	1.56705e-07
CTELG00000006468.1	80.6248	3.88124	1.67096	2.32276	0.020192	0.042849
CTELG00000006470.1	138.319	1.57099	0.379172	4.14322	3.42457e-05	0.000117979
CTELG00000006486.1	822.465	1.04744	0.212744	4.92344	8.50344e-07	3.57153e-06
CTELG00000006488.1	1965.63	0.922602	0.249538	3.69725	0.000217949	0.000666959
CTELG00000006489.1	14623.1	0.338821	0.160633	2.10929	0.0349197	0.0697225
CTELG00000006490.1	98.6876	1.17695	0.559874	2.10217	0.035538	0.070818
CTELG00000006502.1	4650.1	3.74878	0.226405	16.5579	1.4052e-61	1.20617e-59
CTELG00000006503.1	1011.82	1.21188	0.179494	6.75164	1.4618e-11	9.71502e-11
CTELG00000006504.1	4926.74	2.38482	0.106615	22.3685	7.98588e-111	3.13918e-108
CTELG00000006507.1	17.9233	6.23737	3.07635	2.02752	0.042609	0.0829869
CTELG00000006508.1	167.55	3.18778	0.417599	7.63359	2.28306e-14	1.89617e-13
CTELG00000006511.1	8.79986	5.95671	1.91266	3.11436	0.00184346	0.00483906
CTELG00000006512.1	147.153	2.38315	0.362205	6.57954	4.7189e-11	2.99846e-10
CTELG00000006513.1	258.706	2.67086	0.580947	4.59743	4.27737e-06	1.65432e-05
CTELG00000006514.1	1834.96	2.85521	0.237305	12.0318	2.41798e-33	6.351e-32
CTELG00000006521.1	24.1758	3.28484	1.01365	3.24062	0.00119272	0.0032418
CTELG00000006527.1	29.9297	1.33704	0.683758	1.95543	0.0505329	0.0963104
CTELG00000006528.1	148.863	1.9784	0.352406	5.61398	1.97731e-08	9.83875e-08
[truncated: 6,944 more rows]
