# Supplementary material for: Cell fate specification modes shape transcriptome evolution in the highly conserved spiral cleavage
Source: EMBO Rep. 2025 Sep 4;26(20):5088–114. doi: 10.1038/s44319-025-00569-4 (PMC12550047; doi:10.1038/s44319-025-00569-4)
Supplement: Supplementary file 32 — Dataset EV30 [file 44319_2025_569_MOESM32_ESM.xlsx]

## Sheet: Sheet1
Dataset EV30 – Downregulated genes between the gastrula and the 64-cell stage in C. teleta.

## Sheet: Dataset EV30
Gene_ID	Basemean	log2FoldChange	lfcSE	stat	pvalue	padj
CTELG00000000004.1	3105.49	-1.17546	0.131195	-8.95965	3.25718e-19	3.82719e-18
CTELG00000000005.1	2423.72	-2.71744	0.621291	-4.37386	1.22068e-05	4.46221e-05
CTELG00000000005.2	2108.09	-1.64567	0.392317	-4.19475	2.73172e-05	9.53249e-05
CTELG00000000008.1	230.886	-2.85641	1.00655	-2.83783	0.00454212	0.0110898
CTELG00000000010.1	1654.18	-2.47324	0.344495	-7.17933	7.00559e-13	5.14735e-12
CTELG00000000011.1	3189.74	-1.08888	0.268681	-4.05268	5.06351e-05	0.000170187
CTELG00000000012.1	1325.9	-3.86396	0.441397	-8.75393	2.0605e-18	2.29555e-17
CTELG00000000013.1	472.731	-1.65242	0.517499	-3.19309	0.00140759	0.00377628
CTELG00000000014.1	14172.3	-3.32142	0.380424	-8.73083	2.52805e-18	2.80559e-17
CTELG00000000015.1	2015.91	-3.12115	0.337888	-9.23725	2.52921e-20	3.18727e-19
CTELG00000000016.1	2006.58	-3.01627	0.270896	-11.1344	8.52936e-29	1.75415e-27
CTELG00000000016.2	653.89	-3.22909	0.319653	-10.1019	5.42056e-24	8.5464e-23
CTELG00000000017.1	236.867	-3.22874	0.422092	-7.64937	2.0196e-14	1.68342e-13
CTELG00000000017.2	2630.2	-2.7658	0.268391	-10.3051	6.67935e-25	1.1119e-23
CTELG00000000022.2	170.202	-2.17485	0.644625	-3.37382	0.000741317	0.00208502
CTELG00000000024.1	2601.07	-2.00189	0.167344	-11.9627	5.5697e-33	1.43034e-31
CTELG00000000028.1	3196.05	-1.62238	0.213736	-7.59057	3.18499e-14	2.61326e-13
CTELG00000000029.2	312.761	-3.78927	0.647004	-5.85665	4.72303e-09	2.4932e-08
CTELG00000000034.1	55.7681	-2.60624	0.420269	-6.20136	5.59769e-10	3.21653e-09
CTELG00000000035.1	64.2471	-2.70025	0.619599	-4.35806	1.31222e-05	4.77514e-05
CTELG00000000036.1	287.218	-2.96507	0.513147	-5.77821	7.54976e-09	3.90609e-08
CTELG00000000037.1	1157.09	-2.41233	0.336838	-7.16171	7.96771e-13	5.8332e-12
CTELG00000000038.1	507.681	-1.64591	0.247855	-6.64061	3.12378e-11	2.01375e-10
CTELG00000000044.2	62.9311	-4.73374	1.33487	-3.54621	0.000390814	0.00114919
CTELG00000000045.1	9425.19	-4.71725	0.727872	-6.48088	9.1187e-11	5.64283e-10
CTELG00000000046.1	82.4264	-4.34603	0.838383	-5.18382	2.17387e-07	9.74578e-07
CTELG00000000047.1	103.009	-3.17992	0.611528	-5.19996	1.99329e-07	8.97344e-07
CTELG00000000049.1	11517.4	-0.740884	0.204467	-3.6235	0.000290649	0.000871468
CTELG00000000050.1	509.574	-4.04979	0.429038	-9.43922	3.75576e-21	5.02589e-20
CTELG00000000055.1	45.932	-3.70173	1.73845	-2.12933	0.0332266	0.066664
CTELG00000000056.1	16397.5	-1.12492	0.309545	-3.6341	0.00027895	0.000839082
CTELG00000000061.1	4706.21	-3.09082	0.571285	-5.4103	6.29181e-08	2.98636e-07
CTELG00000000061.2	38504.6	-1.98382	0.260009	-7.6298	2.35124e-14	1.94859e-13
CTELG00000000068.1	331.963	-5.29192	0.544748	-9.71445	2.61659e-22	3.73866e-21
CTELG00000000069.1	1801.95	-6.02167	0.465	-12.9498	2.35472e-38	7.89287e-37
CTELG00000000071.1	1000.4	-2.87375	0.578208	-4.9701	6.692e-07	2.83967e-06
CTELG00000000072.1	329.322	-1.45822	0.483967	-3.01305	0.00258635	0.00661273
CTELG00000000073.1	166.388	-2.66016	0.958759	-2.77458	0.00552725	0.0132556
CTELG00000000075.1	842.232	-0.93912	0.214876	-4.37051	1.23955e-05	4.52637e-05
CTELG00000000078.1	2277.86	-2.97319	0.221448	-13.4261	4.2509e-41	1.61059e-39
CTELG00000000080.1	4276.5	-1.01131	0.176208	-5.73932	9.50552e-09	4.87711e-08
CTELG00000000082.1	337.441	-0.518156	0.26587	-1.94891	0.0513064	0.0976232
CTELG00000000092.1	3631.11	-0.951881	0.209218	-4.54971	5.37211e-06	2.05385e-05
CTELG00000000098.1	3438.84	-2.2314	0.408626	-5.46073	4.7417e-08	2.27718e-07
CTELG00000000105.1	1297.24	-1.83974	0.225203	-8.16926	3.10293e-16	2.97826e-15
CTELG00000000107.1	2009.13	-1.38293	0.192206	-7.19502	6.24496e-13	4.60609e-12
CTELG00000000110.1	451.08	-1.91117	0.507684	-3.76448	0.000166894	0.000521092
CTELG00000000113.1	227.772	-1.71775	0.501845	-3.42286	0.000619659	0.00176669
CTELG00000000116.1	1790.92	-4.71951	0.316062	-14.9322	2.0333e-50	1.11115e-48
CTELG00000000120.1	4823.73	-5.10996	0.330137	-15.4783	4.86238e-54	3.10904e-52
CTELG00000000121.1	81.3853	-2.9425	0.970664	-3.03143	0.00243396	0.00625618
CTELG00000000122.1	5868.08	-4.32436	0.295438	-14.6371	1.6281e-48	8.25795e-47
CTELG00000000129.1	146.797	-6.72547	0.77696	-8.65612	4.88081e-18	5.311e-17
CTELG00000000130.1	547.85	-2.50149	0.335412	-7.45797	8.78668e-14	6.95854e-13
CTELG00000000133.1	4447.06	-1.74926	0.158726	-11.0206	3.04059e-28	6.08329e-27
CTELG00000000134.1	12603.9	-2.20163	0.185093	-11.8947	1.26145e-32	3.1828e-31
CTELG00000000135.1	816.138	-3.46885	0.336151	-10.3193	5.76317e-25	9.62159e-24
CTELG00000000136.2	1993.69	-1.4678	0.172176	-8.525	1.52815e-17	1.60381e-16
CTELG00000000137.1	368.571	-1.77434	0.483153	-3.67243	0.000240256	0.000730312
CTELG00000000142.1	308.394	-4.43052	0.499594	-8.86826	7.42991e-19	8.53872e-18
CTELG00000000143.1	18.0166	-2.63117	1.05194	-2.50126	0.0123752	0.0275277
CTELG00000000147.1	2234.66	-2.47289	0.281806	-8.77518	1.70635e-18	1.91209e-17
CTELG00000000159.1	6838.01	-3.15387	0.189145	-16.6743	2.0148e-62	1.77796e-60
CTELG00000000161.1	14150.1	-6.27013	0.476308	-13.164	1.41327e-39	5.00901e-38
CTELG00000000163.1	55.5536	-3.81638	1.75042	-2.18026	0.0292382	0.0595646
CTELG00000000166.1	72.7839	-5.53999	1.77037	-3.12928	0.00175232	0.00462085
CTELG00000000173.1	2396.01	-1.80197	0.169312	-10.6429	1.88217e-26	3.40346e-25
CTELG00000000174.1	1638.42	-1.6392	0.18583	-8.82096	1.1348e-18	1.28916e-17
CTELG00000000174.2	69.8577	-2.09477	0.758773	-2.76073	0.0057672	0.0137699
CTELG00000000178.1	3283.86	-1.94943	0.133009	-14.6564	1.22556e-48	6.22534e-47
CTELG00000000180.1	914.762	-1.77638	0.259999	-6.83227	8.35836e-12	5.66039e-11
CTELG00000000185.1	5099	-1.52468	0.1343	-11.3528	7.18259e-30	1.56461e-28
CTELG00000000186.1	71889.1	-2.21458	0.320142	-6.9175	4.59688e-12	3.18095e-11
CTELG00000000189.1	581.39	-1.07482	0.33277	-3.22991	0.00123828	0.00335536
CTELG00000000189.2	1135.18	-0.98146	0.199759	-4.91322	8.95943e-07	3.75257e-06
CTELG00000000202.1	1226.48	-2.02035	0.448548	-4.5042	6.66219e-06	2.5151e-05
CTELG00000000203.1	23.3618	-2.15479	0.871514	-2.47247	0.0134183	0.0296175
CTELG00000000206.3	549.814	-2.79721	0.897682	-3.11604	0.00183298	0.00481447
CTELG00000000207.1	2831.57	-5.52296	0.49452	-11.1683	5.82609e-29	1.21043e-27
CTELG00000000211.1	13.8801	-2.03034	0.902962	-2.24854	0.0245421	0.0510253
CTELG00000000212.1	219.332	-2.37326	0.650895	-3.64615	0.000266196	0.000803371
CTELG00000000219.1	108.147	-4.49729	0.671399	-6.69839	2.1073e-11	1.37773e-10
CTELG00000000228.1	2470.79	-1.18453	0.318855	-3.71496	0.00020324	0.00062493
CTELG00000000229.1	1210.65	-0.430571	0.170254	-2.52899	0.0114392	0.0256103
CTELG00000000232.1	9906.32	-1.1746	0.278494	-4.2177	2.46812e-05	8.65719e-05
CTELG00000000236.1	2531.66	-4.44587	0.209645	-21.2066	8.29886e-100	2.37251e-97
CTELG00000000237.1	3534.52	-5.31236	0.299203	-17.755	1.57567e-70	1.8352e-68
CTELG00000000238.1	567.971	-0.410468	0.167067	-2.4569	0.0140141	0.0308048
CTELG00000000240.1	4386.05	-1.26834	0.233566	-5.43034	5.62478e-08	2.67895e-07
CTELG00000000242.1	3094.61	-2.99142	0.506755	-5.9031	3.56735e-09	1.90142e-08
CTELG00000000243.1	7409.35	-2.92092	0.367838	-7.94077	2.00922e-15	1.81422e-14
CTELG00000000253.1	879.196	-4.86325	0.682056	-7.13027	1.00169e-12	7.27342e-12
CTELG00000000254.1	1108.84	-0.546479	0.17306	-3.15774	0.00158998	0.0042227
CTELG00000000255.2	1590.87	-0.672716	0.194891	-3.45175	0.000556958	0.00160059
CTELG00000000271.1	16.0981	-3.78258	1.14235	-3.31123	0.000928867	0.00257298
CTELG00000000279.1	563.506	-1.09895	0.492848	-2.2298	0.0257608	0.0532647
CTELG00000000286.1	9754.29	-1.96561	0.360486	-5.45267	4.96201e-08	2.37506e-07
CTELG00000000298.1	242.163	-0.739368	0.27094	-2.7289	0.00635454	0.0150446
CTELG00000000300.1	3.98362	-4.33301	1.70841	-2.53628	0.0112038	0.0251532
CTELG00000000306.1	77.8776	-1.32112	0.444917	-2.96936	0.0029842	0.00753886
CTELG00000000307.1	5.37846	-5.8482	2.17791	-2.68523	0.00724796	0.0169624
CTELG00000000310.1	47230.8	-1.70332	0.17613	-9.67081	4.01174e-22	5.65963e-21
CTELG00000000313.3	256.851	-1.43285	0.646213	-2.2173	0.0266029	0.0548157
CTELG00000000314.1	473.598	-3.62012	0.478953	-7.55841	4.08013e-14	3.32172e-13
CTELG00000000315.1	12798.3	-2.55367	0.24544	-10.4045	2.36555e-25	4.03098e-24
CTELG00000000318.1	770.868	-0.749492	0.211308	-3.54691	0.000389779	0.00114663
CTELG00000000322.1	7254.23	-2.44051	0.28595	-8.53472	1.40495e-17	1.47766e-16
CTELG00000000323.1	2945.41	-0.419326	0.13544	-3.09603	0.0019613	0.00512774
CTELG00000000327.1	2951.52	-4.24091	0.252342	-16.8062	2.19774e-63	1.99017e-61
CTELG00000000328.1	5116.69	-5.94314	0.204737	-29.0281	2.90804e-185	6.70633e-182
CTELG00000000329.1	8539.6	-3.00591	0.167282	-17.9691	3.39988e-72	4.20031e-70
CTELG00000000330.1	3132.46	-3.63143	0.361069	-10.0575	8.51721e-24	1.32775e-22
CTELG00000000331.1	611.767	-2.86553	0.927904	-3.08817	0.00201394	0.00525742
CTELG00000000331.2	4174.64	-4.08776	0.52851	-7.73451	1.03806e-14	8.84665e-14
CTELG00000000339.1	295.154	-2.23	0.365099	-6.10795	1.00921e-09	5.66549e-09
CTELG00000000339.2	1155.21	-1.8045	0.2286	-7.8937	2.93368e-15	2.61619e-14
CTELG00000000340.1	1579.78	-1.14084	0.197356	-5.78061	7.44312e-09	3.85265e-08
CTELG00000000341.1	2355.93	-0.688378	0.207809	-3.31255	0.00092451	0.00256173
CTELG00000000342.1	5290.82	-2.01528	0.260947	-7.72296	1.13656e-14	9.64569e-14
CTELG00000000343.1	3505	-2.11481	0.427631	-4.9454	7.59862e-07	3.2055e-06
CTELG00000000343.2	7745.69	-0.955678	0.186895	-5.11346	3.16314e-07	1.39494e-06
CTELG00000000344.1	178.55	-1.06691	0.308089	-3.46299	0.000534204	0.00153891
CTELG00000000346.1	2805.68	-1.45891	0.212712	-6.8586	6.95389e-12	4.73802e-11
CTELG00000000347.1	2092.03	-0.934801	0.134875	-6.93085	4.18334e-12	2.90291e-11
CTELG00000000348.1	140.788	-1.8904	0.378316	-4.99688	5.82645e-07	2.4904e-06
CTELG00000000349.1	6349.54	-2.47209	0.204673	-12.0782	1.37678e-33	3.67199e-32
CTELG00000000350.1	286.415	-3.78629	0.94707	-3.9979	6.39069e-05	0.000212147
CTELG00000000355.1	4335.06	-4.33957	0.999939	-4.33984	1.42587e-05	5.15723e-05
CTELG00000000356.1	423.911	-1.18915	0.394649	-3.01318	0.00258528	0.00661074
CTELG00000000358.1	304.917	-3.04964	0.281128	-10.8479	2.0412e-27	3.89041e-26
CTELG00000000363.1	1627	-2.83037	0.30017	-9.42923	4.13102e-21	5.50463e-20
CTELG00000000366.1	6614.5	-2.94844	0.430027	-6.85641	7.06128e-12	4.80929e-11
CTELG00000000367.1	508.515	-0.822601	0.169924	-4.841	1.2919e-06	5.30818e-06
CTELG00000000369.1	525.558	-2.39785	0.593817	-4.03802	5.39032e-05	0.000180715
CTELG00000000371.1	2628.5	-0.5662	0.127058	-4.45625	8.34051e-06	3.10498e-05
CTELG00000000375.1	3631.01	-0.516431	0.157859	-3.27147	0.00106989	0.00293147
CTELG00000000379.1	5946.8	-0.567699	0.197486	-2.87463	0.00404499	0.00996897
CTELG00000000383.1	14039.5	-2.52364	0.285249	-8.84717	8.97636e-19	1.0275e-17
CTELG00000000385.1	258.913	-1.02869	0.505627	-2.03449	0.0419023	0.0817901
CTELG00000000388.1	302.462	-4.74918	0.567766	-8.36468	6.02805e-17	6.09714e-16
CTELG00000000400.1	3260.25	-0.80903	0.172135	-4.69998	2.60181e-06	1.03308e-05
CTELG00000000401.1	23.9742	-2.94472	1.21002	-2.43361	0.0149491	0.0326691
CTELG00000000405.1	65.9631	-2.32197	0.744242	-3.11991	0.00180906	0.00476031
CTELG00000000409.1	322.64	-3.41236	0.388241	-8.78929	1.50506e-18	1.6942e-17
CTELG00000000413.1	464.148	-12.2799	2.0028	-6.13139	8.71124e-10	4.91822e-09
CTELG00000000415.1	7914.81	-2.79737	0.766252	-3.65071	0.000261514	0.000790208
CTELG00000000419.1	9495.41	-4.43437	0.654797	-6.77213	1.26904e-11	8.47137e-11
CTELG00000000420.1	216.389	-3.87409	0.543819	-7.12385	1.04951e-12	7.61102e-12
CTELG00000000423.1	159.691	-3.70147	0.778614	-4.75392	1.99514e-06	8.02509e-06
CTELG00000000428.1	538.134	-3.95416	0.251117	-15.7463	7.27988e-56	5.10802e-54
CTELG00000000430.1	1283.7	-2.81965	0.507858	-5.55204	2.82348e-08	1.385e-07
CTELG00000000439.1	69.4471	-2.3415	0.562962	-4.15925	3.19291e-05	0.000110428
CTELG00000000452.1	23742.3	-3.04782	0.279026	-10.9231	8.94356e-28	1.73709e-26
CTELG00000000454.1	3173.37	-1.34483	0.32482	-4.14023	3.46962e-05	0.0001194
CTELG00000000456.1	319.744	-1.70246	0.275649	-6.1762	6.56635e-10	3.75381e-09
CTELG00000000458.1	3482.35	-1.62046	0.125432	-12.9191	3.5136e-38	1.1642e-36
CTELG00000000461.1	2138.79	-2.72629	0.201664	-13.519	1.20856e-41	4.69736e-40
CTELG00000000461.2	846.947	-2.95742	0.488244	-6.05726	1.38456e-09	7.68158e-09
CTELG00000000466.1	3233.69	-2.928	0.68237	-4.29092	1.77935e-05	6.36122e-05
CTELG00000000466.2	9462.43	-2.41746	0.345635	-6.99425	2.66678e-12	1.88072e-11
CTELG00000000467.1	1617.7	-1.06395	0.251312	-4.23357	2.30009e-05	8.1023e-05
CTELG00000037699.1	29.0344	-3.34992	0.77619	-4.31585	1.58987e-05	5.71396e-05
CTELG00000000478.1	1615.16	-1.08999	0.19562	-5.57196	2.51895e-08	1.24107e-07
CTELG00000000483.1	171.698	-1.88153	0.431557	-4.35986	1.30143e-05	4.73884e-05
CTELG00000000484.1	8058.47	-2.24555	0.288348	-7.78765	6.82655e-15	5.90951e-14
CTELG00000000491.1	54.2815	-1.59146	0.794473	-2.00316	0.0451604	0.0873121
CTELG00000000494.1	193.912	-1.34455	0.322184	-4.17325	3.00288e-05	0.000104241
CTELG00000000495.1	463.956	-2.20634	0.363679	-6.06672	1.30549e-09	7.25919e-09
CTELG00000000508.1	1092.08	-3.76533	0.282543	-13.3266	1.622e-40	6.00088e-39
CTELG00000000508.2	3614.1	-2.52218	0.252218	-10	1.52348e-23	2.33612e-22
CTELG00000000514.1	514.544	-1.04559	0.350645	-2.98191	0.00286459	0.00725895
CTELG00000000517.1	15945.8	-2.45525	0.218549	-11.2343	2.76607e-29	5.85222e-28
CTELG00000000524.1	8519.56	-1.91783	0.214473	-8.94207	3.81947e-19	4.47117e-18
CTELG00000000525.1	1859.44	-0.50185	0.18257	-2.74882	0.0059811	0.0142296
CTELG00000000526.1	138.322	-1.72762	0.476305	-3.62713	0.000286589	0.000860338
CTELG00000000530.1	4592.97	-2.66321	0.332202	-8.01684	1.08497e-15	1.00004e-14
CTELG00000000534.1	890.465	-2.74403	0.367587	-7.46499	8.33081e-14	6.61114e-13
CTELG00000000535.1	227.39	-1.18992	0.391891	-3.03634	0.00239466	0.0061657
CTELG00000000541.1	5443.1	-1.78164	0.377148	-4.72398	2.31268e-06	9.23363e-06
CTELG00000000543.1	199.022	-1.66434	0.356175	-4.67282	2.97095e-06	1.17051e-05
CTELG00000000561.1	187.798	-1.429	0.308059	-4.63871	3.50593e-06	1.37067e-05
CTELG00000000562.1	13878	-1.3566	0.167935	-8.07813	6.57678e-16	6.15875e-15
CTELG00000000562.2	929.525	-1.61418	0.434014	-3.71919	0.000199865	0.000615374
CTELG00000000564.2	7077.84	-1.50519	0.183097	-8.22074	2.02255e-16	1.97694e-15
CTELG00000000567.1	5062.29	-1.64479	0.244686	-6.72202	1.7922e-11	1.18004e-10
CTELG00000000570.1	569.99	-2.98909	0.34877	-8.57039	1.03136e-17	1.09573e-16
CTELG00000000570.3	287.77	-3.26357	0.583172	-5.59624	2.19049e-08	1.08449e-07
CTELG00000000572.1	4723.44	-0.89068	0.439457	-2.02677	0.0426855	0.0831125
CTELG00000000573.1	4174.49	-3.40292	0.359137	-9.47527	2.6608e-21	3.594e-20
CTELG00000000573.2	2711.31	-2.58971	0.194928	-13.2855	2.81126e-40	1.03125e-38
CTELG00000000574.1	3299.56	-2.40567	0.186003	-12.9335	2.91131e-38	9.67416e-37
CTELG00000000575.1	8.45327	-4.2014	1.80789	-2.32392	0.0201295	0.0427348
CTELG00000000585.1	4571.47	-1.45728	0.209362	-6.96054	3.38977e-12	2.36791e-11
CTELG00000000588.1	7994.48	-2.54303	0.373112	-6.81573	9.37868e-12	6.32401e-11
CTELG00000000589.1	12574.2	-2.56457	0.317854	-8.0684	7.12267e-16	6.65193e-15
CTELG00000000591.1	4238.63	-0.645355	0.240494	-2.68345	0.0072866	0.0170379
CTELG00000000597.1	3132.72	-0.930203	0.198948	-4.67562	2.93069e-06	1.15557e-05
CTELG00000000598.1	2050.83	-2.03802	0.176051	-11.5763	5.43362e-31	1.25641e-29
CTELG00000000599.1	1984.25	-0.55462	0.142893	-3.88136	0.000103873	0.00033372
CTELG00000000600.2	3752.02	-1.69528	0.206997	-8.18989	2.61458e-16	2.52494e-15
CTELG00000000601.1	1594.6	-0.544489	0.208697	-2.609	0.00908083	0.0208153
CTELG00000000603.1	687.406	-5.77396	0.630114	-9.16335	5.03109e-20	6.20227e-19
CTELG00000000604.1	1729.37	-1.29614	0.25429	-5.09707	3.44953e-07	1.51506e-06
CTELG00000000609.1	4553.19	-0.582544	0.205353	-2.83679	0.00455698	0.011123
CTELG00000000611.1	7.35201	-6.00798	2.0457	-2.93688	0.00331532	0.00830258
CTELG00000000612.1	15.7942	-3.39084	1.74437	-1.94388	0.0519095	0.0986298
CTELG00000000619.1	11388.2	-0.583908	0.224407	-2.60201	0.00926797	0.0211965
CTELG00000000620.1	244.189	-2.84102	0.423788	-6.70388	2.02962e-11	1.32895e-10
CTELG00000000623.1	4688.65	-0.62818	0.226237	-2.77665	0.00549229	0.0131845
CTELG00000000626.1	1255.44	-5.13262	0.374478	-13.7061	9.33914e-43	3.76966e-41
CTELG00000000627.1	5748.54	-5.76984	0.374674	-15.3996	1.64626e-53	1.03541e-51
CTELG00000000634.1	908.754	-5.03374	0.546099	-9.21764	3.03711e-20	3.81618e-19
CTELG00000000637.1	1095.99	-0.847813	0.194769	-4.35292	1.34336e-05	4.88024e-05
CTELG00000000644.2	4756.57	-0.952309	0.212011	-4.49179	7.06285e-06	2.65708e-05
CTELG00000000645.1	4445.88	-1.54516	0.201432	-7.67088	1.70826e-14	1.42873e-13
CTELG00000000658.1	4747.85	-2.42813	0.112651	-21.5545	4.8058e-103	1.59848e-100
CTELG00000000673.1	851.977	-1.00767	0.168806	-5.9694	2.38122e-09	1.29149e-08
CTELG00000000680.1	1608.3	-1.97878	0.176207	-11.2298	2.91039e-29	6.1463e-28
CTELG00000000681.1	2156.69	-1.48662	0.250143	-5.94308	2.79709e-09	1.50477e-08
CTELG00000000684.1	1681.29	-1.57703	0.301648	-5.22805	1.71305e-07	7.77966e-07
CTELG00000000684.2	196.802	-2.78192	0.802868	-3.46498	0.000530279	0.00152836
CTELG00000000685.1	6359.3	-0.480183	0.225311	-2.1312	0.0330723	0.0663902
CTELG00000000689.1	67.6256	-3.61087	0.588406	-6.13671	8.42496e-10	4.76514e-09
CTELG00000000691.1	5.52799	-7.17934	2.9631	-2.42292	0.0153965	0.0335599
CTELG00000000693.1	845.601	-0.63011	0.192356	-3.27574	0.00105385	0.00289072
CTELG00000000700.1	4384.21	-2.25965	0.15177	-14.8887	3.90454e-50	2.11371e-48
CTELG00000000707.1	41.1015	-1.2686	0.532039	-2.38442	0.0171062	0.036935
CTELG00000000709.1	1923.41	-9.00511	0.658054	-13.6844	1.25756e-42	5.06422e-41
CTELG00000000711.1	90.3721	-2.57409	0.585994	-4.39269	1.11957e-05	4.11302e-05
CTELG00000000713.1	21.8998	-3.52628	1.7245	-2.04481	0.0408735	0.0800847
CTELG00000000717.1	66.864	-1.9335	0.785578	-2.46125	0.0138455	0.030471
CTELG00000000721.1	1063.16	-1.33586	0.22257	-6.00199	1.94916e-09	1.06551e-08
CTELG00000000728.1	540.401	-1.93714	0.287957	-6.7272	1.7296e-11	1.14115e-10
CTELG00000000731.1	156.366	-2.81421	0.764999	-3.67871	0.000234412	0.000713614
CTELG00000000734.1	546.349	-4.26197	0.293071	-14.5425	6.52097e-48	3.23635e-46
CTELG00000000739.1	4822.74	-1.51745	0.164975	-9.19808	3.64399e-20	4.53754e-19
CTELG00000000743.1	42.5956	-2.90666	0.8399	-3.46072	0.000538735	0.00155131
CTELG00000000744.1	3095.27	-7.56136	0.724684	-10.434	1.73408e-25	2.9799e-24
CTELG00000000745.1	1866.57	-5.25184	0.90001	-5.83532	5.36886e-09	2.82034e-08
CTELG00000000746.1	22.1177	-8.29671	3.40948	-2.43343	0.0149567	0.0326836
CTELG00000000747.1	344.845	-4.30797	1.25367	-3.43629	0.000589733	0.00168805
CTELG00000000749.1	6.45016	-3.74988	1.28315	-2.92241	0.00347338	0.00866953
CTELG00000000750.1	406.077	-3.01035	1.09541	-2.74814	0.00599336	0.0142558
CTELG00000000751.1	61.0361	-5.05984	1.89493	-2.67019	0.00758081	0.0176482
CTELG00000000758.1	8195.52	-0.299104	0.139351	-2.14641	0.0318407	0.064201
CTELG00000000759.1	625.873	-3.37007	0.337006	-10	1.52356e-23	2.33612e-22
CTELG00000000760.1	843.922	-4.87335	0.330701	-14.7364	3.76271e-49	1.95729e-47
CTELG00000000762.1	840.886	-4.29876	0.470008	-9.14613	5.90082e-20	7.25119e-19
CTELG00000000763.1	3091.98	-3.58353	0.307503	-11.6536	2.19853e-31	5.15603e-30
CTELG00000000764.1	1284.87	-3.6953	0.492841	-7.49795	6.48213e-14	5.19652e-13
CTELG00000000769.1	46.8868	-6.20602	2.01454	-3.08062	0.00206572	0.0053792
CTELG00000000773.1	235.78	-4.35985	0.498423	-8.7473	2.18519e-18	2.43368e-17
CTELG00000000773.2	462.84	-4.65497	0.698517	-6.66407	2.66347e-11	1.7286e-10
CTELG00000000778.1	2224.17	-1.60359	0.152903	-10.4876	9.84543e-26	1.71401e-24
CTELG00000000779.1	3568.34	-0.553833	0.179399	-3.08715	0.00202083	0.00527262
CTELG00000000781.1	12.9121	-2.82102	0.81634	-3.4557	0.00054887	0.00157905
CTELG00000000785.1	247.931	-2.25923	1.07003	-2.11136	0.0347412	0.0694181
CTELG00000000785.2	1632.87	-1.03077	0.318354	-3.23781	0.00120453	0.00327163
CTELG00000000786.1	1023.95	-2.31003	0.58764	-3.93103	8.45822e-05	0.000275454
CTELG00000000786.2	26566.1	-1.24072	0.217121	-5.71441	1.10086e-08	5.61501e-08
CTELG00000000789.1	815.056	-1.65778	0.208394	-7.95504	1.79071e-15	1.6237e-14
CTELG00000000790.1	174.078	-3.75046	1.00629	-3.72701	0.000193765	0.000597924
CTELG00000000792.1	516.689	-2.20642	0.702219	-3.14206	0.00167762	0.00443976
CTELG00000000795.1	33.9989	-4.03484	1.9468	-2.07255	0.0382145	0.0754949
CTELG00000000798.1	9.79905	-6.72	2.31475	-2.90312	0.00369471	0.00918221
CTELG00000000801.1	13356.4	-1.1541	0.188201	-6.1323	8.6618e-10	4.8919e-09
CTELG00000000801.2	2157.85	-2.35191	0.609775	-3.85702	0.000114779	0.000366479
CTELG00000000810.1	1541.82	-0.379244	0.181457	-2.08999	0.0366184	0.0726905
CTELG00000000811.1	34.3598	-6.30858	2.7517	-2.29261	0.0218705	0.0460353
CTELG00000000813.1	1800.52	-4.75872	0.338993	-14.0378	9.14824e-45	4.04158e-43
CTELG00000000813.2	63.0408	-2.86335	0.871447	-3.28574	0.00101713	0.00279688
CTELG00000000814.1	2429.71	-3.09259	0.171223	-18.0618	6.3724e-73	8.01578e-71
CTELG00000000814.2	575.224	-3.29612	0.238732	-13.8068	2.32034e-43	9.63567e-42
CTELG00000000816.1	28.0364	-6.71091	1.61856	-4.14622	3.38013e-05	0.000116555
CTELG00000000819.1	92.0046	-2.00973	0.503289	-3.99318	6.5192e-05	0.000216194
CTELG00000000821.1	2487.64	-1.69708	0.20166	-8.41553	3.91128e-17	4.00411e-16
CTELG00000000828.1	2816.59	-2.06577	0.329308	-6.27306	3.54011e-10	2.07172e-09
CTELG00000000829.1	13760	-2.17034	0.185577	-11.6951	1.35074e-31	3.20691e-30
CTELG00000000830.1	1087.2	-3.12402	0.55178	-5.66171	1.49872e-08	7.54531e-08
CTELG00000000830.2	746.455	-2.72678	0.587512	-4.64124	3.4633e-06	1.35477e-05
CTELG00000000831.1	78.2263	-2.18408	0.585827	-3.72819	0.000192858	0.000595442
CTELG00000000835.1	3121.59	-2.47104	0.243091	-10.1651	2.83903e-24	4.54034e-23
CTELG00000000837.1	531.235	-2.04178	0.308014	-6.62885	3.38303e-11	2.17151e-10
CTELG00000000842.1	3121.92	-2.51642	0.196797	-12.7869	1.94092e-37	6.2398e-36
CTELG00000000851.1	14.1668	-5.21212	2.10225	-2.47931	0.0131637	0.0291131
CTELG00000000857.1	19.5778	-3.39819	1.0004	-3.39683	0.00068172	0.00192916
CTELG00000000858.1	261.063	-3.44305	0.494249	-6.96623	3.25557e-12	2.27831e-11
CTELG00000000865.1	610.639	-0.578874	0.240228	-2.40969	0.0159662	0.0346902
CTELG00000000873.1	8.6669	-3.07915	1.29124	-2.38466	0.017095	0.0369156
CTELG00000000875.1	3416.76	-2.25709	0.237585	-9.50014	2.09604e-21	2.84672e-20
CTELG00000000891.1	55.2468	-5.80104	1.76348	-3.28955	0.00100349	0.00276265
CTELG00000000893.1	56.675	-5.7573	1.80254	-3.19399	0.0014032	0.00376654
CTELG00000000894.1	1102.68	-5.64746	0.534792	-10.5601	4.56138e-26	8.0751e-25
CTELG00000000894.2	13.888	-21.392	3.46068	-6.18145	6.35142e-10	3.63696e-09
CTELG00000000894.3	895.019	-5.65039	0.848878	-6.6563	2.80798e-11	1.8183e-10
CTELG00000000895.1	13.4367	-3.08429	1.51805	-2.03174	0.0421802	0.082249
CTELG00000000910.1	2161.08	-2.13045	0.36598	-5.82122	5.84187e-09	3.05722e-08
CTELG00000000914.1	8730.53	-1.14312	0.278167	-4.10946	3.96586e-05	0.000135066
CTELG00000000917.1	796.468	-1.43232	0.491544	-2.91393	0.00356912	0.00889375
CTELG00000000917.3	1156.87	-3.606	1.14767	-3.14201	0.00167791	0.00444019
CTELG00000000917.4	735.08	-2.33461	0.550324	-4.24225	2.21289e-05	7.80706e-05
CTELG00000000918.1	628.49	-2.47613	0.322684	-7.67355	1.67294e-14	1.40054e-13
CTELG00000000924.1	2436.07	-1.90942	0.288146	-6.62656	3.43596e-11	2.20432e-10
CTELG00000000925.1	3780.51	-2.36655	0.466508	-5.0729	3.91804e-07	1.71084e-06
CTELG00000000926.1	236.331	-6.65097	0.755931	-8.79839	1.38796e-18	1.56698e-17
CTELG00000000928.1	281.473	-6.36299	1.62322	-3.91997	8.85592e-05	0.000287566
CTELG00000000934.1	1069.96	-0.664224	0.238338	-2.7869	0.00532148	0.0128243
CTELG00000000937.1	593.847	-1.98254	0.330214	-6.00381	1.92734e-09	1.05425e-08
CTELG00000000945.1	9280.79	-0.693124	0.197305	-3.51295	0.000443165	0.00129225
CTELG00000000946.2	1123.9	-3.42803	0.804193	-4.2627	2.01974e-05	7.16878e-05
CTELG00000000950.1	16.5298	-5.02926	1.74066	-2.88928	0.00386123	0.00956378
CTELG00000000952.1	14047.4	-5.5395	0.463378	-11.9546	6.1428e-33	1.57401e-31
CTELG00000000956.1	59.9756	-6.14788	1.62562	-3.78187	0.000155655	0.000488207
CTELG00000000957.1	60.0627	-3.37744	0.81896	-4.12407	3.72244e-05	0.000127416
CTELG00000000958.1	68.1013	-5.39335	1.69025	-3.19087	0.00141847	0.00380223
CTELG00000000960.1	3783.28	-1.73669	0.168896	-10.2826	8.44046e-25	1.39366e-23
CTELG00000000962.1	236.94	-0.459107	0.209033	-2.19634	0.0280677	0.0574601
CTELG00000000965.1	864.243	-2.52963	0.180903	-13.9834	1.96971e-44	8.54911e-43
CTELG00000000976.1	129.968	-2.31927	0.548914	-4.2252	2.38731e-05	8.3916e-05
CTELG00000000981.1	157.283	-6.32135	1.0861	-5.82021	5.87725e-09	3.07434e-08
CTELG00000000987.1	323.05	-4.27326	0.621424	-6.87656	6.13169e-12	4.19599e-11
CTELG00000000988.1	193.192	-2.15796	0.585677	-3.68456	0.000229096	0.000698535
CTELG00000000989.1	5.66119	-2.94804	1.4328	-2.05754	0.0396341	0.0779168
CTELG00000000998.1	1665.31	-0.59222	0.124526	-4.75579	1.97673e-06	7.95661e-06
CTELG00000001001.1	86.757	-4.3432	0.631322	-6.87954	6.00456e-12	4.11063e-11
CTELG00000001002.1	5826.06	-0.668374	0.250119	-2.67222	0.00753513	0.0175514
CTELG00000001005.1	2171.66	-1.03947	0.286217	-3.63178	0.000281477	0.000846241
CTELG00000001006.1	4880.08	-1.68579	0.296513	-5.68538	1.3052e-08	6.62018e-08
CTELG00000001007.1	992.64	-1.6843	0.329923	-5.10513	3.30573e-07	1.45375e-06
CTELG00000001014.1	1013.91	-1.65333	0.226578	-7.29698	2.94301e-13	2.23403e-12
CTELG00000001017.1	984.25	-3.19693	0.56311	-5.67728	1.36855e-08	6.92622e-08
CTELG00000001021.1	714.607	-5.11954	0.333568	-15.3478	3.66411e-53	2.25532e-51
CTELG00000001023.1	177.707	-4.09754	1.86932	-2.192	0.0283796	0.058017
CTELG00000001026.1	4048.34	-0.840234	0.172971	-4.85767	1.18774e-06	4.90055e-06
CTELG00000001027.1	74.6617	-2.20295	0.783264	-2.81252	0.00491546	0.0119273
CTELG00000001035.1	5366.49	-1.09327	0.154447	-7.07859	1.45624e-12	1.04598e-11
CTELG00000001043.1	153.104	-4.07061	0.725466	-5.61103	2.01124e-08	1.00018e-07
CTELG00000001044.1	13836.4	-1.80782	0.247932	-7.2916	3.06294e-13	2.32048e-12
CTELG00000001048.1	1231.47	-1.27874	0.214906	-5.95024	2.67746e-09	1.44423e-08
CTELG00000001050.1	2290.73	-1.52232	0.340027	-4.47706	7.56784e-06	2.83319e-05
CTELG00000001053.1	303.191	-2.53522	0.490231	-5.17148	2.3225e-07	1.03758e-06
CTELG00000001054.1	107.785	-3.34958	1.15988	-2.88786	0.00387877	0.00960309
CTELG00000001055.2	3123.82	-1.65725	0.219942	-7.53492	4.88633e-14	3.95361e-13
CTELG00000001056.1	92.6277	-2.06447	0.73841	-2.79583	0.0051766	0.0125011
CTELG00000001091.1	188.117	-1.51857	0.459572	-3.30431	0.000952092	0.00263246
CTELG00000001095.1	1638.42	-1.70077	0.238951	-7.11767	1.09766e-12	7.95138e-12
CTELG00000001099.1	219.188	-3.6945	1.20213	-3.07328	0.00211718	0.00550367
CTELG00000001100.1	1111.2	-1.3013	0.237359	-5.48242	4.19555e-08	2.02586e-07
CTELG00000001101.1	1470.65	-1.31531	0.168217	-7.81909	5.3208e-15	4.64439e-14
CTELG00000001105.1	11549.7	-1.44612	0.11504	-12.5706	3.06388e-36	9.2645e-35
CTELG00000001106.1	714.802	-2.91581	0.318827	-9.14543	5.93947e-20	7.2961e-19
CTELG00000001107.1	104.262	-1.36488	0.448694	-3.0419	0.00235088	0.00606334
CTELG00000001107.3	873.743	-1.36482	0.240476	-5.67549	1.38294e-08	6.99295e-08
CTELG00000001115.1	3.68713	-4.17121	1.75116	-2.38197	0.0172204	0.0371399
CTELG00000001117.1	5932.21	-1.98236	0.397673	-4.9849	6.19944e-07	2.6394e-06
CTELG00000001123.1	1325.58	-0.768274	0.174136	-4.41191	1.02462e-05	3.77905e-05
CTELG00000001132.1	9674.67	-2.86383	0.403175	-7.10319	1.21906e-12	8.79633e-12
CTELG00000001133.1	114.717	-2.54763	0.609566	-4.17941	2.9226e-05	0.000101627
CTELG00000001134.2	222.363	-2.71256	0.428229	-6.33438	2.38302e-10	1.41784e-09
CTELG00000001136.1	18762.1	-2.95962	0.262888	-11.2581	2.11279e-29	4.48928e-28
CTELG00000001147.1	9.87709	-4.80989	1.786	-2.69312	0.00707876	0.0165956
CTELG00000001150.1	6718.7	-0.811129	0.21879	-3.70734	0.000209444	0.000642694
CTELG00000001159.1	3.95814	-3.07555	1.28728	-2.38919	0.0168857	0.0365046
CTELG00000001163.1	6113.99	-1.25496	0.167857	-7.47641	7.63803e-14	6.07669e-13
CTELG00000001193.1	37.4306	-2.77996	0.663275	-4.19126	2.77405e-05	9.67392e-05
CTELG00000001194.1	2716.61	-0.786556	0.22976	-3.42339	0.000618461	0.00176371
CTELG00000001195.1	13053.5	-2.78409	0.299257	-9.30332	1.36125e-20	1.74336e-19
CTELG00000001196.2	2607.33	-2.27371	0.208446	-10.9079	1.05622e-27	2.04229e-26
CTELG00000001197.1	2452.06	-2.08429	0.298998	-6.9709	3.14925e-12	2.20747e-11
CTELG00000001200.1	11245.8	-2.02451	0.147932	-13.6854	1.24182e-42	5.00666e-41
CTELG00000001202.1	5534.89	-1.64424	0.248504	-6.61655	3.67682e-11	2.35447e-10
CTELG00000001203.1	2095.55	-2.06533	0.220618	-9.36155	7.85733e-21	1.02566e-19
CTELG00000001204.1	4104.64	-1.71808	0.266201	-6.45407	1.08886e-10	6.67598e-10
CTELG00000001206.1	56.4293	-5.94823	1.74188	-3.41483	0.000638212	0.00181614
CTELG00000001209.2	1685.83	-1.98282	0.217286	-9.12539	7.14779e-20	8.74316e-19
CTELG00000001211.1	108.87	-4.20005	1.19379	-3.51825	0.000434399	0.00126808
CTELG00000001217.1	671.053	-2.30099	0.506148	-4.54609	5.46512e-06	2.08733e-05
CTELG00000001218.1	45.1015	-8.1635	1.70094	-4.79942	1.59127e-06	6.47514e-06
CTELG00000001218.2	21.7753	-8.78317	2.66676	-3.29358	0.000989218	0.00272749
CTELG00000001220.1	47746.2	-1.38094	0.116766	-11.8266	2.84543e-32	7.04575e-31
CTELG00000001224.1	1756.68	-2.06635	0.17063	-12.1101	9.33604e-34	2.5035e-32
CTELG00000001225.1	150.101	-3.39387	1.08056	-3.14084	0.00168465	0.00445632
CTELG00000001225.3	165.348	-4.35402	0.584944	-7.44349	9.80602e-14	7.73745e-13
CTELG00000001226.1	6613.49	-1.24914	0.344784	-3.62296	0.000291256	0.000873137
CTELG00000001228.2	833.172	-1.84866	0.225948	-8.18182	2.79596e-16	2.69334e-15
CTELG00000001229.1	5117.18	-1.12737	0.16823	-6.70137	2.0648e-11	1.35071e-10
CTELG00000001230.1	529.242	-8.86328	0.508953	-17.4147	6.38123e-68	6.72986e-66
CTELG00000001234.1	274.397	-1.77278	0.435395	-4.07165	4.66817e-05	0.000157604
CTELG00000001238.1	159.673	-1.2143	0.423059	-2.8703	0.00410089	0.0100966
CTELG00000001241.1	8.53264	-5.79031	1.8784	-3.08258	0.00205215	0.00534628
CTELG00000001245.1	331.542	-5.27763	0.352634	-14.9663	1.21852e-50	6.72266e-49
CTELG00000001249.1	6836.26	-1.29773	0.174052	-7.45602	8.91768e-14	7.05743e-13
CTELG00000001253.1	2026.03	-0.851879	0.135891	-6.26883	3.6378e-10	2.12673e-09
CTELG00000001254.3	613.784	-2.65935	1.24813	-2.13066	0.0331169	0.0664644
CTELG00000001254.4	604.083	-2.46339	1.13554	-2.16936	0.0300553	0.0610172
CTELG00000001258.1	7.52708	-6.06458	1.81005	-3.35051	0.000806632	0.00225588
CTELG00000001265.1	5496.68	-1.83401	0.32679	-5.61221	1.99764e-08	9.93707e-08
CTELG00000001267.1	5232.78	-0.826578	0.198913	-4.15548	3.24602e-05	0.000112152
CTELG00000001269.1	598.903	-0.955225	0.429247	-2.22535	0.0260577	0.0538206
CTELG00000001270.1	13000.1	-0.618003	0.230922	-2.67623	0.00744544	0.0173647
CTELG00000001271.4	252.839	-3.43115	0.747851	-4.58802	4.47478e-06	1.72656e-05
CTELG00000001274.1	54.2553	-1.53895	0.725888	-2.1201	0.0339978	0.0680823
CTELG00000001276.1	416.473	-1.46145	0.440648	-3.3166	0.000911206	0.00252709
CTELG00000001277.1	4084.95	-1.52584	0.293562	-5.19767	2.01804e-07	9.07637e-07
CTELG00000001282.1	392.689	-1.25374	0.275811	-4.54565	5.47648e-06	2.09144e-05
CTELG00000001283.1	1157.16	-3.51256	0.232671	-15.0967	1.70351e-51	9.87066e-50
CTELG00000001285.1	1009.22	-1.67679	0.213107	-7.86832	3.59442e-15	3.18163e-14
CTELG00000001289.1	2833.97	-1.02657	0.180535	-5.68626	1.29851e-08	6.58815e-08
CTELG00000001296.1	803.686	-1.91737	0.22858	-8.38815	4.93848e-17	5.0289e-16
CTELG00000001297.1	1356.05	-0.639139	0.262391	-2.43583	0.0148578	0.032484
CTELG00000001302.1	2172.59	-0.645977	0.283341	-2.27986	0.0226162	0.0474232
CTELG00000001306.1	253.897	-4.11838	0.346665	-11.88	1.50368e-32	3.77744e-31
CTELG00000001307.1	4630.2	-2.10678	0.302019	-6.97563	3.04501e-12	2.13744e-11
CTELG00000001309.1	1624.38	-1.87267	0.245645	-7.62349	2.46913e-14	2.04189e-13
CTELG00000001311.1	917.474	-0.782515	0.246666	-3.17237	0.00151199	0.00403229
CTELG00000001318.1	359.281	-1.82059	0.387709	-4.69576	2.65622e-06	1.05346e-05
CTELG00000001318.2	5393.77	-1.54009	0.183776	-8.38026	5.28091e-17	5.36548e-16
CTELG00000001320.1	1936.71	-4.66773	0.598794	-7.79523	6.42936e-15	5.57824e-14
CTELG00000001326.2	4610.41	-2.85712	0.363006	-7.87073	3.52564e-15	3.12716e-14
CTELG00000001327.1	383.572	-5.28924	0.486479	-10.8725	1.55883e-27	2.98743e-26
CTELG00000001329.1	431.228	-2.28588	0.588838	-3.88202	0.000103594	0.000332887
CTELG00000001332.1	22.3346	-3.65721	1.3706	-2.66832	0.00762321	0.017741
CTELG00000001332.2	23.5019	-9.3074	2.35598	-3.95054	7.79753e-05	0.00025538
CTELG00000001333.1	100.517	-3.06924	0.545079	-5.63081	1.79363e-08	8.95057e-08
CTELG00000001334.1	489.092	-4.62079	1.67604	-2.75697	0.00583403	0.0139141
CTELG00000001336.1	34.2676	-5.03251	1.00474	-5.00877	5.47788e-07	2.34634e-06
CTELG00000001348.1	9161.04	-2.78216	0.159086	-17.4884	1.75521e-68	1.90334e-66
CTELG00000001349.1	968.918	-4.13723	0.39803	-10.3943	2.63294e-25	4.46245e-24
CTELG00000001350.2	1346.09	-5.84272	0.68224	-8.56401	1.09004e-17	1.15452e-16
CTELG00000001351.1	6440.17	-1.137	0.296966	-3.82872	0.00012881	0.000408377
CTELG00000001359.1	90543.2	-1.5082	0.302648	-4.98336	6.24911e-07	2.65956e-06
CTELG00000001360.1	10022.9	-0.756368	0.255822	-2.95662	0.00311032	0.00782774
CTELG00000001361.1	304.225	-0.655072	0.294724	-2.22266	0.0262388	0.0541398
CTELG00000001365.1	1100.68	-0.852696	0.223348	-3.81778	0.000134657	0.000425703
CTELG00000001366.1	4124.05	-1.33925	0.285669	-4.68811	2.75741e-06	1.09085e-05
CTELG00000001369.1	3122.99	-1.7266	0.249755	-6.91316	4.73984e-12	3.2779e-11
CTELG00000001373.1	1408.86	-1.63717	0.247991	-6.60173	4.06386e-11	2.59655e-10
CTELG00000001377.1	4077.25	-4.99644	0.463377	-10.7827	4.15715e-27	7.78161e-26
CTELG00000001380.1	480.279	-2.44806	0.366698	-6.67596	2.45621e-11	1.59679e-10
CTELG00000001381.1	2726.18	-6.66781	0.970116	-6.87321	6.27732e-12	4.29225e-11
CTELG00000001382.1	434.836	-13.2553	1.6403	-8.081	6.42391e-16	6.01885e-15
CTELG00000001383.1	1721.59	-4.50423	0.238291	-18.9023	1.09278e-79	1.70277e-77
CTELG00000001386.1	972.215	-2.82518	0.287794	-9.81666	9.54493e-23	1.39965e-21
CTELG00000001388.1	628.343	-0.448525	0.155253	-2.889	0.00386474	0.0095704
CTELG00000001392.1	800.531	-3.68132	0.355729	-10.3487	4.24381e-25	7.11939e-24
CTELG00000001393.1	223.274	-5.30815	0.71773	-7.39574	1.4062e-13	1.09631e-12
CTELG00000001394.1	247.77	-2.40471	0.456191	-5.27128	1.35472e-07	6.21931e-07
CTELG00000001395.2	1288.43	-1.07877	0.359865	-2.99769	0.00272031	0.00692376
CTELG00000001398.1	18.387	-3.00575	1.00213	-2.99936	0.0027055	0.00688964
CTELG00000001400.1	6892.56	-2.3412	0.268892	-8.70684	3.12459e-18	3.44223e-17
CTELG00000001401.1	952.924	-0.694425	0.245823	-2.82489	0.00472963	0.0115079
CTELG00000001403.1	3.16453	-6.88151	3.03616	-2.26652	0.0234195	0.048903
CTELG00000001406.1	2289.69	-0.448965	0.180284	-2.49032	0.0127628	0.0283169
CTELG00000001412.1	5647.21	-0.696938	0.223466	-3.11877	0.0018161	0.00477521
CTELG00000001419.1	2353.79	-1.33751	0.268114	-4.9886	6.08196e-07	2.59257e-06
CTELG00000001420.1	1137.92	-0.961241	0.388617	-2.47349	0.0133799	0.0295385
CTELG00000001422.1	7.74551	-3.8892	1.98638	-1.95793	0.0502383	0.0958546
CTELG00000001423.1	1344.43	-1.03526	0.408303	-2.53553	0.0112278	0.025199
CTELG00000001432.1	2760.75	-2.15176	0.178895	-12.028	2.53154e-33	6.63921e-32
CTELG00000001434.1	1597.94	-2.1969	0.166507	-13.194	9.49909e-40	3.39105e-38
CTELG00000001435.1	2683.59	-3.05787	0.253775	-12.0495	1.95129e-33	5.15653e-32
CTELG00000001436.1	3302.64	-0.834821	0.265767	-3.14118	0.00168268	0.0044518
CTELG00000001437.1	1643.6	-1.15947	0.154202	-7.51915	5.51333e-14	4.44045e-13
CTELG00000001443.3	161.595	-3.69494	1.08604	-3.40222	0.000668409	0.00189521
CTELG00000001448.1	52.0241	-1.51199	0.697289	-2.16838	0.0301297	0.0611576
CTELG00000001449.1	1778.34	-1.30222	0.318442	-4.08936	4.32568e-05	0.000146714
CTELG00000001450.1	5110.5	-1.30709	0.14208	-9.19968	3.59017e-20	4.47536e-19
CTELG00000001453.1	1320.86	-2.37989	0.395956	-6.01049	1.84961e-09	1.01334e-08
CTELG00000001456.1	827.943	-1.24264	0.24411	-5.09049	3.57139e-07	1.5662e-06
CTELG00000001457.1	6602.58	-1.56275	0.180065	-8.67879	3.9999e-18	4.37586e-17
CTELG00000001458.1	2990.59	-2.13108	0.247849	-8.59831	8.0897e-18	8.66107e-17
CTELG00000001466.1	819.047	-0.810117	0.208568	-3.88418	0.000102674	0.00033036
CTELG00000001476.1	4351.67	-1.40146	0.219897	-6.37326	1.8505e-10	1.11191e-09
CTELG00000001476.2	880.589	-2.179	0.737944	-2.9528	0.00314904	0.00791597
CTELG00000001476.3	1286.65	-2.8475	0.588625	-4.83755	1.31451e-06	5.39337e-06
CTELG00000001477.1	3854.17	-2.53686	0.201706	-12.577	2.82545e-36	8.5585e-35
CTELG00000001478.1	806.385	-3.43786	0.450214	-7.63607	2.2396e-14	1.86142e-13
CTELG00000001483.1	6563.93	-0.636513	0.198565	-3.20556	0.00134799	0.0036265
CTELG00000001488.1	298.362	-0.775131	0.33495	-2.31417	0.0206584	0.0437394
CTELG00000001490.1	7.091	-4.77662	2.05814	-2.32085	0.0202952	0.0430468
CTELG00000001498.1	21.8211	-2.27043	1.08226	-2.09785	0.0359184	0.0714855
CTELG00000001503.1	15.7349	-3.83865	0.973146	-3.94457	7.99428e-05	0.000261495
CTELG00000001504.1	50.0663	-2.17422	0.723119	-3.00673	0.00264077	0.00673767
CTELG00000001505.1	34697	-0.49558	0.155594	-3.18507	0.00144717	0.00387285
CTELG00000001516.1	480.445	-1.58966	0.514854	-3.0876	0.0020178	0.00526591
CTELG00000001517.1	3997.89	-1.28794	0.22852	-5.63602	1.74026e-08	8.70181e-08
CTELG00000001520.1	1205.22	-9.49953	0.720567	-13.1834	1.0934e-39	3.89926e-38
CTELG00000001521.1	1212.69	-0.714211	0.256924	-2.77986	0.00543829	0.0130694
CTELG00000001523.1	615.836	-3.61776	0.266535	-13.5733	5.76955e-42	2.27572e-40
CTELG00000001523.2	17.2741	-9.78218	4.66278	-2.09793	0.0359115	0.07148
CTELG00000001525.2	120.55	-1.10943	0.501419	-2.21258	0.0269265	0.0554
CTELG00000001527.1	22.843	-4.95316	0.941202	-5.26259	1.42039e-07	6.5044e-07
CTELG00000001528.1	22.9083	-2.56504	0.703474	-3.64624	0.000266103	0.000803161
CTELG00000001530.1	350.572	-4.68191	1.76376	-2.6545	0.00794253	0.0184185
CTELG00000001531.1	133.025	-4.29591	0.714966	-6.00856	1.87179e-09	1.02483e-08
CTELG00000001532.1	261.021	-1.20086	0.447194	-2.68531	0.00724624	0.0169595
CTELG00000001533.1	32692	-1.20624	0.211733	-5.69699	1.2194e-08	6.20136e-08
CTELG00000001537.1	537.89	-1.89443	0.368051	-5.1472	2.64409e-07	1.17564e-06
CTELG00000001549.1	2220.16	-3.01673	0.310666	-9.71053	2.7193e-22	3.87901e-21
CTELG00000001553.1	830.455	-0.475862	0.23298	-2.0425	0.0411017	0.0804338
CTELG00000001555.1	353.836	-3.997	0.302072	-13.2319	5.73905e-40	2.06582e-38
CTELG00000001556.1	2171.5	-3.43098	0.483675	-7.09358	1.3069e-12	9.41837e-12
CTELG00000001556.2	2217.18	-0.948304	0.279349	-3.3947	0.000687049	0.00194329
CTELG00000001564.1	1223.24	-10.7953	0.949757	-11.3663	6.15123e-30	1.34758e-28
CTELG00000001565.1	66.1919	-11.321	2.23741	-5.05988	4.19528e-07	1.82568e-06
CTELG00000001566.1	55.9937	-5.06749	0.965692	-5.24752	1.54164e-07	7.04066e-07
CTELG00000001567.1	21.2361	-3.06121	0.783533	-3.90693	9.34771e-05	0.000302598
CTELG00000001571.1	392.853	-1.65121	0.241385	-6.84056	7.8883e-12	5.34939e-11
CTELG00000001572.1	2103.96	-2.89344	0.265874	-10.8827	1.39296e-27	2.67251e-26
CTELG00000001573.1	68.8028	-2.71393	0.819817	-3.3104	0.000931613	0.0025794
CTELG00000001574.1	141.022	-5.54736	0.781167	-7.10137	1.23522e-12	8.90556e-12
CTELG00000001577.1	47.3942	-4.18889	0.642404	-6.52065	7.00048e-11	4.38379e-10
CTELG00000001579.1	45.5	-4.05309	0.777271	-5.21451	1.84307e-07	8.33188e-07
CTELG00000001589.1	634.361	-0.644939	0.217418	-2.96636	0.0030135	0.00760675
CTELG00000001592.1	15.8287	-2.12002	1.03524	-2.04785	0.0405746	0.079585
CTELG00000001598.1	96.7769	-2.90059	0.430368	-6.73979	1.58615e-11	1.05031e-10
CTELG00000001602.1	2270.45	-3.80965	0.294986	-12.9147	3.71828e-38	1.23084e-36
CTELG00000001603.1	324.052	-4.55709	1.96128	-2.32353	0.0201509	0.0427705
CTELG00000001604.1	558.858	-3.46925	1.12754	-3.07682	0.00209218	0.00544156
CTELG00000001608.1	5098.12	-0.918158	0.207133	-4.4327	9.30605e-06	3.44958e-05
CTELG00000001613.1	4608.62	-0.813709	0.321351	-2.53215	0.0113365	0.0254
CTELG00000001617.1	2834.73	-0.736614	0.289008	-2.54877	0.0108104	0.0243698
CTELG00000001618.1	398.825	-5.38269	1.01035	-5.32757	9.95373e-08	4.63917e-07
CTELG00000001618.2	226.999	-1.96733	0.532608	-3.69377	0.000220951	0.000675606
CTELG00000001619.1	4119.37	-4.44184	0.348651	-12.7401	3.54081e-37	1.12164e-35
CTELG00000001620.1	5695.61	-4.02178	0.19438	-20.6903	4.23979e-95	1.08639e-92
CTELG00000001622.2	1273.26	-1.70327	0.355966	-4.78493	1.7105e-06	6.9391e-06
CTELG00000001623.1	258.725	-3.38113	0.435449	-7.76468	8.18494e-15	7.02913e-14
CTELG00000001624.1	401.525	-2.23386	0.478236	-4.67105	2.99658e-06	1.17967e-05
CTELG00000001628.1	3819.45	-0.766681	0.33495	-2.28894	0.0220828	0.0464201
CTELG00000001629.1	8641.91	-3.6032	0.170463	-21.1378	3.5741e-99	9.81232e-97
CTELG00000001631.1	389.511	-5.99512	0.561333	-10.6802	1.26053e-26	2.29981e-25
CTELG00000001639.1	182.242	-0.992641	0.393232	-2.52431	0.0115925	0.0259233
CTELG00000001640.1	6765.14	-1.29838	0.0911764	-14.2403	5.14942e-46	2.35932e-44
CTELG00000001644.2	56.1776	-7.86366	1.67153	-4.70447	2.54531e-06	1.01215e-05
CTELG00000001645.1	3293.97	-2.53229	0.204739	-12.3684	3.8731e-35	1.11093e-33
CTELG00000001646.1	1825.33	-0.72756	0.170918	-4.25678	2.07395e-05	7.34609e-05
CTELG00000001647.1	1495.12	-1.52761	0.223762	-6.82692	8.67591e-12	5.87084e-11
CTELG00000001651.1	5264.14	-2.16807	0.597585	-3.62805	0.000285573	0.000857662
CTELG00000001653.1	546.9	-3.80994	0.445757	-8.54711	1.26209e-17	1.33186e-16
CTELG00000001656.1	2491.3	-3.93035	0.312673	-12.5702	3.08128e-36	9.30897e-35
CTELG00000001657.1	219.873	-1.13233	0.182988	-6.18801	6.09295e-10	3.49126e-09
CTELG00000001661.1	8275.05	-3.65145	0.174527	-20.922	3.37973e-97	8.99321e-95
CTELG00000001661.2	1584.14	-4.32832	0.322137	-13.4363	3.7061e-41	1.41036e-39
CTELG00000001664.1	286.555	-3.71726	0.456828	-8.13711	4.04831e-16	3.85358e-15
CTELG00000001667.1	1635.72	-2.49483	0.357233	-6.98377	2.87366e-12	2.02003e-11
CTELG00000001673.4	47.3416	-2.11189	1.00794	-2.09525	0.0361486	0.0718775
CTELG00000001674.1	1405.04	-1.15013	0.224047	-5.13343	2.84515e-07	1.25936e-06
CTELG00000001677.1	47.0808	-4.85085	1.0154	-4.7773	1.77667e-06	7.19401e-06
CTELG00000001688.1	2871.7	-0.941526	0.258319	-3.64482	0.000267583	0.000807346
CTELG00000001690.1	20.3088	-1.85322	0.720124	-2.57347	0.0100684	0.0228669
CTELG00000001695.1	31.3197	-6.84253	1.51532	-4.51557	6.31475e-06	2.39077e-05
CTELG00000001696.1	567.291	-4.27532	1.80367	-2.37034	0.0177715	0.0382105
CTELG00000001697.1	1431.93	-5.2311	0.851208	-6.1455	7.97144e-10	4.51938e-09
CTELG00000001698.1	165.856	-7.18383	1.09701	-6.54858	5.80863e-11	3.66264e-10
CTELG00000001706.1	384.212	-3.93526	0.457076	-8.60966	7.32793e-18	7.8674e-17
CTELG00000001713.1	6769.23	-7.09816	1.14302	-6.21001	5.29805e-10	3.04993e-09
CTELG00000001714.1	20300.7	-6.88074	1.18533	-5.80493	6.43919e-09	3.3561e-08
CTELG00000001715.1	993.258	-2.52319	0.234819	-10.7452	6.24084e-27	1.15631e-25
CTELG00000001717.1	71.4766	-2.46566	0.935099	-2.63679	0.0083695	0.0193063
CTELG00000001718.1	192.474	-4.24889	0.642217	-6.61597	3.69134e-11	2.36289e-10
CTELG00000001720.1	533.533	-0.879651	0.26892	-3.27104	0.00107151	0.00293543
CTELG00000001722.1	618.684	-2.58952	0.522838	-4.95281	7.31497e-07	3.08999e-06
CTELG00000001723.1	2257.26	-1.32864	0.21731	-6.11401	9.71591e-10	5.46137e-09
CTELG00000001731.1	6.51358	-4.32688	1.93488	-2.23625	0.0253354	0.0524854
CTELG00000001736.1	2006.41	-2.32524	0.364137	-6.38562	1.70705e-10	1.02911e-09
CTELG00000001737.1	821.527	-0.945434	0.291421	-3.24421	0.00117775	0.00320541
CTELG00000001738.2	692.303	-1.06068	0.478204	-2.21806	0.026551	0.0547153
CTELG00000001739.1	1356.53	-2.82495	0.214976	-13.1408	1.92236e-39	6.74425e-38
CTELG00000001744.1	1170.11	-0.518077	0.18608	-2.78416	0.0053666	0.0129177
CTELG00000001745.1	9630.76	-1.49714	0.171796	-8.71461	2.91755e-18	3.21926e-17
CTELG00000001746.1	208.284	-1.52407	0.5344	-2.85193	0.00434541	0.0106554
CTELG00000001748.1	115.302	-2.4692	0.525157	-4.70184	2.57833e-06	1.02446e-05
CTELG00000001750.1	1725.23	-0.826022	0.232323	-3.55549	0.000377269	0.00111257
CTELG00000001751.1	5.63456	-6.36004	1.96991	-3.22859	0.00124403	0.00336831
CTELG00000001772.1	273.579	-6.65711	1.07388	-6.19913	5.6775e-10	3.26131e-09
CTELG00000001773.1	90952.6	-5.02768	1.50564	-3.33923	0.000840123	0.0023414
CTELG00000001777.1	55.1352	-5.34404	0.901886	-5.9254	3.11533e-09	1.66845e-08
CTELG00000001782.1	30.6523	-2.43888	1.12774	-2.16262	0.0305701	0.0619679
CTELG00000001784.1	2286.66	-9.35168	1.31495	-7.11181	1.14532e-12	8.27461e-12
CTELG00000001791.1	8561.09	-3.14588	0.216942	-14.501	1.19372e-47	5.8489e-46
CTELG00000001794.1	18121.2	-1.37409	0.377149	-3.64337	0.000269094	0.000811481
CTELG00000001795.1	5322.65	-0.683601	0.263683	-2.59251	0.00952795	0.0217451
CTELG00000001798.1	2383.12	-0.954939	0.210575	-4.53492	5.76255e-06	2.19366e-05
CTELG00000001799.4	25.8837	-4.96095	1.46524	-3.38576	0.000709824	0.00200312
CTELG00000001801.1	796.231	-2.57897	0.223566	-11.5356	8.73058e-31	1.99873e-29
CTELG00000001807.1	2721.3	-0.545061	0.17422	-3.12858	0.00175653	0.00463089
CTELG00000001812.1	3221.26	-2.20563	0.295995	-7.45158	9.22296e-14	7.28902e-13
CTELG00000001815.1	2525.84	-0.393405	0.134919	-2.91586	0.00354704	0.00884256
CTELG00000001819.1	704.301	-0.716889	0.245232	-2.92331	0.0034633	0.00864751
CTELG00000001820.1	1349.41	-1.4425	0.331151	-4.35604	1.32439e-05	4.8184e-05
CTELG00000001821.1	52.891	-1.70993	0.698148	-2.44924	0.0143158	0.0314001
CTELG00000001827.1	7770	-2.4844	0.214739	-11.5694	5.8885e-31	1.35797e-29
CTELG00000001829.1	6.80094	-7.9738	2.27677	-3.50225	0.000461355	0.00134167
CTELG00000001830.1	5.45599	-4.43944	1.89951	-2.33715	0.0194314	0.0414077
CTELG00000001835.1	1304.01	-3.05849	0.527013	-5.80343	6.4971e-09	3.38475e-08
CTELG00000001842.1	67.261	-2.67794	0.460154	-5.81967	5.89648e-09	3.08393e-08
CTELG00000001846.1	255.124	-1.45013	0.430615	-3.36758	0.000758304	0.00212933
CTELG00000001848.1	420.16	-6.65763	0.769476	-8.65216	5.05322e-18	5.48998e-17
CTELG00000001849.1	279.986	-1.37592	0.319845	-4.30182	1.694e-05	6.06866e-05
CTELG00000001851.1	4756.65	-0.740002	0.194798	-3.79882	0.000145386	0.000457697
CTELG00000001858.1	912.121	-3.34918	0.408856	-8.19159	2.57787e-16	2.49019e-15
CTELG00000001868.1	5079.1	-0.749885	0.29592	-2.53408	0.0112744	0.0252888
CTELG00000001874.1	39.1838	-2.63269	1.27606	-2.06314	0.039099	0.0769969
CTELG00000001874.2	67.6519	-8.54083	2.28515	-3.73753	0.000185834	0.000575401
CTELG00000001886.1	268.857	-1.47586	0.545826	-2.7039	0.00685305	0.0161134
CTELG00000001889.1	302.91	-1.67853	0.493854	-3.39884	0.000676719	0.00191673
CTELG00000001891.1	537.924	-2.92747	0.745062	-3.92916	8.52421e-05	0.000277446
CTELG00000001892.1	14.4339	-4.38682	1.48013	-2.96381	0.00303859	0.0076645
CTELG00000001894.1	478.117	-3.53564	0.273296	-12.9371	2.78097e-38	9.24992e-37
CTELG00000001896.2	149.782	-5.11258	1.31529	-3.88704	0.000101474	0.000326681
CTELG00000001901.1	493.554	-3.10726	0.466547	-6.66013	2.73591e-11	1.77329e-10
CTELG00000001903.1	161.829	-2.91769	0.798318	-3.6548	0.000257381	0.00077833
CTELG00000001907.2	981.622	-5.9713	0.498826	-11.9707	5.05824e-33	1.30189e-31
CTELG00000001911.1	885.553	-3.1653	0.432179	-7.32404	2.4061e-13	1.841e-12
CTELG00000001915.1	10494.7	-1.99942	0.273307	-7.31564	2.56149e-13	1.95687e-12
CTELG00000001918.1	1611.99	-4.30383	0.457658	-9.40404	5.25073e-21	6.94848e-20
CTELG00000001920.1	15.3164	-5.81108	1.92791	-3.01419	0.00257665	0.00659111
CTELG00000001922.1	3416.39	-1.7303	0.286234	-6.04504	1.49374e-09	8.27274e-09
CTELG00000001924.1	172.236	-2.99586	0.45116	-6.64035	3.12937e-11	2.01698e-10
CTELG00000001928.1	5749.23	-1.9583	0.134041	-14.6098	2.43369e-48	1.2326e-46
CTELG00000001931.1	1770.35	-1.96388	0.159627	-12.3029	8.73736e-35	2.45926e-33
CTELG00000001934.1	20.894	-2.48623	1.06671	-2.33075	0.0197663	0.0420282
CTELG00000001939.1	177.382	-3.50225	0.443749	-7.89241	2.96396e-15	2.64251e-14
CTELG00000001941.1	89.9527	-2.44664	0.656074	-3.72922	0.000192076	0.000593187
CTELG00000001942.1	311.343	-3.43087	0.410986	-8.34791	6.94796e-17	6.99284e-16
CTELG00000001944.1	7.64852	-3.93111	1.83552	-2.14168	0.0322189	0.0648729
CTELG00000001946.1	4009.03	-3.6796	0.552019	-6.66572	2.63373e-11	1.70963e-10
CTELG00000001947.1	4636.14	-3.38773	0.610955	-5.54498	2.93989e-08	1.44067e-07
CTELG00000001950.1	7.15209	-5.83043	2.93786	-1.98459	0.0471905	0.0908056
CTELG00000001954.1	109.299	-4.41635	1.25716	-3.51296	0.000443148	0.00129225
CTELG00000001954.2	74.3092	-2.95887	1.20823	-2.44893	0.0143282	0.0314213
CTELG00000001958.1	11.4439	-2.88491	1.24256	-2.32175	0.0202463	0.042959
CTELG00000001970.1	3899.7	-1.37158	0.182082	-7.53273	4.96901e-14	4.01701e-13
CTELG00000001976.1	24584.1	-8.21586	1.12641	-7.29387	3.01179e-13	2.28373e-12
CTELG00000001980.1	1521.42	-1.30139	0.418459	-3.10996	0.00187113	0.00490704
CTELG00000001981.1	9163.41	-0.821564	0.306848	-2.67743	0.00741887	0.0173085
CTELG00000001982.1	17.7536	-2.30719	0.831399	-2.77507	0.00551904	0.0132396
CTELG00000001986.1	1555.92	-2.29154	0.403893	-5.67364	1.39794e-08	7.06052e-08
CTELG00000001987.1	277.31	-3.40475	0.78755	-4.32322	1.53767e-05	5.53441e-05
CTELG00000001989.2	226.097	-3.52987	0.833973	-4.23259	2.31014e-05	8.13689e-05
CTELG00000001990.1	22259.8	-1.03902	0.229327	-4.53072	5.87829e-06	2.23477e-05
CTELG00000001991.1	4342.81	-4.40396	0.113027	-38.9639	0	0
CTELG00000001992.1	4437.51	-4.34597	0.217222	-20.0071	4.77932e-89	1.02687e-86
CTELG00000001995.1	757.595	-4.80024	0.407573	-11.7776	5.0904e-32	1.24092e-30
CTELG00000001996.1	126.348	-2.37955	0.507597	-4.68787	2.76066e-06	1.09189e-05
CTELG00000001997.1	12315.5	-4.03954	0.44364	-9.10545	8.59075e-20	1.04638e-18
CTELG00000002000.1	3287.26	-1.37521	0.546797	-2.51503	0.0119023	0.0265628
CTELG00000002002.1	7984.58	-3.3129	0.216748	-15.2845	9.6972e-53	5.89535e-51
CTELG00000002008.1	160.559	-1.14634	0.322793	-3.55132	0.000383305	0.00112931
CTELG00000002009.1	62.8212	-3.15277	0.961791	-3.27803	0.00104536	0.00286902
CTELG00000002010.1	12.6005	-2.48562	1.05293	-2.36067	0.0182421	0.0391192
CTELG00000002011.1	6112.74	-2.41209	0.192379	-12.5382	4.61331e-36	1.38648e-34
CTELG00000002016.1	8889.44	-0.831222	0.195912	-4.24284	2.20705e-05	7.78885e-05
CTELG00000002020.1	1622.32	-0.938316	0.125718	-7.46367	8.4147e-14	6.67312e-13
CTELG00000002021.1	1579.84	-0.579043	0.297897	-1.94377	0.0519235	0.098651
CTELG00000002027.2	630.482	-6.49464	1.73894	-3.73483	0.000187841	0.000580991
CTELG00000002027.3	1097.39	-4.45009	0.787037	-5.65424	1.5654e-08	7.86613e-08
CTELG00000002027.4	1041.12	-13.5575	1.66846	-8.12579	4.44446e-16	4.21097e-15
CTELG00000002029.1	9947.31	-1.10324	0.3025	-3.64709	0.000265227	0.000800587
CTELG00000002039.1	30569.9	-4.44839	1.15857	-3.83957	0.000123251	0.000392081
CTELG00000002040.1	9318.77	-7.00406	0.775752	-9.02873	1.73674e-19	2.07377e-18
CTELG00000002041.1	15.8759	-3.01198	1.1293	-2.66712	0.00765045	0.017802
CTELG00000002042.1	213.25	-6.30266	1.63237	-3.86105	0.000112902	0.000360953
CTELG00000002046.1	5.78589	-4.0076	2.05893	-1.94645	0.0516011	0.0981139
CTELG00000002047.1	6.70495	-7.66671	1.83995	-4.1668	3.08911e-05	0.00010703
CTELG00000002048.1	2803.17	-5.52023	0.342879	-16.0996	2.56624e-58	1.98594e-56
CTELG00000002050.1	83.4071	-3.42324	0.651414	-5.25509	1.47954e-07	6.76899e-07
CTELG00000002064.1	110.193	-5.20036	1.74214	-2.98504	0.00283537	0.00719546
CTELG00000002066.1	267.79	-3.22145	0.450509	-7.15069	8.63451e-13	6.3067e-12
CTELG00000002068.1	54.452	-4.67023	0.897948	-5.201	1.98219e-07	8.92809e-07
CTELG00000002069.1	2714.34	-1.77578	0.42825	-4.1466	3.3745e-05	0.000116381
CTELG00000002070.1	1568.89	-2.20153	0.667179	-3.29976	0.000967688	0.00267281
CTELG00000002072.1	16.8974	-2.90353	0.862635	-3.36589	0.000762981	0.00214142
CTELG00000002074.1	510.907	-0.846121	0.432534	-1.95619	0.0504422	0.0961641
CTELG00000002075.1	3.54298	-4.48129	2.2578	-1.9848	0.0471664	0.0907695
CTELG00000002079.1	366.765	-3.44738	0.440199	-7.83141	4.82447e-15	4.22716e-14
CTELG00000002080.1	52.2485	-1.97345	0.793214	-2.48792	0.0128494	0.0284928
CTELG00000002084.1	6767.67	-0.319192	0.144192	-2.21366	0.0268523	0.0552703
CTELG00000002085.1	5861.54	-3.22547	0.398203	-8.10007	5.49284e-16	5.17593e-15
CTELG00000002085.2	1559.35	-3.82632	0.538731	-7.10247	1.22546e-12	8.84072e-12
CTELG00000002095.1	2061.67	-1.90458	0.186323	-10.2219	1.58159e-24	2.57098e-23
CTELG00000002096.1	278.218	-2.61486	0.278173	-9.4001	5.4512e-21	7.2e-20
CTELG00000002098.1	1012.29	-1.90786	0.447634	-4.2621	2.02515e-05	7.18724e-05
CTELG00000002101.1	22.5334	-7.4295	1.62225	-4.57974	4.6556e-06	1.79279e-05
CTELG00000002101.2	56.1726	-5.47558	0.997235	-5.49077	4.00189e-08	1.93532e-07
CTELG00000002104.1	19.6345	-7.10917	1.72817	-4.11369	3.89385e-05	0.000132849
CTELG00000002106.1	2164.79	-5.73877	0.499587	-11.487	1.53286e-30	3.47932e-29
CTELG00000002112.2	395.12	-4.27003	1.13343	-3.76736	0.000164983	0.000515733
CTELG00000002114.1	91.5977	-2.44384	0.644312	-3.79294	0.000148871	0.000468117
CTELG00000002124.1	307.102	-3.25486	1.09031	-2.98525	0.00283347	0.00719168
CTELG00000002140.1	111.839	-2.83429	1.05277	-2.69221	0.00709797	0.0166361
CTELG00000002143.1	159.07	-1.66229	0.739141	-2.24895	0.0245159	0.0509771
CTELG00000002144.1	1805.49	-1.21207	0.270073	-4.48794	7.19152e-06	2.70049e-05
CTELG00000002148.1	30.078	-4.44869	0.983769	-4.52208	6.12338e-06	2.32233e-05
CTELG00000002149.1	6.12376	-4.74368	2.43875	-1.94513	0.0517595	0.0983717
CTELG00000002152.1	90.0753	-6.19729	1.71614	-3.61118	0.00030481	0.000911162
CTELG00000002153.1	3591.01	-1.61448	0.204066	-7.91155	2.54211e-15	2.27756e-14
CTELG00000002153.2	710.621	-1.94613	0.477933	-4.07196	4.66185e-05	0.000157422
CTELG00000002153.3	891.858	-1.7375	0.362471	-4.7935	1.63898e-06	6.6583e-06
CTELG00000002154.1	10098.4	-1.97107	0.211327	-9.32711	1.08801e-20	1.40539e-19
CTELG00000002156.1	487.494	-1.19833	0.216639	-5.53145	3.17593e-08	1.55128e-07
CTELG00000002159.1	4505.67	-2.46249	0.133092	-18.5022	1.9821e-76	2.83326e-74
CTELG00000002160.1	4443.7	-2.26212	0.243207	-9.3012	1.3887e-20	1.77655e-19
CTELG00000002160.2	2282.03	-2.96427	0.394996	-7.50455	6.16393e-14	4.94831e-13
CTELG00000002161.1	9947.59	-0.85956	0.163807	-5.2474	1.5426e-07	7.04349e-07
CTELG00000002164.1	2275.47	-1.94929	0.211736	-9.20619	3.379e-20	4.22582e-19
CTELG00000002168.1	345.692	-1.33272	0.524539	-2.54074	0.0110617	0.0248648
CTELG00000002172.1	244.278	-1.77899	0.336716	-5.28334	1.26852e-07	5.85074e-07
CTELG00000002183.1	1137.21	-0.833701	0.353178	-2.36057	0.0182471	0.0391249
CTELG00000002187.1	7448.38	-3.76078	0.349892	-10.7484	6.02853e-27	1.11817e-25
CTELG00000002190.1	12850.3	-2.22559	0.217786	-10.2192	1.62739e-24	2.64295e-23
CTELG00000002192.1	781.506	-0.660495	0.175534	-3.76277	0.000168043	0.000524443
CTELG00000002193.1	89.0672	-2.79416	0.919079	-3.04018	0.00236438	0.00609499
CTELG00000002194.1	114.482	-2.10513	0.69245	-3.04012	0.00236481	0.0060952
CTELG00000002199.1	4.40965	-5.30616	2.43002	-2.18359	0.0289927	0.0591194
CTELG00000002211.1	66.4064	-3.06876	0.840739	-3.65008	0.000262159	0.000792017
CTELG00000002215.1	212.263	-2.709	0.453727	-5.97054	2.36466e-09	1.28311e-08
CTELG00000002217.1	172.865	-1.46807	0.447411	-3.28125	0.00103348	0.00283901
CTELG00000002219.1	1736.54	-0.838625	0.315969	-2.65414	0.00795106	0.0184345
CTELG00000002221.1	5603.87	-3.27848	0.135368	-24.2189	1.40582e-129	9.35195e-127
CTELG00000002222.1	45.5346	-2.49484	0.703287	-3.54741	0.000389046	0.00114477
CTELG00000002223.1	336.466	-1.18309	0.263778	-4.48518	7.28538e-06	2.73455e-05
CTELG00000002227.1	28.6783	-2.49888	1.01933	-2.4515	0.0142264	0.0312297
CTELG00000002228.1	4.30289	-6.36956	2.15369	-2.95752	0.00310129	0.00780842
CTELG00000002237.1	1864.33	-0.556758	0.123643	-4.50294	6.70195e-06	2.52901e-05
CTELG00000002240.1	5082.94	-1.31144	0.310498	-4.22365	2.40373e-05	8.44502e-05
CTELG00000002241.1	1460.45	-1.12017	0.161541	-6.93429	4.08263e-12	2.83473e-11
CTELG00000002244.1	15357.5	-0.511777	0.225709	-2.26742	0.0233646	0.0488031
CTELG00000002250.1	55.8057	-2.29558	0.636257	-3.60795	0.000308621	0.0009216
CTELG00000002252.1	9796.88	-2.93014	0.137022	-21.3845	1.86297e-101	5.70299e-99
CTELG00000002253.2	396.413	-1.54248	0.766014	-2.01364	0.0440474	0.0854134
CTELG00000002253.3	550.342	-3.07072	1.13517	-2.70509	0.00682865	0.0160604
CTELG00000002253.4	531.945	-3.41313	0.816167	-4.1819	2.89084e-05	0.000100553
CTELG00000002253.5	698.83	-1.81482	0.57427	-3.16021	0.00157653	0.00418858
CTELG00000002255.1	7362.98	-1.3377	0.201788	-6.62926	3.37378e-11	2.16603e-10
CTELG00000002266.1	4.42052	-5.29803	2.06172	-2.56971	0.0101784	0.0230956
CTELG00000002268.1	97.0607	-2.52275	0.528234	-4.77583	1.78971e-06	7.24343e-06
CTELG00000002270.1	2985.6	-1.12901	0.234169	-4.82133	1.42602e-06	5.82739e-06
CTELG00000002272.1	67.7499	-4.85984	0.772923	-6.2876	3.22404e-10	1.89477e-09
CTELG00000002273.1	346.335	-3.47601	0.312353	-11.1285	9.12015e-29	1.86788e-27
CTELG00000002279.1	23220.9	-6.54412	0.257634	-25.4009	2.46665e-142	2.24543e-139
CTELG00000002286.1	1256.39	-1.32802	0.554651	-2.39434	0.0166502	0.0360406
CTELG00000002287.1	6884.03	-0.990354	0.218197	-4.53881	5.65721e-06	2.15546e-05
CTELG00000002293.1	1368.03	-3.75295	0.387057	-9.69612	3.13187e-22	4.45101e-21
CTELG00000002295.1	4166.97	-3.21073	0.323531	-9.92401	3.27324e-23	4.92724e-22
CTELG00000002296.1	2852.1	-2.60356	0.296191	-8.79013	1.49383e-18	1.68266e-17
CTELG00000002298.1	1431.05	-1.60104	0.42283	-3.78648	0.000152794	0.000479668
CTELG00000002299.1	422.519	-2.86442	0.945337	-3.03005	0.00244513	0.00628115
CTELG00000002301.1	11618.7	-3.63761	0.175858	-20.6849	4.73572e-95	1.20455e-92
CTELG00000002310.1	19.5081	-2.12836	0.815136	-2.61105	0.00902658	0.0207006
CTELG00000002314.1	5055.14	-1.82702	0.31432	-5.81259	6.15121e-09	3.21084e-08
CTELG00000002316.1	5489.81	-0.251778	0.115287	-2.18393	0.0289675	0.0590827
CTELG00000002317.1	1543.8	-1.18808	0.19537	-6.08115	1.19321e-09	6.65732e-09
CTELG00000002318.1	3131.46	-1.67821	0.364588	-4.60303	4.16395e-06	1.6128e-05
CTELG00000002322.1	101.293	-1.62416	0.497004	-3.26789	0.00108351	0.00296596
CTELG00000002324.1	35.9687	-7.99385	1.54811	-5.16363	2.42209e-07	1.08012e-06
CTELG00000002325.1	419.672	-5.93047	0.469093	-12.6424	1.23185e-36	3.81488e-35
CTELG00000002331.1	1096.52	-3.02816	0.357932	-8.46017	2.6698e-17	2.75848e-16
CTELG00000002332.1	69.3518	-4.49054	1.76615	-2.54255	0.0110045	0.0247558
CTELG00000002335.1	18.587	-6.93963	1.70788	-4.06329	4.83855e-05	0.000163006
CTELG00000002336.1	259.815	-2.73616	0.275141	-9.94458	2.66305e-23	4.02623e-22
CTELG00000002337.2	2743.08	-1.00667	0.257087	-3.91569	9.01447e-05	0.000292385
CTELG00000002337.3	530.39	-2.68165	0.518506	-5.17187	2.31762e-07	1.03563e-06
CTELG00000002343.1	1805.06	-2.48006	0.252578	-9.81899	9.32703e-23	1.36886e-21
CTELG00000002347.1	4031.83	-1.49517	0.363018	-4.11871	3.81003e-05	0.000130182
CTELG00000002351.1	7.12307	-5.18407	2.04268	-2.53787	0.0111528	0.0250531
CTELG00000002354.1	3454.07	-1.98083	0.314629	-6.29576	3.05891e-10	1.802e-09
CTELG00000002359.1	5.61318	-2.84131	1.23286	-2.30466	0.0211855	0.0447678
CTELG00000002360.1	277.655	-2.64058	0.385368	-6.85209	7.27768e-12	4.94888e-11
CTELG00000002360.2	802.16	-1.9895	0.289163	-6.88021	5.97634e-12	4.09293e-11
CTELG00000002362.1	4762.22	-1.45678	0.3231	-4.50877	6.52042e-06	2.46427e-05
CTELG00000002363.1	3394.26	-0.709993	0.299176	-2.37316	0.0176365	0.0379523
CTELG00000002364.1	89.1637	-2.03121	0.662307	-3.06686	0.00216319	0.00561526
CTELG00000002366.1	5874.3	-1.9635	0.137823	-14.2465	4.71187e-46	2.16171e-44
CTELG00000002367.1	178.648	-5.14236	1.24039	-4.14577	3.38668e-05	0.000116755
CTELG00000002373.1	163.389	-1.40731	0.413693	-3.40181	0.0006694	0.0018974
CTELG00000002375.1	1704.44	-2.19895	0.127344	-17.2677	8.23115e-67	8.47416e-65
CTELG00000002376.1	756.207	-0.937348	0.313107	-2.9937	0.00275616	0.00700728
CTELG00000002378.1	103.82	-3.04191	0.664339	-4.57885	4.67543e-06	1.80015e-05
CTELG00000002378.2	33202.8	-4.20133	0.360021	-11.6697	1.82146e-31	4.29502e-30
CTELG00000002380.1	7944.54	-3.04641	0.177408	-17.1718	4.3212e-66	4.3202e-64
CTELG00000002381.2	8690.55	-4.57008	0.634364	-7.20419	5.83895e-13	4.31768e-12
CTELG00000002387.1	1292.35	-0.843572	0.183924	-4.58653	4.50671e-06	1.73817e-05
CTELG00000002391.1	835.249	-5.29142	0.67875	-7.79582	6.3991e-15	5.55477e-14
CTELG00000002391.2	3566.17	-3.58422	0.150034	-23.8895	3.94219e-126	2.31133e-123
CTELG00000002393.1	390.426	-1.11985	0.343232	-3.26266	0.00110372	0.00301723
CTELG00000002394.1	324.945	-1.1041	0.379198	-2.91166	0.00359517	0.00895415
CTELG00000002399.2	192.513	-9.29494	1.64962	-5.63461	1.75456e-08	8.76569e-08
CTELG00000002403.1	2133.51	-2.08456	0.184403	-11.3043	1.24884e-29	2.68656e-28
CTELG00000002404.1	7976.47	-3.2417	0.290297	-11.1669	5.92409e-29	1.22931e-27
CTELG00000002405.1	2.96932	-5.29314	2.72925	-1.93941	0.052451	0.0994838
CTELG00000002407.1	788.647	-0.736285	0.169035	-4.35581	1.32578e-05	4.82296e-05
CTELG00000002408.1	2275.07	-0.314918	0.156159	-2.01666	0.0437315	0.0848768
CTELG00000002409.1	185.771	-3.53353	0.647105	-5.46052	4.74747e-08	2.27963e-07
CTELG00000002410.1	2359.59	-3.59372	0.303465	-11.8423	2.35923e-32	5.85862e-31
CTELG00000002411.1	6493.11	-3.79882	0.308881	-12.2987	9.20889e-35	2.58566e-33
CTELG00000002412.1	2961.31	-4.34313	0.309969	-14.0115	1.32531e-44	5.8032e-43
CTELG00000002413.1	8208.56	-3.68071	0.958582	-3.83974	0.000123163	0.000391839
CTELG00000002415.1	79.0154	-3.54388	0.486947	-7.27776	3.39421e-13	2.55968e-12
CTELG00000002416.1	149.167	-1.43805	0.329684	-4.36189	1.28945e-05	4.69877e-05
CTELG00000002419.1	1945.5	-0.54587	0.223449	-2.44293	0.0145685	0.0319058
CTELG00000002421.2	456.388	-1.63848	0.333406	-4.91436	8.90729e-07	3.73209e-06
CTELG00000002423.1	253.508	-1.23898	0.320005	-3.87176	0.000108051	0.00034634
CTELG00000002426.1	497.784	-1.41639	0.614353	-2.3055	0.0211385	0.0446794
CTELG00000002429.1	777.613	-4.44199	0.478445	-9.28424	1.6287e-20	2.0759e-19
CTELG00000002430.1	15.4771	-3.8694	1.40351	-2.75694	0.00583454	0.0139144
CTELG00000002431.1	1400.02	-2.24078	1.08502	-2.06519	0.0389046	0.0766744
CTELG00000002433.1	100.967	-2.30422	0.456514	-5.04742	4.47815e-07	1.94096e-06
CTELG00000002435.1	1197.34	-0.995	0.256356	-3.88132	0.000103891	0.000333749
CTELG00000002440.1	882.895	-1.10392	0.267616	-4.12502	3.7071e-05	0.000126954
CTELG00000002441.1	220.531	-3.88451	0.403495	-9.62717	6.14e-22	8.58855e-21
CTELG00000002442.1	182.923	-2.35866	0.434079	-5.4337	5.5198e-08	2.63185e-07
CTELG00000002444.1	75.0378	-2.2402	0.902164	-2.48314	0.0130228	0.0288366
CTELG00000002447.1	3742.06	-3.75922	0.246338	-15.2604	1.40363e-52	8.45894e-51
CTELG00000002452.1	2169.56	-1.78544	0.175562	-10.1699	2.70263e-24	4.33022e-23
CTELG00000002453.2	707.376	-5.10087	0.589812	-8.64829	5.22782e-18	5.66899e-17
CTELG00000002453.3	12.2533	-5.32639	2.32654	-2.2894	0.022056	0.0463751
CTELG00000002453.4	426.82	-3.40234	0.55109	-6.17383	6.66531e-10	3.80661e-09
CTELG00000002455.1	102.186	-3.92631	0.996375	-3.94059	8.12807e-05	0.000265552
CTELG00000002457.1	557.016	-8.89969	1.89255	-4.70248	2.5702e-06	1.02158e-05
CTELG00000002457.2	1353.61	-3.6622	0.899643	-4.07073	4.68662e-05	0.000158181
CTELG00000002459.1	21.5468	-6.36022	1.62007	-3.92588	8.64128e-05	0.000281124
CTELG00000002460.1	88.5311	-3.9965	0.641145	-6.23338	4.56468e-10	2.64491e-09
CTELG00000002462.1	2558.45	-4.45867	0.808807	-5.51265	3.53468e-08	1.71875e-07
CTELG00000002462.2	3663.13	-3.03475	0.549943	-5.51831	3.42282e-08	1.6667e-07
CTELG00000002462.3	920.833	-4.11524	1.91851	-2.14502	0.0319512	0.0644013
CTELG00000002463.1	7368.89	-0.846101	0.262153	-3.2275	0.00124875	0.00337924
CTELG00000002473.1	121.711	-3.01612	0.626546	-4.81389	1.4802e-06	6.04239e-06
CTELG00000002475.1	27.7401	-4.01686	1.16582	-3.44553	0.000569944	0.00163506
CTELG00000002483.1	2181.17	-0.865471	0.174503	-4.95964	7.06254e-07	2.9903e-06
CTELG00000002490.1	1527.93	-1.99936	0.16909	-11.8242	2.92627e-32	7.23556e-31
CTELG00000002494.1	2066.54	-1.28524	0.21544	-5.96564	2.43678e-09	1.31935e-08
CTELG00000002501.1	35.8428	-2.15141	0.717822	-2.99714	0.00272527	0.00693435
CTELG00000002504.1	25443.3	-4.4626	0.203371	-21.9431	1.00782e-106	3.66975e-104
CTELG00000002507.1	5381.42	-1.04182	0.113759	-9.15813	5.28068e-20	6.503e-19
CTELG00000002510.1	13324.5	-2.13447	0.14697	-14.5231	8.64463e-48	4.26584e-46
CTELG00000002521.1	74493.8	-5.32746	0.247199	-21.5513	5.14889e-103	1.69629e-100
CTELG00000002522.1	202.761	-1.48878	0.284382	-5.23515	1.64851e-07	7.50529e-07
CTELG00000002523.3	1734	-1.15981	0.513851	-2.25709	0.0240026	0.0500086
CTELG00000002527.1	2172.38	-1.79055	0.149685	-11.9621	5.61037e-33	1.43972e-31
CTELG00000002528.1	3582.24	-0.654602	0.172389	-3.79724	0.000146317	0.000460503
CTELG00000002529.1	24246.5	-5.4397	0.420166	-12.9465	2.45768e-38	8.23001e-37
CTELG00000002538.1	1880.33	-1.48773	0.318659	-4.66871	3.03098e-06	1.19294e-05
CTELG00000002538.3	370.952	-12.4411	2.61412	-4.75919	1.9437e-06	7.82819e-06
CTELG00000002539.1	6755.41	-2.91859	0.169596	-17.2091	2.26815e-66	2.30087e-64
CTELG00000002545.1	752.233	-1.88391	0.295282	-6.38005	1.7703e-10	1.06594e-09
CTELG00000002547.1	545.347	-0.786274	0.207708	-3.78548	0.00015341	0.000481469
CTELG00000002548.1	837.952	-0.527373	0.172515	-3.05697	0.0022359	0.00578881
CTELG00000002553.1	215.63	-2.19953	0.3642	-6.03935	1.54736e-09	8.55052e-09
CTELG00000002560.1	17.6322	-4.80508	1.80671	-2.65958	0.00782382	0.0181639
CTELG00000002564.1	92.7389	-1.99123	0.712147	-2.79609	0.00517253	0.0124931
CTELG00000002572.1	21.8962	-3.7309	0.868306	-4.29676	1.7331e-05	6.20166e-05
CTELG00000002579.1	255.056	-3.64298	0.47091	-7.73603	1.0257e-14	8.74348e-14
CTELG00000002580.1	11.1401	-5.87929	2.20569	-2.66551	0.00768719	0.0178779
CTELG00000002587.1	3419.71	-3.22896	0.24353	-13.259	4.00126e-40	1.45238e-38
CTELG00000002589.2	66.1025	-2.23027	0.68708	-3.24601	0.00117034	0.00318699
CTELG00000002593.1	56.1448	-2.39364	0.649219	-3.68695	0.000226956	0.0006925
CTELG00000002594.2	2067.76	-2.41429	0.978601	-2.46708	0.0136219	0.0300189
CTELG00000002595.1	1545.59	-3.34325	0.446908	-7.48086	7.38396e-14	5.88403e-13
CTELG00000002595.2	4483.75	-2.58314	0.135026	-19.1306	1.40319e-81	2.33361e-79
CTELG00000002596.1	252.919	-2.47831	0.636288	-3.89495	9.82173e-05	0.000316964
CTELG00000002600.2	5932.58	-1.70446	0.16917	-10.0754	7.09448e-24	1.11097e-22
CTELG00000002609.2	5278.39	-1.69996	0.412369	-4.12244	3.74888e-05	0.000128245
CTELG00000002610.1	2496.77	-0.871626	0.35503	-2.45508	0.0140854	0.0309478
CTELG00000002618.2	596.851	-0.755988	0.303371	-2.49196	0.0127042	0.0281996
CTELG00000002623.1	2641.38	-0.639737	0.204877	-3.12254	0.00179298	0.00472339
CTELG00000002624.2	317.994	-2.36491	0.385801	-6.12988	8.79468e-10	4.9629e-09
CTELG00000002629.1	113.878	-2.35021	0.465134	-5.05276	4.35465e-07	1.89027e-06
CTELG00000002632.1	26063.3	-0.964477	0.195704	-4.92825	8.29707e-07	3.48909e-06
CTELG00000002637.1	2327.14	-1.24417	0.305978	-4.06622	4.77828e-05	0.000161117
CTELG00000002638.1	527.046	-1.29665	0.190841	-6.79439	1.0877e-11	7.2989e-11
CTELG00000002643.1	492.524	-1.12701	0.427405	-2.63687	0.00836748	0.0193043
CTELG00000002652.1	45.9151	-2.95872	0.870419	-3.39919	0.000675855	0.00191476
CTELG00000002654.2	734.291	-3.02466	0.549207	-5.50732	3.64336e-08	1.76985e-07
CTELG00000002655.1	318.154	-2.31145	0.483638	-4.77929	1.75916e-06	7.12561e-06
CTELG00000002656.1	604.714	-1.61163	0.393613	-4.09447	4.23135e-05	0.000143642
CTELG00000002657.2	2509.02	-2.59971	0.296195	-8.77701	1.67873e-18	1.88235e-17
CTELG00000002659.1	5.9144	-6.48335	1.83574	-3.53173	0.000412849	0.00120925
CTELG00000002663.1	9.40025	-6.97665	1.80562	-3.86386	0.000111608	0.000356982
CTELG00000002664.1	335.507	-1.69155	0.394796	-4.28462	1.83052e-05	6.53538e-05
CTELG00000002670.1	330.024	-4.12107	0.424378	-9.71085	2.71074e-22	3.86999e-21
CTELG00000002673.1	172.074	-7.13865	0.960409	-7.43293	1.0622e-13	8.36225e-13
CTELG00000002675.1	2024.64	-6.13077	0.324804	-18.8753	1.82049e-79	2.81136e-77
CTELG00000002678.1	1795.61	-2.05927	1.05829	-1.94586	0.0516717	0.0982265
CTELG00000002679.1	48.5675	-4.6499	0.994256	-4.67676	2.91437e-06	1.1494e-05
CTELG00000002683.1	4169.02	-0.746764	0.205867	-3.62741	0.000286279	0.000859558
CTELG00000002693.1	4.71397	-6.07145	2.52386	-2.40562	0.0161449	0.0350389
CTELG00000002695.1	5789.2	-2.35962	0.231005	-10.2146	1.70623e-24	2.7619e-23
CTELG00000002698.1	327.068	-1.54016	0.200344	-7.68758	1.49949e-14	1.25899e-13
CTELG00000002703.1	355.317	-2.82973	0.352798	-8.02084	1.05028e-15	9.69355e-15
CTELG00000002705.1	12.6718	-2.25258	0.944033	-2.38612	0.0170272	0.0367853
CTELG00000002706.1	1159.78	-1.26183	0.200196	-6.30296	2.92005e-10	1.72285e-09
CTELG00000002707.1	1980.65	-0.782441	0.196935	-3.97309	7.09457e-05	0.00023393
CTELG00000002712.1	149.288	-6.15834	1.08713	-5.66476	1.47229e-08	7.4187e-08
CTELG00000002713.1	374.098	-2.68299	0.453798	-5.9123	3.37372e-09	1.80126e-08
CTELG00000002714.1	426.519	-0.893755	0.255399	-3.49944	0.000466232	0.00135528
CTELG00000002717.1	918.451	-0.862601	0.373457	-2.30977	0.0209007	0.0442199
CTELG00000002719.1	4825.5	-1.0835	0.156553	-6.92099	4.48509e-12	3.10731e-11
CTELG00000002732.1	374.814	-4.37021	0.974629	-4.48397	7.32677e-06	2.74889e-05
CTELG00000002732.2	316.164	-4.87169	1.60324	-3.03865	0.00237639	0.00612275
CTELG00000002733.1	21010.8	-1.69448	0.261588	-6.47765	9.31636e-11	5.75587e-10
CTELG00000002734.1	1066.84	-4.79396	0.509185	-9.41497	4.73202e-21	6.28128e-20
CTELG00000002739.1	56.9625	-4.30258	0.732366	-5.8749	4.23092e-09	2.2406e-08
CTELG00000002740.1	6462.55	-3.78533	0.208981	-18.1133	2.50482e-73	3.18555e-71
CTELG00000002747.1	149.327	-2.26466	0.530459	-4.26925	1.96127e-05	6.9734e-05
CTELG00000002747.2	809.466	-3.87659	0.415927	-9.32038	1.15927e-20	1.49242e-19
CTELG00000002747.3	499.082	-3.08632	0.910328	-3.39034	0.00069806	0.00197298
CTELG00000002748.1	70.0512	-3.0265	0.553755	-5.46541	4.61832e-08	2.22132e-07
CTELG00000002749.1	8370.67	-0.936917	0.126228	-7.42244	1.14983e-13	9.02953e-13
CTELG00000002755.1	69.8985	-7.16583	3.1432	-2.27979	0.0226204	0.0474291
CTELG00000002755.2	922.192	-0.985749	0.445953	-2.21043	0.027075	0.0556627
CTELG00000002765.1	11763.5	-2.41662	0.247572	-9.7613	1.65034e-22	2.38564e-21
CTELG00000002766.1	812.107	-2.71201	0.295744	-9.17013	4.72463e-20	5.83695e-19
CTELG00000002767.1	3190.7	-3.21507	0.425198	-7.56134	3.98926e-14	3.25157e-13
CTELG00000002772.1	28.6863	-8.02301	2.57643	-3.114	0.00184569	0.00484454
CTELG00000002772.3	15.973	-7.07447	2.83339	-2.49682	0.0125312	0.0278461
CTELG00000002772.4	343.049	-1.09339	0.463667	-2.35814	0.0183669	0.0393562
CTELG00000002773.1	48.0381	-3.14652	0.695946	-4.52122	6.14845e-06	2.33056e-05
CTELG00000002775.1	8.12729	-5.42693	1.76477	-3.07515	0.002104	0.00547064
CTELG00000002778.1	263.677	-1.59742	0.327508	-4.87751	1.07436e-06	4.45882e-06
CTELG00000002780.1	302.098	-2.84273	0.474761	-5.9877	2.12829e-09	1.1605e-08
CTELG00000002782.1	612.269	-3.18844	0.37547	-8.49185	2.03376e-17	2.12095e-16
CTELG00000002782.2	182.146	-4.20729	0.652238	-6.45054	1.1145e-10	6.82593e-10
CTELG00000002785.1	1207.9	-1.0944	0.230498	-4.74798	2.0546e-06	8.24989e-06
CTELG00000002799.1	212.57	-4.61127	0.804585	-5.73125	9.9696e-09	5.10387e-08
CTELG00000002800.1	1161.05	-2.52007	0.320637	-7.85959	3.85406e-15	3.40449e-14
CTELG00000002803.1	495.252	-4.90244	0.406857	-12.0496	1.94981e-33	5.15653e-32
CTELG00000002804.1	339.095	-3.13246	0.420225	-7.45425	9.03808e-14	7.14781e-13
CTELG00000002806.1	22.775	-1.96719	0.902317	-2.18015	0.0292461	0.0595773
CTELG00000002808.1	282.718	-8.21481	1.07697	-7.62773	2.38925e-14	1.97819e-13
CTELG00000002817.1	513.726	-3.6606	0.460295	-7.95271	1.82475e-15	1.65413e-14
CTELG00000002821.1	1053.14	-3.43252	0.300936	-11.4061	3.89663e-30	8.64054e-29
CTELG00000002829.2	382.134	-1.3614	0.410597	-3.31565	0.00091429	0.00253484
CTELG00000002832.1	1393.71	-0.572472	0.172374	-3.3211	0.000896631	0.00248966
CTELG00000002838.1	231.076	-1.06635	0.449564	-2.37197	0.0176933	0.0380626
CTELG00000002839.1	349.728	-3.70828	1.81489	-2.04326	0.0410269	0.0803352
CTELG00000002840.1	478.926	-1.86839	0.284992	-6.55593	5.52946e-11	3.49106e-10
CTELG00000002845.1	2722.87	-1.16439	0.514783	-2.26191	0.0237033	0.0494508
CTELG00000002846.1	910.096	-1.27167	0.202458	-6.28114	3.36107e-10	1.97161e-09
CTELG00000002847.1	166.56	-6.66964	1.63316	-4.08389	4.42877e-05	0.000150034
CTELG00000002849.1	12.836	-8.58118	1.77004	-4.84801	1.24706e-06	5.13e-06
CTELG00000002851.1	67.752	-4.6074	1.93586	-2.38003	0.0173113	0.0373238
CTELG00000002852.1	112.641	-7.51806	1.58567	-4.74126	2.12391e-06	8.51433e-06
CTELG00000002856.1	617.001	-5.18469	0.741678	-6.99049	2.73937e-12	1.92994e-11
CTELG00000002857.1	10296.9	-1.29705	0.206196	-6.29037	3.16716e-10	1.86292e-09
CTELG00000002863.1	3386.4	-1.65902	0.164459	-10.0878	6.25706e-24	9.82498e-23
CTELG00000002871.1	689.654	-0.788234	0.283568	-2.77969	0.00544101	0.013075
CTELG00000002877.1	8.4993	-4.56132	1.47704	-3.08814	0.00201413	0.00525754
CTELG00000002881.1	705.221	-2.87885	0.423863	-6.79194	1.10638e-11	7.41848e-11
CTELG00000002882.1	8036.44	-1.98212	0.138685	-14.2923	2.44509e-46	1.1399e-44
CTELG00000002883.1	21.6478	-5.8631	2.61837	-2.23922	0.0251417	0.052156
CTELG00000002884.1	198.07	-2.26516	0.341082	-6.64109	3.11375e-11	2.00841e-10
CTELG00000002890.1	2252.64	-1.71074	0.236501	-7.23354	4.70573e-13	3.50442e-12
CTELG00000002891.1	1025.13	-0.883544	0.205659	-4.29617	1.73777e-05	6.21774e-05
CTELG00000002893.1	541.46	-3.03926	0.659725	-4.60685	4.08813e-06	1.58432e-05
CTELG00000002895.1	4620.87	-1.78319	0.203471	-8.76385	1.88698e-18	2.11039e-17
CTELG00000002911.1	858.867	-2.44206	0.379245	-6.43927	1.20047e-10	7.33554e-10
CTELG00000002914.1	630.675	-3.04033	0.531716	-5.71797	1.07804e-08	5.50592e-08
CTELG00000002916.1	1365.5	-1.50911	0.207376	-7.27714	3.40973e-13	2.57082e-12
CTELG00000002922.1	643.443	-2.54412	0.769989	-3.3041	0.000952815	0.00263425
CTELG00000002922.2	5946.7	-1.67836	0.148943	-11.2684	1.87848e-29	4.00866e-28
CTELG00000002927.1	405.558	-1.24627	0.253176	-4.92255	8.54254e-07	3.58708e-06
CTELG00000002933.1	1971.51	-1.88363	0.254361	-7.40532	1.30836e-13	1.02211e-12
CTELG00000002936.1	161.908	-1.01148	0.445262	-2.27165	0.0231074	0.0483271
CTELG00000002938.1	4395.29	-0.905785	0.260155	-3.48171	0.00049822	0.00144185
CTELG00000002939.1	4247.68	-1.41252	0.300891	-4.69445	2.6733e-06	1.05988e-05
CTELG00000002948.1	926.345	-1.38915	0.433692	-3.20308	0.00135966	0.00365676
CTELG00000002951.1	6721.6	-0.802676	0.296666	-2.70566	0.00681696	0.0160395
CTELG00000002953.1	295.603	-3.87	0.45189	-8.56402	1.08997e-17	1.15452e-16
CTELG00000002959.1	4449.03	-0.582723	0.210074	-2.77389	0.00553898	0.0132819
CTELG00000002964.1	2010.46	-0.380579	0.188911	-2.01459	0.0439474	0.0852433
CTELG00000002970.1	1289.66	-1.1397	0.284108	-4.0115	6.0335e-05	0.000200973
CTELG00000002980.1	2109.94	-1.20179	0.357911	-3.35779	0.000785679	0.0022012
CTELG00000002981.2	75.1819	-3.20344	0.682779	-4.69177	2.70857e-06	1.07337e-05
CTELG00000002982.1	765.095	-3.96727	0.329158	-12.0528	1.87511e-33	4.96279e-32
CTELG00000002991.2	147.258	-1.56602	0.76541	-2.04599	0.0407571	0.0798975
CTELG00000002992.1	2026.47	-5.09764	0.439057	-11.6104	3.64833e-31	8.4928e-30
CTELG00000002994.1	1135.82	-1.21474	0.323987	-3.74935	0.000177296	0.000551035
CTELG00000002995.1	395.968	-1.25594	0.317739	-3.95273	7.72658e-05	0.000253224
CTELG00000002996.2	212.446	-1.25744	0.476463	-2.63912	0.00831213	0.0191925
CTELG00000002997.1	5356.89	-2.4246	0.230888	-10.5012	8.52753e-26	1.48982e-24
CTELG00000002997.2	809.34	-3.36727	0.444124	-7.58182	3.40749e-14	2.78987e-13
CTELG00000002999.1	916.21	-0.572525	0.199872	-2.86445	0.00417734	0.010271
CTELG00000003002.1	439.257	-1.27956	0.29512	-4.33574	1.4527e-05	5.2466e-05
CTELG00000003007.1	4341.71	-0.621916	0.173038	-3.5941	0.000325515	0.000969289
CTELG00000003024.1	1884.46	-4.2265	0.369835	-11.4281	3.02691e-30	6.75529e-29
CTELG00000003029.1	7908.47	-2.66492	0.236738	-11.2568	2.14414e-29	4.55311e-28
CTELG00000003033.1	4068.46	-1.69264	0.457708	-3.69808	0.000217234	0.000664947
CTELG00000003033.2	1942.6	-1.46253	0.433046	-3.3773	0.000732012	0.00206002
CTELG00000003034.1	2881.4	-0.93941	0.23978	-3.9178	8.9361e-05	0.000289979
CTELG00000003036.1	2333.98	-1.11134	0.153708	-7.23022	4.82204e-13	3.58718e-12
CTELG00000003038.1	841.023	-1.46141	0.217187	-6.72879	1.71074e-11	1.12914e-10
CTELG00000003040.2	1912.03	-3.56995	0.277577	-12.8611	7.44708e-38	2.4257e-36
CTELG00000003052.1	169.084	-1.58803	0.61616	-2.5773	0.00995762	0.0226406
CTELG00000003052.2	182.041	-23.4776	2.30697	-10.1768	2.51676e-24	4.03802e-23
CTELG00000003052.3	1239.24	-3.91725	0.256634	-15.264	1.3294e-52	8.0256e-51
CTELG00000003056.1	24294.7	-1.24873	0.269196	-4.63876	3.5051e-06	1.3705e-05
CTELG00000003057.1	152.035	-6.27399	1.77113	-3.54237	0.000396547	0.00116456
CTELG00000003058.1	337.809	-3.84438	1.15931	-3.3161	0.000912828	0.00253098
CTELG00000003059.1	147.619	-3.74078	0.877038	-4.26524	1.99688e-05	7.09126e-05
CTELG00000003064.1	6441.13	-5.59004	0.633853	-8.81913	1.15353e-18	1.30915e-17
CTELG00000003065.1	20.6664	-5.16416	2.01239	-2.56618	0.0102826	0.0232999
CTELG00000003071.1	40.4746	-1.02958	0.485579	-2.12032	0.0339788	0.068052
CTELG00000003073.1	650.721	-0.97957	0.263584	-3.71635	0.000202123	0.000621662
CTELG00000003075.1	1802.34	-3.98439	0.303661	-13.1212	2.49053e-39	8.67599e-38
CTELG00000003078.1	1261.36	-0.816322	0.263418	-3.09896	0.00194199	0.00508073
CTELG00000003084.1	142.997	-1.09721	0.336465	-3.26099	0.00111024	0.00303432
CTELG00000003085.1	1414.85	-2.51708	0.159056	-15.8251	2.08842e-56	1.5082e-54
CTELG00000003088.2	342.256	-2.47382	0.546991	-4.52259	6.10863e-06	2.31725e-05
CTELG00000003089.1	3.3211	-6.72574	2.39806	-2.80466	0.00503699	0.0121965
CTELG00000003100.1	30.9432	-2.84989	1.46736	-1.94219	0.0521138	0.0989527
CTELG00000003112.1	1084.28	-2.86968	0.584971	-4.90568	9.31059e-07	3.89352e-06
CTELG00000003112.2	826.226	-4.32319	1.46514	-2.95069	0.00317062	0.00796501
CTELG00000003117.1	630.508	-0.93285	0.368238	-2.53328	0.0113	0.0253314
CTELG00000003118.1	3392.4	-1.61469	0.236949	-6.8145	9.4593e-12	6.37476e-11
CTELG00000003119.1	2193.63	-3.66033	0.27936	-13.1025	3.18385e-39	1.10467e-37
CTELG00000003122.1	741.503	-3.89887	0.334576	-11.6532	2.21129e-31	5.18246e-30
CTELG00000003124.1	6.49117	-4.74179	2.05689	-2.30532	0.0211488	0.0446957
CTELG00000003125.1	44.6319	-7.83646	1.65974	-4.7215	2.34116e-06	9.3398e-06
CTELG00000003126.1	3.64371	-5.22538	2.19992	-2.37526	0.0175365	0.0377675
CTELG00000003128.1	81.4247	-1.53936	0.465433	-3.30738	0.000941742	0.00260531
CTELG00000003139.1	26.8739	-2.95319	1.13091	-2.61134	0.00901871	0.0206866
CTELG00000003144.1	184.262	-2.92446	0.363703	-8.04079	8.92637e-16	8.26723e-15
CTELG00000003145.1	171.66	-1.84832	0.563561	-3.27972	0.00103909	0.00285317
CTELG00000003147.1	4503.21	-4.55092	0.628995	-7.23522	4.64777e-13	3.46425e-12
CTELG00000003150.1	40.9186	-2.8261	0.794402	-3.55752	0.000374372	0.0011045
CTELG00000003151.1	27.2087	-3.18445	1.13016	-2.81769	0.00483705	0.0117494
CTELG00000003153.1	52735.9	-1.67306	0.294591	-5.67927	1.35269e-08	6.85201e-08
CTELG00000003159.1	14293.8	-3.6667	0.245863	-14.9136	2.68853e-50	1.46459e-48
CTELG00000003161.1	302.711	-4.49178	0.467054	-9.61725	6.76151e-22	9.42362e-21
CTELG00000003164.1	459.253	-1.2791	0.338244	-3.78158	0.000155835	0.000488725
CTELG00000003167.1	1953.25	-1.03641	0.160665	-6.45073	1.11314e-10	6.81877e-10
CTELG00000003171.1	3154.7	-3.76021	0.354605	-10.6039	2.85705e-26	5.11284e-25
CTELG00000003172.1	1934.46	-4.53108	0.207379	-21.8492	7.90512e-106	2.84848e-103
CTELG00000003181.2	3.70423	-19.2683	8.30964	-2.31878	0.0204068	0.0432729
CTELG00000003182.1	11380.1	-2.1401	0.243809	-8.77779	1.66711e-18	1.86993e-17
CTELG00000003184.1	52.6757	-3.04056	0.595491	-5.10597	3.29107e-07	1.44748e-06
CTELG00000003188.1	347.38	-0.837961	0.409991	-2.04385	0.0409682	0.0802339
CTELG00000003189.1	1012.09	-0.294989	0.144687	-2.03881	0.0414691	0.0810496
CTELG00000003190.1	1745.55	-0.673628	0.221871	-3.03613	0.00239638	0.00616963
CTELG00000003194.1	1517.57	-3.96876	0.215958	-18.3775	1.98991e-75	2.74243e-73
CTELG00000003196.1	1196.17	-3.70845	0.276831	-13.3961	6.37596e-41	2.39997e-39
CTELG00000003197.1	5194.11	-3.21187	0.179955	-17.8482	2.98757e-71	3.60091e-69
CTELG00000003205.1	293.163	-2.25935	0.559143	-4.04074	5.32829e-05	0.000178687
CTELG00000003208.1	176.183	-5.35968	0.550025	-9.74444	1.94844e-22	2.80484e-21
CTELG00000003210.1	28.3173	-8.63681	1.80036	-4.79727	1.60843e-06	6.53882e-06
CTELG00000003216.1	635.131	-3.83251	0.611707	-6.26527	3.7217e-10	2.17394e-09
CTELG00000003217.1	8345.31	-2.89355	0.380013	-7.61436	2.65009e-14	2.18475e-13
CTELG00000003217.2	5326.11	-2.78666	0.297211	-9.37603	6.85007e-21	8.97907e-20
CTELG00000003232.2	3111.27	-3.69336	0.413223	-8.93793	3.96532e-19	4.64034e-18
CTELG00000003247.1	1104.23	-2.13913	0.337204	-6.34372	2.24277e-10	1.33716e-09
CTELG00000003253.1	1489.3	-2.58918	0.256645	-10.0886	6.2064e-24	9.74985e-23
CTELG00000003257.1	7171.29	-0.781731	0.218849	-3.57202	0.00035424	0.00104976
CTELG00000003268.2	785.313	-0.906114	0.395731	-2.28972	0.0220376	0.0463505
CTELG00000003271.1	1903.45	-2.02881	0.168577	-12.0349	2.32782e-33	6.11883e-32
CTELG00000003272.1	5991.74	-3.52931	0.152664	-23.1181	3.04464e-118	1.46278e-115
CTELG00000003273.2	3161.06	-2.96901	0.260204	-11.4103	3.71457e-30	8.24739e-29
CTELG00000003275.1	4.69276	-5.93063	2.26216	-2.62167	0.00874997	0.0201129
CTELG00000003276.1	16537.7	-3.85899	0.244273	-15.7978	3.21987e-56	2.30127e-54
CTELG00000003277.1	1657.25	-4.17482	0.356494	-11.7108	1.12234e-31	2.67753e-30
CTELG00000003278.1	982.406	-3.59297	0.422889	-8.49623	1.95845e-17	2.04364e-16
CTELG00000003279.2	724.821	-1.49071	0.548215	-2.71921	0.00654379	0.0154524
CTELG00000003289.1	1891.26	-3.76359	0.275684	-13.6518	1.96844e-42	7.85379e-41
CTELG00000003291.1	60.5755	-6.28426	2.42018	-2.59661	0.00941481	0.0215039
CTELG00000003291.2	3061.31	-3.61238	0.376859	-9.58549	9.20214e-22	1.26812e-20
CTELG00000003292.1	226.849	-3.14811	0.55863	-5.63541	1.74638e-08	8.72987e-08
CTELG00000003298.1	7.55549	-5.52407	1.8698	-2.95437	0.0031331	0.00787991
CTELG00000003302.1	1064.92	-1.73863	0.308819	-5.62993	1.80281e-08	8.99505e-08
CTELG00000003304.1	353.873	-4.0846	0.506396	-8.06602	7.26263e-16	6.77898e-15
CTELG00000003305.1	401.896	-3.1673	0.335327	-9.4454	3.54053e-21	4.74705e-20
CTELG00000003317.1	22412.1	-0.651926	0.149193	-4.36967	1.24434e-05	4.5434e-05
CTELG00000003318.1	13327.9	-0.743287	0.171459	-4.33507	1.45716e-05	5.2605e-05
CTELG00000003320.1	21796.5	-1.98556	0.352365	-5.63495	1.75113e-08	8.75235e-08
CTELG00000003323.1	553.882	-0.904584	0.4459	-2.02867	0.0424922	0.0827827
CTELG00000003327.1	10525.9	-3.9772	0.450138	-8.83553	9.96277e-19	1.13703e-17
CTELG00000003329.1	1005.63	-0.606179	0.187949	-3.22523	0.0012587	0.00340375
CTELG00000003329.2	88.6179	-4.2853	1.70921	-2.50719	0.0121697	0.0271064
CTELG00000003331.1	578.779	-0.711451	0.227243	-3.1308	0.00174334	0.00459961
CTELG00000003336.1	270.946	-4.29704	0.472391	-9.09636	9.34122e-20	1.13419e-18
CTELG00000003339.1	1999.73	-5.94312	0.320809	-18.5254	1.28729e-76	1.871e-74
CTELG00000003340.1	944.415	-5.7367	0.42672	-13.4437	3.35202e-41	1.27984e-39
CTELG00000003343.1	2380.86	-1.13171	0.211237	-5.35754	8.4363e-08	3.95431e-07
CTELG00000003344.1	9.21589	-4.10742	1.48924	-2.75807	0.0058144	0.013875
CTELG00000003345.1	3023.97	-1.45762	0.182083	-8.00526	1.19213e-15	1.0953e-14
CTELG00000003348.1	576.114	-4.67353	0.545545	-8.56673	1.06468e-17	1.12974e-16
CTELG00000003349.1	7.41821	-6.20357	1.87397	-3.31038	0.000931684	0.0025794
CTELG00000003353.1	198.597	-1.3745	0.355473	-3.86666	0.000110335	0.000353234
CTELG00000003360.1	413.034	-2.18798	0.6759	-3.23714	0.00120736	0.00327826
CTELG00000003366.1	7.82926	-4.3783	2.0037	-2.1851	0.0288812	0.0589276
CTELG00000003380.1	44.3523	-6.05784	1.61432	-3.75255	0.000175044	0.000544573
CTELG00000003391.1	22.6592	-2.39506	1.05612	-2.26779	0.0233417	0.0487641
CTELG00000003393.1	5316.34	-1.99075	0.397288	-5.01084	5.41917e-07	2.32292e-06
CTELG00000003395.1	33.8075	-2.5944	0.820142	-3.16336	0.00155961	0.00414871
CTELG00000003400.2	211.689	-1.92408	0.639374	-3.00932	0.00261829	0.00668625
CTELG00000003403.1	8134.13	-1.33072	0.139776	-9.52039	1.72535e-21	2.34974e-20
CTELG00000003407.1	19.7064	-4.94062	1.41604	-3.48903	0.00048477	0.00140539
CTELG00000003410.1	17.2064	-1.74496	0.874871	-1.99453	0.0460939	0.0889429
CTELG00000003411.1	23.0347	-3.47774	1.15799	-3.00327	0.002671	0.00680777
CTELG00000003414.1	1465.79	-3.31159	0.311869	-10.6185	2.44362e-26	4.39115e-25
CTELG00000003414.2	2206.66	-1.97157	0.214016	-9.21225	3.1935e-20	4.00253e-19
CTELG00000003414.3	3132.59	-3.16936	0.371327	-8.53524	1.3987e-17	1.47153e-16
CTELG00000003419.3	10451.3	-1.14788	0.226589	-5.06589	4.06493e-07	1.77118e-06
CTELG00000003420.1	3289.36	-2.56027	0.31585	-8.10596	5.23311e-16	4.93791e-15
CTELG00000003421.1	6190.4	-0.574562	0.246332	-2.33247	0.0196759	0.0418668
CTELG00000003425.1	731.805	-0.901823	0.224821	-4.01129	6.03873e-05	0.000201109
CTELG00000003431.1	2745.54	-1.14315	0.166139	-6.88069	5.95653e-12	4.08016e-11
CTELG00000003433.1	2733.97	-0.54187	0.132447	-4.09122	4.29104e-05	0.000145597
CTELG00000003435.1	233.281	-2.84002	1.12099	-2.5335	0.011293	0.0253223
CTELG00000003436.1	423.412	-1.45891	0.26252	-5.55733	2.73934e-08	1.34544e-07
CTELG00000003437.1	2906.81	-1.16051	0.255164	-4.54811	5.41309e-06	2.0686e-05
CTELG00000003440.1	5590.47	-0.660375	0.265841	-2.4841	0.012988	0.0287688
CTELG00000003445.1	343.852	-1.6873	0.421536	-4.00273	6.26162e-05	0.000208091
CTELG00000003455.1	231.755	-1.97206	0.460828	-4.27939	1.87407e-05	6.68259e-05
CTELG00000003462.1	112.017	-1.72182	0.584448	-2.94606	0.00321853	0.00807715
CTELG00000003470.1	27.8548	-1.84734	0.653663	-2.82614	0.0047112	0.0114654
CTELG00000003474.1	160.917	-8.86605	1.56762	-5.65575	1.55171e-08	7.80297e-08
CTELG00000003476.1	11.4409	-4.41272	1.97401	-2.23541	0.0253907	0.0525938
CTELG00000003486.1	39.2847	-1.8553	0.73243	-2.53307	0.0113067	0.0253433
CTELG00000003488.1	61.9745	-2.16389	0.51386	-4.21106	2.5418e-05	8.90659e-05
CTELG00000003489.1	7220.11	-2.51996	0.292573	-8.61309	7.11198e-18	7.64267e-17
CTELG00000003492.1	16.1268	-2.42864	0.8581	-2.83026	0.00465105	0.011331
CTELG00000003497.1	2570	-1.80002	0.42092	-4.2764	1.89942e-05	6.76741e-05
CTELG00000003499.1	32.6321	-1.75434	0.588013	-2.9835	0.00284969	0.00722435
CTELG00000003506.1	2504.2	-1.85801	0.1836	-10.1199	4.50852e-24	7.13769e-23
CTELG00000003511.1	5058.46	-1.24778	0.193904	-6.43503	1.2345e-10	7.53287e-10
CTELG00000003512.1	18569.7	-1.92778	0.137946	-13.9748	2.22009e-44	9.59966e-43
CTELG00000003514.1	2538.57	-2.33757	0.230474	-10.1425	3.57906e-24	5.69751e-23
CTELG00000003515.1	829.909	-4.2415	0.411111	-10.3172	5.89426e-25	9.83097e-24
CTELG00000003516.1	288.918	-3.70321	0.710578	-5.21154	1.8728e-07	8.45743e-07
CTELG00000003516.2	596.601	-2.82952	0.398071	-7.10807	1.17675e-12	8.49813e-12
CTELG00000003517.1	2054.15	-2.07177	0.128541	-16.1176	1.91871e-58	1.48816e-56
CTELG00000003515.2	1113.05	-3.26825	0.199183	-16.4083	1.66799e-60	1.387e-58
CTELG00000003520.1	3696.19	-1.25322	0.258907	-4.84041	1.29573e-06	5.32199e-06
CTELG00000003522.1	1586.21	-0.9037	0.307321	-2.94057	0.00327609	0.00821087
CTELG00000003524.1	1940.36	-4.19983	0.316385	-13.2744	3.25684e-40	1.1884e-38
CTELG00000003532.1	535.523	-4.21822	0.447672	-9.42256	4.40212e-21	5.85011e-20
CTELG00000003534.1	5945.33	-2.21641	0.219199	-10.1114	4.9183e-24	7.76512e-23
CTELG00000003538.1	3834.94	-2.86024	0.373734	-7.65314	1.9613e-14	1.6364e-13
CTELG00000003539.1	2567.66	-2.51606	0.350622	-7.17597	7.17938e-13	5.27281e-12
CTELG00000003544.1	99.8751	-6.03517	0.968691	-6.23023	4.65746e-10	2.69777e-09
CTELG00000003545.1	58.7817	-8.92794	1.65286	-5.40151	6.60815e-08	3.12879e-07
CTELG00000003555.1	3475.9	-1.9781	0.143463	-13.7882	3.00269e-43	1.24245e-41
CTELG00000003557.1	595.913	-6.46658	0.685752	-9.42991	4.1044e-21	5.47127e-20
CTELG00000003563.1	719.833	-3.77715	0.295264	-12.7925	1.80617e-37	5.81201e-36
CTELG00000003565.1	4456.63	-0.720223	0.154861	-4.65078	3.3069e-06	1.29682e-05
CTELG00000003567.1	1261.4	-2.05274	0.345389	-5.94326	2.79409e-09	1.5034e-08
CTELG00000003572.1	12.8768	-6.70761	1.61069	-4.16444	3.12122e-05	0.000108067
CTELG00000003573.1	3.8186	-5.07015	2.16567	-2.34115	0.0192244	0.0409893
CTELG00000003574.1	4.70103	-5.67696	2.24493	-2.52879	0.0114456	0.025623
CTELG00000003586.1	21.7304	-6.58588	1.62033	-4.06453	4.81295e-05	0.000162207
CTELG00000003587.1	9.34931	-4.13388	1.89152	-2.18548	0.0288537	0.0588783
CTELG00000003588.1	3.82542	-6.23758	2.74306	-2.27395	0.022969	0.0480709
CTELG00000003592.1	2099.43	-1.01838	0.422694	-2.40927	0.0159846	0.0347236
CTELG00000003593.1	992.336	-3.8729	0.988824	-3.91667	8.97807e-05	0.000291259
CTELG00000003595.1	312.146	-2.59488	0.517887	-5.01052	5.42837e-07	2.32625e-06
CTELG00000003596.1	55.6331	-1.84335	0.73437	-2.51011	0.0120693	0.0269019
CTELG00000003597.1	32.3867	-3.73353	1.41885	-2.63138	0.00850393	0.0195851
CTELG00000003599.1	37.4319	-5.28739	1.69537	-3.11873	0.00181632	0.00477536
CTELG00000003600.1	172.133	-9.13196	1.16436	-7.8429	4.40266e-15	3.8713e-14
CTELG00000003601.1	11.7966	-3.57064	1.24257	-2.8736	0.00405828	0.00999743
CTELG00000003604.1	8342.11	-2.02275	0.281906	-7.17526	7.21709e-13	5.29825e-12
CTELG00000003605.3	74.9121	-1.74777	0.461765	-3.78496	0.000153731	0.000482345
CTELG00000003605.5	256.255	-3.29519	1.49619	-2.20239	0.0276377	0.0566814
CTELG00000003606.1	3900.23	-0.572465	0.153823	-3.72158	0.000197981	0.000609952
CTELG00000003608.1	3826.11	-1.0687	0.195796	-5.45822	4.80942e-08	2.3065e-07
CTELG00000003609.1	61855.7	-4.25971	0.246975	-17.2475	1.16833e-66	1.1957e-64
CTELG00000003611.1	611.712	-3.99577	0.502622	-7.94985	1.86744e-15	1.69151e-14
CTELG00000003612.4	42.6281	-6.76646	3.14238	-2.15329	0.031296	0.0631994
CTELG00000003613.1	359.805	-3.8499	0.740458	-5.19935	1.99983e-07	9.00015e-07
CTELG00000003616.1	12022.8	-5.55929	0.257116	-21.6217	1.1223e-103	3.80614e-101
CTELG00000003616.2	1601.39	-6.60191	0.787075	-8.38791	4.9485e-17	5.03762e-16
CTELG00000003621.3	63.3352	-23.4343	4.91365	-4.76922	1.84943e-06	7.4694e-06
CTELG00000003625.1	3398.38	-0.658601	0.139276	-4.72873	2.25923e-06	9.02962e-06
CTELG00000003637.1	56.6837	-2.58998	0.677965	-3.82023	0.000133327	0.000421847
CTELG00000003640.1	4787.43	-0.610169	0.214354	-2.84655	0.00441954	0.0108211
CTELG00000003641.2	15.3929	-7.69808	1.71049	-4.50051	6.77902e-06	2.55669e-05
CTELG00000003646.1	841.705	-3.71777	0.801372	-4.63926	3.4966e-06	1.36734e-05
CTELG00000003647.1	447.126	-2.06153	0.44963	-4.58494	4.5411e-06	1.75026e-05
CTELG00000003649.1	1717.67	-1.81689	0.151347	-12.0048	3.35355e-33	8.6961e-32
CTELG00000003655.1	4190.05	-1.5681	0.136507	-11.4873	1.52759e-30	3.46963e-29
CTELG00000003661.1	517.629	-2.16693	0.343036	-6.31691	2.66844e-10	1.58195e-09
CTELG00000003665.1	284.56	-5.04554	0.594715	-8.48395	2.17672e-17	2.2639e-16
CTELG00000003669.1	688.061	-0.765545	0.237257	-3.22665	0.0012525	0.00338832
CTELG00000003670.1	1491.36	-3.05351	0.283077	-10.7869	3.97035e-27	7.45615e-26
CTELG00000003674.1	628.548	-2.15105	0.391815	-5.48997	4.02005e-08	1.94383e-07
CTELG00000003674.2	215.009	-2.35475	0.548627	-4.29208	1.77006e-05	6.32998e-05
CTELG00000003675.1	213.475	-1.54972	0.328677	-4.71501	2.41697e-06	9.63222e-06
CTELG00000003676.1	388.097	-1.5644	0.264126	-5.92293	3.16253e-09	1.69321e-08
CTELG00000003677.1	111.181	-1.31014	0.303684	-4.31418	1.60199e-05	5.75451e-05
CTELG00000003678.1	1404.88	-1.36179	0.163986	-8.3043	1.00407e-16	1.00123e-15
CTELG00000003684.1	515.288	-2.35671	0.666726	-3.53476	0.000408153	0.00119671
CTELG00000003689.1	9527.45	-1.10087	0.198948	-5.53343	3.14029e-08	1.53561e-07
CTELG00000003692.1	3630.13	-1.7913	0.141904	-12.6233	1.57067e-36	4.84679e-35
CTELG00000003697.1	4.70276	-4.56432	2.22883	-2.04785	0.0405747	0.079585
CTELG00000003701.1	125203	-3.19623	0.347667	-9.19337	3.80739e-20	4.73249e-19
CTELG00000003706.1	84.9736	-2.30938	0.921992	-2.50477	0.0122531	0.0272737
CTELG00000003707.1	98.5329	-2.35035	0.691576	-3.39854	0.000677458	0.00191836
CTELG00000003710.1	142.239	-3.90542	0.615005	-6.35023	2.14999e-10	1.28383e-09
CTELG00000003714.1	1601.83	-1.26847	0.163752	-7.7463	9.46091e-15	8.09078e-14
CTELG00000003717.1	4297.07	-1.70461	0.255925	-6.66059	2.72725e-11	1.76867e-10
CTELG00000003719.1	32.8034	-1.66979	0.726278	-2.29911	0.0214987	0.0453576
CTELG00000003720.1	444.094	-2.47401	0.547184	-4.52135	6.1447e-06	2.3294e-05
CTELG00000003736.1	7.52994	-4.50922	2.19587	-2.0535	0.0400243	0.0786124
CTELG00000003742.1	156.643	-1.19627	0.476198	-2.51212	0.0120009	0.0267638
CTELG00000003745.1	164.501	-1.79422	0.565371	-3.17353	0.00150598	0.00401781
CTELG00000003747.1	82.2221	-5.29939	0.675097	-7.84982	4.16647e-15	3.67201e-14
CTELG00000003748.1	34.9679	-8.47127	1.73519	-4.88203	1.04997e-06	4.36177e-06
CTELG00000003759.1	2473.19	-4.27784	0.977157	-4.37785	1.19857e-05	4.38463e-05
CTELG00000003762.1	396.816	-1.11025	0.440772	-2.51888	0.0117729	0.0262978
CTELG00000003763.1	77.2597	-6.54867	1.55938	-4.19954	2.67463e-05	9.34269e-05
CTELG00000003765.1	7.13543	-5.67483	1.84177	-3.08118	0.00206183	0.00537029
CTELG00000003767.1	3329.89	-4.64238	0.364227	-12.7459	3.28786e-37	1.04439e-35
CTELG00000003773.1	539.986	-2.84467	0.322395	-8.82358	1.10862e-18	1.26149e-17
CTELG00000003774.1	9238.62	-0.55389	0.19075	-2.90374	0.0036873	0.0091671
CTELG00000003777.1	2569.92	-4.38012	0.237337	-18.4553	4.72755e-76	6.64778e-74
CTELG00000003777.2	430.211	-4.95464	0.568692	-8.71233	2.97685e-18	3.28365e-17
CTELG00000003777.3	129.018	-11.0216	1.5776	-6.98635	2.82137e-12	1.98569e-11
CTELG00000003778.1	704.526	-3.08283	0.234048	-13.1718	1.2757e-39	4.53535e-38
CTELG00000003788.1	842.72	-1.15021	0.234563	-4.90364	9.40755e-07	3.93264e-06
CTELG00000003791.1	9227.1	-0.539532	0.16571	-3.25588	0.00113041	0.00308605
CTELG00000003794.1	2716.03	-3.14144	0.213911	-14.6857	7.95512e-49	4.0768e-47
CTELG00000003795.1	6901.61	-3.74741	0.272596	-13.7471	5.30135e-43	2.17023e-41
CTELG00000003796.1	1917.92	-1.24645	0.191069	-6.52357	6.86521e-11	4.30142e-10
CTELG00000003797.1	574.396	-1.29588	0.273329	-4.74111	2.12548e-06	8.51963e-06
CTELG00000003798.1	1472.36	-0.665778	0.260613	-2.55467	0.010629	0.0239936
CTELG00000003799.1	2658.69	-1.40734	0.196503	-7.16194	7.95418e-13	5.82453e-12
CTELG00000003806.1	47.4033	-1.68235	0.447672	-3.758	0.000171276	0.000533715
CTELG00000003817.1	6.70367	-5.03675	2.34935	-2.14389	0.0320416	0.0645542
CTELG00000003818.1	75.295	-1.54335	0.512617	-3.01073	0.00260619	0.00665683
CTELG00000003819.2	27.9003	-2.97718	1.23512	-2.41044	0.0159335	0.0346344
CTELG00000003821.1	809.927	-1.50619	0.299703	-5.02561	5.01822e-07	2.16312e-06
CTELG00000003821.2	789.246	-0.940689	0.435312	-2.16095	0.0306988	0.062185
CTELG00000003824.1	4304.31	-1.04225	0.250347	-4.16323	3.13783e-05	0.000108609
CTELG00000003828.1	387.967	-2.15597	0.544122	-3.96228	7.42367e-05	0.000244153
CTELG00000003829.1	5053.15	-3.21734	0.327814	-9.81452	9.74972e-23	1.42847e-21
CTELG00000003836.1	725.125	-1.988	0.326151	-6.09534	1.09208e-09	6.11577e-09
CTELG00000003837.1	19222.5	-5.59957	0.691267	-8.10044	5.47621e-16	5.16167e-15
CTELG00000003838.1	929.396	-1.25893	0.198306	-6.34842	2.17544e-10	1.29836e-09
CTELG00000003839.2	1509.1	-1.22473	0.167587	-7.30806	2.71018e-13	2.06408e-12
CTELG00000003840.1	1541.73	-0.630848	0.251324	-2.5101	0.0120698	0.0269019
CTELG00000003842.1	906	-1.18847	0.368147	-3.22825	0.00124552	0.00337185
CTELG00000003843.1	15.6506	-5.17207	0.984447	-5.25379	1.49005e-07	6.81524e-07
CTELG00000003848.1	763.531	-0.577741	0.288216	-2.00454	0.045012	0.0870496
CTELG00000003849.1	3109.78	-1.33182	0.215631	-6.17636	6.55968e-10	3.75248e-09
CTELG00000003858.1	181.995	-1.72214	0.884397	-1.94725	0.0515047	0.0979521
CTELG00000003859.1	660.571	-0.992474	0.24322	-4.08056	4.49283e-05	0.0001521
CTELG00000003866.1	531.822	-2.38438	0.47065	-5.06614	4.05961e-07	1.76909e-06
CTELG00000003867.1	2575.16	-2.91053	0.346788	-8.39284	4.74552e-17	4.8381e-16
CTELG00000003867.2	1764.92	-3.39883	0.470472	-7.2243	5.03687e-13	3.73816e-12
CTELG00000003868.1	1336.69	-1.84397	0.274105	-6.72722	1.7293e-11	1.14115e-10
CTELG00000003869.1	1235.1	-1.67407	0.20645	-8.10884	5.11055e-16	4.8249e-15
CTELG00000003871.1	599.576	-1.60949	0.672146	-2.39455	0.0166409	0.0360227
CTELG00000003873.1	293.011	-2.71869	0.515438	-5.27453	1.33096e-07	6.11914e-07
CTELG00000003874.1	131.704	-4.79469	0.631675	-7.59045	3.18794e-14	2.61507e-13
CTELG00000003879.1	17786.9	-5.32074	0.362319	-14.6853	8.01332e-49	4.10054e-47
CTELG00000003880.1	137.873	-2.04129	0.441933	-4.619	3.85598e-06	1.50007e-05
CTELG00000003882.1	588.071	-1.72266	0.313585	-5.49344	3.94173e-08	1.90836e-07
CTELG00000003882.3	54.5642	-9.20957	2.37859	-3.87186	0.000108008	0.000346267
CTELG00000003884.1	12249	-0.851369	0.107834	-7.89516	2.89942e-15	2.5863e-14
CTELG00000003885.1	610.984	-0.487362	0.2065	-2.3601	0.0182699	0.0391691
CTELG00000003888.1	1702.97	-1.71762	0.816469	-2.10371	0.0354036	0.0705909
CTELG00000003889.1	241.717	-3.2102	0.673923	-4.76345	1.90311e-06	7.67367e-06
CTELG00000003895.1	76.4843	-8.25059	1.53666	-5.36917	7.91013e-08	3.71221e-07
CTELG00000003896.1	5617.95	-2.83411	0.153782	-18.4294	7.62663e-76	1.06379e-73
CTELG00000003902.1	1065.41	-3.80529	0.91677	-4.15076	3.31375e-05	0.000114355
CTELG00000003904.1	67.2787	-2.555	0.962069	-2.65573	0.00791363	0.0183588
CTELG00000003907.2	141.162	-1.69171	0.758955	-2.229	0.025814	0.0533555
CTELG00000003911.1	43.7807	-3.86999	1.33014	-2.90945	0.00362068	0.00901444
CTELG00000003912.1	261.787	-2.40482	0.387199	-6.21082	5.27086e-10	3.03529e-09
CTELG00000003917.1	44.6184	-4.10782	1.00494	-4.08762	4.35824e-05	0.000147775
CTELG00000003918.1	77.7558	-4.17353	0.915103	-4.56072	5.09783e-06	1.9533e-05
CTELG00000003919.1	407.009	-0.611566	0.27171	-2.25081	0.0243977	0.0507496
CTELG00000003921.1	238.642	-5.13974	1.42389	-3.60965	0.000306605	0.000915976
CTELG00000003922.1	24.5118	-3.75714	1.91999	-1.95685	0.0503646	0.0960532
CTELG00000003923.1	262.544	-1.25807	0.335919	-3.74515	0.000180284	0.000559517
CTELG00000003925.1	428.812	-2.44893	0.328359	-7.45809	8.77873e-14	6.95383e-13
CTELG00000003931.1	128.691	-4.80266	1.65782	-2.89697	0.00376791	0.00935139
CTELG00000003932.1	92.6686	-5.63161	1.79924	-3.13	0.00174807	0.00461069
CTELG00000003942.1	8.12664	-5.27281	2.25986	-2.33324	0.0196354	0.0418037
CTELG00000003947.1	198.2	-1.21619	0.325397	-3.73754	0.000185827	0.000575401
CTELG00000003950.3	99.4618	-2.74673	1.08262	-2.53712	0.0111769	0.0250978
CTELG00000003959.1	1271.6	-2.91976	0.859229	-3.39812	0.000678506	0.00192069
CTELG00000003959.2	1795.68	-2.15697	0.575913	-3.74531	0.000180172	0.000559276
CTELG00000003962.1	25052.5	-0.681888	0.128675	-5.29932	1.16238e-07	5.38129e-07
CTELG00000003965.1	7230.24	-2.47428	0.141065	-17.54	7.0898e-69	7.83548e-67
CTELG00000003969.1	512.68	-6.40543	0.475197	-13.4795	2.06479e-41	7.98048e-40
CTELG00000003971.1	787.148	-3.54377	0.762009	-4.65056	3.31028e-06	1.298e-05
CTELG00000003974.1	2201	-2.5061	0.785139	-3.19192	0.00141331	0.00378986
CTELG00000003975.1	1134.97	-2.56629	0.224316	-11.4405	2.62316e-30	5.88078e-29
CTELG00000003976.1	79.7911	-8.94098	2.04888	-4.36383	1.27804e-05	4.66005e-05
CTELG00000003976.2	96.8104	-6.96652	1.5102	-4.61298	3.96935e-06	1.54105e-05
CTELG00000003988.1	7991.23	-3.3509	0.268825	-12.465	1.159e-35	3.42961e-34
CTELG00000003989.1	184.391	-2.45556	0.265758	-9.23986	2.46809e-20	3.11138e-19
CTELG00000003990.1	4265.58	-2.74616	0.126817	-21.6546	5.50554e-104	1.88562e-101
CTELG00000003996.1	2056	-0.555805	0.18117	-3.06786	0.00215595	0.00559773
CTELG00000004003.1	66.5344	-5.47704	1.70205	-3.21792	0.00129126	0.003485
CTELG00000004004.1	385.296	-1.55978	0.399526	-3.90407	9.45884e-05	0.000305995
CTELG00000004004.2	157.134	-4.77888	0.661325	-7.22621	4.96655e-13	3.68755e-12
CTELG00000004005.1	21.7448	-3.1578	1.22689	-2.57382	0.0100582	0.0228483
CTELG00000004012.1	10094.7	-0.443338	0.141561	-3.13179	0.00173746	0.00458516
CTELG00000004013.1	1850.75	-0.55574	0.140298	-3.96115	7.45905e-05	0.000245176
CTELG00000004018.1	21.9663	-6.48178	1.72899	-3.74889	0.000177618	0.000551887
CTELG00000004019.1	70.667	-1.96073	0.581226	-3.37343	0.000742367	0.0020878
CTELG00000004021.1	726.801	-2.89161	0.336447	-8.59455	8.35924e-18	8.93029e-17
CTELG00000004023.1	760.948	-1.80588	0.267834	-6.74252	1.55661e-11	1.03154e-10
CTELG00000004029.1	1402.52	-6.69789	0.669901	-9.99832	1.55004e-23	2.37462e-22
CTELG00000004032.1	349.412	-2.66489	0.769348	-3.46383	0.000532542	0.00153463
CTELG00000004035.1	9268.7	-2.09669	0.149786	-13.9979	1.6065e-44	7.01669e-43
CTELG00000004036.1	5112.42	-1.81827	0.33673	-5.39978	6.67237e-08	3.15833e-07
CTELG00000004036.4	1858.7	-5.49437	1.4494	-3.79079	0.000150171	0.000471947
CTELG00000004037.1	1873.51	-1.48954	0.212738	-7.00175	2.5279e-12	1.78532e-11
CTELG00000004038.1	1658.81	-1.16651	0.238918	-4.88247	1.04764e-06	4.35421e-06
CTELG00000004039.1	3856.18	-1.02831	0.150495	-6.83283	8.32566e-12	5.63935e-11
CTELG00000004040.1	1183.33	-1.61194	0.703194	-2.29231	0.0218875	0.0460571
CTELG00000004048.1	3370.56	-1.14788	0.25844	-4.44158	8.92991e-06	3.31548e-05
CTELG00000004052.1	7.88876	-5.35332	2.17284	-2.46374	0.0137495	0.0302674
CTELG00000004059.1	8.98304	-7.02794	1.79238	-3.92101	8.81802e-05	0.000286394
CTELG00000004061.1	441.877	-1.30926	0.301534	-4.34199	1.41198e-05	5.10913e-05
CTELG00000004064.1	1786.25	-2.83646	0.609481	-4.65389	3.25734e-06	1.27854e-05
CTELG00000004065.1	78821.3	-1.9451	0.277127	-7.01882	2.23745e-12	1.58505e-11
CTELG00000004071.1	23.8712	-3.44152	1.275	-2.69923	0.00695003	0.0163226
CTELG00000004072.1	273.195	-3.61817	0.426193	-8.4895	2.0753e-17	2.16167e-16
CTELG00000004074.1	707.56	-7.39722	1.07985	-6.85023	7.37324e-12	5.01189e-11
CTELG00000004074.2	855.789	-5.65669	0.88245	-6.41021	1.45323e-10	8.81466e-10
CTELG00000004078.1	152.363	-4.63898	1.6863	-2.75099	0.00594159	0.0141482
CTELG00000004081.1	52.8919	-4.64481	0.931932	-4.98407	6.22614e-07	2.65044e-06
CTELG00000004083.1	151.838	-4.93296	0.622887	-7.9195	2.38468e-15	2.14262e-14
CTELG00000004085.2	31.3889	-4.21316	1.62922	-2.586	0.00970972	0.0221264
CTELG00000004087.1	996.776	-6.89235	1.60477	-4.29493	1.74752e-05	6.2513e-05
CTELG00000004088.1	676.513	-2.72736	0.878438	-3.10479	0.00190417	0.00498631
CTELG00000004089.1	12.2465	-6.55531	2.09503	-3.12897	0.00175418	0.00462539
CTELG00000004094.1	1013.03	-2.51919	0.762351	-3.30451	0.000951429	0.00263105
CTELG00000004095.1	3266.72	-2.11543	0.240836	-8.7837	1.58184e-18	1.77717e-17
CTELG00000004096.1	298.304	-0.916275	0.327627	-2.7967	0.00516275	0.012474
CTELG00000004099.1	246.823	-0.907396	0.32596	-2.78376	0.00537322	0.0129296
CTELG00000004107.1	49.5127	-3.05259	1.37202	-2.22489	0.0260889	0.0538753
CTELG00000004109.1	2972.97	-2.1885	0.333078	-6.57053	5.01355e-11	3.17519e-10
CTELG00000004109.2	4017.38	-1.81148	0.330231	-5.48549	4.12335e-08	1.99294e-07
CTELG00000004111.1	659.177	-5.31505	0.394403	-13.4762	2.16044e-41	8.33153e-40
CTELG00000004112.1	173.364	-4.36478	0.577943	-7.55228	4.27714e-14	3.47638e-13
CTELG00000004113.1	436.762	-9.58942	1.65434	-5.79654	6.76977e-09	3.52097e-08
CTELG00000004115.1	25.8116	-2.48073	0.799761	-3.10184	0.00192319	0.00503307
CTELG00000004116.1	35.8263	-2.38437	0.92113	-2.58853	0.00963871	0.0219718
CTELG00000004117.1	29.0756	-7.20862	1.79991	-4.00498	6.20218e-05	0.000206254
CTELG00000004127.1	2382.68	-0.946797	0.171109	-5.5333	3.14257e-08	1.5364e-07
CTELG00000004132.1	402.063	-1.15676	0.519636	-2.2261	0.0260077	0.0537206
CTELG00000004133.2	231.887	-2.1964	0.917725	-2.39331	0.0166973	0.0361345
CTELG00000004138.1	857.4	-2.33489	0.19642	-11.8872	1.37905e-32	3.46686e-31
CTELG00000004139.1	20774.5	-5.71683	1.08359	-5.27582	1.32163e-07	6.07868e-07
CTELG00000004149.1	412.474	-1.44479	0.724101	-1.99529	0.0460111	0.088798
CTELG00000004152.1	20754.8	-1.93163	0.236066	-8.18256	2.77867e-16	2.67892e-15
CTELG00000004153.1	1184.58	-0.621062	0.252779	-2.45694	0.0140126	0.0308035
CTELG00000004154.1	1806.36	-1.62067	0.165904	-9.76876	1.53321e-22	2.22098e-21
CTELG00000004156.1	85.6647	-6.73853	1.68615	-3.99639	6.43145e-05	0.000213366
CTELG00000004163.1	223.107	-2.35043	0.471355	-4.98654	6.14695e-07	2.61802e-06
CTELG00000004164.1	28.1328	-4.42627	1.77295	-2.49656	0.0125405	0.0278648
CTELG00000004170.1	607.122	-4.02022	0.298215	-13.481	2.02424e-41	7.83249e-40
CTELG00000004174.1	4356.15	-1.75926	0.266944	-6.59036	4.38764e-11	2.79568e-10
CTELG00000004175.1	893.147	-2.67632	0.221686	-12.0726	1.47401e-33	3.91922e-32
CTELG00000004179.1	5407.08	-1.83898	0.376431	-4.8853	1.0327e-06	4.29882e-06
CTELG00000004180.1	3974.32	-2.80177	0.432189	-6.48276	9.00615e-11	5.57817e-10
CTELG00000004187.1	16.0433	-1.795	0.873527	-2.05489	0.0398899	0.0783662
CTELG00000004197.1	2224.96	-2.49438	0.210719	-11.8374	2.50008e-32	6.20394e-31
CTELG00000004199.1	336.846	-0.980275	0.248881	-3.93873	8.19134e-05	0.000267442
CTELG00000004206.1	2726.96	-2.54361	0.241296	-10.5414	5.56483e-26	9.81635e-25
CTELG00000004210.1	104507	-5.97063	0.234937	-25.4138	1.77612e-142	1.66053e-139
CTELG00000004217.1	2532.85	-1.52205	0.594065	-2.5621	0.0104042	0.0235385
CTELG00000004219.1	91.2286	-3.57347	1.26349	-2.82824	0.00468042	0.0113961
CTELG00000004221.1	2421.99	-0.90356	0.240723	-3.75352	0.000174366	0.000542611
CTELG00000004224.1	308.284	-3.79205	0.591657	-6.40921	1.46272e-10	8.86912e-10
CTELG00000004224.2	268.374	-2.68165	0.472372	-5.677	1.3708e-08	6.93662e-08
CTELG00000004225.1	220.874	-2.06991	0.336472	-6.15181	7.66028e-10	4.35328e-09
CTELG00000004231.1	648.054	-4.34344	0.437761	-9.92195	3.3417e-23	5.02592e-22
CTELG00000004234.1	1414.39	-1.5698	0.337905	-4.64568	3.3896e-06	1.32744e-05
CTELG00000004239.1	7480.88	-1.07002	0.295887	-3.61631	0.000298832	0.000894299
CTELG00000004248.1	2790.19	-1.65757	0.267692	-6.19207	5.93792e-10	3.40524e-09
CTELG00000004249.1	404.193	-3.52718	0.405999	-8.68765	3.70008e-18	4.05426e-17
CTELG00000004253.1	669.952	-0.488459	0.196974	-2.47982	0.0131449	0.0290791
CTELG00000004256.1	4211.27	-2.14397	0.22485	-9.53508	1.49776e-21	2.04623e-20
CTELG00000004257.1	3454.39	-1.08681	0.170442	-6.37643	1.81266e-10	1.09012e-09
CTELG00000004265.1	2641.41	-3.37691	0.237018	-14.2475	4.64491e-46	2.13382e-44
CTELG00000004273.1	88.3849	-0.94782	0.387187	-2.44796	0.0143666	0.0314955
CTELG00000004274.1	88.9714	-4.19259	0.373778	-11.2168	3.3723e-29	7.09578e-28
CTELG00000004277.1	482.678	-2.88447	0.477479	-6.04104	1.53125e-09	8.47098e-09
CTELG00000004277.2	1287.67	-5.01247	0.438559	-11.4294	2.98128e-30	6.66204e-29
CTELG00000004277.3	811.472	-2.61916	0.251745	-10.404	2.37689e-25	4.04632e-24
CTELG00000004281.1	10268.2	-3.4395	0.343883	-10.002	1.49413e-23	2.29303e-22
CTELG00000004287.1	147.229	-1.89364	0.443961	-4.26534	1.99601e-05	7.0889e-05
CTELG00000004305.1	120.549	-1.2815	0.54513	-2.35082	0.0187323	0.0400437
CTELG00000004307.1	776.038	-3.03499	1.15959	-2.61729	0.00886308	0.0203513
CTELG00000004309.1	1323.13	-2.07097	0.154221	-13.4286	4.11012e-41	1.55896e-39
CTELG00000004311.1	4333.38	-2.38556	0.244855	-9.74277	1.98078e-22	2.85021e-21
CTELG00000004312.1	194.164	-2.79058	0.393444	-7.0927	1.31524e-12	9.47258e-12
CTELG00000004313.1	2598.91	-0.307978	0.126989	-2.42523	0.0152989	0.0333723
CTELG00000004323.1	6244.01	-0.916776	0.153633	-5.96731	2.41197e-09	1.30694e-08
CTELG00000004327.1	1577.57	-1.53932	0.157374	-9.78129	1.35476e-22	1.96989e-21
CTELG00000004329.1	5281.99	-1.77102	0.184607	-9.59344	8.51922e-22	1.17784e-20
CTELG00000004331.1	7625.11	-2.82722	0.393201	-7.19027	6.46634e-13	4.76226e-12
CTELG00000004335.1	9636.37	-0.646058	0.126716	-5.09848	3.42395e-07	1.50402e-06
CTELG00000004336.1	267.243	-2.86079	0.348768	-8.20256	2.3533e-16	2.28346e-15
CTELG00000004340.1	7176.43	-3.27275	0.174375	-18.7684	1.36825e-78	2.08504e-76
CTELG00000004340.2	1460.22	-3.05464	0.462459	-6.60522	3.9693e-11	2.5366e-10
CTELG00000004341.1	29130.4	-3.78418	0.191232	-19.7885	3.74185e-87	7.39646e-85
CTELG00000004342.1	1981.58	-3.64829	0.423972	-8.60503	7.63e-18	8.18155e-17
CTELG00000004343.1	199.433	-3.5278	0.601046	-5.86944	4.37273e-09	2.31218e-08
CTELG00000004346.1	11687.6	-2.40706	0.211657	-11.3725	5.73533e-30	1.25886e-28
CTELG00000004350.1	1469.48	-1.21148	0.25703	-4.71339	2.43634e-06	9.70609e-06
CTELG00000004351.1	2966.19	-0.936736	0.185612	-5.04673	4.49438e-07	1.94775e-06
CTELG00000004357.5	568.787	-13.1734	1.90354	-6.92047	4.50153e-12	3.11746e-11
CTELG00000004358.1	1314.71	-3.22686	0.288935	-11.1681	5.83946e-29	1.21248e-27
CTELG00000004366.1	3468.23	-1.23773	0.240581	-5.14477	2.67843e-07	1.18998e-06
CTELG00000004374.1	2553.8	-3.07376	0.631931	-4.86407	1.14998e-06	4.75723e-06
CTELG00000004378.1	193.923	-3.29248	0.580178	-5.67494	1.38734e-08	7.0121e-08
CTELG00000004381.1	3604.96	-2.91889	0.19837	-14.7144	5.21193e-49	2.69091e-47
CTELG00000004382.1	1436.59	-2.32924	0.267135	-8.71936	2.79776e-18	3.09498e-17
CTELG00000004387.1	5732.95	-0.754716	0.233682	-3.22967	0.00123934	0.00335797
CTELG00000004389.1	588.824	-2.50663	0.413375	-6.06383	1.32922e-09	7.3852e-09
CTELG00000004390.1	1178.68	-1.61819	0.155456	-10.4093	2.24796e-25	3.84008e-24
CTELG00000004407.1	3798.39	-0.848079	0.251135	-3.37699	0.000732848	0.0020622
CTELG00000004410.1	13238.5	-2.10824	0.217573	-9.68978	3.33242e-22	4.72439e-21
CTELG00000004412.1	1575.78	-2.97893	0.592833	-5.0249	5.03698e-07	2.17039e-06
CTELG00000004414.1	7933.62	-3.87251	0.228584	-16.9413	2.23167e-64	2.10348e-62
CTELG00000004416.1	9661.16	-5.02398	0.183326	-27.4046	2.41748e-165	3.98217e-162
CTELG00000004417.1	79.917	-0.839843	0.431528	-1.94621	0.0516296	0.0981573
CTELG00000004420.1	2979.58	-2.68045	0.222009	-12.0736	1.45552e-33	3.87302e-32
CTELG00000004421.1	20.3918	-4.06703	1.42456	-2.85495	0.00430442	0.0105647
CTELG00000004422.2	560.405	-1.79412	0.721942	-2.48514	0.0129502	0.0286959
CTELG00000004424.1	4337.77	-0.67305	0.207177	-3.24867	0.00115947	0.00315938
CTELG00000004425.1	311.69	-2.80531	0.562581	-4.98649	6.14854e-07	2.61837e-06
CTELG00000004427.1	9.48276	-6.45586	2.00763	-3.21567	0.00130141	0.00351048
CTELG00000004429.1	32.8821	-2.25236	0.888541	-2.5349	0.0112479	0.0252342
CTELG00000004440.1	136.175	-0.832587	0.302786	-2.74975	0.00596409	0.014195
CTELG00000004448.1	1400.41	-1.00312	0.198573	-5.05161	4.38092e-07	1.90072e-06
CTELG00000004451.1	4134.07	-4.07168	0.238252	-17.0898	1.7671e-65	1.69799e-63
CTELG00000004453.1	603.846	-1.61286	0.234381	-6.88137	5.92807e-12	4.06228e-11
CTELG00000004455.1	3616.45	-1.568	0.26283	-5.96581	2.43429e-09	1.3182e-08
CTELG00000004463.1	153.684	-3.66835	1.46083	-2.51114	0.0120342	0.026833
CTELG00000004463.2	500.209	-3.11384	0.458636	-6.78935	1.12641e-11	7.54401e-11
CTELG00000004463.3	30.0034	-6.27747	2.4796	-2.53165	0.0113529	0.0254351
CTELG00000004467.1	1562.62	-2.05827	0.398656	-5.16301	2.43014e-07	1.08357e-06
CTELG00000004469.1	28.6709	-3.72375	1.15598	-3.2213	0.00127611	0.00344625
CTELG00000004470.1	37.6505	-4.67519	1.02144	-4.57707	4.71532e-06	1.81417e-05
CTELG00000004471.1	46.4536	-5.41292	0.980767	-5.51907	3.40807e-08	1.65998e-07
CTELG00000004472.1	13.5228	-4.34887	1.84345	-2.35909	0.01832	0.0392642
CTELG00000004474.1	26.1216	-4.19527	1.03507	-4.05315	5.05333e-05	0.000169862
CTELG00000004482.1	57.8998	-2.0569	0.99881	-2.05935	0.0394609	0.0775958
CTELG00000004483.1	215.454	-6.04383	0.829374	-7.28722	3.16419e-13	2.39352e-12
CTELG00000004484.1	2666.29	-2.51206	0.23354	-10.7565	5.52499e-27	1.02753e-25
CTELG00000004497.1	3226.23	-1.95584	0.170579	-11.4659	1.958e-30	4.41532e-29
CTELG00000004501.2	1267.25	-1.48339	0.58473	-2.53688	0.0111846	0.0251136
CTELG00000004503.1	41.1848	-3.98127	0.79264	-5.02279	5.09258e-07	2.19271e-06
CTELG00000004504.1	12.0274	-3.7912	1.51386	-2.50432	0.0122687	0.0273067
CTELG00000004505.1	31.1946	-2.57067	1.07142	-2.3993	0.0164263	0.035596
CTELG00000004508.1	548.651	-2.08071	0.451514	-4.6083	4.05973e-06	1.5749e-05
CTELG00000004510.1	612.32	-4.88793	0.328586	-14.8756	4.74554e-50	2.55454e-48
CTELG00000004511.1	10.1631	-7.00749	1.67533	-4.18276	2.87989e-05	0.000100182
CTELG00000004513.1	22.4339	-7.20153	1.56882	-4.5904	4.42391e-06	1.70814e-05
CTELG00000004514.1	27.3146	-5.00974	1.71979	-2.91299	0.00357982	0.00891848
CTELG00000004518.1	89.4086	-6.59097	0.851597	-7.73955	9.97727e-15	8.51341e-14
CTELG00000004520.1	1810.42	-0.743293	0.166845	-4.455	8.38951e-06	3.12222e-05
CTELG00000004521.1	348.842	-1.41867	0.296139	-4.79055	1.66326e-06	6.7522e-06
CTELG00000004528.1	118.909	-1.667	0.654659	-2.54637	0.010885	0.0245203
CTELG00000004529.1	15.1329	-3.2287	0.824561	-3.91566	9.01575e-05	0.000292399
CTELG00000004531.3	262.212	-5.03315	1.39065	-3.61927	0.000295432	0.000884888
CTELG00000004533.1	1273.49	-1.91771	0.258322	-7.42371	1.13884e-13	8.94524e-13
CTELG00000004538.1	255.195	-0.814706	0.270308	-3.014	0.00257831	0.00659485
CTELG00000004539.1	200.828	-1.48997	0.512855	-2.90525	0.00366964	0.00912647
CTELG00000004549.1	2326.47	-1.3605	0.268239	-5.07196	3.93738e-07	1.71907e-06
CTELG00000004550.1	268.416	-3.37543	0.710613	-4.75003	2.03384e-06	8.17413e-06
CTELG00000004554.1	5984.75	-1.69992	0.252827	-6.72365	1.77224e-11	1.1675e-10
CTELG00000004558.1	347.328	-2.44842	0.875077	-2.79795	0.00514288	0.0124286
CTELG00000004559.1	4.6399	-7.41235	2.3663	-3.13247	0.00173342	0.00457519
CTELG00000004562.1	20.8528	-5.83252	1.28626	-4.53447	5.77481e-06	2.19809e-05
CTELG00000004567.1	800.006	-1.61674	0.253628	-6.37448	1.83589e-10	1.10371e-09
CTELG00000004568.1	9420.61	-2.86285	0.337283	-8.48797	2.10281e-17	2.189e-16
CTELG00000004570.1	1022.41	-1.08659	0.464862	-2.33745	0.0194156	0.041379
CTELG00000004571.1	440.266	-2.10521	0.247337	-8.51148	1.71732e-17	1.80017e-16
CTELG00000004572.1	1893.56	-2.12011	0.182254	-11.6327	2.80998e-31	6.55889e-30
CTELG00000004573.1	765.636	-1.58582	0.386854	-4.09928	4.1444e-05	0.000140897
CTELG00000004574.1	489.017	-1.62137	0.459285	-3.53019	0.000415257	0.00121569
CTELG00000004578.1	605.729	-3.7447	0.333644	-11.2237	3.12101e-29	6.57904e-28
CTELG00000004581.1	80.5947	-2.9115	0.650796	-4.47375	7.68598e-06	2.87462e-05
CTELG00000004586.1	5.29673	-8.27299	2.94486	-2.8093	0.00496489	0.0120371
CTELG00000004587.1	8.2002	-4.20967	1.71743	-2.45114	0.0142403	0.0312544
CTELG00000004588.1	21.7585	-1.45779	0.615934	-2.3668	0.0179429	0.0385395
CTELG00000004597.2	2087.73	-0.995835	0.491529	-2.02599	0.0427655	0.0832449
CTELG00000004598.1	265.547	-0.918642	0.463962	-1.97999	0.0477042	0.0916564
CTELG00000004600.1	38.6864	-3.35684	1.26398	-2.65576	0.00791289	0.0183583
CTELG00000004600.2	1036.51	-1.06047	0.189398	-5.59916	2.15392e-08	1.0673e-07
CTELG00000004606.1	1159.9	-3.61759	0.789534	-4.58193	4.60699e-06	1.77486e-05
CTELG00000004608.1	9.73726	-4.68028	1.7323	-2.70178	0.00689691	0.0162066
CTELG00000004612.1	2422.49	-1.23281	0.385992	-3.19386	0.00140385	0.00376801
CTELG00000004613.1	1432.44	-0.550986	0.198497	-2.77579	0.00550686	0.0132155
CTELG00000004618.2	563.545	-2.18683	0.488517	-4.47646	7.58913e-06	2.84024e-05
CTELG00000004619.1	1087.4	-0.548585	0.205292	-2.67222	0.00753512	0.0175514
CTELG00000004620.1	17.7389	-4.56652	1.36626	-3.34236	0.000830696	0.00231737
CTELG00000004621.3	1321.36	-2.02389	0.26298	-7.69598	1.40417e-14	1.18269e-13
CTELG00000004624.1	30.0209	-4.24807	2.15788	-1.96863	0.0489955	0.0937729
CTELG00000004626.1	1912.56	-3.77655	0.239637	-15.7595	5.91271e-56	4.17413e-54
CTELG00000004627.1	2733.83	-1.86681	0.157609	-11.8446	2.29605e-32	5.70582e-31
CTELG00000004633.1	3008.71	-1.62655	0.151231	-10.7554	5.58654e-27	1.03842e-25
CTELG00000004634.2	1066.4	-1.06444	0.278693	-3.81942	0.000133765	0.000423116
CTELG00000004635.1	705.427	-0.862179	0.190284	-4.531	5.87042e-06	2.23202e-05
CTELG00000004647.1	1887.8	-0.810706	0.356143	-2.27635	0.0228251	0.0478089
CTELG00000004649.1	154.355	-2.89829	0.867576	-3.34068	0.000835735	0.0023303
CTELG00000004650.1	4.70809	-7.10746	2.76825	-2.56749	0.0102437	0.0232238
CTELG00000004654.1	22453.7	-1.20941	0.227171	-5.32379	1.0163e-07	4.73478e-07
CTELG00000004666.1	3500.62	-0.729542	0.156037	-4.67543	2.93339e-06	1.1565e-05
CTELG00000004667.1	5120.67	-0.577927	0.292055	-1.97883	0.0478353	0.0918625
CTELG00000004668.1	982.49	-1.35657	0.177539	-7.64095	2.15622e-14	1.79427e-13
CTELG00000004669.2	3145.45	-0.406397	0.146557	-2.77297	0.00555478	0.0133179
CTELG00000004675.1	20.1944	-8.32026	1.41119	-5.89592	3.72606e-09	1.98295e-08
CTELG00000004678.1	27.1416	-3.97439	0.916744	-4.33533	1.45538e-05	5.25573e-05
CTELG00000004679.1	226.848	-0.895408	0.290676	-3.08043	0.00206699	0.00538198
CTELG00000004680.1	42.717	-3.41735	1.18639	-2.88045	0.00397105	0.0098063
CTELG00000004681.1	59.9954	-2.12179	0.357858	-5.92915	3.04507e-09	1.63335e-08
CTELG00000004683.1	1949.63	-4.48368	1.47793	-3.03376	0.00241527	0.00621136
CTELG00000004683.2	133.926	-4.10108	1.45525	-2.81814	0.00483034	0.0117348
CTELG00000004691.1	18.0727	-1.72578	0.749968	-2.30114	0.0213836	0.0451367
CTELG00000004694.1	441.161	-5.32589	0.421545	-12.6342	1.3675e-36	4.23117e-35
CTELG00000004695.1	3.53789	-5.55663	2.43894	-2.2783	0.022709	0.0475888
CTELG00000004697.1	601.275	-1.304	0.237978	-5.47952	4.26491e-08	2.0582e-07
CTELG00000004698.1	4414.84	-0.609063	0.215938	-2.82054	0.00479428	0.0116537
CTELG00000004699.1	1146.27	-0.791541	0.16771	-4.71971	2.36182e-06	9.42004e-06
CTELG00000004700.1	7670.66	-4.5449	0.398606	-11.402	4.08725e-30	9.05741e-29
CTELG00000004700.2	138.744	-4.18552	1.03251	-4.05372	5.04105e-05	0.000169465
CTELG00000004704.1	277.789	-0.952869	0.460258	-2.07029	0.038425	0.0758631
CTELG00000004706.1	27.3834	-5.29167	1.72324	-3.07077	0.00213508	0.00554604
CTELG00000004707.1	1243.04	-0.710211	0.329444	-2.15578	0.0311005	0.0628662
CTELG00000004708.1	836.132	-4.52588	0.52639	-8.59796	8.1147e-18	8.68514e-17
CTELG00000004714.1	371.05	-5.52992	0.856382	-6.4573	1.06585e-10	6.54188e-10
CTELG00000004715.1	1785.74	-1.164	0.165004	-7.0544	1.73352e-12	1.23667e-11
CTELG00000004716.1	1267.93	-0.780244	0.252376	-3.09159	0.00199085	0.00519991
CTELG00000004718.1	63.2918	-3.10028	0.728139	-4.25781	2.06437e-05	7.31518e-05
CTELG00000004719.1	394.446	-2.81228	0.931286	-3.01978	0.00252958	0.00648077
CTELG00000004719.2	3313.32	-4.55031	0.423101	-10.7547	5.63418e-27	1.04615e-25
CTELG00000004723.1	9649.83	-2.03607	0.189961	-10.7183	8.34823e-27	1.54017e-25
CTELG00000004725.1	1989.4	-1.28521	0.249803	-5.14489	2.67678e-07	1.1894e-06
CTELG00000004731.1	1467.88	-0.745991	0.245463	-3.03912	0.00237269	0.00611368
CTELG00000004738.1	717.958	-0.594033	0.243504	-2.43952	0.014707	0.0321867
CTELG00000004740.1	1906.32	-1.74962	0.422295	-4.14313	3.42602e-05	0.000118017
CTELG00000004742.1	29.0724	-1.93729	0.682598	-2.83811	0.00453811	0.0110824
CTELG00000004745.1	539.231	-0.879238	0.320097	-2.74679	0.00601825	0.0143111
CTELG00000004748.1	41.0902	-3.68323	1.8014	-2.04465	0.0408896	0.0801071
CTELG00000004753.1	40651.6	-1.64822	0.394834	-4.17447	2.98675e-05	0.000103691
CTELG00000004755.1	68.9999	-3.5638	0.71883	-4.95777	7.13065e-07	3.01581e-06
CTELG00000004756.1	46332.4	-2.05249	0.166355	-12.338	5.65109e-35	1.60891e-33
CTELG00000004757.1	519.164	-0.770548	0.381542	-2.01956	0.0434286	0.0843505
CTELG00000004759.1	225.545	-2.39746	0.690606	-3.47153	0.000517494	0.00149413
CTELG00000004761.1	27.5472	-5.82881	1.68875	-3.45156	0.000557366	0.00160163
CTELG00000004763.1	288.56	-1.2913	0.310066	-4.1646	3.11904e-05	0.000108002
CTELG00000004766.1	3518.63	-2.39858	0.294928	-8.13276	4.19623e-16	3.9878e-15
CTELG00000004771.1	19.0267	-2.91136	0.829877	-3.50818	0.000451176	0.00131395
CTELG00000004777.1	74026.9	-2.35557	0.337729	-6.97473	3.06456e-12	2.15072e-11
CTELG00000004783.2	127.522	-1.02922	0.497477	-2.06888	0.0385577	0.0760774
CTELG00000004792.1	3851.38	-0.89752	0.391253	-2.29396	0.0217928	0.0458976
CTELG00000004805.1	610.523	-1.35552	0.224773	-6.03059	1.6336e-09	8.99544e-09
CTELG00000004809.1	17.663	-1.79074	0.700121	-2.55776	0.0105348	0.0238058
CTELG00000004813.2	88.4713	-2.19271	1.11369	-1.96887	0.0489676	0.0937351
CTELG00000004815.1	15.9679	-6.54818	1.76161	-3.71716	0.000201476	0.000619892
CTELG00000004816.1	4273	-2.55046	0.263644	-9.67389	3.8929e-22	5.49645e-21
CTELG00000004817.1	5147.15	-6.12665	0.773846	-7.91714	2.43036e-15	2.18138e-14
CTELG00000004818.1	329.774	-0.807408	0.371909	-2.17098	0.0299324	0.0608033
CTELG00000004821.1	691.681	-2.66583	0.470522	-5.66568	1.46443e-08	7.38343e-08
CTELG00000004822.1	274.012	-2.16986	0.365136	-5.9426	2.80532e-09	1.5085e-08
CTELG00000004828.1	19.367	-9.2914	3.23053	-2.87612	0.00402593	0.00992763
CTELG00000004830.1	3340.94	-2.3317	0.28212	-8.26492	1.39792e-16	1.38519e-15
CTELG00000004831.1	150.76	-3.69838	1.37185	-2.69591	0.00701961	0.0164681
CTELG00000004843.1	6.24447	-5.22243	2.23513	-2.33652	0.0194641	0.0414672
CTELG00000004847.1	1974.85	-2.9019	0.311856	-9.30525	1.33674e-20	1.71261e-19
CTELG00000004847.2	2736.72	-1.50941	0.236765	-6.37515	1.82782e-10	1.09905e-09
CTELG00000004853.1	22338.5	-3.4768	0.782664	-4.44226	8.9017e-06	3.30572e-05
CTELG00000004854.1	8.733	-5.89543	1.98801	-2.96549	0.00302201	0.00762657
CTELG00000004860.1	163.802	-4.57338	0.713613	-6.40877	1.46699e-10	8.89346e-10
CTELG00000004864.1	4775.03	-1.00829	0.212359	-4.74807	2.05366e-06	8.24708e-06
CTELG00000004865.1	881.363	-0.440359	0.137299	-3.20731	0.00133984	0.00360571
CTELG00000004869.1	11.065	-3.84954	1.25007	-3.07946	0.00207376	0.0053973
CTELG00000004876.1	498.995	-0.565056	0.242205	-2.33296	0.0196501	0.0418273
CTELG00000004880.1	1887.31	-1.89325	0.284671	-6.65067	2.91763e-11	1.88648e-10
CTELG00000004883.1	172.845	-2.10828	0.43305	-4.86844	1.1248e-06	4.66034e-06
CTELG00000004890.1	2808.76	-1.30397	0.259058	-5.03351	4.81582e-07	2.08132e-06
CTELG00000004891.1	7857.34	-0.691617	0.188296	-3.67303	0.000239694	0.000728795
CTELG00000004892.1	12151.3	-1.28858	0.202981	-6.34828	2.17734e-10	1.29904e-09
CTELG00000004897.1	12.4612	-4.95554	1.62132	-3.05648	0.00223954	0.00579692
CTELG00000004898.1	1475.83	-1.18585	0.271568	-4.36667	1.26153e-05	4.60228e-05
CTELG00000004901.1	51.3307	-7.49829	1.49942	-5.00078	5.70983e-07	2.44176e-06
CTELG00000004903.1	4936.51	-0.808916	0.242702	-3.33296	0.00085928	0.00239152
CTELG00000004912.1	380.635	-2.353	0.575719	-4.08706	4.36868e-05	0.000148115
CTELG00000004913.1	22.9364	-2.38921	1.16201	-2.0561	0.0397724	0.0781573
CTELG00000004914.1	10711.1	-1.28491	0.165422	-7.76746	8.00756e-15	6.88706e-14
CTELG00000004915.2	3038.65	-0.689442	0.288546	-2.38936	0.0168777	0.0364918
CTELG00000004919.1	3100.43	-0.384231	0.160031	-2.40098	0.0163513	0.0354512
CTELG00000004921.1	2712.71	-0.864663	0.288696	-2.99506	0.00274387	0.00698065
CTELG00000004922.1	6057.01	-0.935026	0.25409	-3.6799	0.000233322	0.000710544
CTELG00000004924.1	22.875	-4.53999	1.59562	-2.84528	0.00443723	0.0108606
CTELG00000004925.1	613.685	-1.77156	0.630721	-2.80879	0.00497286	0.0120547
CTELG00000004929.1	17.22	-7.96035	1.82058	-4.37243	1.22873e-05	4.49021e-05
CTELG00000004930.1	906.324	-2.66593	0.27115	-9.83192	8.20408e-23	1.20797e-21
CTELG00000004934.1	361.773	-0.874384	0.421535	-2.07429	0.0380528	0.0752097
CTELG00000004935.1	4320.33	-1.28445	0.216526	-5.93206	2.99166e-09	1.60521e-08
CTELG00000004937.1	2353.38	-1.50682	0.105693	-14.2566	4.08045e-46	1.87951e-44
CTELG00000004938.1	5328.98	-1.54274	0.138781	-11.1163	1.04518e-28	2.13807e-27
CTELG00000004940.1	940.154	-1.44848	0.38759	-3.73714	0.000186122	0.000576241
CTELG00000004942.1	38.2706	-3.42955	1.18548	-2.89295	0.00381637	0.00946282
CTELG00000004943.1	2655.99	-2.18645	0.202828	-10.7798	4.28689e-27	8.0158e-26
CTELG00000004948.1	3535.17	-0.911604	0.393633	-2.31587	0.0205654	0.0435746
CTELG00000004948.2	5159.31	-1.03959	0.516125	-2.01422	0.0439868	0.08531
CTELG00000004950.1	792.958	-4.72053	0.415894	-11.3503	7.3898e-30	1.60772e-28
CTELG00000004961.1	412.083	-0.943014	0.201444	-4.68127	2.85105e-06	1.12584e-05
CTELG00000004963.2	17.9572	-2.47671	1.09533	-2.26115	0.02375	0.0495394
CTELG00000004965.1	1170.65	-0.854227	0.229184	-3.72725	0.000193578	0.000597454
CTELG00000004968.2	44.4021	-34.2775	5.36647	-6.38735	1.68788e-10	1.01791e-09
CTELG00000004970.1	4454.66	-0.72758	0.177376	-4.10192	4.09737e-05	0.000139381
CTELG00000004970.2	1726.15	-1.67404	0.444999	-3.76189	0.000168631	0.000526184
CTELG00000004972.1	1141.25	-1.8852	0.241958	-7.79145	6.62463e-15	5.73903e-14
CTELG00000004972.2	928.548	-1.13012	0.245674	-4.60009	4.22312e-06	1.6348e-05
CTELG00000004973.1	4760.87	-1.04074	0.142743	-7.291	3.07667e-13	2.33037e-12
CTELG00000004978.1	291.14	-1.28341	0.244342	-5.25252	1.50031e-07	6.85948e-07
CTELG00000004979.1	982.389	-1.02743	0.282943	-3.63123	0.000282078	0.000847826
CTELG00000004984.1	29289.8	-3.22466	0.274849	-11.7325	8.69005e-32	2.08609e-30
CTELG00000004987.1	3051.31	-1.8052	0.355083	-5.08388	3.69802e-07	1.61906e-06
CTELG00000004988.1	2679.87	-2.41567	0.146334	-16.5079	3.21827e-61	2.72192e-59
CTELG00000004989.1	375.071	-3.19372	0.314686	-10.1489	3.35085e-24	5.34405e-23
CTELG00000004990.1	995.187	-3.34458	0.349753	-9.56267	1.14761e-21	1.57594e-20
CTELG00000005002.1	784.857	-4.61861	1.58929	-2.90608	0.00365983	0.00910275
CTELG00000005003.1	544.702	-2.21304	0.312608	-7.07929	1.44894e-12	1.04095e-11
CTELG00000005004.1	573.126	-1.37042	0.4139	-3.311	0.000929646	0.00257493
CTELG00000005005.1	768.355	-1.03328	0.361156	-2.86104	0.00422258	0.0103741
CTELG00000005011.1	60.8645	-3.69282	1.15646	-3.19322	0.00140695	0.00377516
CTELG00000005014.2	143.069	-2.57521	0.578782	-4.44936	8.61276e-06	3.20254e-05
CTELG00000005016.1	1730.66	-0.52057	0.25203	-2.06551	0.038875	0.0766291
CTELG00000005019.1	378.299	-1.0075	0.335893	-2.99945	0.00270465	0.00688797
CTELG00000005022.1	1758.49	-1.81424	0.171255	-10.5938	3.18499e-26	5.68793e-25
CTELG00000005026.1	463.479	-1.55093	0.229401	-6.76079	1.37246e-11	9.13527e-11
CTELG00000005031.1	17472.3	-0.700644	0.156559	-4.47526	7.63189e-06	2.85531e-05
CTELG00000005032.1	1085.88	-0.733483	0.242666	-3.0226	0.00250615	0.00642596
CTELG00000005034.1	4099.8	-1.78179	0.363384	-4.90333	9.42243e-07	3.93791e-06
CTELG00000005035.1	2849.13	-1.15387	0.23125	-4.98971	6.04711e-07	2.57994e-06
CTELG00000005038.1	2.85209	-6.01195	2.94551	-2.04106	0.0412452	0.0806713
CTELG00000005040.1	5.94545	-4.50967	2.30348	-1.95776	0.0502582	0.0958872
CTELG00000005044.1	13.5738	-5.93476	2.81234	-2.11025	0.0348364	0.0695804
CTELG00000005045.1	190.594	-1.83228	0.384712	-4.76273	1.90995e-06	7.70021e-06
CTELG00000005047.1	3933.43	-4.27922	0.365405	-11.7109	1.12119e-31	2.67662e-30
CTELG00000005053.1	12050.6	-4.61596	0.954634	-4.83532	1.32933e-06	5.45158e-06
CTELG00000005054.1	31.5196	-8.30296	2.49309	-3.33039	0.000867242	0.00241271
CTELG00000005055.1	26.7471	-9.68447	1.83993	-5.2635	1.4134e-07	6.4741e-07
CTELG00000005058.1	8.33507	-6.13387	2.06285	-2.9735	0.00294425	0.00744773
CTELG00000005060.1	1310.16	-4.68431	1.82907	-2.56103	0.0104362	0.0236014
CTELG00000005062.1	212.6	-2.88083	0.309791	-9.29926	1.41431e-20	1.80664e-19
CTELG00000005063.1	687.647	-1.58093	0.200456	-7.88671	3.10269e-15	2.76121e-14
CTELG00000005067.1	60.1753	-6.58827	1.7258	-3.81752	0.000134802	0.000426085
CTELG00000005068.1	9326.94	-0.485493	0.232524	-2.08792	0.0368046	0.0730391
CTELG00000005069.1	745.395	-1.78021	0.182532	-9.75287	1.79329e-22	2.58905e-21
CTELG00000005074.1	1864.18	-3.30652	0.389431	-8.49064	2.05501e-17	2.14247e-16
CTELG00000005075.1	44.0523	-1.69662	0.542416	-3.1279	0.00176062	0.00464062
CTELG00000005076.1	131.441	-4.77632	1.02661	-4.65251	3.27924e-06	1.28684e-05
CTELG00000005077.1	464.593	-1.10732	0.395949	-2.79663	0.00516389	0.0124758
CTELG00000005078.1	287.938	-3.04275	0.448089	-6.79052	1.11733e-11	7.48756e-11
CTELG00000005080.1	10.6447	-6.02981	1.8663	-3.2309	0.00123403	0.00334516
CTELG00000005083.1	36.4961	-2.57551	0.665835	-3.8681	0.000109688	0.000351326
CTELG00000005085.1	127.997	-6.16748	0.553979	-11.133	8.66258e-29	1.77943e-27
CTELG00000005086.1	82.4644	-6.34954	1.26462	-5.0209	5.14311e-07	2.21254e-06
CTELG00000005087.1	34340.8	-5.8907	1.07928	-5.458	4.81521e-08	2.30895e-07
CTELG00000005089.2	81.9941	-11.5761	2.60343	-4.44649	8.7284e-06	3.2431e-05
CTELG00000005094.2	726.129	-5.29544	0.768607	-6.88965	5.59284e-12	3.84704e-11
CTELG00000005099.1	13781	-3.41813	0.215389	-15.8695	1.03e-56	7.56471e-55
CTELG00000005103.1	28.1812	-1.53886	0.591559	-2.60136	0.0092856	0.0212341
CTELG00000005105.1	23.6689	-1.90719	0.93224	-2.04581	0.0407751	0.0799257
CTELG00000005106.1	725.178	-1.36668	0.345856	-3.95157	7.76398e-05	0.000254329
CTELG00000005106.4	2538.51	-0.936819	0.157436	-5.95046	2.67385e-09	1.44251e-08
CTELG00000005109.1	17.6974	-4.12072	1.17455	-3.50833	0.000450929	0.00131334
CTELG00000005110.1	10.982	-2.8329	1.2574	-2.25298	0.0242602	0.0504909
CTELG00000005111.1	7927.2	-1.54605	0.466064	-3.31724	0.000909101	0.00252206
CTELG00000005112.1	3203.04	-1.2526	0.23574	-5.31346	1.07562e-07	4.99701e-07
CTELG00000005113.1	1788.04	-0.808795	0.245464	-3.29496	0.000984356	0.0027156
CTELG00000005117.1	1224.71	-1.17561	0.15416	-7.62591	2.42309e-14	2.00478e-13
CTELG00000005118.1	1585.08	-1.48997	0.1654	-9.00826	2.09352e-19	2.49377e-18
CTELG00000005120.1	743.095	-0.999524	0.289638	-3.45095	0.000558626	0.00160485
CTELG00000005122.1	9.81764	-2.69702	1.24056	-2.17404	0.0297021	0.0604031
CTELG00000005124.1	449.62	-1.20612	0.236862	-5.09207	3.54184e-07	1.55462e-06
CTELG00000005125.1	53.8689	-1.84284	0.628352	-2.93281	0.00335909	0.00840427
CTELG00000005137.1	4631.34	-5.06537	0.758602	-6.67724	2.43489e-11	1.58383e-10
CTELG00000005140.1	9178.26	-7.72485	1.39896	-5.52187	3.35411e-08	1.63485e-07
CTELG00000005142.1	1301.65	-1.91333	0.392747	-4.87166	1.10664e-06	4.58673e-06
CTELG00000005143.1	12.3733	-6.31713	2.22425	-2.84011	0.00450975	0.0110186
CTELG00000005147.1	11.2612	-4.73487	1.94274	-2.43722	0.0148008	0.0323757
CTELG00000005148.1	326.726	-3.98331	0.517658	-7.69487	1.41641e-14	1.19271e-13
CTELG00000005155.1	18.4998	-5.11143	1.88925	-2.70553	0.00681958	0.0160434
CTELG00000005162.1	144.506	-7.97087	1.15231	-6.91732	4.60271e-12	3.18434e-11
CTELG00000005163.1	301.207	-5.97057	1.72111	-3.46903	0.000522348	0.00150688
CTELG00000005169.1	16.5339	-3.23226	0.9237	-3.49925	0.000466563	0.00135592
CTELG00000005173.2	2278.05	-1.42743	0.283734	-5.03086	4.88296e-07	2.10797e-06
CTELG00000005173.3	697.753	-2.58679	0.242255	-10.678	1.29039e-26	2.3518e-25
CTELG00000005181.1	134.436	-1.85619	0.384415	-4.82862	1.37483e-06	5.62883e-06
CTELG00000005182.1	41.7399	-3.62042	1.23824	-2.92385	0.00345736	0.00863349
CTELG00000005188.1	10306.7	-4.16993	0.11721	-35.5766	3.21839e-277	5.56653e-273
CTELG00000005211.1	1516.27	-1.67211	0.453062	-3.69069	0.000223645	0.000683361
CTELG00000005213.1	4208.74	-1.50884	0.159937	-9.43396	3.94894e-21	5.27828e-20
CTELG00000005215.1	199.648	-3.56763	1.3259	-2.69071	0.00712997	0.0167055
CTELG00000005215.4	107.277	-10.1056	2.72357	-3.71042	0.000206914	0.000635439
CTELG00000005222.1	21.4019	-4.73353	1.83683	-2.57701	0.00996577	0.0226576
CTELG00000005224.1	6906.78	-1.53026	0.151955	-10.0705	7.4619e-24	1.16534e-22
CTELG00000005228.1	1339.68	-0.327687	0.126537	-2.58966	0.00960699	0.0219067
CTELG00000005229.1	2836.18	-1.16152	0.322802	-3.59823	0.000320388	0.000954924
CTELG00000005230.1	2727.46	-2.50478	0.32408	-7.72889	1.08493e-14	9.2256e-14
CTELG00000005230.2	5984.9	-2.01596	0.141818	-14.2151	7.37985e-46	3.359e-44
CTELG00000005231.1	2590.99	-4.66276	0.271013	-17.2049	2.43954e-66	2.4675e-64
CTELG00000005232.1	723.526	-3.97763	1.80998	-2.19761	0.0279769	0.0573089
CTELG00000005233.1	778.037	-1.92105	0.223877	-8.58082	9.41957e-18	1.00259e-16
CTELG00000005238.1	276.792	-3.77907	0.347719	-10.8682	1.63434e-27	3.12693e-26
CTELG00000005239.1	15.0823	-2.37327	1.06763	-2.22294	0.0262201	0.0541077
CTELG00000005240.1	15655.3	-4.67301	1.32076	-3.53811	0.000403002	0.00118221
CTELG00000005240.2	509.28	-6.21797	1.33351	-4.66284	3.11873e-06	1.22622e-05
CTELG00000005241.1	19115.9	-4.88033	0.740298	-6.59239	4.32802e-11	2.76074e-10
CTELG00000005242.1	97.9595	-2.601	0.472403	-5.5059	3.67294e-08	1.78347e-07
CTELG00000005244.1	1782.56	-2.17584	0.145219	-14.9832	9.45535e-51	5.25007e-49
CTELG00000005252.1	186.331	-2.79353	0.65116	-4.29009	1.78603e-05	6.38446e-05
CTELG00000005253.3	133.916	-3.65275	1.84673	-1.97796	0.0479334	0.0920304
CTELG00000005254.1	3200.23	-1.62545	0.169198	-9.60682	7.48207e-22	1.03944e-20
CTELG00000005260.1	339.56	-1.76928	0.453524	-3.90119	9.57203e-05	0.00030928
CTELG00000005264.1	2847.78	-2.8628	0.371573	-7.70455	1.31308e-14	1.10812e-13
CTELG00000005266.1	119.715	-1.24714	0.612723	-2.0354	0.0418108	0.0816299
CTELG00000005278.1	15.6655	-6.40025	1.76619	-3.62377	0.00029034	0.000870769
CTELG00000005279.1	61.7133	-4.11568	1.04644	-3.93301	8.38871e-05	0.000273318
CTELG00000005281.1	2316.73	-0.727618	0.346699	-2.0987	0.0358431	0.0713614
CTELG00000005285.1	1327.9	-3.39213	0.507053	-6.6899	2.23326e-11	1.45678e-10
CTELG00000005287.2	630.455	-1.00436	0.331873	-3.02634	0.00247532	0.00635351
CTELG00000005293.1	1833.75	-0.743558	0.227319	-3.27099	0.00107172	0.00293578
CTELG00000005297.1	2009.71	-1.016	0.158745	-6.40023	1.55143e-10	9.3807e-10
CTELG00000005298.1	114.585	-2.06538	0.57608	-3.58523	0.000336779	0.00100102
CTELG00000005301.1	73.5849	-4.41532	1.76137	-2.50676	0.0121844	0.0271346
CTELG00000005302.1	34.0979	-4.57798	1.72005	-2.66154	0.0077785	0.0180696
CTELG00000005303.1	172.018	-4.41263	0.639582	-6.89924	5.22804e-12	3.60399e-11
CTELG00000005312.1	751.563	-4.97549	0.449113	-11.0785	1.59558e-28	3.22963e-27
CTELG00000005316.1	4.70184	-8.30934	2.24767	-3.69687	0.000218271	0.000667826
CTELG00000005318.1	329.651	-0.617593	0.284236	-2.17282	0.0297941	0.0605652
CTELG00000005321.1	6339.54	-3.07873	0.15614	-19.7178	1.51751e-86	2.91632e-84
CTELG00000005322.1	199.212	-2.6991	1.01259	-2.66554	0.00768647	0.0178774
CTELG00000005324.1	1389.75	-8.60458	0.601788	-14.2983	2.24061e-46	1.04717e-44
CTELG00000005325.1	116.109	-3.5035	0.895426	-3.91267	9.12824e-05	0.000295909
CTELG00000005330.1	1890.12	-0.58816	0.20436	-2.87806	0.00400128	0.00987459
CTELG00000005338.1	4.31757	-4.75845	2.15262	-2.21054	0.0270677	0.0556574
CTELG00000005343.1	8.74149	-5.61906	1.67218	-3.36032	0.000778536	0.00218242
CTELG00000005345.1	1281.76	-6.11599	0.733896	-8.33359	7.8427e-17	7.87046e-16
CTELG00000005345.2	525.88	-5.27286	0.819373	-6.43524	1.23281e-10	7.52391e-10
CTELG00000005347.1	9524.18	-5.0031	0.454332	-11.012	3.3452e-28	6.66958e-27
CTELG00000005357.1	1351.14	-3.61716	0.351836	-10.2808	8.5995e-25	1.41587e-23
CTELG00000005358.1	30.1436	-3.65733	0.920447	-3.97343	7.08461e-05	0.000233645
CTELG00000005360.1	2136.16	-1.32354	0.128934	-10.2653	1.01004e-24	1.65903e-23
CTELG00000005366.1	7.26576	-5.38117	1.70864	-3.14939	0.00163611	0.00433821
CTELG00000005367.1	8.14992	-5.37838	1.9122	-2.81267	0.00491313	0.0119225
CTELG00000005368.1	3.28945	-4.90118	2.173	-2.2555	0.0241022	0.0501983
CTELG00000005371.1	530.644	-1.54185	0.236848	-6.50985	7.52242e-11	4.69703e-10
CTELG00000005373.1	5.11468	-6.40001	2.16551	-2.95543	0.00312233	0.00785665
CTELG00000005374.1	6.37659	-7.08288	2.48976	-2.8448	0.00444394	0.0108755
CTELG00000005377.1	54.689	-5.70482	2.36127	-2.41599	0.0156923	0.034153
CTELG00000005381.1	1448.11	-1.13835	0.154983	-7.34502	2.05734e-13	1.58045e-12
CTELG00000005382.1	2055.09	-0.517359	0.261608	-1.97761	0.047973	0.0920911
CTELG00000005387.1	1181.43	-5.23568	0.489348	-10.6993	1.0257e-26	1.88228e-25
CTELG00000005391.1	3451.09	-0.693771	0.149053	-4.65453	3.24717e-06	1.27499e-05
CTELG00000005393.1	5700.71	-4.95972	0.60601	-8.18423	2.74055e-16	2.64439e-15
CTELG00000005398.1	182.324	-2.61915	0.448465	-5.84025	5.21222e-09	2.74306e-08
CTELG00000005400.1	2611.88	-2.28427	0.317328	-7.19845	6.09021e-13	4.4977e-12
CTELG00000005403.1	3534.61	-0.44878	0.122556	-3.66183	0.000250424	0.000758553
CTELG00000005404.1	15433.6	-2.66927	0.128638	-20.7503	1.21919e-95	3.14733e-93
CTELG00000005405.1	12801.6	-0.374202	0.163885	-2.28332	0.0224114	0.0470279
CTELG00000005409.3	670.793	-3.39137	1.74618	-1.94216	0.0521174	0.0989542
CTELG00000005410.1	128.474	-4.78072	0.563509	-8.48383	2.17894e-17	2.26552e-16
CTELG00000005411.1	22.9985	-4.57364	1.85636	-2.46376	0.0137486	0.0302674
CTELG00000005413.2	1606.8	-2.64143	0.226435	-11.6653	1.91767e-31	4.50652e-30
CTELG00000005415.1	1563.81	-0.949616	0.164682	-5.76635	8.10044e-09	4.17601e-08
CTELG00000005420.1	92.45	-4.40421	1.81489	-2.42671	0.0152365	0.0332509
CTELG00000005423.1	1707.68	-1.25165	0.223601	-5.59767	2.17249e-08	1.07574e-07
CTELG00000005425.1	2125.39	-0.570535	0.173937	-3.28013	0.0010376	0.00284931
CTELG00000005430.2	4109.34	-1.08952	0.333002	-3.27183	0.00106855	0.00292802
CTELG00000005439.1	13679.1	-2.12795	0.1725	-12.3359	5.80285e-35	1.65076e-33
CTELG00000005441.1	377.019	-2.47733	0.590693	-4.19394	2.74145e-05	9.56354e-05
CTELG00000005442.1	98.2946	-4.01365	0.729782	-5.49979	3.8024e-08	1.84374e-07
CTELG00000005443.1	94.4796	-2.03334	0.457054	-4.4488	8.63522e-06	3.2102e-05
CTELG00000005469.1	9715.87	-1.49302	0.171243	-8.71876	2.8127e-18	3.11051e-17
CTELG00000005474.1	14188.6	-7.04112	0.553357	-12.7244	4.32931e-37	1.36642e-35
CTELG00000005475.1	18408	-6.88157	0.617469	-11.1448	7.59063e-29	1.56574e-27
CTELG00000005482.2	4.23773	-31.4168	5.73126	-5.48165	4.21373e-08	2.03407e-07
CTELG00000005486.1	968.252	-3.54081	0.317099	-11.1663	5.96428e-29	1.23691e-27
CTELG00000005487.1	27.1961	-2.96256	1.02707	-2.88447	0.00392076	0.00969456
CTELG00000005488.1	11037	-0.664483	0.136493	-4.86827	1.12577e-06	4.66324e-06
CTELG00000005498.1	874.619	-1.54911	0.189653	-8.16809	3.13322e-16	3.0065e-15
CTELG00000005499.1	215.133	-2.04732	0.411615	-4.97386	6.56311e-07	2.78874e-06
CTELG00000005501.1	408.689	-4.97393	1.2053	-4.12672	3.67972e-05	0.000126041
CTELG00000005501.2	763.805	-4.6459	1.0177	-4.56509	4.99277e-06	1.91475e-05
CTELG00000005502.1	60.5327	-2.19818	0.691542	-3.17866	0.00147957	0.00395588
CTELG00000005506.2	1975.94	-2.68042	0.415184	-6.45597	1.07529e-10	6.59511e-10
CTELG00000005508.1	1641.38	-1.20537	0.341861	-3.52591	0.000422026	0.00123425
CTELG00000005523.1	2761.16	-1.24154	0.19716	-6.29715	3.0317e-10	1.78689e-09
CTELG00000005526.1	8894.24	-0.597477	0.17962	-3.32634	0.000879936	0.00244645
CTELG00000005537.1	425.364	-3.2469	0.417132	-7.78388	7.03356e-15	6.0811e-14
CTELG00000005538.1	8.62317	-3.79978	1.63891	-2.31848	0.020423	0.043302
CTELG00000005541.1	915.785	-4.33678	0.825815	-5.25152	1.50848e-07	6.89592e-07
CTELG00000005543.1	113.976	-2.99924	0.609888	-4.91769	8.7573e-07	3.67146e-06
CTELG00000005555.1	177.836	-5.36522	0.850889	-6.30543	2.87401e-10	1.69742e-09
CTELG00000005566.1	2035.84	-1.55553	0.243541	-6.38712	1.69036e-10	1.01923e-09
CTELG00000005566.2	3635.26	-2.35122	0.391383	-6.00746	1.88449e-09	1.03146e-08
CTELG00000005569.1	1054.58	-4.71388	0.542254	-8.69311	3.52639e-18	3.87254e-17
CTELG00000005569.3	1104.99	-1.85089	0.301652	-6.13586	8.47012e-10	4.78756e-09
CTELG00000005571.1	2257.06	-1.36765	0.169306	-8.078	6.5837e-16	6.16215e-15
CTELG00000005575.1	11.0004	-9.03815	1.85785	-4.86484	1.1455e-06	4.74099e-06
CTELG00000005578.1	1948.1	-4.77926	0.283274	-16.8715	7.28617e-64	6.75719e-62
CTELG00000005580.1	4197.83	-3.11231	0.218864	-14.2203	6.85476e-46	3.12823e-44
CTELG00000005580.3	263.689	-2.33461	0.504953	-4.62342	3.77466e-06	1.47198e-05
CTELG00000005586.1	27770.8	-0.470415	0.130534	-3.60377	0.00031363	0.000935831
CTELG00000005587.1	107.633	-2.9276	0.669616	-4.37206	1.23082e-05	4.49735e-05
CTELG00000005590.1	5555.51	-0.303788	0.143333	-2.11945	0.0340521	0.068152
CTELG00000005592.1	2956.32	-3.35173	0.325796	-10.2878	7.99564e-25	1.32211e-23
CTELG00000005593.1	1711.28	-1.9051	0.300608	-6.3375	2.33523e-10	1.38965e-09
CTELG00000005594.1	3561.07	-2.51267	0.161366	-15.5712	1.14234e-54	7.49824e-53
CTELG00000005595.1	141.204	-4.19169	0.864846	-4.84674	1.25504e-06	5.16099e-06
CTELG00000005598.1	2224.39	-2.85477	0.368378	-7.74958	9.2199e-15	7.89247e-14
CTELG00000005599.1	1533.78	-1.88163	0.419203	-4.4886	7.16937e-06	2.69422e-05
CTELG00000005614.1	9348.51	-1.56542	0.216448	-7.23231	4.7486e-13	3.53483e-12
CTELG00000005615.1	3886.25	-0.933601	0.15925	-5.86248	4.55996e-09	2.40858e-08
CTELG00000005617.1	870.758	-5.87652	0.411671	-14.2748	3.14243e-46	1.45519e-44
CTELG00000005618.1	5.20226	-6.09766	2.11418	-2.88417	0.00392446	0.00970232
CTELG00000005619.1	12.8266	-4.09337	1.25013	-3.27436	0.00105901	0.00290372
CTELG00000005625.1	1199.42	-2.80072	0.338179	-8.28177	1.21354e-16	1.20525e-15
CTELG00000005627.1	10076	-2.25913	0.176732	-12.7828	2.04604e-37	6.57163e-36
CTELG00000005628.1	14.3645	-3.7088	1.64179	-2.259	0.0238833	0.0497873
CTELG00000005631.1	1056.61	-0.558193	0.168162	-3.31938	0.000902177	0.00250406
CTELG00000005634.2	2993.33	-0.632052	0.318952	-1.98165	0.0475182	0.0913448
CTELG00000005637.1	3884.17	-3.50751	0.236713	-14.8175	1.12843e-49	5.97776e-48
CTELG00000005641.1	1797.66	-3.21502	0.105613	-30.4415	1.55076e-203	6.70547e-200
CTELG00000005647.1	929.911	-2.44303	0.471317	-5.18342	2.17853e-07	9.76543e-07
CTELG00000005650.1	3479.82	-0.499843	0.150401	-3.32339	0.00088929	0.00247067
CTELG00000005652.1	1032.3	-1.08949	0.386287	-2.82042	0.0047961	0.0116573
CTELG00000005656.1	402.647	-5.61389	0.514073	-10.9204	9.20864e-28	1.78757e-26
CTELG00000005659.1	10351.5	-0.594251	0.298403	-1.99144	0.0464329	0.0894673
CTELG00000005660.1	1146.57	-5.67863	1.78986	-3.17266	0.00151048	0.00402857
CTELG00000005664.1	1379.35	-0.458614	0.186736	-2.45595	0.0140514	0.0308821
CTELG00000005666.1	16328.3	-2.00409	0.127769	-15.6853	1.90642e-55	1.30847e-53
CTELG00000005669.1	8707.17	-3.22852	0.153067	-21.0922	9.38221e-99	2.55551e-96
CTELG00000005672.1	1057.84	-0.861027	0.325359	-2.64639	0.00813555	0.0188219
CTELG00000005684.1	429.589	-1.05015	0.337376	-3.11269	0.0018539	0.00486423
CTELG00000005687.1	1908.64	-1.60243	0.253776	-6.31437	2.71263e-10	1.60622e-09
CTELG00000005688.1	2714.75	-0.785604	0.312497	-2.51396	0.0119385	0.026635
CTELG00000005697.1	5585.32	-4.53145	0.15488	-29.2577	3.5801e-188	1.03202e-184
CTELG00000005706.1	750.063	-4.90759	0.670433	-7.32003	2.47915e-13	1.89522e-12
CTELG00000005711.1	10716.8	-0.92194	0.209252	-4.40589	1.0535e-05	3.87937e-05
CTELG00000005712.1	1251.26	-1.04382	0.256251	-4.07344	4.63243e-05	0.000156566
CTELG00000005712.2	69.4133	-22.1365	2.41281	-9.17457	4.53366e-20	5.61103e-19
CTELG00000005714.1	359.207	-1.61432	0.435362	-3.70799	0.000208912	0.000641233
CTELG00000005715.1	350.267	-5.20166	0.824169	-6.3114	2.76528e-10	1.63643e-09
CTELG00000005715.2	23.7834	-6.91873	2.73101	-2.53339	0.0112964	0.0253278
CTELG00000005719.1	515.214	-1.98585	0.371904	-5.33969	9.31041e-08	4.34989e-07
CTELG00000005730.1	673.704	-1.75044	0.284621	-6.15008	7.74446e-10	4.39751e-09
CTELG00000005733.1	2647.36	-1.26992	0.256738	-4.94637	7.56092e-07	3.19038e-06
CTELG00000005735.1	216.279	-2.64697	0.325117	-8.14159	3.90129e-16	3.71773e-15
CTELG00000005738.1	4460.96	-2.70503	0.253456	-10.6726	1.36772e-26	2.48228e-25
CTELG00000005751.1	16.2414	-2.1385	0.847866	-2.52222	0.0116618	0.0260661
CTELG00000005757.1	202.774	-6.99675	1.73826	-4.02514	5.69407e-05	0.000190217
CTELG00000005759.1	2189.98	-1.25817	0.268885	-4.67922	2.87972e-06	1.13651e-05
CTELG00000005762.1	137.848	-3.49432	0.36338	-9.61617	6.83284e-22	9.5192e-21
CTELG00000005763.1	4198.31	-4.00761	0.318412	-12.5862	2.51412e-36	7.66917e-35
CTELG00000005764.1	3483.1	-3.48947	0.120094	-29.0561	1.28857e-185	3.18388e-182
CTELG00000005766.1	78.9376	-0.984429	0.500657	-1.96627	0.049267	0.0942196
CTELG00000005767.2	252.509	-2.78129	0.544681	-5.10628	3.28566e-07	1.44546e-06
CTELG00000005770.1	937.307	-5.42442	0.915353	-5.92603	3.10339e-09	1.66258e-08
CTELG00000005772.1	1259.48	-0.928015	0.250808	-3.7001	0.000215511	0.000660022
CTELG00000005773.1	3294.89	-0.778227	0.147425	-5.2788	1.30029e-07	5.98931e-07
CTELG00000005775.1	4602.73	-1.06565	0.17899	-5.9537	2.62152e-09	1.41538e-08
CTELG00000005787.1	892.576	-1.37545	0.175657	-7.83031	4.86655e-15	4.26294e-14
CTELG00000005788.1	144.086	-2.948	0.714719	-4.1247	3.7122e-05	0.000127116
CTELG00000005793.1	1282.27	-0.660009	0.257743	-2.56072	0.0104455	0.0236196
CTELG00000005795.1	2437.72	-2.43334	0.586458	-4.14922	3.33613e-05	0.000115093
CTELG00000005795.2	1001.28	-1.24498	0.44314	-2.80944	0.00496276	0.0120332
CTELG00000005796.1	19.739	-2.20079	1.05522	-2.08563	0.0370122	0.0733796
CTELG00000005797.1	22.0633	-2.04431	0.976743	-2.09298	0.0363505	0.072221
CTELG00000005807.1	443.685	-1.22329	0.520163	-2.35174	0.0186859	0.0399595
CTELG00000005808.1	43806.8	-6.79529	1.07364	-6.32919	2.46452e-10	1.46507e-09
CTELG00000005810.1	5845.4	-0.91018	0.152297	-5.97634	2.282e-09	1.23981e-08
CTELG00000005814.1	1060.48	-1.77979	0.195089	-9.12295	7.31053e-20	8.93589e-19
CTELG00000005818.1	5592.53	-1.94405	0.125646	-15.4725	5.32034e-54	3.38934e-52
CTELG00000005823.1	3002.89	-3.75727	0.412135	-9.1166	7.75205e-20	9.45554e-19
CTELG00000005823.2	2377.5	-3.08163	0.233402	-13.2031	8.41851e-40	3.01151e-38
CTELG00000005825.1	2756.69	-0.43679	0.22019	-1.9837	0.0472895	0.0909593
CTELG00000005826.1	773.535	-0.580399	0.224164	-2.58917	0.00962069	0.0219336
CTELG00000005832.1	124.046	-1.1906	0.468442	-2.54161	0.0110344	0.024812
CTELG00000005836.1	760.728	-3.58603	0.363724	-9.85921	6.25389e-23	9.29672e-22
CTELG00000005839.1	1237.68	-1.21432	0.284551	-4.2675	1.97673e-05	7.02549e-05
CTELG00000005840.1	1846.45	-3.11574	0.14563	-21.395	1.48848e-101	4.59726e-99
CTELG00000005841.1	491.836	-1.39719	0.256556	-5.44596	5.15262e-08	2.46255e-07
CTELG00000005842.1	1139.63	-0.993726	0.165177	-6.01611	1.78654e-09	9.80018e-09
CTELG00000005843.1	49.4785	-1.24304	0.531919	-2.3369	0.0194446	0.0414307
CTELG00000005845.1	981.37	-1.96347	0.534018	-3.67679	0.000236185	0.000718569
CTELG00000005847.1	4925.53	-2.42619	0.258944	-9.36954	7.28475e-21	9.53439e-20
CTELG00000005848.1	1171.6	-3.87677	0.361881	-10.7128	8.86298e-27	1.63253e-25
CTELG00000005849.1	693.67	-0.95639	0.404208	-2.36609	0.0179773	0.0386063
CTELG00000005850.2	946.731	-2.24022	0.300298	-7.46001	8.65184e-14	6.85803e-13
CTELG00000005854.1	53.4996	-1.56421	0.70058	-2.23273	0.0255667	0.0529108
CTELG00000005858.1	657.11	-4.98854	0.993077	-5.02332	5.07862e-07	2.18697e-06
CTELG00000005859.1	183.315	-9.97037	1.56212	-6.38257	1.74136e-10	1.04888e-09
CTELG00000005859.2	1562.48	-5.83867	1.79568	-3.2515	0.00114798	0.0031298
CTELG00000005859.3	315.374	-2.45996	0.928171	-2.65034	0.00804118	0.0186241
CTELG00000005859.4	1325.94	-5.27839	0.854799	-6.175	6.61623e-10	3.78045e-09
CTELG00000005861.1	49.6519	-6.02043	1.90505	-3.16025	0.00157633	0.00418837
CTELG00000005862.1	57.4955	-2.24256	0.780379	-2.87368	0.00405723	0.00999557
CTELG00000005876.1	15.072	-2.13714	0.824013	-2.59357	0.00949841	0.0216806
CTELG00000005877.1	862.571	-1.30118	0.526788	-2.47002	0.0135107	0.0297964
CTELG00000005877.2	266.54	-1.66813	0.57871	-2.8825	0.00394532	0.0097504
CTELG00000005879.1	276.184	-5.94345	0.488341	-12.1707	4.45224e-34	1.21079e-32
CTELG00000005884.1	60.9003	-1.84603	0.571498	-3.23017	0.00123717	0.00335289
CTELG00000005885.1	9.06316	-2.96412	1.35311	-2.1906	0.0284805	0.058187
CTELG00000005887.3	891.126	-4.97435	0.859747	-5.78583	7.21553e-09	3.74212e-08
CTELG00000005887.4	314.531	-5.20493	1.82667	-2.8494	0.00438013	0.010736
CTELG00000005888.1	36.3758	-4.12909	1.04307	-3.95861	7.53873e-05	0.000247513
CTELG00000005891.1	218.863	-2.14545	0.43203	-4.96596	6.83605e-07	2.89866e-06
CTELG00000005892.1	4.24837	-6.82989	1.84534	-3.70115	0.000214622	0.000657475
CTELG00000005893.1	11.9728	-3.54561	1.4085	-2.5173	0.0118259	0.0264073
CTELG00000005894.1	133.559	-8.1206	1.50811	-5.38463	7.25922e-08	3.42113e-07
CTELG00000005895.1	468.348	-4.62951	0.627409	-7.37877	1.5976e-13	1.24105e-12
CTELG00000005896.1	97.6692	-3.68059	0.533914	-6.89361	5.43945e-12	3.74376e-11
CTELG00000005905.1	260.948	-2.37273	0.440941	-5.38106	7.40501e-08	3.48699e-07
CTELG00000005911.1	973.042	-0.59947	0.165631	-3.61932	0.000295378	0.000884804
CTELG00000005914.1	174.382	-4.3153	0.418868	-10.3023	6.88037e-25	1.14481e-23
CTELG00000005917.1	249.937	-1.20597	0.445368	-2.70781	0.00677285	0.0159487
CTELG00000005923.1	29.6972	-5.00947	1.64823	-3.0393	0.00237131	0.00611103
CTELG00000005927.1	458.267	-4.74173	0.52279	-9.07006	1.18952e-19	1.43422e-18
CTELG00000005929.1	170.907	-4.35566	0.418787	-10.4006	2.46253e-25	4.18183e-24
CTELG00000005930.1	25.4296	-1.92402	0.716592	-2.68496	0.00725395	0.0169741
CTELG00000005932.1	138.447	-1.61749	0.727943	-2.222	0.0262835	0.0542158
CTELG00000005934.1	304.958	-3.72322	1.08264	-3.43901	0.000583853	0.00167205
CTELG00000005938.1	43.9957	-4.67833	1.59985	-2.92424	0.00345303	0.00862435
CTELG00000005939.1	15385	-2.96126	0.167837	-17.6437	1.13759e-69	1.29872e-67
CTELG00000005940.1	1867.76	-4.10636	0.205614	-19.9712	9.80419e-89	2.08065e-86
CTELG00000005945.1	45.0447	-2.42713	0.855752	-2.83625	0.00456467	0.0111378
CTELG00000005946.1	51.8663	-1.46716	0.534223	-2.74633	0.00602653	0.0143298
CTELG00000005947.1	24.5642	-2.25128	0.84937	-2.65053	0.00803651	0.0186152
CTELG00000005949.1	2595.2	-0.89848	0.138683	-6.47867	9.25332e-11	5.71999e-10
CTELG00000005957.1	358.361	-2.0263	0.731747	-2.76912	0.00562078	0.013456
CTELG00000005958.1	259.662	-1.17576	0.509062	-2.30965	0.0209074	0.0442287
CTELG00000005962.1	13721.9	-1.25424	0.169277	-7.40938	1.26891e-13	9.92859e-13
CTELG00000005963.1	1722.92	-1.07258	0.475851	-2.25403	0.0241943	0.0503658
CTELG00000005967.1	18.0508	-5.10949	1.36505	-3.74309	0.000181773	0.000563784
CTELG00000005968.1	15.965	-4.10923	1.19685	-3.43338	0.000596103	0.00170459
CTELG00000005970.1	64.9492	-1.95711	0.967823	-2.02218	0.0431583	0.0838913
CTELG00000005970.2	96.5937	-3.11238	1.15962	-2.68398	0.00727518	0.0170158
CTELG00000005979.1	814.801	-5.04891	0.451505	-11.1824	4.97312e-29	1.03695e-27
CTELG00000005984.1	648.323	-2.15851	0.811899	-2.6586	0.00784657	0.018213
CTELG00000005985.1	1829.13	-1.31031	0.130964	-10.0051	1.44737e-23	2.22819e-22
CTELG00000005988.1	156.223	-2.74482	0.585062	-4.69151	2.71195e-06	1.07447e-05
CTELG00000005992.1	1245.37	-5.50464	0.544997	-10.1003	5.50701e-24	8.67874e-23
CTELG00000005993.1	11.2217	-6.46506	2.22208	-2.90946	0.00362052	0.00901444
CTELG00000005995.1	29.1447	-8.4789	1.6205	-5.23227	1.67445e-07	7.6154e-07
CTELG00000005998.1	13.1645	-5.8011	2.02272	-2.86796	0.00413122	0.0101663
CTELG00000005999.1	10.365	-3.20609	1.4426	-2.22244	0.0262536	0.0541638
CTELG00000006000.1	23.4409	-2.75171	0.839801	-3.27662	0.00105059	0.00288245
CTELG00000006006.1	14.2904	-3.21185	1.36484	-2.35328	0.0186084	0.0398159
CTELG00000006010.1	1838.82	-1.19267	0.222018	-5.37196	7.78845e-08	3.65858e-07
CTELG00000006018.1	5379.85	-3.55266	0.32454	-10.9468	6.88745e-28	1.34605e-26
CTELG00000006022.2	9.53374	-5.78058	1.78162	-3.24456	0.0011763	0.00320173
CTELG00000006027.2	2725.03	-1.78529	0.374324	-4.76937	1.848e-06	7.46449e-06
CTELG00000006028.1	602.944	-3.73753	0.342631	-10.9083	1.05166e-27	2.03462e-26
CTELG00000006029.2	3700.98	-1.36408	0.262208	-5.2023	1.96839e-07	8.86709e-07
CTELG00000006030.1	88.233	-4.28458	0.458235	-9.35019	8.74945e-21	1.13997e-19
CTELG00000006039.1	969.869	-0.95406	0.281008	-3.39513	0.000685952	0.00194066
CTELG00000006041.1	8.77277	-2.86309	1.22988	-2.32794	0.0199155	0.0423168
CTELG00000006042.1	4.93404	-3.97508	1.49772	-2.65408	0.00795247	0.0184353
CTELG00000006044.1	1084.61	-4.66738	0.287528	-16.2328	2.958e-59	2.35767e-57
CTELG00000006045.1	2705.82	-1.93213	0.211901	-9.11807	7.64727e-20	9.33761e-19
CTELG00000006046.1	483.393	-1.28698	0.277137	-4.64383	3.42011e-06	1.33879e-05
CTELG00000006047.1	134.542	-5.91034	0.671289	-8.80446	1.31483e-18	1.48684e-17
CTELG00000006052.1	27.5439	-7.41594	1.55893	-4.75707	1.96419e-06	7.90887e-06
CTELG00000006053.1	7.16874	-4.69347	1.73916	-2.6987	0.00696113	0.016342
CTELG00000006061.1	18.9259	-5.70338	1.25538	-4.54315	5.54187e-06	2.11431e-05
CTELG00000006063.1	150.223	-1.83937	0.383307	-4.79869	1.59707e-06	6.4957e-06
CTELG00000006065.1	586.794	-3.65827	0.301981	-12.1142	8.87877e-34	2.38644e-32
CTELG00000006067.1	251.917	-11.466	1.67659	-6.83885	7.9829e-12	5.41141e-11
CTELG00000006067.2	726.674	-4.77298	0.398718	-11.9708	5.05377e-33	1.30171e-31
CTELG00000006077.1	614.659	-3.88386	0.875572	-4.43579	9.17345e-06	3.40282e-05
CTELG00000006079.1	102.949	-2.41969	0.742166	-3.26031	0.0011129	0.00304134
CTELG00000006080.1	192.296	-6.33866	1.58213	-4.0064	6.16517e-05	0.000205142
CTELG00000006083.1	902.451	-2.60193	0.379893	-6.84911	7.43103e-12	5.04919e-11
CTELG00000006084.1	98.8274	-4.54649	0.699295	-6.50153	7.9506e-11	4.95277e-10
CTELG00000006086.3	23.1306	-3.63899	1.18006	-3.08373	0.00204421	0.0053268
CTELG00000006091.1	1216.19	-5.4582	0.993811	-5.49219	3.96972e-08	1.9203e-07
CTELG00000006092.1	9.28439	-6.75749	1.94571	-3.47301	0.000514651	0.00148666
CTELG00000006096.1	6413.14	-4.2951	0.509775	-8.42548	3.59269e-17	3.69107e-16
CTELG00000006097.1	140.425	-3.86872	1.78673	-2.16525	0.0303688	0.0615991
CTELG00000006100.1	102.498	-1.98607	0.482709	-4.11443	3.88139e-05	0.00013245
CTELG00000006103.1	558.783	-0.815352	0.277436	-2.93888	0.00329397	0.00825391
CTELG00000006104.1	20.4219	-6.68434	1.72854	-3.86703	0.000110169	0.000352761
CTELG00000006106.1	1776.94	-1.12079	0.391247	-2.86467	0.00417443	0.0102646
CTELG00000006108.1	3277.87	-0.916441	0.239176	-3.83166	0.000127279	0.000404005
CTELG00000006110.1	18.6117	-1.91067	0.713222	-2.67893	0.00738589	0.017242
CTELG00000006115.1	14.6996	-4.96801	2.48944	-1.99563	0.0459738	0.0887311
CTELG00000006118.1	2743.79	-1.65777	0.214842	-7.71623	1.19821e-14	1.01465e-13
CTELG00000006119.1	1848.42	-0.4247	0.209152	-2.03059	0.042297	0.0824443
CTELG00000006120.1	2435.33	-1.47216	0.338509	-4.34895	1.36791e-05	4.96213e-05
CTELG00000006126.1	6183.83	-4.24714	0.601773	-7.05772	1.69259e-12	1.20847e-11
CTELG00000006132.1	14992.7	-2.59031	0.216772	-11.9495	6.5338e-33	1.67173e-31
[truncated: 7,303 more rows]
