# Supplementary material for: Cell fate specification modes shape transcriptome evolution in the highly conserved spiral cleavage
Source: EMBO Rep. 2025 Sep 4;26(20):5088–114. doi: 10.1038/s44319-025-00569-4 (PMC12550047; doi:10.1038/s44319-025-00569-4)
Supplement: Supplementary file 33 — Dataset EV31 [file 44319_2025_569_MOESM33_ESM.xlsx]

## Sheet: Sheet1
Dataset EV31 – Cluster allocation for the expressed transcripts during O. fusiformis early embryogenesis.

## Sheet: Dataset EV31
Gene_ID	Cluster
OFUSG00010.1	1
OFUSG00014.1	1
OFUSG00025.1	1
OFUSG00027.2	1
OFUSG00032.1	1
OFUSG00034.1	1
OFUSG00038.1	1
OFUSG00057.2	1
OFUSG00082.1	1
OFUSG00084.1	1
OFUSG00089.1	1
OFUSG00097.1	1
OFUSG00098.1	1
OFUSG00099.1	1
OFUSG00105.1	1
OFUSG00118.1	1
OFUSG00126.1	1
OFUSG00127.2	1
OFUSG00132.1	1
OFUSG00133.1	1
OFUSG00146.1	1
OFUSG00176.1	1
OFUSG00205.1	1
OFUSG00208.1	1
OFUSG00211.1	1
OFUSG00212.1	1
OFUSG00232.1	1
OFUSG00245.1	1
OFUSG00252.1	1
OFUSG00254.1	1
OFUSG00277.1	1
OFUSG00279.1	1
OFUSG00282.1	1
OFUSG00283.1	1
OFUSG00285.1	1
OFUSG00288.1	1
OFUSG00291.1	1
OFUSG00293.1	1
OFUSG00294.2	1
OFUSG00338.1	1
OFUSG00340.1	1
OFUSG00355.1	1
OFUSG00357.1	1
OFUSG00366.1	1
OFUSG00391.1	1
OFUSG00411.1	1
OFUSG00421.1	1
OFUSG00425.1	1
OFUSG00432.1	1
OFUSG00439.1	1
OFUSG00442.1	1
OFUSG00466.1	1
OFUSG00469.1	1
OFUSG00474.1	1
OFUSG00483.1	1
OFUSG00490.1	1
OFUSG00513.1	1
OFUSG00520.1	1
OFUSG00522.1	1
OFUSG00526.1	1
OFUSG00551.1	1
OFUSG00576.1	1
OFUSG00588.1	1
OFUSG00591.1	1
OFUSG00607.1	1
OFUSG00615.1	1
OFUSG00624.1	1
OFUSG00626.1	1
OFUSG00627.1	1
OFUSG00629.1	1
OFUSG00631.1	1
OFUSG00645.1	1
OFUSG00655.1	1
OFUSG00693.1	1
OFUSG00695.1	1
OFUSG00700.1	1
OFUSG00710.1	1
OFUSG00718.1	1
OFUSG00723.1	1
OFUSG00736.1	1
OFUSG00738.1	1
OFUSG00741.1	1
OFUSG00746.1	1
OFUSG00749.1	1
OFUSG00749.2	1
OFUSG00758.1	1
OFUSG00769.1	1
OFUSG00770.1	1
OFUSG00775.1	1
OFUSG00781.2	1
OFUSG00784.1	1
OFUSG00786.1	1
OFUSG00792.1	1
OFUSG00793.1	1
OFUSG00797.1	1
OFUSG00798.1	1
OFUSG00809.1	1
OFUSG00810.1	1
OFUSG00812.1	1
OFUSG00813.1	1
OFUSG00814.1	1
OFUSG00817.1	1
OFUSG00823.1	1
OFUSG00826.1	1
OFUSG00853.1	1
OFUSG00868.2	1
OFUSG00871.3	1
OFUSG00883.1	1
OFUSG00884.1	1
OFUSG00888.1	1
OFUSG00900.1	1
OFUSG00905.1	1
OFUSG00912.1	1
OFUSG00913.1	1
OFUSG00923.1	1
OFUSG00946.1	1
OFUSG00951.1	1
OFUSG00969.1	1
OFUSG00970.1	1
OFUSG00971.1	1
OFUSG00976.1	1
OFUSG00996.1	1
OFUSG01005.1	1
OFUSG27033.1	1
OFUSG26992.1	1
OFUSG26968.1	1
OFUSG27034.1	1
OFUSG26993.1	1
OFUSG26969.1	1
OFUSG27035.1	1
OFUSG26994.1	1
OFUSG26970.1	1
OFUSG27036.1	1
OFUSG26995.1	1
OFUSG26971.1	1
OFUSG27037.1	1
OFUSG26996.1	1
OFUSG26972.1	1
OFUSG27038.1	1
OFUSG26997.1	1
OFUSG26973.1	1
OFUSG27039.1	1
OFUSG26998.1	1
OFUSG26974.1	1
OFUSG27040.1	1
OFUSG01014.1	1
OFUSG01015.1	1
OFUSG01018.1	1
OFUSG01022.1	1
OFUSG01026.1	1
OFUSG01028.1	1
OFUSG01030.1	1
OFUSG01033.2	1
OFUSG01049.1	1
OFUSG01056.1	1
OFUSG01059.1	1
OFUSG01069.1	1
OFUSG01072.1	1
OFUSG01075.1	1
OFUSG01077.1	1
OFUSG01078.1	1
OFUSG01086.1	1
OFUSG01087.1	1
OFUSG01096.1	1
OFUSG01102.1	1
OFUSG01139.1	1
OFUSG01142.1	1
OFUSG01144.1	1
OFUSG01145.1	1
OFUSG01176.1	1
OFUSG01190.1	1
OFUSG01196.1	1
OFUSG01197.1	1
OFUSG01201.1	1
OFUSG01209.2	1
OFUSG01227.1	1
OFUSG01230.1	1
OFUSG01256.1	1
OFUSG01258.2	1
OFUSG01259.1	1
OFUSG01262.1	1
OFUSG01274.1	1
OFUSG01280.1	1
OFUSG01289.1	1
OFUSG01292.1	1
OFUSG01318.1	1
OFUSG01324.1	1
OFUSG01331.1	1
OFUSG01345.1	1
OFUSG01358.1	1
OFUSG01367.1	1
OFUSG01368.1	1
OFUSG01370.1	1
OFUSG01376.1	1
OFUSG01377.1	1
OFUSG01389.1	1
OFUSG01394.1	1
OFUSG01404.1	1
OFUSG01411.1	1
OFUSG01412.1	1
OFUSG01413.1	1
OFUSG01420.1	1
OFUSG01424.1	1
OFUSG01428.1	1
OFUSG01430.1	1
OFUSG01432.2	1
OFUSG01446.1	1
OFUSG01447.1	1
OFUSG01447.2	1
OFUSG01453.1	1
OFUSG01455.1	1
OFUSG01458.1	1
OFUSG01461.3	1
OFUSG01462.1	1
OFUSG01466.1	1
OFUSG01467.2	1
OFUSG01477.1	1
OFUSG01482.2	1
OFUSG01488.1	1
OFUSG01497.1	1
OFUSG01513.1	1
OFUSG01520.1	1
OFUSG01528.1	1
OFUSG01529.1	1
OFUSG01530.1	1
OFUSG01535.1	1
OFUSG01549.1	1
OFUSG01560.1	1
OFUSG01562.1	1
OFUSG01586.1	1
OFUSG01588.1	1
OFUSG01593.1	1
OFUSG01605.1	1
OFUSG01618.1	1
OFUSG01622.1	1
OFUSG01624.1	1
OFUSG01625.1	1
OFUSG01627.1	1
OFUSG01630.1	1
OFUSG01632.1	1
OFUSG01641.1	1
OFUSG01648.1	1
OFUSG01652.1	1
OFUSG01666.1	1
OFUSG01692.1	1
OFUSG01695.1	1
OFUSG01708.1	1
OFUSG01714.1	1
OFUSG01719.1	1
OFUSG01720.1	1
OFUSG01729.1	1
OFUSG01730.1	1
OFUSG01737.1	1
OFUSG01746.1	1
OFUSG01747.1	1
OFUSG01754.1	1
OFUSG01765.1	1
OFUSG01770.1	1
OFUSG01787.1	1
OFUSG01790.2	1
OFUSG01796.1	1
OFUSG01809.1	1
OFUSG01810.1	1
OFUSG01811.1	1
OFUSG01827.2	1
OFUSG01834.1	1
OFUSG01843.1	1
OFUSG01844.1	1
OFUSG01849.1	1
OFUSG01850.1	1
OFUSG01851.1	1
OFUSG01857.1	1
OFUSG01863.1	1
OFUSG01864.1	1
OFUSG01875.2	1
OFUSG01877.1	1
OFUSG01890.1	1
OFUSG01891.1	1
OFUSG01901.1	1
OFUSG01902.1	1
OFUSG01908.1	1
OFUSG01909.1	1
OFUSG01932.1	1
OFUSG01933.1	1
OFUSG01937.1	1
OFUSG01953.1	1
OFUSG01959.1	1
OFUSG01962.1	1
OFUSG01965.2	1
OFUSG01982.1	1
OFUSG02002.1	1
OFUSG02003.1	1
OFUSG02009.1	1
OFUSG02011.1	1
OFUSG02023.1	1
OFUSG02045.1	1
OFUSG02048.1	1
OFUSG02061.1	1
OFUSG02063.1	1
OFUSG02068.1	1
OFUSG02076.1	1
OFUSG02083.2	1
OFUSG02090.1	1
OFUSG02093.1	1
OFUSG02094.1	1
OFUSG02100.1	1
OFUSG02101.2	1
OFUSG02108.1	1
OFUSG02119.1	1
OFUSG02122.1	1
OFUSG02131.1	1
OFUSG02150.1	1
OFUSG02159.1	1
OFUSG02165.1	1
OFUSG02167.1	1
OFUSG02181.1	1
OFUSG02182.1	1
OFUSG02213.1	1
OFUSG02214.1	1
OFUSG02221.2	1
OFUSG02273.1	1
OFUSG02279.1	1
OFUSG02280.1	1
OFUSG02288.2	1
OFUSG02298.2	1
OFUSG02299.1	1
OFUSG02300.1	1
OFUSG02305.1	1
OFUSG02314.1	1
OFUSG02316.1	1
OFUSG02334.1	1
OFUSG02362.1	1
OFUSG02369.1	1
OFUSG02383.1	1
OFUSG02383.2	1
OFUSG02384.1	1
OFUSG02428.1	1
OFUSG02444.1	1
OFUSG02448.1	1
OFUSG02464.1	1
OFUSG02466.1	1
OFUSG02493.1	1
OFUSG02507.1	1
OFUSG02512.1	1
OFUSG02520.1	1
OFUSG02521.1	1
OFUSG02524.1	1
OFUSG02533.1	1
OFUSG02552.1	1
OFUSG02553.1	1
OFUSG02556.1	1
OFUSG02562.1	1
OFUSG02575.1	1
OFUSG02578.1	1
OFUSG02583.1	1
OFUSG02586.1	1
OFUSG02587.1	1
OFUSG02606.4	1
OFUSG02614.1	1
OFUSG02617.1	1
OFUSG02622.2	1
OFUSG02631.1	1
OFUSG02632.2	1
OFUSG02637.1	1
OFUSG02644.1	1
OFUSG02645.5	1
OFUSG02646.1	1
OFUSG02647.2	1
OFUSG02650.5	1
OFUSG02652.1	1
OFUSG02653.1	1
OFUSG02667.1	1
OFUSG02667.3	1
OFUSG02670.1	1
OFUSG02678.1	1
OFUSG02691.2	1
OFUSG02699.1	1
OFUSG02716.1	1
OFUSG02718.1	1
OFUSG02719.2	1
OFUSG02724.1	1
OFUSG02727.1	1
OFUSG02730.1	1
OFUSG02737.3	1
OFUSG02738.1	1
OFUSG02740.1	1
OFUSG02746.1	1
OFUSG02759.1	1
OFUSG02762.1	1
OFUSG02774.1	1
OFUSG02780.1	1
OFUSG02790.1	1
OFUSG02792.1	1
OFUSG02799.1	1
OFUSG02802.1	1
OFUSG02811.2	1
OFUSG02836.1	1
OFUSG02840.1	1
OFUSG02841.1	1
OFUSG02864.1	1
OFUSG02873.1	1
OFUSG02881.1	1
OFUSG02894.1	1
OFUSG02895.1	1
OFUSG02899.1	1
OFUSG02908.1	1
OFUSG02914.1	1
OFUSG02915.1	1
OFUSG02937.1	1
OFUSG02938.1	1
OFUSG02939.2	1
OFUSG02943.1	1
OFUSG02959.1	1
OFUSG02959.2	1
OFUSG02969.1	1
OFUSG02971.3	1
OFUSG02980.1	1
OFUSG02981.1	1
OFUSG02987.1	1
OFUSG02990.1	1
OFUSG02994.1	1
OFUSG02998.1	1
OFUSG03028.1	1
OFUSG03033.1	1
OFUSG03034.1	1
OFUSG03047.1	1
OFUSG03050.1	1
OFUSG03055.1	1
OFUSG03057.1	1
OFUSG03062.1	1
OFUSG03080.1	1
OFUSG03097.1	1
OFUSG03105.1	1
OFUSG03106.1	1
OFUSG03120.1	1
OFUSG03126.2	1
OFUSG03130.1	1
OFUSG03131.1	1
OFUSG03142.1	1
OFUSG03153.1	1
OFUSG03161.1	1
OFUSG03165.1	1
OFUSG03188.1	1
OFUSG03197.1	1
OFUSG03198.1	1
OFUSG03202.1	1
OFUSG03217.1	1
OFUSG03221.1	1
OFUSG03234.1	1
OFUSG03266.2	1
OFUSG03268.1	1
OFUSG03272.1	1
OFUSG03279.2	1
OFUSG03326.1	1
OFUSG03338.1	1
OFUSG03339.1	1
OFUSG03340.1	1
OFUSG03357.2	1
OFUSG03369.2	1
OFUSG03370.1	1
OFUSG03372.1	1
OFUSG03375.1	1
OFUSG03392.2	1
OFUSG03394.1	1
OFUSG03397.1	1
OFUSG03410.1	1
OFUSG03412.1	1
OFUSG03421.2	1
OFUSG03426.1	1
OFUSG03454.1	1
OFUSG03456.1	1
OFUSG03462.1	1
OFUSG03491.1	1
OFUSG03498.1	1
OFUSG03499.1	1
OFUSG03500.1	1
OFUSG03527.1	1
OFUSG03535.1	1
OFUSG03542.1	1
OFUSG03543.1	1
OFUSG03544.1	1
OFUSG03545.1	1
OFUSG03550.1	1
OFUSG03551.1	1
OFUSG03573.1	1
OFUSG03574.1	1
OFUSG03578.1	1
OFUSG03582.1	1
OFUSG03605.1	1
OFUSG03616.3	1
OFUSG03623.2	1
OFUSG03635.1	1
OFUSG03645.1	1
OFUSG03650.1	1
OFUSG03651.1	1
OFUSG03658.1	1
OFUSG03660.1	1
OFUSG03665.2	1
OFUSG03669.1	1
OFUSG03677.1	1
OFUSG03678.1	1
OFUSG03679.1	1
OFUSG03680.1	1
OFUSG03692.1	1
OFUSG03698.1	1
OFUSG03700.1	1
OFUSG03708.1	1
OFUSG03712.2	1
OFUSG03722.1	1
OFUSG03723.1	1
OFUSG03731.1	1
OFUSG03740.1	1
OFUSG03746.1	1
OFUSG03750.1	1
OFUSG03752.1	1
OFUSG03755.1	1
OFUSG03762.1	1
OFUSG03768.1	1
OFUSG03769.1	1
OFUSG03773.1	1
OFUSG03776.1	1
OFUSG03779.1	1
OFUSG03786.1	1
OFUSG03789.1	1
OFUSG03790.1	1
OFUSG03796.1	1
OFUSG03803.1	1
OFUSG03816.1	1
OFUSG03821.1	1
OFUSG03826.1	1
OFUSG03841.1	1
OFUSG03844.1	1
OFUSG03858.1	1
OFUSG03862.1	1
OFUSG03864.1	1
OFUSG03868.1	1
OFUSG03871.1	1
OFUSG03923.1	1
OFUSG03929.1	1
OFUSG03935.1	1
OFUSG03958.1	1
OFUSG03968.1	1
OFUSG03976.3	1
OFUSG03992.1	1
OFUSG04014.1	1
OFUSG04032.1	1
OFUSG04034.1	1
OFUSG04046.1	1
OFUSG04049.1	1
OFUSG04051.1	1
OFUSG04055.1	1
OFUSG04057.5	1
OFUSG04061.1	1
OFUSG04061.2	1
OFUSG04064.1	1
OFUSG04069.1	1
OFUSG04083.1	1
OFUSG04092.1	1
OFUSG04119.1	1
OFUSG04139.1	1
OFUSG04139.2	1
OFUSG04146.1	1
OFUSG04163.2	1
OFUSG04179.2	1
OFUSG04201.1	1
OFUSG04208.1	1
OFUSG04221.4	1
OFUSG04227.2	1
OFUSG04230.1	1
OFUSG04233.1	1
OFUSG04244.1	1
OFUSG04258.1	1
OFUSG04260.1	1
OFUSG04270.1	1
OFUSG04271.1	1
OFUSG04272.1	1
OFUSG04272.2	1
OFUSG04274.1	1
OFUSG04288.1	1
OFUSG04310.1	1
OFUSG04331.1	1
OFUSG04333.1	1
OFUSG04337.2	1
OFUSG04345.1	1
OFUSG04374.1	1
OFUSG04377.1	1
OFUSG04379.1	1
OFUSG04383.1	1
OFUSG04384.1	1
OFUSG04404.1	1
OFUSG04412.1	1
OFUSG04424.1	1
OFUSG04426.1	1
OFUSG04429.1	1
OFUSG04438.1	1
OFUSG04466.1	1
OFUSG04495.1	1
OFUSG04506.1	1
OFUSG04511.1	1
OFUSG04512.1	1
OFUSG04512.2	1
OFUSG04521.2	1
OFUSG04532.1	1
OFUSG04535.1	1
OFUSG04544.1	1
OFUSG04550.1	1
OFUSG04556.1	1
OFUSG04568.1	1
OFUSG04573.1	1
OFUSG04580.1	1
OFUSG04580.2	1
OFUSG04580.3	1
OFUSG04595.1	1
OFUSG04598.1	1
OFUSG04620.1	1
OFUSG04647.1	1
OFUSG04652.2	1
OFUSG04653.1	1
OFUSG04690.1	1
OFUSG04691.1	1
OFUSG04696.1	1
OFUSG04696.3	1
OFUSG04701.1	1
OFUSG04705.1	1
OFUSG04715.1	1
OFUSG04716.1	1
OFUSG04728.1	1
OFUSG04740.1	1
OFUSG04743.1	1
OFUSG04747.1	1
OFUSG04749.2	1
OFUSG04752.1	1
OFUSG04759.1	1
OFUSG04769.2	1
OFUSG04783.1	1
OFUSG04787.1	1
OFUSG04797.1	1
OFUSG04808.1	1
OFUSG04815.1	1
OFUSG04815.3	1
OFUSG04820.1	1
OFUSG04824.1	1
OFUSG04826.1	1
OFUSG04830.1	1
OFUSG04832.1	1
OFUSG04835.1	1
OFUSG04837.1	1
OFUSG04838.1	1
OFUSG04843.1	1
OFUSG04847.1	1
OFUSG04859.1	1
OFUSG04881.1	1
OFUSG04888.1	1
OFUSG04901.1	1
OFUSG04913.1	1
OFUSG04919.1	1
OFUSG04921.1	1
OFUSG04937.1	1
OFUSG04960.1	1
OFUSG04961.1	1
OFUSG04965.1	1
OFUSG04971.1	1
OFUSG04974.1	1
OFUSG04975.1	1
OFUSG04979.1	1
OFUSG04984.1	1
OFUSG04985.2	1
OFUSG05000.1	1
OFUSG05001.1	1
OFUSG05028.1	1
OFUSG05049.1	1
OFUSG05066.1	1
OFUSG05071.1	1
OFUSG05072.2	1
OFUSG05076.1	1
OFUSG05077.1	1
OFUSG05079.1	1
OFUSG05083.1	1
OFUSG05087.1	1
OFUSG05098.2	1
OFUSG05104.1	1
OFUSG05107.1	1
OFUSG05109.1	1
OFUSG05116.1	1
OFUSG05126.1	1
OFUSG05130.1	1
OFUSG05135.1	1
OFUSG05140.1	1
OFUSG05145.1	1
OFUSG05146.1	1
OFUSG05147.2	1
OFUSG05156.1	1
OFUSG05160.1	1
OFUSG05161.1	1
OFUSG05185.1	1
OFUSG05217.1	1
OFUSG05218.1	1
OFUSG05225.1	1
OFUSG05228.1	1
OFUSG05233.1	1
OFUSG05235.1	1
OFUSG05236.1	1
OFUSG05242.1	1
OFUSG05248.1	1
OFUSG05249.1	1
OFUSG05255.1	1
OFUSG05260.1	1
OFUSG05261.1	1
OFUSG05277.1	1
OFUSG05283.1	1
OFUSG05301.1	1
OFUSG05303.1	1
OFUSG05309.1	1
OFUSG05317.2	1
OFUSG05320.1	1
OFUSG05343.2	1
OFUSG05355.1	1
OFUSG05370.1	1
OFUSG05380.1	1
OFUSG05399.1	1
OFUSG05416.2	1
OFUSG05419.1	1
OFUSG05420.1	1
OFUSG05425.1	1
OFUSG05426.1	1
OFUSG05430.1	1
OFUSG05445.1	1
OFUSG05448.1	1
OFUSG05450.1	1
OFUSG05452.4	1
OFUSG05459.1	1
OFUSG05466.1	1
OFUSG05471.1	1
OFUSG05486.1	1
OFUSG05495.2	1
OFUSG05522.1	1
OFUSG05527.1	1
OFUSG05537.1	1
OFUSG05540.1	1
OFUSG05545.1	1
OFUSG05552.2	1
OFUSG05553.1	1
OFUSG05556.1	1
OFUSG05560.1	1
OFUSG05561.1	1
OFUSG05562.1	1
OFUSG05566.1	1
OFUSG05578.1	1
OFUSG05589.1	1
OFUSG05590.1	1
OFUSG05594.2	1
OFUSG05607.1	1
OFUSG05608.1	1
OFUSG05627.1	1
OFUSG05632.1	1
OFUSG05634.1	1
OFUSG05641.1	1
OFUSG05643.1	1
OFUSG05656.1	1
OFUSG05675.1	1
OFUSG05682.1	1
OFUSG05689.1	1
OFUSG05693.1	1
OFUSG05699.1	1
OFUSG05705.1	1
OFUSG05727.1	1
OFUSG05728.1	1
OFUSG05734.1	1
OFUSG05736.1	1
OFUSG05740.1	1
OFUSG05741.1	1
OFUSG05752.1	1
OFUSG05786.3	1
OFUSG05787.1	1
OFUSG05789.1	1
OFUSG05791.1	1
OFUSG05800.1	1
OFUSG05802.1	1
OFUSG05810.1	1
OFUSG05820.1	1
OFUSG05846.1	1
OFUSG05849.1	1
OFUSG05853.1	1
OFUSG05870.1	1
OFUSG05874.1	1
OFUSG05878.1	1
OFUSG05884.2	1
OFUSG05893.1	1
OFUSG05898.1	1
OFUSG05901.1	1
OFUSG05902.2	1
OFUSG05912.1	1
OFUSG05912.2	1
OFUSG05913.1	1
OFUSG05921.1	1
OFUSG05925.1	1
OFUSG05927.1	1
OFUSG05930.1	1
OFUSG05956.1	1
OFUSG05969.1	1
OFUSG05983.1	1
OFUSG06001.1	1
OFUSG06014.1	1
OFUSG06018.1	1
OFUSG06023.1	1
OFUSG06033.1	1
OFUSG06036.1	1
OFUSG06048.1	1
OFUSG06050.1	1
OFUSG06052.1	1
OFUSG06056.1	1
OFUSG06061.1	1
OFUSG06088.1	1
OFUSG06093.1	1
OFUSG06107.1	1
OFUSG06112.1	1
OFUSG06114.1	1
OFUSG06115.2	1
OFUSG06116.1	1
OFUSG06118.1	1
OFUSG06130.1	1
OFUSG06132.2	1
OFUSG06136.1	1
OFUSG06139.1	1
OFUSG06153.1	1
OFUSG06162.1	1
OFUSG06163.1	1
OFUSG06178.4	1
OFUSG06179.2	1
OFUSG06198.1	1
OFUSG06203.3	1
OFUSG06205.1	1
OFUSG06210.2	1
OFUSG06214.1	1
OFUSG06221.1	1
OFUSG06224.1	1
OFUSG06234.1	1
OFUSG06245.1	1
OFUSG06251.1	1
OFUSG06252.1	1
OFUSG06259.1	1
OFUSG06260.1	1
OFUSG06264.1	1
OFUSG06268.1	1
OFUSG06272.1	1
OFUSG06275.1	1
OFUSG06277.2	1
OFUSG06281.1	1
OFUSG06297.2	1
OFUSG06303.1	1
OFUSG06304.1	1
OFUSG06313.1	1
OFUSG06316.1	1
OFUSG06323.1	1
OFUSG06336.1	1
OFUSG06343.1	1
OFUSG06347.1	1
OFUSG06390.3	1
OFUSG06401.1	1
OFUSG06418.1	1
OFUSG06420.1	1
OFUSG06438.1	1
OFUSG06440.1	1
OFUSG06441.2	1
OFUSG06447.1	1
OFUSG06449.1	1
OFUSG06454.1	1
OFUSG06459.1	1
OFUSG06460.4	1
OFUSG06478.1	1
OFUSG06486.1	1
OFUSG06486.3	1
OFUSG06492.1	1
OFUSG06496.1	1
OFUSG06505.1	1
OFUSG06511.1	1
OFUSG06527.1	1
OFUSG06540.1	1
OFUSG06555.1	1
OFUSG06558.1	1
OFUSG06562.1	1
OFUSG06574.1	1
OFUSG06581.2	1
OFUSG06584.1	1
OFUSG06596.2	1
OFUSG06609.1	1
OFUSG06610.1	1
OFUSG06611.1	1
OFUSG06632.3	1
OFUSG06640.1	1
OFUSG06642.3	1
OFUSG06660.1	1
OFUSG06675.1	1
OFUSG06675.2	1
OFUSG06677.1	1
OFUSG06678.1	1
OFUSG06680.1	1
OFUSG06682.1	1
OFUSG06691.1	1
OFUSG06698.2	1
OFUSG06705.1	1
OFUSG06723.1	1
OFUSG06729.2	1
OFUSG06741.1	1
OFUSG06754.2	1
OFUSG06758.3	1
OFUSG06762.1	1
OFUSG06769.1	1
OFUSG06774.1	1
OFUSG06786.2	1
OFUSG06791.1	1
OFUSG06792.1	1
OFUSG06793.1	1
OFUSG06794.1	1
OFUSG06799.1	1
OFUSG06819.1	1
OFUSG06826.1	1
OFUSG06855.1	1
OFUSG06866.1	1
OFUSG06881.1	1
OFUSG06883.1	1
OFUSG06904.1	1
OFUSG06905.1	1
OFUSG06906.1	1
OFUSG06923.1	1
OFUSG06931.1	1
OFUSG06940.1	1
OFUSG06947.1	1
OFUSG06956.1	1
OFUSG06969.1	1
OFUSG06987.1	1
OFUSG06989.3	1
OFUSG06993.1	1
OFUSG06995.1	1
OFUSG06996.1	1
OFUSG07003.2	1
OFUSG07007.2	1
OFUSG07009.2	1
OFUSG07019.1	1
OFUSG07027.1	1
OFUSG07029.1	1
OFUSG07041.1	1
OFUSG07049.1	1
OFUSG07049.2	1
OFUSG07084.1	1
OFUSG07090.1	1
OFUSG07107.3	1
OFUSG07110.1	1
OFUSG07115.1	1
OFUSG07116.1	1
OFUSG07143.1	1
OFUSG07144.1	1
OFUSG07145.1	1
OFUSG07156.1	1
OFUSG07160.1	1
OFUSG07170.1	1
OFUSG07172.1	1
OFUSG07190.1	1
OFUSG07202.1	1
OFUSG07214.1	1
OFUSG07229.1	1
OFUSG07249.1	1
OFUSG07256.1	1
OFUSG07258.3	1
OFUSG07260.1	1
OFUSG07280.1	1
OFUSG07282.1	1
OFUSG07286.1	1
OFUSG07301.1	1
OFUSG07305.1	1
OFUSG07315.1	1
OFUSG07319.1	1
OFUSG07320.1	1
OFUSG07325.1	1
OFUSG07336.3	1
OFUSG07338.1	1
OFUSG07355.1	1
OFUSG07372.1	1
OFUSG07396.1	1
OFUSG07400.1	1
OFUSG07411.1	1
OFUSG07417.1	1
OFUSG07435.1	1
OFUSG07443.2	1
OFUSG07444.1	1
OFUSG07449.1	1
OFUSG07451.1	1
OFUSG07461.1	1
OFUSG07469.1	1
OFUSG07474.1	1
OFUSG07491.1	1
OFUSG07497.1	1
OFUSG07515.1	1
OFUSG07519.1	1
OFUSG07538.1	1
OFUSG07549.1	1
OFUSG07550.1	1
OFUSG07554.1	1
OFUSG07566.1	1
OFUSG07568.2	1
OFUSG07572.1	1
OFUSG07576.1	1
OFUSG07590.1	1
OFUSG07594.1	1
OFUSG07612.2	1
OFUSG07616.1	1
OFUSG07620.1	1
OFUSG07621.1	1
OFUSG07629.2	1
OFUSG07666.1	1
OFUSG07681.1	1
OFUSG07687.1	1
OFUSG07690.1	1
OFUSG07709.1	1
OFUSG07716.1	1
OFUSG07725.1	1
OFUSG07730.1	1
OFUSG07743.1	1
OFUSG07747.1	1
OFUSG07748.1	1
OFUSG07753.1	1
OFUSG07762.2	1
OFUSG07767.1	1
OFUSG07774.1	1
OFUSG07786.1	1
OFUSG07791.1	1
OFUSG07802.2	1
OFUSG07806.1	1
OFUSG07812.1	1
OFUSG07817.1	1
OFUSG07825.3	1
OFUSG07855.1	1
OFUSG07866.2	1
OFUSG07869.1	1
OFUSG07886.1	1
OFUSG07892.1	1
OFUSG07895.1	1
OFUSG07900.1	1
OFUSG07910.1	1
OFUSG07912.1	1
OFUSG07913.1	1
OFUSG07920.1	1
OFUSG07935.1	1
OFUSG07943.1	1
OFUSG07951.1	1
OFUSG07956.1	1
OFUSG07965.1	1
OFUSG07967.1	1
OFUSG07974.1	1
OFUSG07984.1	1
OFUSG07987.1	1
OFUSG07995.1	1
OFUSG08010.5	1
OFUSG08030.1	1
OFUSG08043.1	1
OFUSG08047.1	1
OFUSG08064.1	1
OFUSG08069.1	1
OFUSG08079.1	1
OFUSG08093.1	1
OFUSG08105.1	1
OFUSG08110.1	1
OFUSG08112.1	1
OFUSG08116.1	1
OFUSG08122.1	1
OFUSG08122.2	1
OFUSG08122.3	1
OFUSG08128.1	1
OFUSG08132.1	1
OFUSG08152.1	1
OFUSG08167.1	1
OFUSG08181.1	1
OFUSG08184.1	1
OFUSG08186.1	1
OFUSG08186.2	1
OFUSG08191.2	1
OFUSG08193.1	1
OFUSG08201.1	1
OFUSG08205.1	1
OFUSG08211.1	1
OFUSG08216.2	1
OFUSG08221.1	1
OFUSG08235.1	1
OFUSG08238.1	1
OFUSG08238.3	1
OFUSG08243.1	1
OFUSG08245.1	1
OFUSG08253.1	1
OFUSG08260.1	1
OFUSG08262.1	1
OFUSG08266.1	1
OFUSG08281.1	1
OFUSG08287.1	1
OFUSG08303.1	1
OFUSG08304.1	1
OFUSG08310.1	1
OFUSG08324.1	1
OFUSG08331.1	1
OFUSG08332.1	1
OFUSG08333.1	1
OFUSG08334.1	1
OFUSG08342.1	1
OFUSG08344.1	1
OFUSG08345.1	1
OFUSG08352.1	1
OFUSG08379.1	1
OFUSG08396.1	1
OFUSG08407.1	1
OFUSG08414.1	1
OFUSG08421.1	1
OFUSG08425.1	1
OFUSG08437.1	1
OFUSG08439.1	1
OFUSG08440.1	1
OFUSG08464.1	1
OFUSG08465.1	1
OFUSG08476.1	1
OFUSG08477.1	1
OFUSG08493.1	1
OFUSG08506.1	1
OFUSG08509.1	1
OFUSG08511.1	1
OFUSG08518.1	1
OFUSG08521.1	1
OFUSG08529.1	1
OFUSG08533.1	1
OFUSG08535.1	1
OFUSG08551.1	1
OFUSG08560.1	1
OFUSG08573.1	1
OFUSG08582.1	1
OFUSG08590.1	1
OFUSG08594.1	1
OFUSG08615.1	1
OFUSG08617.1	1
OFUSG08644.1	1
OFUSG08661.1	1
OFUSG08680.1	1
OFUSG08694.1	1
OFUSG08701.1	1
OFUSG08702.1	1
OFUSG08714.1	1
OFUSG08725.1	1
OFUSG08729.2	1
OFUSG08733.2	1
OFUSG08752.1	1
OFUSG08753.1	1
OFUSG08760.1	1
OFUSG08763.1	1
OFUSG08764.1	1
OFUSG08767.1	1
OFUSG08769.1	1
OFUSG08773.1	1
OFUSG08778.1	1
OFUSG08781.1	1
OFUSG08783.1	1
OFUSG08789.1	1
OFUSG08797.2	1
OFUSG08826.3	1
OFUSG08839.1	1
OFUSG08857.1	1
OFUSG08861.1	1
OFUSG08865.1	1
OFUSG08872.1	1
OFUSG08882.1	1
OFUSG08883.1	1
OFUSG08888.1	1
OFUSG26999.1	1
OFUSG27000.1	1
OFUSG08906.1	1
OFUSG08910.1	1
OFUSG08911.1	1
OFUSG08932.1	1
OFUSG08943.1	1
OFUSG08947.1	1
OFUSG08953.2	1
OFUSG08955.1	1
OFUSG08980.1	1
OFUSG08985.1	1
OFUSG08990.1	1
OFUSG08991.1	1
OFUSG08993.1	1
OFUSG09004.1	1
OFUSG09005.1	1
OFUSG09007.1	1
OFUSG09014.2	1
OFUSG09016.1	1
OFUSG09020.1	1
OFUSG09025.1	1
OFUSG09032.2	1
OFUSG09032.5	1
OFUSG09038.1	1
OFUSG09039.1	1
OFUSG09042.1	1
OFUSG09045.3	1
OFUSG09054.1	1
OFUSG09055.1	1
OFUSG09080.1	1
OFUSG09081.1	1
OFUSG09087.1	1
OFUSG09089.1	1
OFUSG09092.1	1
OFUSG09101.1	1
OFUSG09125.1	1
OFUSG09136.3	1
OFUSG09144.1	1
OFUSG09153.2	1
OFUSG09163.2	1
OFUSG09164.1	1
OFUSG09180.1	1
OFUSG09216.1	1
OFUSG09217.1	1
OFUSG09219.1	1
OFUSG09226.2	1
OFUSG09233.1	1
OFUSG09243.1	1
OFUSG09246.1	1
OFUSG09250.1	1
OFUSG09267.1	1
OFUSG09272.1	1
OFUSG09287.1	1
OFUSG09308.1	1
OFUSG09316.1	1
OFUSG09321.1	1
OFUSG26985.1	1
OFUSG09329.1	1
OFUSG09334.1	1
OFUSG09338.1	1
OFUSG09347.1	1
OFUSG09354.1	1
OFUSG09392.1	1
OFUSG09394.2	1
OFUSG09396.1	1
OFUSG09398.1	1
OFUSG09402.1	1
OFUSG09404.1	1
OFUSG09413.1	1
OFUSG09425.1	1
OFUSG09435.1	1
OFUSG09445.1	1
OFUSG09447.1	1
OFUSG09464.1	1
OFUSG09485.2	1
OFUSG09510.1	1
OFUSG09516.1	1
OFUSG09517.1	1
OFUSG09521.1	1
OFUSG09524.2	1
OFUSG09526.1	1
OFUSG09535.1	1
OFUSG09539.1	1
OFUSG09540.4	1
OFUSG09548.1	1
OFUSG09555.1	1
OFUSG09556.1	1
OFUSG09571.1	1
OFUSG09576.1	1
OFUSG09577.1	1
OFUSG09579.1	1
OFUSG09586.1	1
OFUSG09587.1	1
OFUSG09607.1	1
OFUSG09626.1	1
OFUSG09666.1	1
OFUSG09669.1	1
OFUSG09680.1	1
OFUSG09686.1	1
OFUSG09689.1	1
OFUSG09700.2	1
OFUSG09702.1	1
OFUSG09708.1	1
OFUSG09709.1	1
OFUSG09712.1	1
OFUSG09715.1	1
OFUSG09719.1	1
OFUSG09720.1	1
OFUSG09721.3	1
OFUSG09759.1	1
OFUSG09782.1	1
OFUSG09805.2	1
OFUSG09806.1	1
OFUSG09826.1	1
OFUSG09829.1	1
OFUSG09830.1	1
OFUSG09837.1	1
OFUSG09842.3	1
OFUSG09854.1	1
OFUSG09859.1	1
OFUSG09872.1	1
OFUSG09874.1	1
OFUSG09875.1	1
OFUSG09891.1	1
OFUSG09898.2	1
OFUSG09899.1	1
OFUSG09904.1	1
OFUSG09923.1	1
OFUSG09924.2	1
OFUSG09925.1	1
OFUSG09926.1	1
OFUSG09935.1	1
OFUSG09942.2	1
OFUSG09944.1	1
OFUSG09947.1	1
OFUSG09953.1	1
OFUSG09958.1	1
OFUSG09960.3	1
OFUSG09967.1	1
OFUSG09968.1	1
OFUSG09971.1	1
OFUSG09974.1	1
OFUSG09985.1	1
OFUSG09987.1	1
OFUSG09991.1	1
OFUSG09994.2	1
OFUSG10003.1	1
OFUSG10003.2	1
OFUSG10008.2	1
OFUSG10016.1	1
OFUSG10035.2	1
OFUSG10038.1	1
OFUSG10054.1	1
OFUSG10064.1	1
OFUSG10069.1	1
OFUSG10079.1	1
OFUSG10092.1	1
OFUSG10093.1	1
OFUSG10106.1	1
OFUSG10109.1	1
OFUSG10110.1	1
OFUSG10126.1	1
OFUSG10127.1	1
OFUSG10128.1	1
OFUSG10161.1	1
OFUSG10176.1	1
OFUSG10176.2	1
OFUSG10177.1	1
OFUSG10195.1	1
OFUSG10206.1	1
OFUSG10210.1	1
OFUSG10215.2	1
OFUSG10224.1	1
OFUSG10233.1	1
OFUSG10234.1	1
OFUSG10250.1	1
OFUSG10251.1	1
OFUSG10252.1	1
OFUSG10258.1	1
OFUSG10265.1	1
OFUSG10271.1	1
OFUSG10276.3	1
OFUSG10278.1	1
OFUSG10283.1	1
OFUSG10286.1	1
OFUSG10287.1	1
OFUSG10298.1	1
OFUSG10303.1	1
OFUSG10313.5	1
OFUSG10316.2	1
OFUSG10319.1	1
OFUSG10321.1	1
OFUSG10322.1	1
OFUSG10324.1	1
OFUSG10342.1	1
OFUSG10345.1	1
OFUSG10353.1	1
OFUSG10356.1	1
OFUSG10359.2	1
OFUSG10388.1	1
OFUSG10394.1	1
OFUSG10397.1	1
OFUSG10397.2	1
OFUSG10414.3	1
OFUSG10422.2	1
OFUSG10441.1	1
OFUSG10443.1	1
OFUSG10447.1	1
OFUSG10463.1	1
OFUSG10464.1	1
OFUSG10465.1	1
OFUSG10477.1	1
OFUSG10479.1	1
OFUSG10492.1	1
OFUSG10505.1	1
OFUSG10517.1	1
OFUSG10518.1	1
OFUSG10523.2	1
OFUSG10527.1	1
OFUSG10566.1	1
OFUSG10569.2	1
OFUSG10573.1	1
OFUSG10578.1	1
OFUSG10582.1	1
OFUSG10587.1	1
OFUSG10623.1	1
OFUSG10629.1	1
OFUSG10637.1	1
OFUSG10660.1	1
OFUSG10673.1	1
OFUSG10673.2	1
OFUSG10679.1	1
OFUSG10679.2	1
OFUSG10711.1	1
OFUSG10736.1	1
OFUSG10742.1	1
OFUSG10744.1	1
OFUSG10744.2	1
OFUSG10751.1	1
OFUSG10755.1	1
OFUSG10771.1	1
OFUSG10773.1	1
OFUSG10783.1	1
OFUSG10789.2	1
OFUSG10794.1	1
OFUSG10817.1	1
OFUSG10820.1	1
OFUSG10821.1	1
OFUSG10829.1	1
OFUSG10842.1	1
OFUSG10855.1	1
OFUSG10861.1	1
OFUSG10864.1	1
OFUSG10873.1	1
OFUSG10875.1	1
OFUSG10883.1	1
OFUSG10897.2	1
OFUSG10913.1	1
OFUSG10914.1	1
OFUSG10916.2	1
OFUSG10924.1	1
OFUSG10934.1	1
OFUSG10935.1	1
OFUSG10941.1	1
OFUSG10948.1	1
OFUSG10949.1	1
OFUSG10949.2	1
OFUSG10950.1	1
OFUSG10954.1	1
OFUSG10960.1	1
OFUSG10961.1	1
OFUSG10962.1	1
OFUSG10987.1	1
OFUSG10988.1	1
OFUSG11006.1	1
OFUSG11011.1	1
OFUSG11012.1	1
OFUSG11020.1	1
OFUSG11025.1	1
OFUSG11032.1	1
OFUSG11035.1	1
OFUSG11041.1	1
OFUSG11049.1	1
OFUSG11068.1	1
OFUSG11070.1	1
OFUSG11071.1	1
OFUSG11072.1	1
OFUSG11078.2	1
OFUSG11080.1	1
OFUSG11091.1	1
OFUSG11102.2	1
OFUSG11105.1	1
OFUSG11107.1	1
OFUSG11123.2	1
OFUSG11124.1	1
OFUSG11130.1	1
OFUSG11150.2	1
OFUSG11154.1	1
OFUSG11158.1	1
OFUSG11159.4	1
OFUSG11164.1	1
OFUSG11166.1	1
OFUSG11167.1	1
OFUSG11179.4	1
OFUSG11198.1	1
OFUSG11199.1	1
OFUSG11203.2	1
OFUSG11203.3	1
OFUSG11203.4	1
OFUSG11215.1	1
OFUSG11220.1	1
OFUSG11223.1	1
OFUSG11227.1	1
OFUSG11231.1	1
OFUSG11232.1	1
OFUSG11238.2	1
OFUSG11238.3	1
OFUSG11266.1	1
OFUSG11275.1	1
OFUSG11280.1	1
OFUSG11290.1	1
OFUSG11293.1	1
OFUSG11296.1	1
OFUSG11314.1	1
OFUSG11318.1	1
OFUSG11317.2	1
OFUSG11323.1	1
OFUSG11339.1	1
OFUSG11367.2	1
OFUSG11376.1	1
OFUSG11390.1	1
OFUSG11401.1	1
OFUSG11409.1	1
OFUSG11410.4	1
OFUSG11414.1	1
OFUSG11415.1	1
OFUSG11417.1	1
OFUSG11432.1	1
OFUSG11440.1	1
OFUSG11448.1	1
OFUSG11450.1	1
OFUSG11465.1	1
OFUSG11467.1	1
OFUSG11475.1	1
OFUSG11477.1	1
OFUSG11479.1	1
OFUSG11481.2	1
OFUSG11483.1	1
OFUSG11485.1	1
OFUSG11498.1	1
OFUSG11503.1	1
OFUSG11504.1	1
OFUSG11512.1	1
OFUSG11513.1	1
OFUSG11520.1	1
OFUSG11540.1	1
OFUSG11544.1	1
OFUSG11562.2	1
OFUSG11568.1	1
OFUSG11575.1	1
OFUSG11576.1	1
OFUSG11585.1	1
OFUSG11589.1	1
OFUSG11590.1	1
OFUSG11591.1	1
OFUSG11595.1	1
OFUSG11596.1	1
OFUSG11602.1	1
OFUSG11604.1	1
OFUSG11611.1	1
OFUSG11620.1	1
OFUSG11622.1	1
OFUSG11643.1	1
OFUSG11647.1	1
OFUSG11648.1	1
OFUSG11656.1	1
OFUSG11658.1	1
OFUSG11684.1	1
OFUSG11702.1	1
OFUSG11710.1	1
OFUSG11711.1	1
OFUSG11714.1	1
OFUSG11719.1	1
OFUSG11736.1	1
OFUSG11742.1	1
OFUSG11745.1	1
OFUSG11746.1	1
OFUSG11750.1	1
OFUSG11757.1	1
OFUSG11776.1	1
OFUSG11784.1	1
OFUSG11807.1	1
OFUSG11813.1	1
OFUSG11815.1	1
OFUSG11821.1	1
OFUSG11829.1	1
OFUSG11831.1	1
OFUSG11845.1	1
OFUSG11855.1	1
OFUSG11856.1	1
OFUSG11859.1	1
OFUSG11877.1	1
OFUSG11881.1	1
OFUSG11882.1	1
OFUSG11885.1	1
OFUSG11888.1	1
OFUSG11893.1	1
OFUSG11898.1	1
OFUSG11905.1	1
OFUSG11918.1	1
OFUSG11928.1	1
OFUSG11929.1	1
OFUSG11930.1	1
OFUSG11933.1	1
OFUSG11934.1	1
OFUSG11949.1	1
OFUSG11959.1	1
OFUSG11960.1	1
OFUSG11969.1	1
OFUSG11986.1	1
OFUSG11992.1	1
OFUSG27001.1	1
OFUSG26976.1	1
OFUSG27021.1	1
OFUSG27041.1	1
OFUSG27002.1	1
OFUSG26977.1	1
OFUSG27022.1	1
OFUSG27042.1	1
OFUSG27003.1	1
OFUSG26978.1	1
OFUSG27023.1	1
OFUSG27043.1	1
OFUSG27004.1	1
OFUSG26979.1	1
OFUSG27024.1	1
OFUSG27044.1	1
OFUSG27005.1	1
OFUSG26980.1	1
OFUSG27025.1	1
OFUSG27045.1	1
OFUSG27006.1	1
OFUSG26981.1	1
OFUSG27026.1	1
OFUSG27007.1	1
OFUSG26982.1	1
OFUSG27027.1	1
OFUSG27046.1	1
OFUSG27008.1	1
OFUSG26983.1	1
OFUSG27028.1	1
OFUSG27047.1	1
OFUSG27009.1	1
OFUSG26984.1	1
OFUSG27029.1	1
OFUSG27048.1	1
OFUSG12027.1	1
OFUSG12059.1	1
OFUSG12069.1	1
OFUSG12072.1	1
OFUSG12073.1	1
OFUSG12080.1	1
OFUSG12087.1	1
OFUSG12096.1	1
OFUSG12098.1	1
OFUSG12100.1	1
OFUSG12108.1	1
OFUSG12110.1	1
OFUSG12114.1	1
OFUSG12114.2	1
OFUSG12118.1	1
OFUSG12127.1	1
OFUSG12140.2	1
OFUSG12151.1	1
OFUSG12168.1	1
OFUSG12170.1	1
OFUSG12182.1	1
OFUSG12183.1	1
OFUSG12195.1	1
OFUSG12199.1	1
OFUSG12200.1	1
OFUSG12207.1	1
OFUSG12231.2	1
OFUSG12232.1	1
OFUSG12250.2	1
OFUSG12253.1	1
OFUSG12258.1	1
OFUSG12265.1	1
OFUSG12283.1	1
OFUSG12295.1	1
OFUSG12310.1	1
OFUSG12311.1	1
OFUSG12316.4	1
OFUSG12338.1	1
OFUSG12346.1	1
OFUSG12347.1	1
OFUSG12349.1	1
OFUSG12372.1	1
OFUSG12373.1	1
OFUSG12374.1	1
OFUSG12396.1	1
OFUSG12397.1	1
OFUSG12398.1	1
OFUSG12411.2	1
OFUSG12416.1	1
OFUSG12419.1	1
OFUSG12427.1	1
OFUSG12433.1	1
OFUSG12436.1	1
OFUSG12455.1	1
OFUSG12476.1	1
OFUSG12477.1	1
OFUSG12483.1	1
OFUSG12489.3	1
OFUSG12492.1	1
OFUSG12502.1	1
OFUSG12511.1	1
OFUSG12516.1	1
OFUSG12548.1	1
OFUSG12554.2	1
OFUSG12608.1	1
OFUSG12612.1	1
OFUSG12623.2	1
OFUSG12629.1	1
OFUSG12636.1	1
OFUSG12642.1	1
OFUSG12647.1	1
OFUSG12657.1	1
OFUSG12661.1	1
OFUSG12664.1	1
OFUSG12670.1	1
OFUSG12675.1	1
OFUSG12697.1	1
OFUSG12702.1	1
OFUSG12708.2	1
OFUSG12709.3	1
OFUSG12716.1	1
OFUSG12722.1	1
OFUSG12729.1	1
OFUSG12731.1	1
OFUSG12739.1	1
OFUSG12740.1	1
OFUSG12750.1	1
OFUSG12753.1	1
OFUSG12759.1	1
OFUSG12761.1	1
OFUSG12778.1	1
OFUSG12783.1	1
OFUSG12784.1	1
OFUSG12788.1	1
OFUSG12790.1	1
OFUSG12791.1	1
OFUSG12794.1	1
OFUSG12804.1	1
OFUSG12807.1	1
OFUSG12811.1	1
OFUSG12819.1	1
OFUSG12820.1	1
OFUSG12820.2	1
OFUSG12837.1	1
OFUSG12849.1	1
OFUSG12855.1	1
OFUSG12895.1	1
OFUSG12898.1	1
OFUSG12899.1	1
OFUSG12901.1	1
OFUSG12901.2	1
OFUSG12901.3	1
OFUSG12908.1	1
OFUSG12909.1	1
OFUSG12921.1	1
OFUSG12922.1	1
OFUSG12928.1	1
OFUSG12930.1	1
OFUSG12931.1	1
OFUSG12932.1	1
OFUSG12949.1	1
OFUSG12954.1	1
OFUSG12960.1	1
OFUSG12977.1	1
OFUSG12985.1	1
OFUSG13007.1	1
OFUSG13024.1	1
OFUSG13025.1	1
OFUSG13028.1	1
OFUSG13038.1	1
OFUSG13040.1	1
OFUSG13041.2	1
OFUSG13055.1	1
OFUSG13056.1	1
OFUSG13061.1	1
OFUSG13063.2	1
OFUSG13067.1	1
OFUSG13069.3	1
OFUSG13071.1	1
OFUSG13072.1	1
OFUSG13073.1	1
OFUSG13081.1	1
OFUSG13094.1	1
OFUSG13096.1	1
OFUSG13098.1	1
OFUSG13101.3	1
OFUSG13111.1	1
OFUSG13121.2	1
OFUSG13123.1	1
OFUSG13136.1	1
OFUSG13143.1	1
OFUSG13160.1	1
OFUSG13206.2	1
OFUSG13251.2	1
OFUSG13262.1	1
OFUSG13268.1	1
OFUSG13274.1	1
OFUSG13281.1	1
OFUSG13286.1	1
OFUSG13288.1	1
OFUSG13308.1	1
OFUSG13308.2	1
OFUSG13317.1	1
OFUSG13323.1	1
OFUSG13325.1	1
OFUSG13326.1	1
OFUSG13345.1	1
OFUSG13348.1	1
OFUSG13352.1	1
OFUSG13357.1	1
OFUSG13363.1	1
OFUSG13364.1	1
OFUSG13365.1	1
OFUSG13370.1	1
OFUSG13373.1	1
OFUSG13381.1	1
OFUSG13388.1	1
OFUSG13396.2	1
OFUSG13401.1	1
OFUSG13407.1	1
OFUSG13409.1	1
OFUSG13414.1	1
OFUSG13420.1	1
OFUSG13421.1	1
OFUSG13429.2	1
OFUSG13432.1	1
OFUSG13434.1	1
OFUSG13442.1	1
OFUSG13456.1	1
OFUSG13463.1	1
OFUSG13472.1	1
OFUSG13482.1	1
OFUSG13490.1	1
OFUSG13495.1	1
OFUSG13498.2	1
OFUSG13504.1	1
OFUSG13510.1	1
OFUSG13511.1	1
OFUSG13513.1	1
OFUSG13518.1	1
OFUSG13524.1	1
OFUSG13525.1	1
OFUSG13530.1	1
OFUSG13532.2	1
OFUSG13536.2	1
OFUSG13553.1	1
OFUSG13554.1	1
OFUSG13556.1	1
OFUSG13566.1	1
OFUSG13570.1	1
OFUSG13571.1	1
OFUSG13585.1	1
OFUSG13595.2	1
OFUSG13618.1	1
OFUSG13624.1	1
OFUSG13646.1	1
OFUSG13648.1	1
OFUSG13655.1	1
OFUSG13656.1	1
OFUSG13673.1	1
OFUSG13676.1	1
OFUSG13697.1	1
OFUSG13704.1	1
OFUSG13707.1	1
OFUSG13709.1	1
OFUSG13710.1	1
OFUSG13722.2	1
OFUSG13725.1	1
OFUSG13727.1	1
OFUSG13733.4	1
OFUSG13735.1	1
OFUSG13739.1	1
OFUSG13746.1	1
OFUSG13751.1	1
OFUSG13752.2	1
OFUSG13762.1	1
OFUSG13766.2	1
OFUSG13767.1	1
OFUSG13769.1	1
OFUSG13774.1	1
OFUSG13777.1	1
OFUSG13779.1	1
OFUSG13785.1	1
OFUSG13787.1	1
OFUSG13787.2	1
OFUSG13790.1	1
OFUSG13801.1	1
OFUSG13803.1	1
OFUSG13804.1	1
OFUSG13815.1	1
OFUSG13820.1	1
OFUSG13822.1	1
OFUSG13831.1	1
OFUSG13855.1	1
OFUSG13865.1	1
OFUSG13871.1	1
OFUSG13873.1	1
OFUSG13875.1	1
OFUSG13877.2	1
OFUSG13890.1	1
OFUSG13909.1	1
OFUSG13919.1	1
OFUSG13931.1	1
OFUSG13934.1	1
OFUSG13956.1	1
OFUSG13957.2	1
OFUSG13962.1	1
OFUSG13976.1	1
OFUSG13977.1	1
OFUSG13984.1	1
OFUSG14015.1	1
OFUSG14023.1	1
OFUSG14024.1	1
OFUSG14025.1	1
OFUSG14027.1	1
OFUSG14031.1	1
OFUSG14048.1	1
OFUSG14053.2	1
OFUSG14059.1	1
OFUSG14060.1	1
OFUSG14062.1	1
OFUSG14065.1	1
OFUSG14072.1	1
OFUSG14080.1	1
OFUSG14098.1	1
OFUSG14101.2	1
OFUSG14107.1	1
OFUSG14109.1	1
OFUSG14120.1	1
OFUSG14137.1	1
OFUSG14144.1	1
OFUSG14166.1	1
OFUSG14169.1	1
OFUSG14172.1	1
OFUSG14172.2	1
OFUSG14181.1	1
OFUSG14183.1	1
OFUSG14188.1	1
OFUSG14191.1	1
OFUSG14193.1	1
OFUSG14197.1	1
OFUSG14200.2	1
OFUSG14201.1	1
OFUSG14207.1	1
OFUSG14210.1	1
OFUSG14215.1	1
OFUSG14221.1	1
OFUSG14225.1	1
OFUSG14228.1	1
OFUSG14240.1	1
OFUSG14248.1	1
OFUSG14249.1	1
OFUSG14251.1	1
OFUSG14252.1	1
OFUSG14263.1	1
OFUSG14270.1	1
OFUSG14279.1	1
OFUSG14283.1	1
OFUSG14288.2	1
OFUSG14288.3	1
OFUSG14306.1	1
OFUSG14314.1	1
OFUSG14315.1	1
OFUSG14326.1	1
OFUSG14331.1	1
OFUSG14339.1	1
OFUSG14356.1	1
OFUSG14363.1	1
OFUSG14369.1	1
OFUSG14378.3	1
OFUSG14396.1	1
OFUSG14402.1	1
OFUSG14423.1	1
OFUSG14427.1	1
OFUSG14429.1	1
OFUSG14442.1	1
OFUSG14484.1	1
OFUSG14487.2	1
OFUSG14492.1	1
OFUSG14493.4	1
OFUSG14501.1	1
OFUSG14506.1	1
OFUSG14509.1	1
OFUSG14515.1	1
OFUSG14521.2	1
OFUSG14532.1	1
OFUSG14538.1	1
OFUSG14558.1	1
OFUSG14565.1	1
OFUSG14568.1	1
OFUSG14570.1	1
OFUSG14571.1	1
OFUSG14578.1	1
OFUSG14580.1	1
OFUSG14590.1	1
OFUSG14591.1	1
OFUSG14593.1	1
OFUSG14594.1	1
OFUSG14595.3	1
OFUSG14613.1	1
OFUSG14616.1	1
OFUSG14626.1	1
OFUSG14636.1	1
OFUSG14638.1	1
OFUSG14659.1	1
OFUSG14661.1	1
OFUSG14671.1	1
OFUSG14672.1	1
OFUSG14673.1	1
OFUSG14677.1	1
OFUSG14681.1	1
OFUSG14698.1	1
OFUSG14703.1	1
OFUSG14712.2	1
OFUSG14721.1	1
[truncated: 29,325 more rows]
