# Supplementary material for: Cell fate specification modes shape transcriptome evolution in the highly conserved spiral cleavage
Source: EMBO Rep. 2025 Sep 4;26(20):5088–114. doi: 10.1038/s44319-025-00569-4 (PMC12550047; doi:10.1038/s44319-025-00569-4)
Supplement: Supplementary file 34 — Dataset EV32 [file 44319_2025_569_MOESM34_ESM.xlsx]

## Sheet: Sheet1
Dataset EV32 – Cluster allocation for the expressed transcripts during C. teleta early embryogenesis.

## Sheet: Dataset EV32
Gene_ID	Cluster
CTELG00000000032.1	1
CTELG00000000052.1	1
CTELG00000000066.1	1
CTELG00000000067.1	1
CTELG00000000083.1	1
CTELG00000000101.1	1
CTELG00000000123.1	1
CTELG00000000128.1	1
CTELG00000000131.1	1
CTELG00000000164.1	1
CTELG00000000177.1	1
CTELG00000000183.1	1
CTELG00000000191.2	1
CTELG00000000230.1	1
CTELG00000000248.2	1
CTELG00000000251.1	1
CTELG00000000284.1	1
CTELG00000000284.3	1
CTELG00000000287.1	1
CTELG00000000289.1	1
CTELG00000000290.1	1
CTELG00000000290.2	1
CTELG00000000291.1	1
CTELG00000000303.1	1
CTELG00000000311.1	1
CTELG00000000316.1	1
CTELG00000000317.1	1
CTELG00000000333.1	1
CTELG00000000334.1	1
CTELG00000000338.1	1
CTELG00000000355.1	1
CTELG00000000360.1	1
CTELG00000000372.1	1
CTELG00000000374.1	1
CTELG00000000394.1	1
CTELG00000000395.1	1
CTELG00000000400.1	1
CTELG00000000404.1	1
CTELG00000000412.1	1
CTELG00000000422.1	1
CTELG00000000433.1	1
CTELG00000000442.1	1
CTELG00000000455.1	1
CTELG00000000459.2	1
CTELG00000000460.1	1
CTELG00000000483.1	1
CTELG00000000486.1	1
CTELG00000000492.1	1
CTELG00000000497.1	1
CTELG00000000521.1	1
CTELG00000000538.1	1
CTELG00000000542.1	1
CTELG00000000556.1	1
CTELG00000000566.1	1
CTELG00000000570.2	1
CTELG00000000578.1	1
CTELG00000000594.1	1
CTELG00000000618.1	1
CTELG00000000631.1	1
CTELG00000000652.1	1
CTELG00000000667.2	1
CTELG00000000667.3	1
CTELG00000000667.4	1
CTELG00000000669.1	1
CTELG00000000694.1	1
CTELG00000000716.1	1
CTELG00000000718.1	1
CTELG00000000757.1	1
CTELG00000000770.1	1
CTELG00000000776.3	1
CTELG00000000796.1	1
CTELG00000000803.1	1
CTELG00000000817.1	1
CTELG00000000823.1	1
CTELG00000000836.2	1
CTELG00000000850.1	1
CTELG00000000861.1	1
CTELG00000000867.1	1
CTELG00000000872.1	1
CTELG00000000910.1	1
CTELG00000000938.1	1
CTELG00000000973.1	1
CTELG00000000980.1	1
CTELG00000000995.1	1
CTELG00000001010.1	1
CTELG00000001023.1	1
CTELG00000001024.2	1
CTELG00000001031.1	1
CTELG00000001032.1	1
CTELG00000001045.1	1
CTELG00000001078.4	1
CTELG00000001084.1	1
CTELG00000001085.1	1
CTELG00000001098.1	1
CTELG00000001116.1	1
CTELG00000001126.3	1
CTELG00000001134.1	1
CTELG00000001135.1	1
CTELG00000001144.1	1
CTELG00000001171.1	1
CTELG00000001187.1	1
CTELG00000001232.1	1
CTELG00000001242.1	1
CTELG00000001254.2	1
CTELG00000001275.1	1
CTELG00000001281.1	1
CTELG00000001284.1	1
CTELG00000001304.1	1
CTELG00000001321.2	1
CTELG00000001323.1	1
CTELG00000001346.1	1
CTELG00000001353.1	1
CTELG00000001362.1	1
CTELG00000001395.2	1
CTELG00000001395.3	1
CTELG00000001399.1	1
CTELG00000001442.2	1
CTELG00000001446.1	1
CTELG00000001453.2	1
CTELG00000001469.1	1
CTELG00000001482.1	1
CTELG00000001485.1	1
CTELG00000001491.1	1
CTELG00000001509.1	1
CTELG00000001510.1	1
CTELG00000001526.1	1
CTELG00000001535.1	1
CTELG00000001540.1	1
CTELG00000001554.1	1
CTELG00000001559.1	1
CTELG00000001561.3	1
CTELG00000001578.1	1
CTELG00000001592.1	1
CTELG00000001597.1	1
CTELG00000001605.1	1
CTELG00000001654.1	1
CTELG00000001659.1	1
CTELG00000001673.5	1
CTELG00000001679.1	1
CTELG00000001682.1	1
CTELG00000001684.1	1
CTELG00000001691.1	1
CTELG00000001700.1	1
CTELG00000001707.1	1
CTELG00000001729.1	1
CTELG00000001775.1	1
CTELG00000001790.1	1
CTELG00000001796.1	1
CTELG00000001828.1	1
CTELG00000001850.1	1
CTELG00000001854.1	1
CTELG00000001855.1	1
CTELG00000001870.1	1
CTELG00000001897.2	1
CTELG00000001898.2	1
CTELG00000001902.1	1
CTELG00000001946.1	1
CTELG00000001947.1	1
CTELG00000001972.1	1
CTELG00000001989.1	1
CTELG00000002005.1	1
CTELG00000002006.1	1
CTELG00000002037.1	1
CTELG00000002039.1	1
CTELG00000002051.1	1
CTELG00000002056.1	1
CTELG00000002086.1	1
CTELG00000002089.1	1
CTELG00000002090.1	1
CTELG00000002094.1	1
CTELG00000002105.1	1
CTELG00000002107.1	1
CTELG00000002108.1	1
CTELG00000002126.1	1
CTELG00000002131.1	1
CTELG00000002138.1	1
CTELG00000002141.1	1
CTELG00000002157.1	1
CTELG00000002157.3	1
CTELG00000002170.1	1
CTELG00000002170.2	1
CTELG00000002195.1	1
CTELG00000002231.1	1
CTELG00000002234.1	1
CTELG00000002235.1	1
CTELG00000002246.1	1
CTELG00000002248.1	1
CTELG00000002257.1	1
CTELG00000002286.2	1
CTELG00000002305.1	1
CTELG00000002309.1	1
CTELG00000002330.1	1
CTELG00000002386.1	1
CTELG00000002426.1	1
CTELG00000002432.1	1
CTELG00000002434.1	1
CTELG00000002439.1	1
CTELG00000002479.1	1
CTELG00000002480.1	1
CTELG00000002481.1	1
CTELG00000002487.1	1
CTELG00000002488.1	1
CTELG00000002501.2	1
CTELG00000002516.2	1
CTELG00000002535.1	1
CTELG00000002540.1	1
CTELG00000002574.1	1
CTELG00000002608.1	1
CTELG00000002614.4	1
CTELG00000002634.2	1
CTELG00000002639.1	1
CTELG00000002640.1	1
CTELG00000002652.1	1
CTELG00000002654.2	1
CTELG00000002654.3	1
CTELG00000002656.1	1
CTELG00000002668.1	1
CTELG00000002669.1	1
CTELG00000002674.1	1
CTELG00000002677.1	1
CTELG00000002681.1	1
CTELG00000002728.1	1
CTELG00000002731.1	1
CTELG00000002732.2	1
CTELG00000002734.1	1
CTELG00000002757.1	1
CTELG00000002758.1	1
CTELG00000002760.1	1
CTELG00000002776.1	1
CTELG00000002790.1	1
CTELG00000002792.1	1
CTELG00000002794.1	1
CTELG00000002795.1	1
CTELG00000002810.1	1
CTELG00000002816.1	1
CTELG00000002824.1	1
CTELG00000002825.1	1
CTELG00000002830.1	1
CTELG00000002831.1	1
CTELG00000002840.1	1
CTELG00000002843.1	1
CTELG00000002892.1	1
CTELG00000002945.1	1
CTELG00000002955.1	1
CTELG00000002960.1	1
CTELG00000002973.1	1
CTELG00000002979.1	1
CTELG00000002981.1	1
CTELG00000003020.1	1
CTELG00000003046.1	1
CTELG00000003060.1	1
CTELG00000003076.1	1
CTELG00000003080.1	1
CTELG00000003129.1	1
CTELG00000003151.1	1
CTELG00000003154.1	1
CTELG00000003155.1	1
CTELG00000003158.1	1
CTELG00000003168.1	1
CTELG00000003176.1	1
CTELG00000003183.1	1
CTELG00000003209.1	1
CTELG00000003212.1	1
CTELG00000003214.1	1
CTELG00000003218.1	1
CTELG00000003219.1	1
CTELG00000003239.1	1
CTELG00000003248.1	1
CTELG00000003268.1	1
CTELG00000003288.1	1
CTELG00000003316.1	1
CTELG00000003321.1	1
CTELG00000003333.1	1
CTELG00000003371.1	1
CTELG00000003372.1	1
CTELG00000003382.1	1
CTELG00000003426.1	1
CTELG00000003465.1	1
CTELG00000003471.1	1
CTELG00000003483.1	1
CTELG00000003490.1	1
CTELG00000003501.1	1
CTELG00000003523.1	1
CTELG00000003549.1	1
CTELG00000003550.1	1
CTELG00000003567.2	1
CTELG00000003591.1	1
CTELG00000003615.1	1
CTELG00000003617.1	1
CTELG00000003641.1	1
CTELG00000003643.1	1
CTELG00000003653.1	1
CTELG00000003658.1	1
CTELG00000003664.1	1
CTELG00000003670.1	1
CTELG00000003688.1	1
CTELG00000003699.1	1
CTELG00000003702.1	1
CTELG00000003708.1	1
CTELG00000003738.1	1
CTELG00000003743.1	1
CTELG00000003751.1	1
CTELG00000003759.1	1
CTELG00000003780.1	1
CTELG00000003787.1	1
CTELG00000003792.1	1
CTELG00000003801.1	1
CTELG00000003817.1	1
CTELG00000003833.1	1
CTELG00000003834.1	1
CTELG00000003835.1	1
CTELG00000003853.1	1
CTELG00000003856.1	1
CTELG00000003864.1	1
CTELG00000003901.1	1
CTELG00000003923.2	1
CTELG00000003924.1	1
CTELG00000003930.1	1
CTELG00000003940.1	1
CTELG00000003944.1	1
CTELG00000003960.1	1
CTELG00000003973.1	1
CTELG00000004020.1	1
CTELG00000004028.1	1
CTELG00000004046.1	1
CTELG00000004054.1	1
CTELG00000004088.1	1
CTELG00000004091.1	1
CTELG00000004100.1	1
CTELG00000004104.1	1
CTELG00000004105.1	1
CTELG00000004113.2	1
CTELG00000004121.1	1
CTELG00000004157.1	1
CTELG00000004181.1	1
CTELG00000004184.1	1
CTELG00000004226.1	1
CTELG00000004236.1	1
CTELG00000004288.1	1
CTELG00000004315.1	1
CTELG00000004321.1	1
CTELG00000004326.1	1
CTELG00000004355.2	1
CTELG00000004355.4	1
CTELG00000004365.1	1
CTELG00000004378.1	1
CTELG00000004379.1	1
CTELG00000004380.1	1
CTELG00000004388.1	1
CTELG00000004401.1	1
CTELG00000004402.2	1
CTELG00000004409.1	1
CTELG00000004413.1	1
CTELG00000004419.1	1
CTELG00000004422.1	1
CTELG00000004430.1	1
CTELG00000004439.1	1
CTELG00000004444.1	1
CTELG00000004473.1	1
CTELG00000004488.1	1
CTELG00000004498.1	1
CTELG00000004502.1	1
CTELG00000004509.1	1
CTELG00000004531.3	1
CTELG00000004534.2	1
CTELG00000004534.3	1
CTELG00000004540.1	1
CTELG00000004545.1	1
CTELG00000004565.1	1
CTELG00000004566.1	1
CTELG00000004582.1	1
CTELG00000004593.1	1
CTELG00000004599.1	1
CTELG00000004608.1	1
CTELG00000004622.1	1
CTELG00000004625.1	1
CTELG00000004644.2	1
CTELG00000004647.1	1
CTELG00000004656.1	1
CTELG00000004665.1	1
CTELG00000004684.1	1
CTELG00000004685.1	1
CTELG00000004704.1	1
CTELG00000004708.1	1
CTELG00000004711.1	1
CTELG00000004726.1	1
CTELG00000004726.2	1
CTELG00000004730.1	1
CTELG00000004741.1	1
CTELG00000004750.1	1
CTELG00000004841.1	1
CTELG00000004844.2	1
CTELG00000004845.1	1
CTELG00000004855.1	1
CTELG00000004861.2	1
CTELG00000004862.1	1
CTELG00000004885.1	1
CTELG00000004907.1	1
CTELG00000004909.1	1
CTELG00000004920.1	1
CTELG00000004926.1	1
CTELG00000004927.1	1
CTELG00000004936.1	1
CTELG00000004936.4	1
CTELG00000004940.2	1
CTELG00000004952.1	1
CTELG00000004958.1	1
CTELG00000004995.1	1
CTELG00000004997.1	1
CTELG00000005000.1	1
CTELG00000005002.1	1
CTELG00000005008.1	1
CTELG00000005032.2	1
CTELG00000005034.2	1
CTELG00000005035.1	1
CTELG00000005046.1	1
CTELG00000005050.1	1
CTELG00000005056.1	1
CTELG00000005057.1	1
CTELG00000005070.1	1
CTELG00000005107.1	1
CTELG00000005121.1	1
CTELG00000005123.1	1
CTELG00000005130.1	1
CTELG00000005131.1	1
CTELG00000005147.1	1
CTELG00000005149.1	1
CTELG00000005154.1	1
CTELG00000005168.1	1
CTELG00000005185.1	1
CTELG00000005193.2	1
CTELG00000005198.1	1
CTELG00000005200.1	1
CTELG00000005218.1	1
CTELG00000005249.1	1
CTELG00000005259.1	1
CTELG00000005272.1	1
CTELG00000005277.1	1
CTELG00000005278.1	1
CTELG00000005282.2	1
CTELG00000005287.1	1
CTELG00000005311.1	1
CTELG00000005314.1	1
CTELG00000005318.1	1
CTELG00000005320.1	1
CTELG00000005326.1	1
CTELG00000005331.1	1
CTELG00000005338.1	1
CTELG00000005373.1	1
CTELG00000005384.1	1
CTELG00000005384.2	1
CTELG00000005400.2	1
CTELG00000005427.1	1
CTELG00000005430.1	1
CTELG00000005450.1	1
CTELG00000005451.1	1
CTELG00000005464.2	1
CTELG00000005468.1	1
CTELG00000005477.1	1
CTELG00000005485.1	1
CTELG00000005494.1	1
CTELG00000005500.1	1
CTELG00000005559.1	1
CTELG00000005564.1	1
CTELG00000005583.1	1
CTELG00000005613.2	1
CTELG00000005616.1	1
CTELG00000005632.1	1
CTELG00000005643.1	1
CTELG00000005651.1	1
CTELG00000005671.1	1
CTELG00000005674.1	1
CTELG00000005691.1	1
CTELG00000005695.1	1
CTELG00000005716.1	1
CTELG00000005722.1	1
CTELG00000005725.1	1
CTELG00000005729.2	1
CTELG00000005735.2	1
CTELG00000005740.1	1
CTELG00000005776.1	1
CTELG00000005784.1	1
CTELG00000005812.1	1
CTELG00000005815.1	1
CTELG00000005835.1	1
CTELG00000005859.4	1
CTELG00000005882.1	1
CTELG00000005924.1	1
CTELG00000005927.2	1
CTELG00000005959.3	1
CTELG00000005996.1	1
CTELG00000006011.1	1
CTELG00000006011.2	1
CTELG00000006011.3	1
CTELG00000006022.2	1
CTELG00000006034.1	1
CTELG00000006040.1	1
CTELG00000006079.2	1
CTELG00000006085.1	1
CTELG00000006090.1	1
CTELG00000006097.1	1
CTELG00000006139.1	1
CTELG00000006152.1	1
CTELG00000006169.1	1
CTELG00000006195.1	1
CTELG00000006203.2	1
CTELG00000006209.1	1
CTELG00000006235.2	1
CTELG00000006237.1	1
CTELG00000006245.1	1
CTELG00000006248.1	1
CTELG00000006266.2	1
CTELG00000006289.1	1
CTELG00000006299.1	1
CTELG00000006302.1	1
CTELG00000006311.2	1
CTELG00000006323.1	1
CTELG00000006335.1	1
CTELG00000006354.1	1
CTELG00000006394.1	1
CTELG00000006416.1	1
CTELG00000006443.2	1
CTELG00000006444.1	1
CTELG00000006449.1	1
CTELG00000006455.1	1
CTELG00000006468.1	1
CTELG00000006496.1	1
CTELG00000006500.1	1
CTELG00000006500.2	1
CTELG00000006500.3	1
CTELG00000006508.1	1
CTELG00000006509.1	1
CTELG00000006510.1	1
CTELG00000006579.1	1
CTELG00000006580.1	1
CTELG00000006585.1	1
CTELG00000006597.1	1
CTELG00000006598.1	1
CTELG00000006612.1	1
CTELG00000006617.1	1
CTELG00000006646.1	1
CTELG00000006653.1	1
CTELG00000006662.1	1
CTELG00000006680.1	1
CTELG00000006688.1	1
CTELG00000006689.1	1
CTELG00000006691.1	1
CTELG00000006694.1	1
CTELG00000006700.1	1
CTELG00000006717.1	1
CTELG00000006718.1	1
CTELG00000006728.1	1
CTELG00000006730.1	1
CTELG00000006763.1	1
CTELG00000006768.1	1
CTELG00000006781.1	1
CTELG00000006790.1	1
CTELG00000006810.1	1
CTELG00000006811.1	1
CTELG00000006813.1	1
CTELG00000006820.1	1
CTELG00000006822.1	1
CTELG00000006836.1	1
CTELG00000006844.2	1
CTELG00000006845.1	1
CTELG00000006856.1	1
CTELG00000006861.1	1
CTELG00000006884.1	1
CTELG00000006889.1	1
CTELG00000006897.1	1
CTELG00000006932.1	1
CTELG00000006933.1	1
CTELG00000006934.1	1
CTELG00000006938.1	1
CTELG00000006941.1	1
CTELG00000006971.1	1
CTELG00000006975.1	1
CTELG00000006980.1	1
CTELG00000006983.1	1
CTELG00000006998.1	1
CTELG00000007034.1	1
CTELG00000007038.1	1
CTELG00000007044.1	1
CTELG00000007052.1	1
CTELG00000007054.1	1
CTELG00000007056.1	1
CTELG00000007076.1	1
CTELG00000007093.1	1
CTELG00000007094.1	1
CTELG00000007106.1	1
CTELG00000007107.1	1
CTELG00000007115.1	1
CTELG00000007120.1	1
CTELG00000007144.1	1
CTELG00000007149.1	1
CTELG00000007152.1	1
CTELG00000007183.1	1
CTELG00000007192.1	1
CTELG00000007210.1	1
CTELG00000007210.2	1
CTELG00000007228.1	1
CTELG00000007273.1	1
CTELG00000007289.1	1
CTELG00000007291.1	1
CTELG00000007299.1	1
CTELG00000007303.1	1
CTELG00000007308.2	1
CTELG00000007327.1	1
CTELG00000007351.1	1
CTELG00000007357.1	1
CTELG00000007365.1	1
CTELG00000007366.1	1
CTELG00000007369.1	1
CTELG00000007370.1	1
CTELG00000007371.1	1
CTELG00000007376.1	1
CTELG00000007377.1	1
CTELG00000007391.1	1
CTELG00000007407.1	1
CTELG00000007413.2	1
CTELG00000007419.1	1
CTELG00000007430.3	1
CTELG00000007431.1	1
CTELG00000007437.1	1
CTELG00000007450.1	1
CTELG00000007453.1	1
CTELG00000007459.1	1
CTELG00000007471.1	1
CTELG00000007497.1	1
CTELG00000007497.2	1
CTELG00000007508.1	1
CTELG00000007513.2	1
CTELG00000007518.1	1
CTELG00000007520.1	1
CTELG00000007522.1	1
CTELG00000007537.1	1
CTELG00000007561.1	1
CTELG00000007578.1	1
CTELG00000007584.1	1
CTELG00000007604.1	1
CTELG00000007617.3	1
CTELG00000007620.1	1
CTELG00000007625.1	1
CTELG00000007625.2	1
CTELG00000007630.1	1
CTELG00000007645.1	1
CTELG00000007649.1	1
CTELG00000007650.1	1
CTELG00000007659.1	1
CTELG00000007672.1	1
CTELG00000007699.1	1
CTELG00000007700.1	1
CTELG00000007707.1	1
CTELG00000007718.1	1
CTELG00000007750.1	1
CTELG00000007760.1	1
CTELG00000007763.1	1
CTELG00000007771.1	1
CTELG00000007775.1	1
CTELG00000007798.1	1
CTELG00000007815.1	1
CTELG00000007820.1	1
CTELG00000007822.1	1
CTELG00000007827.1	1
CTELG00000007836.1	1
CTELG00000007846.1	1
CTELG00000007861.1	1
CTELG00000007875.1	1
CTELG00000007877.1	1
CTELG00000007889.1	1
CTELG00000007890.1	1
CTELG00000007893.1	1
CTELG00000007897.1	1
CTELG00000007924.1	1
CTELG00000007934.1	1
CTELG00000007939.1	1
CTELG00000007951.1	1
CTELG00000008013.1	1
CTELG00000008016.3	1
CTELG00000008030.1	1
CTELG00000008035.1	1
CTELG00000008040.1	1
CTELG00000008042.1	1
CTELG00000008051.1	1
CTELG00000008058.1	1
CTELG00000008081.1	1
CTELG00000008090.1	1
CTELG00000008103.1	1
CTELG00000008104.1	1
CTELG00000008128.1	1
CTELG00000008166.1	1
CTELG00000008169.1	1
CTELG00000008178.1	1
CTELG00000008187.1	1
CTELG00000008193.1	1
CTELG00000008201.1	1
CTELG00000008204.1	1
CTELG00000008247.1	1
CTELG00000008262.1	1
CTELG00000008262.2	1
CTELG00000008275.1	1
CTELG00000008286.1	1
CTELG00000008298.1	1
CTELG00000008320.1	1
CTELG00000008334.1	1
CTELG00000008341.1	1
CTELG00000008343.1	1
CTELG00000008373.3	1
CTELG00000008374.2	1
CTELG00000008374.4	1
CTELG00000008374.5	1
CTELG00000008389.1	1
CTELG00000008397.1	1
CTELG00000008409.1	1
CTELG00000008419.1	1
CTELG00000008422.1	1
CTELG00000008429.1	1
CTELG00000008438.1	1
CTELG00000008450.1	1
CTELG00000008466.1	1
CTELG00000008478.1	1
CTELG00000008481.1	1
CTELG00000008489.1	1
CTELG00000008501.2	1
CTELG00000008502.1	1
CTELG00000008510.1	1
CTELG00000008513.1	1
CTELG00000008514.1	1
CTELG00000008516.2	1
CTELG00000008520.1	1
CTELG00000008525.1	1
CTELG00000008542.1	1
CTELG00000008549.1	1
CTELG00000008583.1	1
CTELG00000008585.1	1
CTELG00000008588.1	1
CTELG00000008589.1	1
CTELG00000008589.2	1
CTELG00000008590.1	1
CTELG00000008598.1	1
CTELG00000008612.2	1
CTELG00000008613.1	1
CTELG00000008615.1	1
CTELG00000008616.1	1
CTELG00000008624.1	1
CTELG00000008627.1	1
CTELG00000008630.1	1
CTELG00000008632.1	1
CTELG00000008641.1	1
CTELG00000008651.1	1
CTELG00000008664.1	1
CTELG00000008692.1	1
CTELG00000008695.1	1
CTELG00000008712.1	1
CTELG00000008734.1	1
CTELG00000008747.1	1
CTELG00000008751.2	1
CTELG00000008757.1	1
CTELG00000008757.2	1
CTELG00000008784.1	1
CTELG00000008784.2	1
CTELG00000008795.1	1
CTELG00000008811.1	1
CTELG00000008818.1	1
CTELG00000008823.1	1
CTELG00000008823.2	1
CTELG00000008839.1	1
CTELG00000008863.1	1
CTELG00000008884.1	1
CTELG00000008918.3	1
CTELG00000008926.2	1
CTELG00000008937.1	1
CTELG00000008953.1	1
CTELG00000008967.2	1
CTELG00000008973.1	1
CTELG00000008976.1	1
CTELG00000008986.3	1
CTELG00000008988.1	1
CTELG00000008990.1	1
CTELG00000009022.1	1
CTELG00000009029.2	1
CTELG00000009039.1	1
CTELG00000009082.1	1
CTELG00000009104.1	1
CTELG00000009109.1	1
CTELG00000009135.1	1
CTELG00000009164.1	1
CTELG00000009191.1	1
CTELG00000009207.1	1
CTELG00000009209.1	1
CTELG00000009211.2	1
CTELG00000009217.1	1
CTELG00000009227.2	1
CTELG00000009245.1	1
CTELG00000009247.1	1
CTELG00000009262.1	1
CTELG00000009267.1	1
CTELG00000009287.1	1
CTELG00000009298.1	1
CTELG00000009299.1	1
CTELG00000009305.1	1
CTELG00000009311.1	1
CTELG00000009313.1	1
CTELG00000009323.1	1
CTELG00000009334.1	1
CTELG00000009336.1	1
CTELG00000009357.1	1
CTELG00000009362.1	1
CTELG00000009419.1	1
CTELG00000009424.1	1
CTELG00000009428.1	1
CTELG00000009432.1	1
CTELG00000009432.4	1
CTELG00000009432.5	1
CTELG00000009443.1	1
CTELG00000009448.1	1
CTELG00000009470.1	1
CTELG00000009498.1	1
CTELG00000009499.1	1
CTELG00000009513.2	1
CTELG00000009524.1	1
CTELG00000009534.1	1
CTELG00000009564.1	1
CTELG00000009567.1	1
CTELG00000009579.1	1
CTELG00000009591.1	1
CTELG00000009610.1	1
CTELG00000009611.1	1
CTELG00000009622.1	1
CTELG00000009629.1	1
CTELG00000009646.1	1
CTELG00000009650.1	1
CTELG00000009666.2	1
CTELG00000009671.1	1
CTELG00000009673.1	1
CTELG00000009698.1	1
CTELG00000009710.1	1
CTELG00000009711.2	1
CTELG00000009775.1	1
CTELG00000009782.1	1
CTELG00000009850.1	1
CTELG00000009863.1	1
CTELG00000009880.1	1
CTELG00000009896.1	1
CTELG00000009898.1	1
CTELG00000009914.1	1
CTELG00000009944.1	1
CTELG00000009986.1	1
CTELG00000009994.1	1
CTELG00000010033.1	1
CTELG00000010049.1	1
CTELG00000010056.1	1
CTELG00000010077.1	1
CTELG00000010088.1	1
CTELG00000010093.1	1
CTELG00000010111.1	1
CTELG00000010154.1	1
CTELG00000010157.1	1
CTELG00000010165.1	1
CTELG00000010172.1	1
CTELG00000010181.1	1
CTELG00000010187.1	1
CTELG00000010220.1	1
CTELG00000010228.1	1
CTELG00000010228.3	1
CTELG00000010240.1	1
CTELG00000010258.2	1
CTELG00000010278.1	1
CTELG00000010282.1	1
CTELG00000010285.1	1
CTELG00000010315.1	1
CTELG00000010321.1	1
CTELG00000010355.1	1
CTELG00000010365.2	1
CTELG00000010370.1	1
CTELG00000010374.1	1
CTELG00000010386.1	1
CTELG00000010399.1	1
CTELG00000010404.1	1
CTELG00000010410.1	1
CTELG00000010418.1	1
CTELG00000010425.1	1
CTELG00000010438.1	1
CTELG00000010448.1	1
CTELG00000010467.1	1
CTELG00000010486.1	1
CTELG00000010505.2	1
CTELG00000010520.1	1
CTELG00000010552.1	1
CTELG00000010555.1	1
CTELG00000010570.1	1
CTELG00000010578.1	1
CTELG00000010605.1	1
CTELG00000010620.1	1
CTELG00000010629.1	1
CTELG00000010631.1	1
CTELG00000010651.1	1
CTELG00000010652.1	1
CTELG00000010676.1	1
CTELG00000010717.1	1
CTELG00000010728.1	1
CTELG00000010731.2	1
CTELG00000010756.1	1
CTELG00000010757.1	1
CTELG00000010817.1	1
CTELG00000010821.1	1
CTELG00000010823.1	1
CTELG00000010838.1	1
CTELG00000010856.1	1
CTELG00000010909.1	1
CTELG00000010916.1	1
CTELG00000010920.1	1
CTELG00000010939.1	1
CTELG00000010944.1	1
CTELG00000010967.1	1
CTELG00000010969.2	1
CTELG00000011000.1	1
CTELG00000011008.1	1
CTELG00000011020.1	1
CTELG00000011019.4	1
CTELG00000011030.1	1
CTELG00000011044.1	1
CTELG00000011049.1	1
CTELG00000011058.1	1
CTELG00000011059.1	1
CTELG00000011092.1	1
CTELG00000011108.1	1
CTELG00000011112.1	1
CTELG00000011113.4	1
CTELG00000011118.1	1
CTELG00000011119.1	1
CTELG00000011120.1	1
CTELG00000011154.1	1
CTELG00000011168.1	1
CTELG00000011176.1	1
CTELG00000011183.1	1
CTELG00000011185.1	1
CTELG00000011187.1	1
CTELG00000011199.2	1
CTELG00000011201.1	1
CTELG00000011202.1	1
CTELG00000011215.2	1
CTELG00000011221.1	1
CTELG00000011223.1	1
CTELG00000011238.1	1
CTELG00000011264.1	1
CTELG00000011299.1	1
CTELG00000011304.1	1
CTELG00000011314.1	1
CTELG00000011327.1	1
CTELG00000011339.1	1
CTELG00000011340.1	1
CTELG00000011360.2	1
CTELG00000011394.1	1
CTELG00000011397.1	1
CTELG00000011408.1	1
CTELG00000011418.1	1
CTELG00000011429.1	1
CTELG00000011440.1	1
CTELG00000011441.1	1
CTELG00000011450.1	1
CTELG00000011458.2	1
CTELG00000011467.1	1
CTELG00000011471.1	1
CTELG00000011475.1	1
CTELG00000011475.2	1
CTELG00000011480.1	1
CTELG00000011484.1	1
CTELG00000011485.1	1
CTELG00000011494.1	1
CTELG00000011496.1	1
CTELG00000011506.1	1
CTELG00000011506.2	1
CTELG00000011518.1	1
CTELG00000011537.1	1
CTELG00000011543.1	1
CTELG00000011580.1	1
CTELG00000011589.1	1
CTELG00000011593.1	1
CTELG00000011599.1	1
CTELG00000011601.3	1
CTELG00000011638.1	1
CTELG00000011639.1	1
CTELG00000011641.1	1
CTELG00000011667.1	1
CTELG00000011669.1	1
CTELG00000011670.1	1
CTELG00000011675.1	1
CTELG00000011706.1	1
CTELG00000011720.2	1
CTELG00000011724.1	1
CTELG00000011731.1	1
CTELG00000011742.1	1
CTELG00000011748.2	1
CTELG00000011755.1	1
CTELG00000011796.1	1
CTELG00000011817.2	1
CTELG00000011819.1	1
CTELG00000011836.1	1
CTELG00000011837.1	1
CTELG00000011841.1	1
CTELG00000011853.1	1
CTELG00000011866.1	1
CTELG00000011881.1	1
CTELG00000011896.1	1
CTELG00000011903.1	1
CTELG00000011904.1	1
CTELG00000011909.1	1
CTELG00000011918.1	1
CTELG00000011925.1	1
CTELG00000011929.1	1
CTELG00000011937.2	1
CTELG00000011940.1	1
CTELG00000011952.1	1
CTELG00000011954.1	1
CTELG00000011962.1	1
CTELG00000011965.1	1
CTELG00000011967.1	1
CTELG00000011974.1	1
CTELG00000012004.3	1
CTELG00000012071.1	1
CTELG00000012082.1	1
CTELG00000012117.1	1
CTELG00000012135.1	1
CTELG00000012151.1	1
CTELG00000012157.1	1
CTELG00000012161.1	1
CTELG00000012166.1	1
CTELG00000012169.1	1
CTELG00000012172.1	1
CTELG00000012187.1	1
CTELG00000012194.1	1
CTELG00000012204.1	1
CTELG00000012213.1	1
CTELG00000012215.1	1
CTELG00000012226.1	1
CTELG00000012230.2	1
CTELG00000012233.1	1
CTELG00000012242.1	1
CTELG00000012259.1	1
CTELG00000012268.1	1
CTELG00000012278.2	1
CTELG00000012306.1	1
CTELG00000012342.1	1
CTELG00000012346.1	1
CTELG00000012362.1	1
CTELG00000012364.1	1
CTELG00000012372.1	1
CTELG00000012380.1	1
CTELG00000012381.1	1
CTELG00000012389.1	1
CTELG00000012390.1	1
CTELG00000012400.1	1
CTELG00000012410.2	1
CTELG00000012417.1	1
CTELG00000012418.1	1
CTELG00000012470.1	1
CTELG00000012496.1	1
CTELG00000012502.1	1
CTELG00000012515.1	1
CTELG00000012516.1	1
CTELG00000012529.1	1
CTELG00000012531.1	1
CTELG00000012535.1	1
CTELG00000012541.1	1
CTELG00000012558.1	1
CTELG00000012559.1	1
CTELG00000012567.2	1
CTELG00000012573.1	1
CTELG00000012583.1	1
CTELG00000012583.2	1
CTELG00000012592.1	1
CTELG00000012601.1	1
CTELG00000012647.1	1
CTELG00000012659.1	1
CTELG00000012678.1	1
CTELG00000012690.1	1
CTELG00000012704.1	1
CTELG00000012705.1	1
CTELG00000012723.1	1
CTELG00000012735.1	1
CTELG00000012741.1	1
CTELG00000012749.1	1
CTELG00000012751.1	1
CTELG00000012777.1	1
CTELG00000012777.2	1
CTELG00000012785.1	1
CTELG00000012786.1	1
CTELG00000012793.1	1
CTELG00000012793.2	1
CTELG00000012795.1	1
CTELG00000012806.1	1
CTELG00000012806.2	1
CTELG00000012831.1	1
CTELG00000012842.1	1
CTELG00000012845.1	1
CTELG00000012850.1	1
CTELG00000012862.1	1
CTELG00000012863.2	1
CTELG00000012881.1	1
CTELG00000012883.1	1
CTELG00000012887.1	1
CTELG00000012922.1	1
CTELG00000012966.1	1
CTELG00000012967.1	1
CTELG00000012982.1	1
CTELG00000013002.1	1
CTELG00000013007.1	1
CTELG00000013025.1	1
CTELG00000013038.1	1
CTELG00000013054.1	1
CTELG00000013061.1	1
CTELG00000013067.1	1
CTELG00000013079.1	1
CTELG00000013114.1	1
CTELG00000013117.1	1
CTELG00000013118.1	1
CTELG00000013148.1	1
CTELG00000013156.1	1
CTELG00000013171.2	1
CTELG00000013176.1	1
CTELG00000013178.1	1
CTELG00000013180.1	1
CTELG00000013180.2	1
CTELG00000013191.1	1
CTELG00000013203.1	1
CTELG00000013205.1	1
CTELG00000013214.1	1
CTELG00000013251.1	1
CTELG00000013268.1	1
CTELG00000013269.1	1
CTELG00000013275.1	1
CTELG00000013286.1	1
CTELG00000013294.1	1
CTELG00000013300.2	1
CTELG00000013308.1	1
CTELG00000013339.1	1
CTELG00000013343.1	1
CTELG00000013351.1	1
CTELG00000013372.1	1
CTELG00000013386.1	1
CTELG00000013389.2	1
CTELG00000013394.1	1
CTELG00000013397.1	1
CTELG00000013418.1	1
CTELG00000013428.1	1
CTELG00000013429.1	1
CTELG00000013433.1	1
CTELG00000013434.1	1
CTELG00000013452.1	1
CTELG00000013476.1	1
CTELG00000013477.1	1
CTELG00000013479.2	1
CTELG00000013502.1	1
CTELG00000013506.1	1
CTELG00000013524.1	1
CTELG00000013529.1	1
CTELG00000013541.1	1
CTELG00000013543.1	1
CTELG00000013579.1	1
CTELG00000013595.1	1
CTELG00000013598.1	1
CTELG00000013600.1	1
CTELG00000013611.1	1
CTELG00000013614.1	1
CTELG00000013617.1	1
CTELG00000013619.1	1
CTELG00000013626.4	1
CTELG00000013636.1	1
CTELG00000013666.1	1
CTELG00000013674.1	1
CTELG00000013679.1	1
CTELG00000013681.1	1
CTELG00000013694.1	1
CTELG00000013696.1	1
CTELG00000013711.3	1
CTELG00000013716.2	1
CTELG00000013731.1	1
CTELG00000013734.1	1
CTELG00000013746.1	1
CTELG00000013747.1	1
CTELG00000013751.1	1
CTELG00000013758.1	1
CTELG00000013763.1	1
CTELG00000013779.1	1
CTELG00000013779.2	1
CTELG00000013783.1	1
CTELG00000013802.1	1
CTELG00000013832.1	1
CTELG00000013842.1	1
CTELG00000013844.1	1
CTELG00000013867.1	1
CTELG00000013879.1	1
CTELG00000013906.1	1
CTELG00000013941.1	1
CTELG00000014018.1	1
CTELG00000014020.1	1
CTELG00000014021.1	1
CTELG00000014026.1	1
CTELG00000014030.1	1
CTELG00000014041.1	1
CTELG00000014053.1	1
CTELG00000014102.1	1
CTELG00000014112.1	1
CTELG00000014125.2	1
CTELG00000014127.1	1
CTELG00000014143.1	1
CTELG00000014152.2	1
CTELG00000014160.1	1
CTELG00000014175.1	1
CTELG00000014187.1	1
CTELG00000014193.1	1
CTELG00000014206.3	1
CTELG00000014227.1	1
CTELG00000014230.1	1
CTELG00000014233.1	1
CTELG00000014234.1	1
CTELG00000014253.1	1
CTELG00000014265.1	1
CTELG00000014287.1	1
CTELG00000014293.1	1
CTELG00000014321.1	1
CTELG00000014329.1	1
CTELG00000014331.1	1
CTELG00000014345.1	1
CTELG00000014381.1	1
CTELG00000014383.3	1
CTELG00000014384.2	1
CTELG00000014388.1	1
CTELG00000014391.1	1
CTELG00000014392.1	1
CTELG00000014393.1	1
CTELG00000014394.1	1
CTELG00000014394.2	1
CTELG00000014428.1	1
CTELG00000014448.1	1
CTELG00000014456.1	1
CTELG00000014457.1	1
CTELG00000014460.1	1
CTELG00000014467.1	1
CTELG00000014476.1	1
CTELG00000014477.1	1
CTELG00000014484.2	1
CTELG00000014491.1	1
CTELG00000014494.1	1
CTELG00000014504.1	1
CTELG00000014512.3	1
CTELG00000014518.1	1
CTELG00000014524.2	1
CTELG00000014524.4	1
CTELG00000014528.1	1
CTELG00000014528.2	1
CTELG00000014530.1	1
CTELG00000014562.1	1
CTELG00000014564.1	1
CTELG00000014565.1	1
CTELG00000014568.1	1
CTELG00000014585.1	1
CTELG00000014596.1	1
CTELG00000014605.1	1
CTELG00000014614.1	1
CTELG00000014624.1	1
CTELG00000014626.1	1
CTELG00000014637.1	1
CTELG00000014645.1	1
CTELG00000014650.1	1
CTELG00000014659.1	1
CTELG00000014660.1	1
CTELG00000014680.1	1
CTELG00000014714.1	1
CTELG00000014726.1	1
CTELG00000014726.2	1
CTELG00000014726.3	1
CTELG00000014748.1	1
CTELG00000014776.1	1
CTELG00000014779.1	1
CTELG00000014787.1	1
CTELG00000014810.1	1
CTELG00000014832.1	1
CTELG00000014872.3	1
CTELG00000014872.4	1
CTELG00000014873.2	1
CTELG00000014896.1	1
CTELG00000014897.2	1
CTELG00000014897.3	1
CTELG00000014901.1	1
CTELG00000014917.1	1
CTELG00000014927.1	1
CTELG00000014932.1	1
CTELG00000014938.1	1
CTELG00000014939.1	1
CTELG00000014953.1	1
CTELG00000014959.2	1
CTELG00000014969.1	1
CTELG00000015037.1	1
CTELG00000015067.1	1
CTELG00000015078.3	1
CTELG00000015081.1	1
CTELG00000015096.1	1
CTELG00000015098.1	1
CTELG00000015135.1	1
CTELG00000015145.1	1
CTELG00000015151.1	1
CTELG00000015161.1	1
CTELG00000015164.1	1
CTELG00000015170.1	1
CTELG00000015170.3	1
CTELG00000015171.1	1
CTELG00000015185.1	1
CTELG00000015226.1	1
CTELG00000015228.1	1
CTELG00000015258.1	1
CTELG00000015258.3	1
CTELG00000015270.1	1
CTELG00000015291.1	1
CTELG00000015310.1	1
CTELG00000015313.1	1
CTELG00000015331.1	1
CTELG00000015336.1	1
CTELG00000015342.1	1
CTELG00000015354.1	1
CTELG00000015365.1	1
CTELG00000015367.1	1
CTELG00000015375.1	1
CTELG00000015389.1	1
CTELG00000015393.1	1
CTELG00000015407.1	1
CTELG00000015437.1	1
CTELG00000015440.1	1
CTELG00000015449.1	1
CTELG00000015453.1	1
CTELG00000015473.1	1
CTELG00000015519.1	1
CTELG00000015544.1	1
CTELG00000015548.1	1
CTELG00000015550.1	1
CTELG00000015561.1	1
CTELG00000015575.1	1
CTELG00000015588.1	1
CTELG00000015593.1	1
CTELG00000015605.1	1
CTELG00000015619.1	1
CTELG00000015621.1	1
CTELG00000015622.1	1
CTELG00000015627.1	1
CTELG00000015645.1	1
CTELG00000015657.1	1
CTELG00000015682.1	1
CTELG00000015692.1	1
CTELG00000015703.1	1
CTELG00000015714.1	1
CTELG00000015729.1	1
CTELG00000015733.1	1
CTELG00000015735.1	1
CTELG00000015740.1	1
CTELG00000015750.1	1
CTELG00000015753.1	1
CTELG00000015754.1	1
CTELG00000015779.1	1
CTELG00000015794.1	1
CTELG00000015832.1	1
CTELG00000015858.1	1
CTELG00000015865.1	1
CTELG00000015895.1	1
CTELG00000015897.1	1
CTELG00000015915.1	1
CTELG00000015950.1	1
CTELG00000015961.1	1
CTELG00000015971.1	1
CTELG00000015977.1	1
CTELG00000015988.1	1
CTELG00000015989.1	1
CTELG00000015993.1	1
CTELG00000015996.1	1
CTELG00000016001.1	1
CTELG00000016008.1	1
CTELG00000016023.1	1
CTELG00000016024.1	1
CTELG00000016028.1	1
CTELG00000016031.1	1
CTELG00000016061.1	1
CTELG00000016074.1	1
CTELG00000016076.1	1
CTELG00000016090.1	1
CTELG00000016092.1	1
CTELG00000016111.1	1
CTELG00000016111.2	1
CTELG00000016121.1	1
CTELG00000016141.3	1
CTELG00000016162.1	1
CTELG00000016183.2	1
CTELG00000016186.1	1
CTELG00000016191.1	1
CTELG00000016218.1	1
CTELG00000016221.1	1
CTELG00000016253.1	1
CTELG00000016255.1	1
CTELG00000016282.1	1
CTELG00000016307.1	1
CTELG00000016308.1	1
CTELG00000016319.1	1
CTELG00000016327.1	1
CTELG00000016328.1	1
CTELG00000016328.2	1
CTELG00000016333.1	1
CTELG00000016336.1	1
CTELG00000016345.2	1
CTELG00000016365.1	1
CTELG00000016391.1	1
CTELG00000016397.1	1
CTELG00000016407.5	1
CTELG00000016409.1	1
CTELG00000016433.2	1
CTELG00000016438.1	1
CTELG00000016442.1	1
CTELG00000016445.1	1
CTELG00000016453.1	1
CTELG00000016454.1	1
CTELG00000016455.1	1
CTELG00000016456.1	1
CTELG00000016475.1	1
CTELG00000016477.1	1
CTELG00000016497.1	1
CTELG00000016528.1	1
CTELG00000016531.1	1
CTELG00000016541.1	1
CTELG00000016552.1	1
CTELG00000016564.1	1
CTELG00000016580.1	1
CTELG00000016598.1	1
CTELG00000016607.1	1
CTELG00000016636.1	1
CTELG00000016642.3	1
CTELG00000016650.1	1
CTELG00000016657.1	1
CTELG00000016667.1	1
CTELG00000016684.1	1
CTELG00000016695.1	1
CTELG00000016709.1	1
CTELG00000016727.1	1
CTELG00000016728.1	1
CTELG00000016728.2	1
CTELG00000016760.1	1
CTELG00000016783.1	1
CTELG00000016787.1	1
CTELG00000016793.1	1
CTELG00000016808.1	1
CTELG00000016809.1	1
CTELG00000016859.1	1
CTELG00000016861.1	1
CTELG00000016871.1	1
CTELG00000016872.1	1
CTELG00000016875.1	1
CTELG00000016875.3	1
CTELG00000016876.1	1
CTELG00000016877.1	1
CTELG00000016883.1	1
CTELG00000016891.1	1
CTELG00000016892.1	1
CTELG00000016897.1	1
CTELG00000016898.1	1
CTELG00000016905.1	1
CTELG00000016914.1	1
CTELG00000016936.1	1
CTELG00000016950.2	1
CTELG00000016954.2	1
CTELG00000016964.3	1
CTELG00000016966.1	1
CTELG00000016983.1	1
CTELG00000017007.1	1
CTELG00000017010.1	1
CTELG00000017025.1	1
CTELG00000017059.1	1
CTELG00000017069.1	1
CTELG00000017077.1	1
CTELG00000017085.3	1
CTELG00000017088.1	1
CTELG00000017136.1	1
CTELG00000017141.1	1
CTELG00000017144.1	1
CTELG00000017144.2	1
CTELG00000017169.1	1
CTELG00000017194.1	1
CTELG00000017206.1	1
CTELG00000017250.1	1
CTELG00000017265.1	1
CTELG00000017267.1	1
CTELG00000017290.1	1
CTELG00000017308.1	1
CTELG00000017313.1	1
CTELG00000017316.1	1
CTELG00000017318.1	1
CTELG00000017341.1	1
CTELG00000017344.1	1
CTELG00000017347.1	1
CTELG00000017357.1	1
CTELG00000017366.1	1
CTELG00000017378.1	1
CTELG00000017383.2	1
CTELG00000017403.1	1
CTELG00000017434.1	1
CTELG00000017444.1	1
CTELG00000017470.1	1
CTELG00000017490.1	1
CTELG00000017500.1	1
CTELG00000017533.1	1
CTELG00000017574.1	1
CTELG00000017585.1	1
CTELG00000017587.1	1
CTELG00000017588.3	1
CTELG00000017595.1	1
CTELG00000017609.1	1
CTELG00000017610.1	1
CTELG00000017613.1	1
CTELG00000017627.2	1
CTELG00000017635.1	1
CTELG00000017636.1	1
CTELG00000017650.1	1
CTELG00000017656.1	1
CTELG00000017676.1	1
CTELG00000017683.1	1
CTELG00000017702.1	1
CTELG00000017714.1	1
CTELG00000017738.1	1
CTELG00000017740.2	1
CTELG00000017758.1	1
CTELG00000017766.1	1
CTELG00000017767.1	1
CTELG00000017779.1	1
CTELG00000017813.1	1
CTELG00000017847.1	1
CTELG00000017873.1	1
CTELG00000017887.1	1
CTELG00000017909.1	1
CTELG00000017912.1	1
CTELG00000017918.1	1
CTELG00000017931.1	1
CTELG00000017946.1	1
CTELG00000017947.1	1
CTELG00000017962.1	1
CTELG00000017965.1	1
CTELG00000018011.1	1
CTELG00000018014.1	1
CTELG00000018016.1	1
CTELG00000018027.1	1
CTELG00000018048.2	1
CTELG00000018051.1	1
CTELG00000018084.1	1
CTELG00000018089.1	1
CTELG00000018145.1	1
CTELG00000018162.1	1
CTELG00000018164.1	1
CTELG00000018166.1	1
CTELG00000018169.1	1
CTELG00000018177.1	1
CTELG00000018179.2	1
CTELG00000018182.1	1
CTELG00000018217.1	1
CTELG00000018288.2	1
CTELG00000018290.1	1
CTELG00000018315.1	1
CTELG00000018334.1	1
CTELG00000018336.1	1
CTELG00000018339.1	1
CTELG00000018376.1	1
CTELG00000018377.1	1
CTELG00000018385.1	1
CTELG00000018397.1	1
CTELG00000018399.1	1
CTELG00000018416.1	1
CTELG00000018422.1	1
CTELG00000018453.1	1
CTELG00000018456.1	1
CTELG00000018464.1	1
CTELG00000018476.1	1
CTELG00000018507.1	1
CTELG00000018508.1	1
CTELG00000018509.1	1
CTELG00000018512.1	1
CTELG00000018523.1	1
CTELG00000018532.1	1
CTELG00000018533.1	1
CTELG00000018535.2	1
CTELG00000018552.1	1
CTELG00000018553.1	1
CTELG00000018580.1	1
CTELG00000018635.1	1
CTELG00000018643.1	1
CTELG00000018701.1	1
CTELG00000018709.1	1
CTELG00000018719.1	1
CTELG00000018726.1	1
CTELG00000018738.1	1
CTELG00000018738.2	1
CTELG00000018738.4	1
CTELG00000018753.1	1
CTELG00000018767.1	1
CTELG00000018776.1	1
CTELG00000018802.1	1
CTELG00000018832.1	1
CTELG00000018851.1	1
CTELG00000018852.1	1
CTELG00000018855.1	1
CTELG00000018860.1	1
CTELG00000018861.1	1
CTELG00000018869.1	1
CTELG00000018876.1	1
CTELG00000018878.1	1
CTELG00000018885.1	1
CTELG00000018892.1	1
CTELG00000018893.1	1
CTELG00000018897.1	1
CTELG00000018907.1	1
CTELG00000018924.1	1
CTELG00000018936.1	1
CTELG00000018938.1	1
CTELG00000018940.1	1
CTELG00000018947.1	1
CTELG00000018959.1	1
CTELG00000018964.1	1
CTELG00000018978.1	1
CTELG00000018980.1	1
CTELG00000019010.1	1
CTELG00000019017.1	1
CTELG00000019029.1	1
CTELG00000019039.1	1
CTELG00000019052.1	1
CTELG00000019071.1	1
CTELG00000019086.1	1
CTELG00000019088.1	1
CTELG00000019112.1	1
CTELG00000019115.1	1
CTELG00000019137.2	1
CTELG00000019140.3	1
CTELG00000019161.1	1
CTELG00000019167.1	1
CTELG00000019190.3	1
CTELG00000019195.1	1
CTELG00000019204.1	1
CTELG00000019254.1	1
CTELG00000019308.1	1
CTELG00000019310.1	1
CTELG00000019313.1	1
CTELG00000019320.1	1
CTELG00000019321.1	1
CTELG00000019325.1	1
CTELG00000019338.1	1
CTELG00000019360.1	1
CTELG00000019377.2	1
CTELG00000019382.1	1
CTELG00000019405.1	1
CTELG00000019407.1	1
CTELG00000019415.1	1
CTELG00000019434.1	1
CTELG00000019445.2	1
CTELG00000019452.1	1
CTELG00000037711.1	1
CTELG00000019495.1	1
CTELG00000019548.2	1
CTELG00000019553.1	1
CTELG00000019564.1	1
CTELG00000019593.1	1
CTELG00000019617.1	1
CTELG00000019625.2	1
CTELG00000019626.2	1
CTELG00000019630.1	1
CTELG00000019638.1	1
CTELG00000019659.1	1
CTELG00000019673.1	1
CTELG00000019703.1	1
CTELG00000019746.1	1
CTELG00000019752.1	1
CTELG00000019784.2	1
CTELG00000019790.1	1
CTELG00000019808.1	1
CTELG00000019850.1	1
CTELG00000019868.1	1
CTELG00000019870.1	1
CTELG00000019871.1	1
CTELG00000019873.1	1
CTELG00000019886.1	1
CTELG00000019893.1	1
CTELG00000019896.1	1
CTELG00000019921.1	1
CTELG00000019929.1	1
CTELG00000019938.1	1
CTELG00000019945.1	1
CTELG00000019961.1	1
CTELG00000019995.1	1
CTELG00000019997.1	1
CTELG00000020002.1	1
CTELG00000020008.1	1
CTELG00000020014.1	1
CTELG00000020021.1	1
CTELG00000020022.1	1
CTELG00000020055.1	1
CTELG00000020056.1	1
CTELG00000020057.1	1
CTELG00000020059.1	1
CTELG00000020068.1	1
CTELG00000020076.1	1
CTELG00000020080.3	1
CTELG00000020111.1	1
CTELG00000020129.2	1
CTELG00000020141.1	1
CTELG00000020143.1	1
CTELG00000020151.2	1
CTELG00000020160.2	1
CTELG00000020190.1	1
CTELG00000020191.1	1
CTELG00000020195.1	1
CTELG00000020195.2	1
CTELG00000020204.1	1
CTELG00000020206.1	1
CTELG00000020255.1	1
CTELG00000020291.1	1
CTELG00000020299.1	1
CTELG00000020302.1	1
CTELG00000020337.1	1
CTELG00000020344.1	1
CTELG00000020355.1	1
CTELG00000020385.1	1
CTELG00000020385.2	1
CTELG00000020386.1	1
CTELG00000020388.1	1
CTELG00000020401.1	1
CTELG00000020412.1	1
CTELG00000020413.1	1
CTELG00000020430.2	1
CTELG00000020438.1	1
CTELG00000020447.1	1
CTELG00000020528.1	1
CTELG00000020532.1	1
CTELG00000020563.1	1
CTELG00000020579.1	1
CTELG00000020587.1	1
CTELG00000020591.1	1
CTELG00000020606.1	1
CTELG00000020609.1	1
CTELG00000020613.1	1
CTELG00000020636.1	1
CTELG00000020647.1	1
CTELG00000020651.1	1
CTELG00000020673.1	1
CTELG00000020682.1	1
CTELG00000020686.1	1
CTELG00000020696.1	1
CTELG00000020716.1	1
CTELG00000020734.2	1
CTELG00000020755.2	1
CTELG00000020762.1	1
CTELG00000020766.1	1
CTELG00000020797.1	1
CTELG00000020806.1	1
CTELG00000020806.2	1
CTELG00000020815.1	1
CTELG00000020854.1	1
CTELG00000020877.1	1
CTELG00000020882.1	1
CTELG00000020890.1	1
CTELG00000020895.1	1
CTELG00000020913.1	1
CTELG00000020930.2	1
CTELG00000020976.1	1
CTELG00000020977.1	1
CTELG00000020993.1	1
CTELG00000021005.1	1
CTELG00000021046.1	1
CTELG00000021051.1	1
CTELG00000021052.1	1
CTELG00000021068.1	1
CTELG00000021069.1	1
CTELG00000021072.1	1
CTELG00000021091.1	1
CTELG00000021128.1	1
CTELG00000021164.1	1
CTELG00000021181.1	1
CTELG00000021217.1	1
CTELG00000021221.1	1
CTELG00000021245.1	1
CTELG00000021249.2	1
CTELG00000021250.1	1
CTELG00000021252.1	1
CTELG00000021265.1	1
CTELG00000021272.1	1
CTELG00000021295.1	1
CTELG00000021298.1	1
CTELG00000021308.1	1
CTELG00000021309.2	1
CTELG00000021316.1	1
CTELG00000021321.1	1
CTELG00000021349.1	1
CTELG00000021369.1	1
CTELG00000021370.2	1
CTELG00000021389.1	1
CTELG00000021391.1	1
CTELG00000021392.1	1
CTELG00000021396.1	1
CTELG00000021405.1	1
CTELG00000021407.1	1
CTELG00000021417.1	1
CTELG00000021439.1	1
CTELG00000021473.1	1
CTELG00000021502.2	1
CTELG00000021527.1	1
CTELG00000021545.1	1
CTELG00000021560.1	1
CTELG00000021571.1	1
CTELG00000021578.1	1
CTELG00000021598.2	1
CTELG00000021599.1	1
CTELG00000021640.1	1
CTELG00000021660.1	1
CTELG00000021671.1	1
CTELG00000021672.1	1
CTELG00000021680.1	1
CTELG00000021683.1	1
CTELG00000021702.1	1
CTELG00000021714.1	1
CTELG00000021720.1	1
CTELG00000021725.1	1
CTELG00000021735.1	1
CTELG00000021737.1	1
CTELG00000021748.1	1
CTELG00000021750.1	1
CTELG00000021765.1	1
CTELG00000021811.1	1
CTELG00000021829.1	1
CTELG00000021834.1	1
CTELG00000021880.1	1
CTELG00000021910.1	1
CTELG00000021920.1	1
CTELG00000021926.1	1
CTELG00000021932.1	1
CTELG00000021946.1	1
CTELG00000021983.1	1
CTELG00000022006.1	1
CTELG00000022013.1	1
CTELG00000022016.1	1
CTELG00000022023.1	1
CTELG00000022037.1	1
CTELG00000022053.1	1
CTELG00000022071.1	1
CTELG00000022077.1	1
CTELG00000022112.1	1
CTELG00000022133.1	1
CTELG00000022142.1	1
CTELG00000022142.2	1
CTELG00000022143.1	1
CTELG00000022144.2	1
CTELG00000022145.1	1
CTELG00000022153.1	1
CTELG00000022154.1	1
CTELG00000022155.1	1
CTELG00000022164.1	1
CTELG00000022174.1	1
CTELG00000022188.1	1
CTELG00000022196.1	1
CTELG00000022202.1	1
CTELG00000022207.1	1
CTELG00000022208.4	1
CTELG00000022209.1	1
CTELG00000022226.1	1
CTELG00000022233.2	1
CTELG00000022243.1	1
CTELG00000022245.2	1
CTELG00000022260.1	1
CTELG00000022266.2	1
CTELG00000022269.1	1
CTELG00000022285.1	1
CTELG00000022289.1	1
CTELG00000022291.1	1
CTELG00000022306.1	1
CTELG00000022318.1	1
CTELG00000022352.1	1
CTELG00000022366.1	1
CTELG00000022367.1	1
CTELG00000022380.1	1
CTELG00000022384.1	1
CTELG00000022389.1	1
CTELG00000022398.1	1
CTELG00000022415.1	1
CTELG00000022421.1	1
CTELG00000022447.1	1
CTELG00000022461.2	1
CTELG00000022475.2	1
CTELG00000022503.1	1
CTELG00000022516.1	1
CTELG00000022519.1	1
CTELG00000022532.3	1
CTELG00000022559.1	1
CTELG00000022602.1	1
CTELG00000022607.1	1
CTELG00000022608.1	1
CTELG00000022611.1	1
CTELG00000022638.1	1
CTELG00000022653.1	1
CTELG00000022654.1	1
CTELG00000022671.3	1
CTELG00000022672.1	1
CTELG00000022674.1	1
CTELG00000022683.1	1
CTELG00000022729.1	1
CTELG00000022730.1	1
CTELG00000022752.1	1
CTELG00000022759.1	1
CTELG00000022782.1	1
CTELG00000022801.1	1
CTELG00000022819.1	1
CTELG00000022826.1	1
CTELG00000022832.1	1
CTELG00000022833.1	1
CTELG00000022838.1	1
CTELG00000022845.1	1
CTELG00000022873.1	1
CTELG00000022889.1	1
CTELG00000022900.1	1
CTELG00000022907.1	1
CTELG00000022931.1	1
CTELG00000022932.1	1
CTELG00000022937.1	1
CTELG00000022960.1	1
CTELG00000022998.1	1
CTELG00000023010.1	1
CTELG00000023028.1	1
CTELG00000023031.1	1
CTELG00000023038.1	1
CTELG00000023047.1	1
CTELG00000023057.1	1
CTELG00000023069.2	1
CTELG00000023081.1	1
CTELG00000023082.1	1
CTELG00000023082.2	1
CTELG00000023083.2	1
CTELG00000023085.1	1
CTELG00000023100.1	1
CTELG00000023102.1	1
CTELG00000023114.1	1
CTELG00000023118.1	1
CTELG00000023119.1	1
CTELG00000023156.1	1
CTELG00000023169.1	1
CTELG00000023178.1	1
CTELG00000023183.1	1
CTELG00000023184.1	1
CTELG00000023199.1	1
CTELG00000023203.2	1
CTELG00000023238.1	1
CTELG00000023248.1	1
CTELG00000023250.1	1
CTELG00000023252.1	1
CTELG00000023283.1	1
CTELG00000023317.1	1
CTELG00000023328.1	1
CTELG00000023358.1	1
CTELG00000023361.2	1
CTELG00000023363.1	1
CTELG00000023388.1	1
CTELG00000023416.1	1
CTELG00000023417.1	1
CTELG00000023440.1	1
CTELG00000023459.1	1
CTELG00000023463.1	1
CTELG00000023464.1	1
CTELG00000023487.1	1
CTELG00000023489.1	1
CTELG00000023508.1	1
CTELG00000023510.1	1
CTELG00000023520.1	1
CTELG00000023527.2	1
CTELG00000023546.1	1
CTELG00000023571.1	1
CTELG00000023572.1	1
CTELG00000023583.1	1
CTELG00000023592.1	1
CTELG00000023596.1	1
CTELG00000023599.1	1
CTELG00000023601.1	1
CTELG00000023620.1	1
CTELG00000023626.1	1
CTELG00000023626.2	1
CTELG00000023638.1	1
CTELG00000023646.1	1
CTELG00000023663.1	1
CTELG00000023668.1	1
CTELG00000023669.1	1
CTELG00000023684.1	1
CTELG00000023686.1	1
CTELG00000023690.1	1
CTELG00000023691.1	1
CTELG00000023692.1	1
CTELG00000023696.3	1
CTELG00000023709.1	1
CTELG00000023729.1	1
CTELG00000023734.1	1
CTELG00000023740.1	1
CTELG00000023741.1	1
CTELG00000023747.1	1
CTELG00000023752.1	1
[truncated: 36,342 more rows]
