# Supplementary material for: Cell fate specification modes shape transcriptome evolution in the highly conserved spiral cleavage
Source: EMBO Rep. 2025 Sep 4;26(20):5088–114. doi: 10.1038/s44319-025-00569-4 (PMC12550047; doi:10.1038/s44319-025-00569-4)
Supplement: Supplementary file 35 — Dataset EV33 [file 44319_2025_569_MOESM35_ESM.xlsx]

## Sheet: Sheet1
Dataset EV33 – Transcription factor composition by developmental time point in O. fusiformis.

## Sheet: Dataset EV33
Stage	tfclass	count.Freq	proportion.Freq
Oocyte	ARID	7	0.0105581
Oocyte	AT-hook	7	0.0105581
Oocyte	bHLH	24	0.0361991
Oocyte	bZIP	11	0.0165913
Oocyte	CBF	3	0.00452489
Oocyte	CSD	5	0.00754148
Oocyte	ETS	7	0.0105581
Oocyte	Forkhead	13	0.0196078
Oocyte	GRH/LSF	2	0.00301659
Oocyte	HMG-box	28	0.0422323
Oocyte	Homeodomain	28	0.0422323
Oocyte	HSF	2	0.00301659
Oocyte	IRF	1	0.0015083
Oocyte	MADS-box	2	0.00301659
Oocyte	MYB	19	0.0286576
Oocyte	NDT80	1	0.0015083
Oocyte	P53	1	0.0015083
Oocyte	PAX	1	0.0015083
Oocyte	RHD	2	0.00301659
Oocyte	Runt	1	0.0015083
Oocyte	SAND	3	0.00452489
Oocyte	SMAD/NF-1	5	0.00754148
Oocyte	STAT	3	0.00452489
Oocyte	T-box	2	0.00301659
Oocyte	TBP	2	0.00301659
Oocyte	TEA/ATTS	1	0.0015083
Oocyte	zf-C2H2	426	0.642534
Oocyte	zf-C2HC	4	0.00603318
Oocyte	zf-C4	19	0.0286576
Oocyte	zf-CCCH	22	0.0331825
Oocyte	zf-CXXC	4	0.00603318
Oocyte	zf-DM	1	0.0015083
Oocyte	zf-GATA	2	0.00301659
Oocyte	zf-THAP	4	0.00603318
Zygote	ARID	8	0.0116959
Zygote	AT-hook	7	0.0102339
Zygote	bHLH	27	0.0394737
Zygote	bZIP	11	0.0160819
Zygote	CBF	3	0.00438596
Zygote	CSD	5	0.00730994
Zygote	ETS	7	0.0102339
Zygote	Forkhead	14	0.0204678
Zygote	GRH/LSF	2	0.00292398
Zygote	HMG-box	31	0.0453216
Zygote	Homeodomain	29	0.0423977
Zygote	HSF	2	0.00292398
Zygote	IRF	3	0.00438596
Zygote	MADS-box	2	0.00292398
Zygote	MYB	19	0.0277778
Zygote	NDT80	1	0.00146199
Zygote	P53	1	0.00146199
Zygote	PAX	1	0.00146199
Zygote	RHD	2	0.00292398
Zygote	Runt	1	0.00146199
Zygote	SAND	2	0.00292398
Zygote	SMAD/NF-1	6	0.00877193
Zygote	STAT	3	0.00438596
Zygote	T-box	2	0.00292398
Zygote	TBP	2	0.00292398
Zygote	TEA/ATTS	1	0.00146199
Zygote	zf-C2H2	428	0.625731
Zygote	zf-C2HC	4	0.00584795
Zygote	zf-C4	28	0.0409357
Zygote	zf-CCCH	21	0.0307018
Zygote	zf-CXXC	4	0.00584795
Zygote	zf-DM	1	0.00146199
Zygote	zf-GATA	2	0.00292398
Zygote	zf-THAP	4	0.00584795
2-cell	ARID	8	0.0116618
2-cell	AT-hook	7	0.0102041
2-cell	bHLH	26	0.0379009
2-cell	bZIP	11	0.016035
2-cell	CBF	3	0.00437318
2-cell	CSD	5	0.00728863
2-cell	ETS	7	0.0102041
2-cell	Forkhead	13	0.0189504
2-cell	GRH/LSF	2	0.00291545
2-cell	HMG-box	30	0.0437318
2-cell	Homeodomain	28	0.0408163
2-cell	HSF	3	0.00437318
2-cell	IRF	4	0.0058309
2-cell	MADS-box	2	0.00291545
2-cell	MYB	19	0.0276968
2-cell	NDT80	1	0.00145773
2-cell	P53	1	0.00145773
2-cell	PAX	2	0.00291545
2-cell	RHD	2	0.00291545
2-cell	Runt	1	0.00145773
2-cell	SAND	2	0.00291545
2-cell	SMAD/NF-1	6	0.00874636
2-cell	STAT	3	0.00437318
2-cell	T-box	2	0.00291545
2-cell	TBP	2	0.00291545
2-cell	TEA/ATTS	1	0.00145773
2-cell	zf-C2H2	431	0.62828
2-cell	zf-C2HC	4	0.0058309
2-cell	zf-C4	27	0.0393586
2-cell	zf-CCCH	22	0.03207
2-cell	zf-CXXC	4	0.0058309
2-cell	zf-DM	1	0.00145773
2-cell	zf-GATA	2	0.00291545
2-cell	zf-THAP	4	0.0058309
4-cell	ARID	8	0.0116788
4-cell	AT-hook	7	0.010219
4-cell	bHLH	26	0.0379562
4-cell	bZIP	11	0.0160584
4-cell	CBF	3	0.00437956
4-cell	CSD	5	0.00729927
4-cell	ETS	7	0.010219
4-cell	Forkhead	13	0.0189781
4-cell	GRH/LSF	2	0.00291971
4-cell	HMG-box	29	0.0423358
4-cell	Homeodomain	30	0.0437956
4-cell	HSF	2	0.00291971
4-cell	IRF	3	0.00437956
4-cell	MADS-box	2	0.00291971
4-cell	MYB	19	0.0277372
4-cell	NDT80	1	0.00145985
4-cell	P53	1	0.00145985
4-cell	PAX	1	0.00145985
4-cell	RHD	2	0.00291971
4-cell	Runt	1	0.00145985
4-cell	SAND	2	0.00291971
4-cell	SMAD/NF-1	5	0.00729927
4-cell	STAT	3	0.00437956
4-cell	T-box	2	0.00291971
4-cell	TBP	2	0.00291971
4-cell	TEA/ATTS	1	0.00145985
4-cell	zf-C2H2	432	0.630657
4-cell	zf-C2HC	4	0.00583942
4-cell	zf-C4	27	0.0394161
4-cell	zf-CCCH	22	0.0321168
4-cell	zf-CXXC	4	0.00583942
4-cell	zf-DM	2	0.00291971
4-cell	zf-GATA	2	0.00291971
4-cell	zf-THAP	4	0.00583942
8-cell	ARID	7	0.0104167
8-cell	AT-hook	7	0.0104167
8-cell	bHLH	28	0.0416667
8-cell	bZIP	11	0.016369
8-cell	CBF	3	0.00446429
8-cell	CSD	5	0.00744048
8-cell	ETS	7	0.0104167
8-cell	Forkhead	13	0.0193452
8-cell	GRH/LSF	2	0.00297619
8-cell	HMG-box	29	0.0431548
8-cell	Homeodomain	28	0.0416667
8-cell	HSF	2	0.00297619
8-cell	IRF	3	0.00446429
8-cell	MADS-box	2	0.00297619
8-cell	MYB	20	0.0297619
8-cell	P53	1	0.0014881
8-cell	PAX	1	0.0014881
8-cell	RHD	2	0.00297619
8-cell	Runt	1	0.0014881
8-cell	SAND	2	0.00297619
8-cell	SMAD/NF-1	5	0.00744048
8-cell	STAT	3	0.00446429
8-cell	T-box	2	0.00297619
8-cell	TBP	2	0.00297619
8-cell	TEA/ATTS	1	0.0014881
8-cell	zf-C2H2	423	0.629464
8-cell	zf-C2HC	3	0.00446429
8-cell	zf-C4	26	0.0386905
8-cell	zf-CCCH	21	0.03125
8-cell	zf-CXXC	4	0.00595238
8-cell	zf-DM	2	0.00297619
8-cell	zf-GATA	2	0.00297619
8-cell	zf-THAP	4	0.00595238
3 hpf	ARID	8	0.0115274
3 hpf	AT-hook	7	0.0100865
3 hpf	bHLH	29	0.0417867
3 hpf	bZIP	11	0.0158501
3 hpf	CBF	3	0.00432277
3 hpf	CSD	5	0.00720461
3 hpf	ETS	7	0.0100865
3 hpf	Forkhead	20	0.0288184
3 hpf	GRH/LSF	2	0.00288184
3 hpf	HMG-box	28	0.0403458
3 hpf	Homeodomain	38	0.054755
3 hpf	HSF	2	0.00288184
3 hpf	IRF	2	0.00288184
3 hpf	MADS-box	2	0.00288184
3 hpf	MYB	19	0.0273775
3 hpf	P53	1	0.00144092
3 hpf	PAX	1	0.00144092
3 hpf	RHD	2	0.00288184
3 hpf	SAND	3	0.00432277
3 hpf	SMAD/NF-1	4	0.00576369
3 hpf	STAT	3	0.00432277
3 hpf	T-box	2	0.00288184
3 hpf	TBP	2	0.00288184
3 hpf	TEA/ATTS	1	0.00144092
3 hpf	zf-C2H2	434	0.62536
3 hpf	zf-C2HC	3	0.00432277
3 hpf	zf-C4	23	0.0331412
3 hpf	zf-CCCH	21	0.0302594
3 hpf	zf-CXXC	4	0.00576369
3 hpf	zf-DM	1	0.00144092
3 hpf	zf-GATA	2	0.00288184
3 hpf	zf-THAP	4	0.00576369
4 hpf	ARID	8	0.0111888
4 hpf	AT-hook	7	0.00979021
4 hpf	bHLH	30	0.041958
4 hpf	bZIP	11	0.0153846
4 hpf	CBF	3	0.0041958
4 hpf	CSD	5	0.00699301
4 hpf	ETS	6	0.00839161
4 hpf	Forkhead	22	0.0307692
4 hpf	GRH/LSF	2	0.0027972
4 hpf	HMG-box	30	0.041958
4 hpf	Homeodomain	42	0.0587413
4 hpf	HSF	2	0.0027972
4 hpf	IRF	2	0.0027972
4 hpf	MADS-box	2	0.0027972
4 hpf	MYB	20	0.027972
4 hpf	P53	1	0.0013986
4 hpf	PAX	1	0.0013986
4 hpf	RHD	2	0.0027972
4 hpf	SAND	2	0.0027972
4 hpf	SMAD/NF-1	5	0.00699301
4 hpf	STAT	3	0.0041958
4 hpf	T-box	4	0.00559441
4 hpf	TBP	2	0.0027972
4 hpf	TEA/ATTS	1	0.0013986
4 hpf	zf-C2H2	440	0.615385
4 hpf	zf-C2HC	3	0.0041958
4 hpf	zf-C4	25	0.034965
4 hpf	zf-CCCH	22	0.0307692
4 hpf	zf-CXXC	4	0.00559441
4 hpf	zf-DM	2	0.0027972
4 hpf	zf-GATA	2	0.0027972
4 hpf	zf-THAP	4	0.00559441
5 hpf	ARID	8	0.0104167
5 hpf	AT-hook	7	0.00911458
5 hpf	bHLH	37	0.0481771
5 hpf	bZIP	12	0.015625
5 hpf	CBF	3	0.00390625
5 hpf	CSD	5	0.00651042
5 hpf	ETS	7	0.00911458
5 hpf	Forkhead	25	0.0325521
5 hpf	GCM	1	0.00130208
5 hpf	GRH/LSF	2	0.00260417
5 hpf	HMG-box	31	0.0403646
5 hpf	Homeodomain	55	0.0716146
5 hpf	HSF	3	0.00390625
5 hpf	IRF	1	0.00130208
5 hpf	MADS-box	2	0.00260417
5 hpf	MYB	20	0.0260417
5 hpf	P53	1	0.00130208
5 hpf	PAX	2	0.00260417
5 hpf	RHD	2	0.00260417
5 hpf	SAND	3	0.00390625
5 hpf	SMAD/NF-1	6	0.0078125
5 hpf	STAT	3	0.00390625
5 hpf	T-box	5	0.00651042
5 hpf	TBP	2	0.00260417
5 hpf	TEA/ATTS	1	0.00130208
5 hpf	zf-C2H2	456	0.59375
5 hpf	zf-C2HC	4	0.00520833
5 hpf	zf-C4	26	0.0338542
5 hpf	zf-CCCH	22	0.0286458
5 hpf	zf-CXXC	4	0.00520833
5 hpf	zf-DM	2	0.00260417
5 hpf	zf-GATA	4	0.00520833
5 hpf	zf-THAP	6	0.0078125
Gastrula	AP-2	4	0.00488998
Gastrula	ARID	9	0.0110024
Gastrula	AT-hook	9	0.0110024
Gastrula	bHLH	48	0.0586797
Gastrula	bZIP	12	0.0146699
Gastrula	CBF	3	0.00366748
Gastrula	CSD	5	0.00611247
Gastrula	ETS	8	0.00977995
Gastrula	Forkhead	24	0.0293399
Gastrula	GCM	1	0.00122249
Gastrula	GRH/LSF	2	0.00244499
Gastrula	HMG-box	29	0.0354523
Gastrula	Homeodomain	79	0.096577
Gastrula	HSF	3	0.00366748
Gastrula	IRF	2	0.00244499
Gastrula	MADS-box	2	0.00244499
Gastrula	MYB	19	0.0232274
Gastrula	NDT80	1	0.00122249
Gastrula	P53	1	0.00122249
Gastrula	PAX	3	0.00366748
Gastrula	RHD	2	0.00244499
Gastrula	Runt	1	0.00122249
Gastrula	SAND	3	0.00366748
Gastrula	SMAD/NF-1	6	0.00733496
Gastrula	STAT	3	0.00366748
Gastrula	T-box	5	0.00611247
Gastrula	TBP	2	0.00244499
Gastrula	TEA/ATTS	1	0.00122249
Gastrula	zf-C2H2	454	0.555012
Gastrula	zf-C2HC	4	0.00488998
Gastrula	zf-C4	30	0.0366748
Gastrula	zf-CCCH	22	0.0268949
Gastrula	zf-CXXC	4	0.00488998
Gastrula	zf-DM	3	0.00366748
Gastrula	zf-GATA	7	0.00855746
Gastrula	zf-THAP	7	0.00855746
