# Supplementary material for: Cell fate specification modes shape transcriptome evolution in the highly conserved spiral cleavage
Source: EMBO Rep. 2025 Sep 4;26(20):5088–114. doi: 10.1038/s44319-025-00569-4 (PMC12550047; doi:10.1038/s44319-025-00569-4)
Supplement: Supplementary file 36 — Dataset EV34 [file 44319_2025_569_MOESM36_ESM.xlsx]

## Sheet: Sheet1
Dataset EV34 – Transcription factor composition by coregulated gene clusters in O. fusiformis.

## Sheet: Dataset EV34
Cluster	tfclass	count	proportion
Oocyte	CBF	1	0.0120482
Oocyte	CSD	1	0.0120482
Oocyte	ETS	1	0.0120482
Oocyte	Forkhead	2	0.0240964
Oocyte	HSF	2	0.0240964
Oocyte	Homeodomain	3	0.0361446
Oocyte	MYB	2	0.0240964
Oocyte	P53	1	0.0120482
Oocyte	PAX	3	0.0361446
Oocyte	STAT	1	0.0120482
Oocyte	TEA/ATTS	1	0.0120482
Oocyte	bHLH	2	0.0240964
Oocyte	bZIP	2	0.0240964
Oocyte	zf-C2H2	54	0.650602
Oocyte	zf-C4	2	0.0240964
Oocyte	zf-CCCH	2	0.0240964
Oocyte	NA	3	0.0361446
Maternal decay	ARID	2	0.00847458
Maternal decay	CSD	2	0.00847458
Maternal decay	ETS	7	0.029661
Maternal decay	Forkhead	7	0.029661
Maternal decay	GRH/LSF	1	0.00423729
Maternal decay	HMG-box	9	0.0381356
Maternal decay	Homeodomain	10	0.0423729
Maternal decay	IRF	3	0.0127119
Maternal decay	MADS-box	1	0.00423729
Maternal decay	MYB	5	0.0211864
Maternal decay	P53	1	0.00423729
Maternal decay	SAND	2	0.00847458
Maternal decay	SMAD/NF-1	2	0.00847458
Maternal decay	bHLH	7	0.029661
Maternal decay	bZIP	3	0.0127119
Maternal decay	zf-C2H2	147	0.622881
Maternal decay	zf-C4	14	0.059322
Maternal decay	zf-CCCH	3	0.0127119
Maternal decay	zf-CXXC	3	0.0127119
Maternal decay	zf-DM	1	0.00423729
Maternal decay	zf-GATA	1	0.00423729
Maternal decay	zf-THAP	1	0.00423729
Maternal decay	NA	4	0.0169492
First zygotic	ARID	1	0.00444444
First zygotic	AT-hook	4	0.0177778
First zygotic	CBF	1	0.00444444
First zygotic	CSD	2	0.00888889
First zygotic	ETS	2	0.00888889
First zygotic	Forkhead	5	0.0222222
First zygotic	GRH/LSF	1	0.00444444
First zygotic	HMG-box	11	0.0488889
First zygotic	Homeodomain	10	0.0444444
First zygotic	IRF	2	0.00888889
First zygotic	MYB	5	0.0222222
First zygotic	P53	1	0.00444444
First zygotic	RHD	1	0.00444444
First zygotic	SMAD/NF-1	2	0.00888889
First zygotic	STAT	1	0.00444444
First zygotic	T-box	1	0.00444444
First zygotic	TBP	1	0.00444444
First zygotic	bHLH	5	0.0222222
First zygotic	bZIP	1	0.00444444
First zygotic	zf-C2H2	145	0.644444
First zygotic	zf-C2HC	2	0.00888889
First zygotic	zf-C4	6	0.0266667
First zygotic	zf-CCCH	9	0.04
First zygotic	zf-CXXC	1	0.00444444
First zygotic	zf-THAP	1	0.00444444
First zygotic	NA	4	0.0177778
Second zygotic	AT-hook	2	0.0119048
Second zygotic	ETS	3	0.0178571
Second zygotic	Forkhead	13	0.077381
Second zygotic	HMG-box	2	0.0119048
Second zygotic	HSF	1	0.00595238
Second zygotic	Homeodomain	33	0.196429
Second zygotic	IRF	1	0.00595238
Second zygotic	MYB	1	0.00595238
Second zygotic	PAX	1	0.00595238
Second zygotic	STAT	1	0.00595238
Second zygotic	T-box	4	0.0238095
Second zygotic	bHLH	7	0.0416667
Second zygotic	zf-C2H2	80	0.47619
Second zygotic	zf-C4	5	0.0297619
Second zygotic	zf-CCCH	3	0.0178571
Second zygotic	zf-DM	2	0.0119048
Second zygotic	zf-GATA	3	0.0178571
Second zygotic	zf-THAP	2	0.0119048
Second zygotic	NA	4	0.0238095
Embryonic	AP-2	4	0.00819672
Embryonic	ARID	6	0.0122951
Embryonic	AT-hook	8	0.0163934
Embryonic	CBF	2	0.00409836
Embryonic	CSD	2	0.00409836
Embryonic	ETS	8	0.0163934
Embryonic	Forkhead	13	0.0266393
Embryonic	GCM	1	0.00204918
Embryonic	HMG-box	15	0.0307377
Embryonic	HSF	2	0.00409836
Embryonic	Homeodomain	95	0.194672
Embryonic	IRF	1	0.00204918
Embryonic	MADS-box	1	0.00204918
Embryonic	MYB	8	0.0163934
Embryonic	NDT80	1	0.00204918
Embryonic	P53	1	0.00204918
Embryonic	PAX	7	0.0143443
Embryonic	RHD	1	0.00204918
Embryonic	Runt	1	0.00204918
Embryonic	SAND	1	0.00204918
Embryonic	SMAD/NF-1	3	0.00614754
Embryonic	T-box	4	0.00819672
Embryonic	TBP	1	0.00204918
Embryonic	bHLH	49	0.10041
Embryonic	bZIP	10	0.0204918
Embryonic	zf-C2H2	178	0.364754
Embryonic	zf-C2HC	3	0.00614754
Embryonic	zf-C4	23	0.0471311
Embryonic	zf-CCCH	9	0.0184426
Embryonic	zf-DM	3	0.00614754
Embryonic	zf-GATA	7	0.0143443
Embryonic	zf-THAP	4	0.00819672
Embryonic	NA	16	0.0327869
