# Supplementary material for: Cell fate specification modes shape transcriptome evolution in the highly conserved spiral cleavage
Source: EMBO Rep. 2025 Sep 4;26(20):5088–114. doi: 10.1038/s44319-025-00569-4 (PMC12550047; doi:10.1038/s44319-025-00569-4)
Supplement: Supplementary file 37 — Dataset EV35 [file 44319_2025_569_MOESM37_ESM.xlsx]

## Sheet: Sheet1
Dataset EV35 – Transcription factor composition by developmental time point in C. teleta.

## Sheet: Dataset EV35
Stage	tfclass	count.Freq	proportion.Freq
Zygote	AP-2	2	0.00543478
Zygote	ARID	6	0.0163043
Zygote	AT-hook	6	0.0163043
Zygote	bHLH	18	0.048913
Zygote	bZIP	14	0.0380435
Zygote	CBF	3	0.00815217
Zygote	CSD	3	0.00815217
Zygote	ETS	4	0.0108696
Zygote	Forkhead	9	0.0244565
Zygote	GRH/LSF	1	0.00271739
Zygote	HMG-box	20	0.0543478
Zygote	Homeodomain	27	0.0733696
Zygote	HSF	1	0.00271739
Zygote	IRF	1	0.00271739
Zygote	MYB	14	0.0380435
Zygote	NDT80	3	0.00815217
Zygote	P53	1	0.00271739
Zygote	PAX	1	0.00271739
Zygote	RHD	4	0.0108696
Zygote	SAND	1	0.00271739
Zygote	SMAD/NF-1	4	0.0108696
Zygote	STAT	3	0.00815217
Zygote	T-box	2	0.00543478
Zygote	TBP	2	0.00543478
Zygote	zf-C2H2	150	0.407609
Zygote	zf-C2HC	1	0.00271739
Zygote	zf-C4	18	0.048913
Zygote	zf-CCCH	20	0.0543478
Zygote	zf-CXXC	4	0.0108696
Zygote	zf-GATA	3	0.00815217
Zygote	zf-THAP	22	0.0597826
2-cell	AP-2	2	0.00581395
2-cell	ARID	6	0.0174419
2-cell	AT-hook	6	0.0174419
2-cell	bHLH	15	0.0436047
2-cell	bZIP	15	0.0436047
2-cell	CBF	3	0.00872093
2-cell	CSD	3	0.00872093
2-cell	ETS	3	0.00872093
2-cell	Forkhead	8	0.0232558
2-cell	GRH/LSF	1	0.00290698
2-cell	HMG-box	18	0.0523256
2-cell	Homeodomain	23	0.0668605
2-cell	HSF	1	0.00290698
2-cell	IRF	1	0.00290698
2-cell	MYB	14	0.0406977
2-cell	NDT80	2	0.00581395
2-cell	P53	1	0.00290698
2-cell	PAX	2	0.00581395
2-cell	RHD	4	0.0116279
2-cell	SMAD/NF-1	4	0.0116279
2-cell	STAT	2	0.00581395
2-cell	T-box	1	0.00290698
2-cell	TBP	2	0.00581395
2-cell	zf-C2H2	143	0.415698
2-cell	zf-C2HC	1	0.00290698
2-cell	zf-C4	17	0.0494186
2-cell	zf-CCCH	17	0.0494186
2-cell	zf-CXXC	4	0.0116279
2-cell	zf-DM	1	0.00290698
2-cell	zf-GATA	3	0.00872093
2-cell	zf-THAP	21	0.0610465
4-cell	AP-2	2	0.00578035
4-cell	ARID	6	0.017341
4-cell	AT-hook	6	0.017341
4-cell	bHLH	15	0.0433526
4-cell	bZIP	15	0.0433526
4-cell	CBF	3	0.00867052
4-cell	CSD	3	0.00867052
4-cell	ETS	4	0.0115607
4-cell	Forkhead	8	0.0231214
4-cell	GRH/LSF	1	0.00289017
4-cell	HMG-box	16	0.0462428
4-cell	Homeodomain	23	0.066474
4-cell	HSF	1	0.00289017
4-cell	IRF	1	0.00289017
4-cell	MYB	14	0.0404624
4-cell	NDT80	2	0.00578035
4-cell	P53	1	0.00289017
4-cell	PAX	2	0.00578035
4-cell	RHD	4	0.0115607
4-cell	SMAD/NF-1	4	0.0115607
4-cell	STAT	2	0.00578035
4-cell	T-box	1	0.00289017
4-cell	TBP	2	0.00578035
4-cell	zf-C2H2	141	0.407514
4-cell	zf-C2HC	2	0.00578035
4-cell	zf-C4	18	0.0520231
4-cell	zf-CCCH	17	0.0491329
4-cell	zf-CXXC	4	0.0115607
4-cell	zf-DM	1	0.00289017
4-cell	zf-GATA	3	0.00867052
4-cell	zf-THAP	24	0.0693642
8-cell	AP-2	2	0.00591716
8-cell	ARID	6	0.0177515
8-cell	AT-hook	6	0.0177515
8-cell	bHLH	16	0.0473373
8-cell	bZIP	14	0.0414201
8-cell	CBF	3	0.00887574
8-cell	CSD	3	0.00887574
8-cell	ETS	2	0.00591716
8-cell	Forkhead	9	0.0266272
8-cell	GRH/LSF	1	0.00295858
8-cell	HMG-box	17	0.0502959
8-cell	Homeodomain	22	0.0650888
8-cell	HSF	1	0.00295858
8-cell	IRF	1	0.00295858
8-cell	MYB	14	0.0414201
8-cell	NDT80	2	0.00591716
8-cell	P53	1	0.00295858
8-cell	PAX	1	0.00295858
8-cell	RHD	4	0.0118343
8-cell	SMAD/NF-1	4	0.0118343
8-cell	STAT	2	0.00591716
8-cell	T-box	1	0.00295858
8-cell	TBP	2	0.00591716
8-cell	zf-C2H2	139	0.411243
8-cell	zf-C2HC	1	0.00295858
8-cell	zf-C4	17	0.0502959
8-cell	zf-CCCH	17	0.0502959
8-cell	zf-CXXC	4	0.0118343
8-cell	zf-DM	1	0.00295858
8-cell	zf-GATA	2	0.00591716
8-cell	zf-THAP	23	0.0680473
16-cell	AP-2	2	0.00518135
16-cell	ARID	6	0.015544
16-cell	AT-hook	6	0.015544
16-cell	bHLH	19	0.0492228
16-cell	bZIP	14	0.0362694
16-cell	CBF	3	0.00777202
16-cell	CSD	3	0.00777202
16-cell	ETS	3	0.00777202
16-cell	Forkhead	16	0.0414508
16-cell	GCM	1	0.00259067
16-cell	GRH/LSF	1	0.00259067
16-cell	HMG-box	17	0.0440415
16-cell	Homeodomain	30	0.0777202
16-cell	HSF	1	0.00259067
16-cell	IRF	1	0.00259067
16-cell	MYB	15	0.0388601
16-cell	NDT80	2	0.00518135
16-cell	P53	1	0.00259067
16-cell	PAX	1	0.00259067
16-cell	RHD	4	0.0103627
16-cell	SMAD/NF-1	4	0.0103627
16-cell	STAT	2	0.00518135
16-cell	T-box	1	0.00259067
16-cell	TBP	2	0.00518135
16-cell	TEA/ATTS	1	0.00259067
16-cell	zf-C2H2	152	0.393782
16-cell	zf-C2HC	3	0.00777202
16-cell	zf-C4	17	0.0440415
16-cell	zf-CCCH	18	0.0466321
16-cell	zf-CXXC	4	0.0103627
16-cell	zf-DM	1	0.00259067
16-cell	zf-GATA	2	0.00518135
16-cell	zf-THAP	33	0.0854922
32-cell	AP-2	3	0.00700935
32-cell	ARID	6	0.0140187
32-cell	AT-hook	6	0.0140187
32-cell	bHLH	23	0.0537383
32-cell	bZIP	14	0.0327103
32-cell	CBF	3	0.00700935
32-cell	CSD	4	0.00934579
32-cell	ETS	6	0.0140187
32-cell	Forkhead	20	0.046729
32-cell	GCM	1	0.00233645
32-cell	GRH/LSF	1	0.00233645
32-cell	HMG-box	19	0.0443925
32-cell	Homeodomain	36	0.0841121
32-cell	HSF	1	0.00233645
32-cell	IRF	2	0.0046729
32-cell	MYB	16	0.0373832
32-cell	NDT80	2	0.0046729
32-cell	P53	1	0.00233645
32-cell	PAX	2	0.0046729
32-cell	RHD	4	0.00934579
32-cell	SAND	1	0.00233645
32-cell	SMAD/NF-1	4	0.00934579
32-cell	STAT	2	0.0046729
32-cell	T-box	1	0.00233645
32-cell	TBP	2	0.0046729
32-cell	TEA/ATTS	1	0.00233645
32-cell	zf-C2H2	160	0.373832
32-cell	zf-C2HC	3	0.00700935
32-cell	zf-C4	20	0.046729
32-cell	zf-CCCH	19	0.0443925
32-cell	zf-CXXC	4	0.00934579
32-cell	zf-DM	1	0.00233645
32-cell	zf-GATA	2	0.0046729
32-cell	zf-THAP	38	0.088785
64-cell	AP-2	4	0.00883002
64-cell	ARID	6	0.013245
64-cell	AT-hook	6	0.013245
64-cell	bHLH	26	0.0573951
64-cell	bZIP	14	0.0309051
64-cell	CBF	3	0.00662252
64-cell	CSD	4	0.00883002
64-cell	ETS	4	0.00883002
64-cell	Forkhead	23	0.0507726
64-cell	GCM	1	0.00220751
64-cell	GRH/LSF	1	0.00220751
64-cell	HMG-box	19	0.0419426
64-cell	Homeodomain	37	0.0816777
64-cell	HSF	1	0.00220751
64-cell	IRF	2	0.00441501
64-cell	MYB	16	0.0353201
64-cell	NDT80	2	0.00441501
64-cell	P53	2	0.00441501
64-cell	PAX	2	0.00441501
64-cell	RHD	4	0.00883002
64-cell	SAND	1	0.00220751
64-cell	SMAD/NF-1	4	0.00883002
64-cell	STAT	2	0.00441501
64-cell	T-box	3	0.00662252
64-cell	TBP	2	0.00441501
64-cell	TEA/ATTS	1	0.00220751
64-cell	zf-C2H2	177	0.390728
64-cell	zf-C2HC	3	0.00662252
64-cell	zf-C4	19	0.0419426
64-cell	zf-CCCH	20	0.0441501
64-cell	zf-CXXC	4	0.00883002
64-cell	zf-GATA	2	0.00441501
64-cell	zf-THAP	38	0.0838852
Gastrula	AP-2	4	0.00658979
Gastrula	ARID	7	0.0115321
Gastrula	AT-hook	9	0.014827
Gastrula	bHLH	46	0.0757825
Gastrula	bZIP	16	0.0263591
Gastrula	CBF	3	0.00494234
Gastrula	CSD	4	0.00658979
Gastrula	ETS	8	0.0131796
Gastrula	Forkhead	14	0.0230643
Gastrula	GCM	1	0.00164745
Gastrula	GRH/LSF	1	0.00164745
Gastrula	HMG-box	23	0.0378913
Gastrula	Homeodomain	70	0.115321
Gastrula	HSF	1	0.00164745
Gastrula	IRF	2	0.00329489
Gastrula	MADS-box	1	0.00164745
Gastrula	MYB	16	0.0263591
Gastrula	NDT80	3	0.00494234
Gastrula	P53	2	0.00329489
Gastrula	PAX	3	0.00494234
Gastrula	RHD	4	0.00658979
Gastrula	Runt	1	0.00164745
Gastrula	SAND	3	0.00494234
Gastrula	SMAD/NF-1	5	0.00823723
Gastrula	STAT	3	0.00494234
Gastrula	T-box	5	0.00823723
Gastrula	TBP	2	0.00329489
Gastrula	TEA/ATTS	1	0.00164745
Gastrula	zf-C2H2	235	0.38715
Gastrula	zf-C2HC	4	0.00658979
Gastrula	zf-C4	25	0.0411862
Gastrula	zf-CCCH	25	0.0411862
Gastrula	zf-CXXC	4	0.00658979
Gastrula	zf-GATA	5	0.00823723
Gastrula	zf-THAP	51	0.0840198
