# Supplementary material for: Cell fate specification modes shape transcriptome evolution in the highly conserved spiral cleavage
Source: EMBO Rep. 2025 Sep 4;26(20):5088–114. doi: 10.1038/s44319-025-00569-4 (PMC12550047; doi:10.1038/s44319-025-00569-4)
Supplement: Supplementary file 38 — Dataset EV36 [file 44319_2025_569_MOESM38_ESM.xlsx]

## Sheet: Sheet1
Dataset EV36 – Transcription factor composition by coregulated gene clusters in C. teleta.

## Sheet: Dataset EV36
Cluster	tfclass	count	proportion
Zygotic	ETS	3	0.0517241
Zygotic	GRH/LSF	1	0.0172414
Zygotic	HMG-box	3	0.0517241
Zygotic	Homeodomain	5	0.0862069
Zygotic	IRF	1	0.0172414
Zygotic	NDT80	3	0.0517241
Zygotic	STAT	1	0.0172414
Zygotic	T-box	1	0.0172414
Zygotic	bHLH	6	0.103448
Zygotic	bZIP	1	0.0172414
Zygotic	zf-C2H2	21	0.362069
Zygotic	zf-C4	3	0.0517241
Zygotic	zf-CCCH	1	0.0172414
Zygotic	zf-THAP	8	0.137931
Maternal decay	ARID	2	0.021978
Maternal decay	ETS	1	0.010989
Maternal decay	Forkhead	5	0.0549451
Maternal decay	HMG-box	5	0.0549451
Maternal decay	HSF	1	0.010989
Maternal decay	Homeodomain	5	0.0549451
Maternal decay	IRF	1	0.010989
Maternal decay	PAX	1	0.010989
Maternal decay	SMAD/NF-1	1	0.010989
Maternal decay	TBP	1	0.010989
Maternal decay	bHLH	8	0.0879121
Maternal decay	bZIP	3	0.032967
Maternal decay	zf-C2H2	34	0.373626
Maternal decay	zf-C2HC	1	0.010989
Maternal decay	zf-C4	8	0.0879121
Maternal decay	zf-CCCH	2	0.021978
Maternal decay	zf-CXXC	1	0.010989
Maternal decay	zf-DM	1	0.010989
Maternal decay	zf-GATA	1	0.010989
Maternal decay	zf-THAP	8	0.0879121
Maternal decay	NA	1	0.010989
Early zygotic	ARID	3	0.0267857
Early zygotic	AT-hook	4	0.0357143
Early zygotic	CSD	2	0.0178571
Early zygotic	ETS	1	0.00892857
Early zygotic	Forkhead	2	0.0178571
Early zygotic	GRH/LSF	1	0.00892857
Early zygotic	Homeodomain	10	0.0892857
Early zygotic	MYB	4	0.0357143
Early zygotic	RHD	3	0.0267857
Early zygotic	STAT	1	0.00892857
Early zygotic	bHLH	3	0.0267857
Early zygotic	bZIP	2	0.0178571
Early zygotic	zf-C2H2	47	0.419643
Early zygotic	zf-C4	4	0.0357143
Early zygotic	zf-CCCH	6	0.0535714
Early zygotic	zf-CXXC	3	0.0267857
Early zygotic	zf-DM	1	0.00892857
Early zygotic	zf-GATA	1	0.00892857
Early zygotic	zf-THAP	11	0.0982143
Early zygotic	NA	3	0.0267857
16-cell specific	ARID	1	0.0208333
16-cell specific	CSD	2	0.0416667
16-cell specific	Forkhead	2	0.0416667
16-cell specific	HMG-box	1	0.0208333
16-cell specific	Homeodomain	12	0.25
16-cell specific	MYB	1	0.0208333
16-cell specific	bHLH	3	0.0625
16-cell specific	zf-C2H2	13	0.270833
16-cell specific	zf-C4	1	0.0208333
16-cell specific	zf-CCCH	2	0.0416667
16-cell specific	zf-THAP	7	0.145833
16-cell specific	NA	3	0.0625
32-cell specific	AT-hook	1	0.0169492
32-cell specific	CSD	1	0.0169492
32-cell specific	ETS	1	0.0169492
32-cell specific	Forkhead	8	0.135593
32-cell specific	GCM	1	0.0169492
32-cell specific	Homeodomain	12	0.20339
32-cell specific	PAX	1	0.0169492
32-cell specific	bHLH	8	0.135593
32-cell specific	zf-C2H2	13	0.220339
32-cell specific	zf-C4	2	0.0338983
32-cell specific	zf-CCCH	1	0.0169492
32-cell specific	zf-THAP	10	0.169492
64-cell specific	CSD	1	0.0103093
64-cell specific	ETS	2	0.0206186
64-cell specific	Forkhead	9	0.0927835
64-cell specific	HMG-box	1	0.0103093
64-cell specific	HSF	1	0.0103093
64-cell specific	Homeodomain	20	0.206186
64-cell specific	IRF	1	0.0103093
64-cell specific	PAX	2	0.0206186
64-cell specific	SMAD/NF-1	1	0.0103093
64-cell specific	bHLH	5	0.0515464
64-cell specific	bZIP	1	0.0103093
64-cell specific	zf-C2H2	32	0.329897
64-cell specific	zf-C4	4	0.0412371
64-cell specific	zf-CCCH	1	0.0103093
64-cell specific	zf-THAP	16	0.164948
Embryonic	AP-2	4	0.00770713
Embryonic	ARID	3	0.00578035
Embryonic	AT-hook	6	0.0115607
Embryonic	CBF	3	0.00578035
Embryonic	CSD	1	0.00192678
Embryonic	ETS	7	0.0134875
Embryonic	Forkhead	12	0.0231214
Embryonic	HMG-box	17	0.0327553
Embryonic	Homeodomain	77	0.148362
Embryonic	MADS-box	1	0.00192678
Embryonic	MYB	12	0.0231214
Embryonic	NDT80	2	0.00385356
Embryonic	P53	2	0.00385356
Embryonic	PAX	1	0.00192678
Embryonic	RHD	2	0.00385356
Embryonic	Runt	1	0.00192678
Embryonic	SAND	5	0.00963391
Embryonic	SMAD/NF-1	4	0.00770713
Embryonic	STAT	4	0.00770713
Embryonic	T-box	6	0.0115607
Embryonic	TBP	1	0.00192678
Embryonic	TEA/ATTS	1	0.00192678
Embryonic	bHLH	47	0.0905588
Embryonic	bZIP	13	0.0250482
Embryonic	zf-C2H2	187	0.360308
Embryonic	zf-C2HC	3	0.00578035
Embryonic	zf-C4	23	0.044316
Embryonic	zf-CCCH	16	0.0308285
Embryonic	zf-DM	2	0.00385356
Embryonic	zf-GATA	7	0.0134875
Embryonic	zf-THAP	41	0.0789981
Embryonic	NA	8	0.0154143
