# Supplementary material for: Cell fate specification modes shape transcriptome evolution in the highly conserved spiral cleavage
Source: EMBO Rep. 2025 Sep 4;26(20):5088–114. doi: 10.1038/s44319-025-00569-4 (PMC12550047; doi:10.1038/s44319-025-00569-4)
Supplement: Supplementary file 39 — Dataset EV37 [file 44319_2025_569_MOESM39_ESM.xlsx]

## Sheet: Sheet1
Dataset EV37 – One-to-one orthologs exhibiting temporal shifts in gene activation during cleavage between O. fusiformis and C. teleta.

## Sheet: Dataset EV37
Ofus_Gene_ID	New_Ofus	Ofus_expressed_stage	Ctel_Gene_ID	Ctel	Ctel_expressed_stage	TF
OFUSG25739.1	Ofus_Embryonic_genes	1 Cell	CTELG00000013727.1	Ctel_Second_zygotic_genes	16 Cell
OFUSG02161.1	Ofus_Embryonic_genes	1 Cell	CTELG00000021584.1	Ctel_Embryonic_genes	32 Cell
OFUSG14646.1	Ofus_Second_zygotic_genes	1 Cell	CTELG00000011330.1	Ctel_Embryonic_genes	32 Cell
OFUSG22144.1	Ofus_Maternal_genes	1 Cell	CTELG00000028754.1	Ctel_First_zygotic_genes	32 Cell
OFUSG11046.1	Ofus_Second_zygotic_genes	1 Cell	CTELG00000019826.1	Ctel_First_zygotic_genes	32 Cell
OFUSG21342.1	Ofus_Embryonic_genes	1 Cell	CTELG00000003729.1	Ctel_Second_zygotic_genes	32 Cell
OFUSG16408.1	Ofus_Maternal_genes	1 Cell	CTELG00000003044.1	Ctel_Embryonic_genes	4 Cell
OFUSG05199.1	Ofus_Embryonic_genes	1 Cell	CTELG00000021933.1	Ctel_Embryonic_genes	Blastula	PROTEIN CHARLATAN
OFUSG10469.1	Ofus_Embryonic_genes	1 Cell	CTELG00000008137.1	Ctel_Embryonic_genes	Blastula
OFUSG14472.1	Ofus_Embryonic_genes	1 Cell	CTELG00000025860.1	Ctel_Embryonic_genes	Blastula
OFUSG05521.1	Ofus_Embryonic_genes	1 Cell	CTELG00000015425.1	Ctel_Oocyte_genes	Blastula
OFUSG19659.1	Ofus_Second_zygotic_genes	1 Cell	CTELG00000025842.1	Ctel_Oocyte_genes	Blastula
OFUSG17273.1	Ofus_Embryonic_genes	1 Cell	CTELG00000005028.1	Ctel_Second_zygotic_genes	Blastula
OFUSG18388.1	Ofus_Embryonic_genes	1 Cell	CTELG00000001108.1	Ctel_Second_zygotic_genes	Blastula
OFUSG22134.1	Ofus_Embryonic_genes	1 Cell	CTELG00000003226.1	Ctel_Second_zygotic_genes	Blastula
OFUSG05437.1	Ofus_Embryonic_genes	1 Cell	CTELG00000023705.1	Ctel_Embryonic_genes	Gastula	RAS-RESPONSIVE ELEMENT-BINDING PROTEIN 1
OFUSG09940.1	Ofus_Embryonic_genes	1 Cell	CTELG00000007122.1	Ctel_Embryonic_genes	Gastula	EGL-13
OFUSG13590.1	Ofus_Embryonic_genes	1 Cell	CTELG00000019810.1	Ctel_Embryonic_genes	Gastula
OFUSG14305.1	Ofus_Embryonic_genes	1 Cell	CTELG00000004204.1	Ctel_Embryonic_genes	Gastula
OFUSG14675.1	Ofus_Embryonic_genes	1 Cell	CTELG00000031603.1	Ctel_Embryonic_genes	Gastula
OFUSG17969.1	Ofus_Embryonic_genes	1 Cell	CTELG00000017588.1	Ctel_Embryonic_genes	Gastula
OFUSG19960.1	Ofus_Embryonic_genes	1 Cell	CTELG00000009808.1	Ctel_Embryonic_genes	Gastula	AT-RICH INTERACTIVE DOMAIN-CONTAINING PROTEIN 3A
OFUSG26448.1	Ofus_Embryonic_genes	1 Cell	CTELG00000000144.1	Ctel_Embryonic_genes	Gastula
OFUSG00468.1	Ofus_First_zygotic_genes	1 Cell	CTELG00000010185.1	Ctel_Embryonic_genes	Gastula	NUCLEAR RECEPTOR SUBFAMILY 2 GROUP E MEMBER 1
OFUSG09576.3	Ofus_Maternal_genes	1 Cell	CTELG00000021883.1	Ctel_Embryonic_genes	Gastula
OFUSG10584.1	Ofus_Maternal_genes	1 Cell	CTELG00000019474.1	Ctel_Embryonic_genes	Gastula
OFUSG00233.1	Ofus_Embryonic_genes	1 Cell	CTELG00000010186.1	Ctel_Oocyte_genes	Gastula
OFUSG00517.2	Ofus_Embryonic_genes	1 Cell	CTELG00000010173.1	Ctel_Oocyte_genes	Gastula
OFUSG06256.1	Ofus_Embryonic_genes	1 Cell	CTELG00000007765.1	Ctel_Oocyte_genes	Gastula
OFUSG21768.1	Ofus_Embryonic_genes	1 Cell	CTELG00000021764.1	Ctel_Oocyte_genes	Gastula	SOX-21
OFUSG07199.1	Ofus_First_zygotic_genes	1 Cell	CTELG00000011332.1	Ctel_Oocyte_genes	Gastula
OFUSG24085.1	Ofus_First_zygotic_genes	1 Cell	CTELG00000005744.1	Ctel_Oocyte_genes	Gastula
OFUSG13896.1	Ofus_Second_zygotic_genes	1 Cell	CTELG00000018455.1	Ctel_Oocyte_genes	Gastula
OFUSG23256.1	Ofus_Second_zygotic_genes	1 Cell	CTELG00000007505.1	Ctel_Oocyte_genes	Gastula
OFUSG17386.1	Ofus_Embryonic_genes	16 Cell	CTELG00000023563.1	Ctel_First_zygotic_genes	1 Cell
OFUSG13787.1	Ofus_Oocyte_genes	16 Cell	CTELG00000006705.1	Ctel_Maternal_genes_1	1 Cell
OFUSG20633.1	Ofus_Second_zygotic_genes	16 Cell	CTELG00000026748.1	Ctel_Maternal_genes_1	1 Cell	PRE-B-CELL LEUKEMIA TRANSCRIPTION FACTOR 1
OFUSG20784.1	Ofus_Second_zygotic_genes	16 Cell	CTELG00000003164.1	Ctel_Maternal_genes_2	1 Cell
OFUSG02609.1	Ofus_Second_zygotic_genes	16 Cell	CTELG00000022699.2	Ctel_Embryonic_genes	Gastula
OFUSG25241.1	Ofus_Second_zygotic_genes	16 Cell	CTELG00000000699.1	Ctel_Embryonic_genes	Gastula	FORKHEAD BOX PROTEIN G1
OFUSG20458.1	Ofus_First_zygotic_genes	2 Cell	CTELG00000009381.1	Ctel_Embryonic_genes	1 Cell	TOX HMG
OFUSG02375.1	Ofus_Embryonic_genes	2 Cell	CTELG00000015684.2	Ctel_Maternal_genes_1	1 Cell
OFUSG23509.1	Ofus_Embryonic_genes	2 Cell	CTELG00000020092.1	Ctel_Maternal_genes_1	1 Cell
OFUSG00664.1	Ofus_Embryonic_genes	2 Cell	CTELG00000014691.1	Ctel_Maternal_genes_2	1 Cell
OFUSG01931.1	Ofus_Embryonic_genes	2 Cell	CTELG00000005264.1	Ctel_Maternal_genes_2	1 Cell
OFUSG07270.1	Ofus_Embryonic_genes	2 Cell	CTELG00000013331.1	Ctel_Maternal_genes_2	1 Cell
OFUSG15447.1	Ofus_Embryonic_genes	2 Cell	CTELG00000008934.1	Ctel_Maternal_genes_2	1 Cell
OFUSG24308.1	Ofus_Embryonic_genes	2 Cell	CTELG00000018105.1	Ctel_Maternal_genes_2	1 Cell
OFUSG10937.1	Ofus_First_zygotic_genes	2 Cell	CTELG00000028567.1	Ctel_Maternal_genes_2	1 Cell
OFUSG06545.1	Ofus_Maternal_genes	2 Cell	CTELG00000014955.1	Ctel_Maternal_genes_2	1 Cell
OFUSG16699.2	Ofus_Maternal_genes	2 Cell	CTELG00000011317.1	Ctel_Maternal_genes_2	1 Cell
OFUSG20679.1	Ofus_Second_zygotic_genes	2 Cell	CTELG00000000828.1	Ctel_Maternal_genes_2	1 Cell
OFUSG20856.4	Ofus_Second_zygotic_genes	2 Cell	CTELG00000020314.1	Ctel_Maternal_genes_2	1 Cell	HEAT SHOCK FACTOR PROTEIN 4
OFUSG13775.1	Ofus_Embryonic_genes	2 Cell	CTELG00000009901.2	Ctel_Maternal_genes_3	1 Cell
OFUSG23691.1	Ofus_Embryonic_genes	2 Cell	CTELG00000004938.1	Ctel_Maternal_genes_3	1 Cell
OFUSG16044.1	Ofus_First_zygotic_genes	2 Cell	CTELG00000017317.2	Ctel_Maternal_genes_3	1 Cell
OFUSG06133.1	Ofus_Maternal_genes	2 Cell	CTELG00000008518.3	Ctel_Maternal_genes_3	1 Cell
OFUSG10781.1	Ofus_Maternal_genes	2 Cell	CTELG00000004265.1	Ctel_Maternal_genes_3	1 Cell
OFUSG15800.1	Ofus_Second_zygotic_genes	2 Cell	CTELG00000000236.1	Ctel_Maternal_genes_3	1 Cell
OFUSG13329.2	Ofus_Maternal_genes	2 Cell	CTELG00000017554.1	Ctel_Oocyte_genes	1 Cell
OFUSG01482.1	Ofus_Second_zygotic_genes	2 Cell	CTELG00000009930.1	Ctel_Oocyte_genes	1 Cell
OFUSG02911.1	Ofus_Second_zygotic_genes	2 Cell	CTELG00000027469.1	Ctel_Oocyte_genes	1 Cell
OFUSG08797.1	Ofus_Second_zygotic_genes	2 Cell	CTELG00000017086.1	Ctel_Oocyte_genes	1 Cell
OFUSG08563.1	Ofus_Second_zygotic_genes	2 Cell	CTELG00000013675.1	Ctel_Oocyte_genes	32 Cell
OFUSG10359.1	Ofus_Embryonic_genes	2 Cell	CTELG00000018774.1	Ctel_First_zygotic_genes	8 Cell
OFUSG11014.1	Ofus_Embryonic_genes	2 Cell	CTELG00000011916.1	Ctel_Embryonic_genes	Blastula
OFUSG01495.1	Ofus_Second_zygotic_genes	2 Cell	CTELG00000024977.1	Ctel_Embryonic_genes	Blastula
OFUSG02218.1	Ofus_Embryonic_genes	2 Cell	CTELG00000015092.1	Ctel_First_zygotic_genes	Blastula
OFUSG00039.1	Ofus_Embryonic_genes	2 Cell	CTELG00000017199.1	Ctel_Embryonic_genes	Gastula
OFUSG14081.1	Ofus_Embryonic_genes	2 Cell	CTELG00000019055.1	Ctel_Embryonic_genes	Gastula
OFUSG09096.1	Ofus_Embryonic_genes	32 Cell	CTELG00000023829.1	Ctel_Embryonic_genes	1 Cell
OFUSG21266.1	Ofus_Embryonic_genes	32 Cell	CTELG00000009238.1	Ctel_Maternal_genes_1	1 Cell
OFUSG21541.1	Ofus_Embryonic_genes	32 Cell	CTELG00000015620.1	Ctel_Maternal_genes_2	1 Cell
OFUSG07111.1	Ofus_Second_zygotic_genes	32 Cell	CTELG00000007901.1	Ctel_Maternal_genes_2	1 Cell
OFUSG10029.1	Ofus_Second_zygotic_genes	32 Cell	CTELG00000024500.1	Ctel_Maternal_genes_2	1 Cell
OFUSG00847.1	Ofus_Embryonic_genes	32 Cell	CTELG00000028092.1	Ctel_Maternal_genes_3	1 Cell
OFUSG08523.1	Ofus_Embryonic_genes	32 Cell	CTELG00000019135.1	Ctel_Maternal_genes_3	1 Cell
OFUSG16451.1	Ofus_Embryonic_genes	32 Cell	CTELG00000017404.2	Ctel_Maternal_genes_3	1 Cell
OFUSG25009.1	Ofus_Embryonic_genes	32 Cell	CTELG00000008336.1	Ctel_Maternal_genes_3	1 Cell
OFUSG07009.1	Ofus_First_zygotic_genes	32 Cell	CTELG00000003401.1	Ctel_Maternal_genes_3	1 Cell
OFUSG16458.2	Ofus_First_zygotic_genes	32 Cell	CTELG00000017405.1	Ctel_Maternal_genes_3	1 Cell
OFUSG17424.1	Ofus_Second_zygotic_genes	32 Cell	CTELG00000017569.1	Ctel_Maternal_genes_3	1 Cell
OFUSG25601.1	Ofus_Embryonic_genes	32 Cell	CTELG00000022216.1	Ctel_Oocyte_genes	1 Cell
OFUSG18367.1	Ofus_Second_zygotic_genes	32 Cell	CTELG00000002234.1	Ctel_Oocyte_genes	1 Cell
OFUSG07452.1	Ofus_Embryonic_genes	32 Cell	CTELG00000005593.1	Ctel_First_zygotic_genes	16 Cell
OFUSG13663.1	Ofus_Second_zygotic_genes	32 Cell	CTELG00000032537.1	Ctel_First_zygotic_genes	16 Cell
OFUSG21527.1	Ofus_Embryonic_genes	32 Cell	CTELG00000012540.1	Ctel_Embryonic_genes	Blastula	HEPATOCYTE NUCLEAR FACTOR 3-ALPHA
OFUSG18809.1	Ofus_Embryonic_genes	32 Cell	CTELG00000001586.1	Ctel_Oocyte_genes	Blastula
OFUSG00715.1	Ofus_Embryonic_genes	32 Cell	CTELG00000007799.1	Ctel_Embryonic_genes	Gastula
OFUSG00915.1	Ofus_Embryonic_genes	32 Cell	CTELG00000015959.1	Ctel_Embryonic_genes	Gastula
OFUSG12379.1	Ofus_Second_zygotic_genes	32 Cell	CTELG00000011047.1	Ctel_Embryonic_genes	Gastula
OFUSG16664.1	Ofus_Second_zygotic_genes	32 Cell	CTELG00000017066.1	Ctel_Embryonic_genes	Gastula
OFUSG17847.1	Ofus_Second_zygotic_genes	32 Cell	CTELG00000014462.1	Ctel_Embryonic_genes	Gastula
OFUSG05621.1	Ofus_Second_zygotic_genes	32 Cell	CTELG00000021191.1	Ctel_Oocyte_genes	Gastula
OFUSG00266.1	Ofus_Embryonic_genes	4 Cell	CTELG00000000061.2	Ctel_Maternal_genes_2	1 Cell
OFUSG20806.1	Ofus_Embryonic_genes	4 Cell	CTELG00000000541.1	Ctel_Maternal_genes_2	1 Cell
OFUSG20420.1	Ofus_First_zygotic_genes	4 Cell	CTELG00000026512.1	Ctel_Maternal_genes_2	1 Cell
OFUSG12648.1	Ofus_Second_zygotic_genes	4 Cell	CTELG00000002860.1	Ctel_Maternal_genes_2	1 Cell
OFUSG07003.1	Ofus_Embryonic_genes	4 Cell	CTELG00000018972.1	Ctel_Maternal_genes_3	1 Cell
OFUSG08758.1	Ofus_Maternal_genes	4 Cell	CTELG00000013837.1	Ctel_Maternal_genes_3	1 Cell
OFUSG08474.1	Ofus_Second_zygotic_genes	4 Cell	CTELG00000019189.1	Ctel_Maternal_genes_3	1 Cell
OFUSG10608.1	Ofus_Embryonic_genes	4 Cell	CTELG00000009387.1	Ctel_Oocyte_genes	1 Cell
OFUSG18110.1	Ofus_Second_zygotic_genes	4 Cell	CTELG00000010552.1	Ctel_Oocyte_genes	1 Cell
OFUSG05993.1	Ofus_Maternal_genes	4 Cell	CTELG00000005765.1	Ctel_Embryonic_genes	8 Cell
OFUSG11061.1	Ofus_Embryonic_genes	4 Cell	CTELG00000022511.1	Ctel_Embryonic_genes	Gastula
OFUSG18709.1	Ofus_Embryonic_genes	4 Cell	CTELG00000018875.1	Ctel_Second_zygotic_genes	Gastula
OFUSG17416.1	Ofus_First_zygotic_genes	8 Cell	CTELG00000004366.1	Ctel_Maternal_genes_1	1 Cell
OFUSG18717.2	Ofus_Embryonic_genes	8 Cell	CTELG00000010318.1	Ctel_Maternal_genes_2	1 Cell
OFUSG13532.1	Ofus_Second_zygotic_genes	8 Cell	CTELG00000022752.1	Ctel_Oocyte_genes	1 Cell
OFUSG12336.1	Ofus_Second_zygotic_genes	8 Cell	CTELG00000021385.1	Ctel_Embryonic_genes	32 Cell
OFUSG09561.1	Ofus_Embryonic_genes	8 Cell	CTELG00000016873.1	Ctel_Embryonic_genes	Gastula
OFUSG18782.1	Ofus_Second_zygotic_genes	8 Cell	CTELG00000020361.1	Ctel_Embryonic_genes	Gastula
OFUSG00909.1	Ofus_Embryonic_genes	Blastula	CTELG00000020473.1	Ctel_Embryonic_genes	1 Cell
OFUSG02726.1	Ofus_Embryonic_genes	Blastula	CTELG00000009677.1	Ctel_Embryonic_genes	1 Cell
OFUSG18079.1	Ofus_Embryonic_genes	Blastula	CTELG00000020065.1	Ctel_Embryonic_genes	1 Cell
OFUSG22309.1	Ofus_Embryonic_genes	Blastula	CTELG00000013180.1	Ctel_Embryonic_genes	1 Cell
OFUSG21701.1	Ofus_Second_zygotic_genes	Blastula	CTELG00000013123.1	Ctel_Embryonic_genes	1 Cell	VISUAL SYSTEM HOMEOBOX 2
OFUSG24010.1	Ofus_Second_zygotic_genes	Blastula	CTELG00000032704.1	Ctel_Embryonic_genes	1 Cell	ZINC FINGER PROTEIN 467
OFUSG16219.1	Ofus_Embryonic_genes	Blastula	CTELG00000014552.1	Ctel_First_zygotic_genes	1 Cell
OFUSG09876.1	Ofus_Embryonic_genes	Blastula	CTELG00000006018.1	Ctel_Maternal_genes_1	1 Cell	ZGC:153292
OFUSG13733.5	Ofus_Embryonic_genes	Blastula	CTELG00000005016.1	Ctel_Maternal_genes_1	1 Cell
OFUSG02737.1	Ofus_Embryonic_genes	Blastula	CTELG00000010157.1	Ctel_Maternal_genes_2	1 Cell
OFUSG09588.1	Ofus_Embryonic_genes	Blastula	CTELG00000012588.1	Ctel_Maternal_genes_2	1 Cell
OFUSG09846.1	Ofus_Embryonic_genes	Blastula	CTELG00000004309.1	Ctel_Maternal_genes_2	1 Cell
OFUSG19764.2	Ofus_Embryonic_genes	Blastula	CTELG00000008232.1	Ctel_Maternal_genes_2	1 Cell
OFUSG07678.2	Ofus_Second_zygotic_genes	Blastula	CTELG00000005795.1	Ctel_Maternal_genes_2	1 Cell
OFUSG11617.1	Ofus_Second_zygotic_genes	Blastula	CTELG00000010592.1	Ctel_Maternal_genes_2	1 Cell
OFUSG23546.1	Ofus_Second_zygotic_genes	Blastula	CTELG00000014255.1	Ctel_Maternal_genes_2	1 Cell
OFUSG00214.1	Ofus_Embryonic_genes	Blastula	CTELG00000022955.1	Ctel_Maternal_genes_3	1 Cell
OFUSG00831.1	Ofus_Embryonic_genes	Blastula	CTELG00000002992.1	Ctel_Maternal_genes_3	1 Cell
OFUSG05808.1	Ofus_Embryonic_genes	Blastula	CTELG00000026857.1	Ctel_Maternal_genes_3	1 Cell
OFUSG06689.1	Ofus_Embryonic_genes	Blastula	CTELG00000018828.1	Ctel_Maternal_genes_3	1 Cell
OFUSG10547.1	Ofus_Embryonic_genes	Blastula	CTELG00000008082.1	Ctel_Maternal_genes_3	1 Cell
OFUSG10977.1	Ofus_Embryonic_genes	Blastula	CTELG00000008835.1	Ctel_Maternal_genes_3	1 Cell
OFUSG16068.1	Ofus_Embryonic_genes	Blastula	CTELG00000000240.1	Ctel_Maternal_genes_3	1 Cell
OFUSG20440.1	Ofus_Second_zygotic_genes	Blastula	CTELG00000000573.1	Ctel_Maternal_genes_3	1 Cell
OFUSG26125.1	Ofus_Second_zygotic_genes	Blastula	CTELG00000005578.1	Ctel_Maternal_genes_3	1 Cell
OFUSG03860.1	Ofus_Embryonic_genes	Blastula	CTELG00000014567.1	Ctel_Oocyte_genes	1 Cell
OFUSG04005.1	Ofus_Embryonic_genes	Blastula	CTELG00000023598.1	Ctel_Oocyte_genes	1 Cell
OFUSG11537.1	Ofus_Embryonic_genes	Blastula	CTELG00000011032.1	Ctel_Oocyte_genes	1 Cell
OFUSG12742.1	Ofus_Embryonic_genes	Blastula	CTELG00000000865.1	Ctel_Oocyte_genes	1 Cell
OFUSG20208.1	Ofus_Embryonic_genes	Blastula	CTELG00000007212.1	Ctel_Oocyte_genes	1 Cell
OFUSG24597.2	Ofus_Embryonic_genes	Blastula	CTELG00000011000.1	Ctel_Oocyte_genes	1 Cell
OFUSG14864.2	Ofus_Second_zygotic_genes	Blastula	CTELG00000013627.1	Ctel_Oocyte_genes	1 Cell
OFUSG05461.2	Ofus_Embryonic_genes	Blastula	CTELG00000013992.1	Ctel_Second_zygotic_genes	1 Cell
OFUSG17157.1	Ofus_Embryonic_genes	Blastula	CTELG00000017860.1	Ctel_Second_zygotic_genes	1 Cell
OFUSG04314.1	Ofus_Embryonic_genes	Blastula	CTELG00000015525.1	Ctel_Embryonic_genes	16 Cell
OFUSG26371.1	Ofus_Embryonic_genes	Blastula	CTELG00000000036.1	Ctel_First_zygotic_genes	16 Cell	GLIAL CELLS MISSING RELATED/GLIDE
OFUSG16797.1	Ofus_Embryonic_genes	Blastula	CTELG00000002416.1	Ctel_Maternal_genes_3	16 Cell	KRUEPPEL-LIKE FACTOR 6
OFUSG05714.1	Ofus_Embryonic_genes	Blastula	CTELG00000020047.1	Ctel_Second_zygotic_genes	16 Cell
OFUSG05386.1	Ofus_Second_zygotic_genes	Blastula	CTELG00000025021.1	Ctel_Embryonic_genes	32 Cell	HEPATOCYTE NUCLEAR FACTOR 4-ALPHA
OFUSG11685.2	Ofus_Embryonic_genes	Blastula	CTELG00000020938.1	Ctel_Oocyte_genes	32 Cell
OFUSG19411.1	Ofus_Second_zygotic_genes	Blastula	CTELG00000030721.1	Ctel_Second_zygotic_genes	32 Cell
OFUSG01867.1	Ofus_Embryonic_genes	Blastula	CTELG00000000058.1	Ctel_Embryonic_genes	Gastula
OFUSG06958.1	Ofus_Embryonic_genes	Blastula	CTELG00000015312.1	Ctel_Embryonic_genes	Gastula
OFUSG07493.1	Ofus_Embryonic_genes	Blastula	CTELG00000000834.1	Ctel_Embryonic_genes	Gastula	ATF6, ISOFORM C
OFUSG07560.1	Ofus_Embryonic_genes	Blastula	CTELG00000000187.1	Ctel_Embryonic_genes	Gastula
OFUSG10344.1	Ofus_Embryonic_genes	Blastula	CTELG00000016517.1	Ctel_Embryonic_genes	Gastula
OFUSG13716.1	Ofus_Embryonic_genes	Blastula	CTELG00000006931.1	Ctel_Embryonic_genes	Gastula	FORKHEAD BOX PROTEIN D2
OFUSG15533.1	Ofus_Embryonic_genes	Blastula	CTELG00000009636.1	Ctel_Embryonic_genes	Gastula
OFUSG18424.1	Ofus_Embryonic_genes	Blastula	CTELG00000014493.1	Ctel_Embryonic_genes	Gastula	NEUROG3 PROTEIN-RELATED
OFUSG19098.1	Ofus_Embryonic_genes	Blastula	CTELG00000011812.1	Ctel_Embryonic_genes	Gastula
OFUSG21000.3	Ofus_Embryonic_genes	Blastula	CTELG00000008467.1	Ctel_Embryonic_genes	Gastula	HUNCHBACK-LIKE
OFUSG21956.1	Ofus_Embryonic_genes	Blastula	CTELG00000023281.1	Ctel_Embryonic_genes	Gastula
OFUSG25633.1	Ofus_Embryonic_genes	Blastula	CTELG00000002742.2	Ctel_Embryonic_genes	Gastula	PAX6
OFUSG00479.1	Ofus_Second_zygotic_genes	Blastula	CTELG00000011538.2	Ctel_Embryonic_genes	Gastula	T-BOX TRANSCRIPTION FACTOR T
OFUSG22650.1	Ofus_Second_zygotic_genes	Blastula	CTELG00000012186.1	Ctel_Embryonic_genes	Gastula
OFUSG02906.1	Ofus_Embryonic_genes	Blastula	CTELG00000018931.1	Ctel_Oocyte_genes	Gastula	OVO-LIKE ZINC FINGER 1A-RELATED
OFUSG09660.1	Ofus_Embryonic_genes	Blastula	CTELG00000011590.1	Ctel_Oocyte_genes	Gastula
OFUSG17238.1	Ofus_Embryonic_genes	Blastula	CTELG00000016698.1	Ctel_Oocyte_genes	Gastula
OFUSG24818.1	Ofus_Embryonic_genes	Blastula	CTELG00000002436.1	Ctel_Oocyte_genes	Gastula
OFUSG05356.1	Ofus_Second_zygotic_genes	Blastula	CTELG00000000252.1	Ctel_Oocyte_genes	Gastula
OFUSG09049.1	Ofus_Second_zygotic_genes	Blastula	CTELG00000013776.1	Ctel_Oocyte_genes	Gastula
OFUSG00688.1	Ofus_Embryonic_genes	Gastula	CTELG00000023725.1	Ctel_Embryonic_genes	1 Cell
OFUSG02226.1	Ofus_Embryonic_genes	Gastula	CTELG00000014829.1	Ctel_Embryonic_genes	1 Cell
OFUSG04963.1	Ofus_Embryonic_genes	Gastula	CTELG00000016067.1	Ctel_Embryonic_genes	1 Cell
OFUSG05611.1	Ofus_Embryonic_genes	Gastula	CTELG00000014395.1	Ctel_Embryonic_genes	1 Cell
OFUSG07823.2	Ofus_Embryonic_genes	Gastula	CTELG00000005352.1	Ctel_Embryonic_genes	1 Cell
OFUSG10877.2	Ofus_Embryonic_genes	Gastula	CTELG00000002269.1	Ctel_Embryonic_genes	1 Cell
OFUSG12189.1	Ofus_Embryonic_genes	Gastula	CTELG00000003855.1	Ctel_Embryonic_genes	1 Cell
OFUSG16238.1	Ofus_Embryonic_genes	Gastula	CTELG00000013528.1	Ctel_Embryonic_genes	1 Cell
OFUSG18362.1	Ofus_Embryonic_genes	Gastula	CTELG00000002261.1	Ctel_Embryonic_genes	1 Cell
OFUSG19753.1	Ofus_Embryonic_genes	Gastula	CTELG00000019763.1	Ctel_Embryonic_genes	1 Cell
OFUSG19939.1	Ofus_Embryonic_genes	Gastula	CTELG00000012107.1	Ctel_Embryonic_genes	1 Cell
OFUSG20282.1	Ofus_Embryonic_genes	Gastula	CTELG00000000245.1	Ctel_Embryonic_genes	1 Cell
OFUSG21363.1	Ofus_Embryonic_genes	Gastula	CTELG00000000027.1	Ctel_Embryonic_genes	1 Cell
OFUSG23247.1	Ofus_Embryonic_genes	Gastula	CTELG00000013334.1	Ctel_Embryonic_genes	1 Cell
OFUSG25447.1	Ofus_Embryonic_genes	Gastula	CTELG00000022446.1	Ctel_Embryonic_genes	1 Cell
OFUSG26322.5	Ofus_Embryonic_genes	Gastula	CTELG00000014809.1	Ctel_Embryonic_genes	1 Cell
OFUSG26349.1	Ofus_Embryonic_genes	Gastula	CTELG00000013911.1	Ctel_Embryonic_genes	1 Cell
OFUSG12751.1	Ofus_Embryonic_genes	Gastula	CTELG00000006039.1	Ctel_First_zygotic_genes	1 Cell
OFUSG13300.2	Ofus_Embryonic_genes	Gastula	CTELG00000017822.1	Ctel_First_zygotic_genes	1 Cell
OFUSG04251.1	Ofus_Embryonic_genes	Gastula	CTELG00000005448.1	Ctel_Maternal_genes_1	1 Cell
OFUSG07352.1	Ofus_Embryonic_genes	Gastula	CTELG00000004575.2	Ctel_Maternal_genes_1	1 Cell
OFUSG13731.1	Ofus_Embryonic_genes	Gastula	CTELG00000024043.1	Ctel_Maternal_genes_1	1 Cell
OFUSG14623.2	Ofus_Embryonic_genes	Gastula	CTELG00000018450.1	Ctel_Maternal_genes_1	1 Cell
OFUSG21054.1	Ofus_Embryonic_genes	Gastula	CTELG00000011478.1	Ctel_Maternal_genes_1	1 Cell
OFUSG21850.2	Ofus_Embryonic_genes	Gastula	CTELG00000025431.1	Ctel_Maternal_genes_1	1 Cell
OFUSG24065.1	Ofus_Embryonic_genes	Gastula	CTELG00000020170.1	Ctel_Maternal_genes_1	1 Cell
OFUSG00115.1	Ofus_Embryonic_genes	Gastula	CTELG00000014649.1	Ctel_Maternal_genes_2	1 Cell
OFUSG01305.1	Ofus_Embryonic_genes	Gastula	CTELG00000000483.1	Ctel_Maternal_genes_2	1 Cell
OFUSG03447.1	Ofus_Embryonic_genes	Gastula	CTELG00000010132.1	Ctel_Maternal_genes_2	1 Cell
OFUSG06219.1	Ofus_Embryonic_genes	Gastula	CTELG00000013570.1	Ctel_Maternal_genes_2	1 Cell
OFUSG06632.2	Ofus_Embryonic_genes	Gastula	CTELG00000016407.5	Ctel_Maternal_genes_2	1 Cell
OFUSG07488.1	Ofus_Embryonic_genes	Gastula	CTELG00000010059.1	Ctel_Maternal_genes_2	1 Cell
OFUSG07575.1	Ofus_Embryonic_genes	Gastula	CTELG00000000197.1	Ctel_Maternal_genes_2	1 Cell
OFUSG07588.3	Ofus_Embryonic_genes	Gastula	CTELG00000013732.1	Ctel_Maternal_genes_2	1 Cell
OFUSG08221.4	Ofus_Embryonic_genes	Gastula	CTELG00000013307.2	Ctel_Maternal_genes_2	1 Cell
OFUSG08709.1	Ofus_Embryonic_genes	Gastula	CTELG00000014573.1	Ctel_Maternal_genes_2	1 Cell
OFUSG09346.1	Ofus_Embryonic_genes	Gastula	CTELG00000017128.1	Ctel_Maternal_genes_2	1 Cell
OFUSG10197.1	Ofus_Embryonic_genes	Gastula	CTELG00000014466.1	Ctel_Maternal_genes_2	1 Cell
OFUSG10325.1	Ofus_Embryonic_genes	Gastula	CTELG00000004331.1	Ctel_Maternal_genes_2	1 Cell
OFUSG10776.1	Ofus_Embryonic_genes	Gastula	CTELG00000007859.1	Ctel_Maternal_genes_2	1 Cell
OFUSG12305.1	Ofus_Embryonic_genes	Gastula	CTELG00000018270.1	Ctel_Maternal_genes_2	1 Cell
OFUSG13135.1	Ofus_Embryonic_genes	Gastula	CTELG00000014722.1	Ctel_Maternal_genes_2	1 Cell
OFUSG13450.1	Ofus_Embryonic_genes	Gastula	CTELG00000000369.1	Ctel_Maternal_genes_2	1 Cell
OFUSG14425.1	Ofus_Embryonic_genes	Gastula	CTELG00000001127.1	Ctel_Maternal_genes_2	1 Cell
OFUSG15836.1	Ofus_Embryonic_genes	Gastula	CTELG00000026619.1	Ctel_Maternal_genes_2	1 Cell
OFUSG15938.2	Ofus_Embryonic_genes	Gastula	CTELG00000011561.1	Ctel_Maternal_genes_2	1 Cell
OFUSG15980.2	Ofus_Embryonic_genes	Gastula	CTELG00000017167.1	Ctel_Maternal_genes_2	1 Cell
OFUSG17069.1	Ofus_Embryonic_genes	Gastula	CTELG00000002105.1	Ctel_Maternal_genes_2	1 Cell
OFUSG17306.2	Ofus_Embryonic_genes	Gastula	CTELG00000008479.1	Ctel_Maternal_genes_2	1 Cell
OFUSG21053.1	Ofus_Embryonic_genes	Gastula	CTELG00000016631.1	Ctel_Maternal_genes_2	1 Cell
OFUSG21973.1	Ofus_Embryonic_genes	Gastula	CTELG00000006848.1	Ctel_Maternal_genes_2	1 Cell
OFUSG22519.1	Ofus_Embryonic_genes	Gastula	CTELG00000020906.1	Ctel_Maternal_genes_2	1 Cell
OFUSG23296.1	Ofus_Embryonic_genes	Gastula	CTELG00000017324.1	Ctel_Maternal_genes_2	1 Cell
OFUSG23326.1	Ofus_Embryonic_genes	Gastula	CTELG00000000874.1	Ctel_Maternal_genes_2	1 Cell
OFUSG24259.3	Ofus_Embryonic_genes	Gastula	CTELG00000023814.2	Ctel_Maternal_genes_2	1 Cell
OFUSG25157.1	Ofus_Embryonic_genes	Gastula	CTELG00000015478.1	Ctel_Maternal_genes_2	1 Cell
OFUSG00015.1	Ofus_Embryonic_genes	Gastula	CTELG00000021534.1	Ctel_Maternal_genes_3	1 Cell
OFUSG01401.1	Ofus_Embryonic_genes	Gastula	CTELG00000022956.1	Ctel_Maternal_genes_3	1 Cell
OFUSG04539.1	Ofus_Embryonic_genes	Gastula	CTELG00000006214.1	Ctel_Maternal_genes_3	1 Cell
OFUSG04771.1	Ofus_Embryonic_genes	Gastula	CTELG00000001631.1	Ctel_Maternal_genes_3	1 Cell
OFUSG07751.1	Ofus_Embryonic_genes	Gastula	CTELG00000005594.1	Ctel_Maternal_genes_3	1 Cell
OFUSG08958.1	Ofus_Embryonic_genes	Gastula	CTELG00000009781.1	Ctel_Maternal_genes_3	1 Cell
OFUSG09781.2	Ofus_Embryonic_genes	Gastula	CTELG00000016169.1	Ctel_Maternal_genes_3	1 Cell
OFUSG09983.1	Ofus_Embryonic_genes	Gastula	CTELG00000013668.1	Ctel_Maternal_genes_3	1 Cell
OFUSG10457.3	Ofus_Embryonic_genes	Gastula	CTELG00000006762.1	Ctel_Maternal_genes_3	1 Cell
OFUSG10544.2	Ofus_Embryonic_genes	Gastula	CTELG00000002595.2	Ctel_Maternal_genes_3	1 Cell
OFUSG11099.1	Ofus_Embryonic_genes	Gastula	CTELG00000017591.1	Ctel_Maternal_genes_3	1 Cell
OFUSG11213.2	Ofus_Embryonic_genes	Gastula	CTELG00000008310.1	Ctel_Maternal_genes_3	1 Cell
OFUSG13411.1	Ofus_Embryonic_genes	Gastula	CTELG00000000467.1	Ctel_Maternal_genes_3	1 Cell
OFUSG13629.1	Ofus_Embryonic_genes	Gastula	CTELG00000006044.1	Ctel_Maternal_genes_3	1 Cell	ZINC FINGER PROTEIN 91
OFUSG14953.2	Ofus_Embryonic_genes	Gastula	CTELG00000019094.1	Ctel_Maternal_genes_3	1 Cell
OFUSG16038.1	Ofus_Embryonic_genes	Gastula	CTELG00000006706.1	Ctel_Maternal_genes_3	1 Cell
OFUSG16216.1	Ofus_Embryonic_genes	Gastula	CTELG00000032806.1	Ctel_Maternal_genes_3	1 Cell
OFUSG16434.2	Ofus_Embryonic_genes	Gastula	CTELG00000009523.1	Ctel_Maternal_genes_3	1 Cell	POU DOMAIN MOTIF 3, ISOFORM F
OFUSG17174.1	Ofus_Embryonic_genes	Gastula	CTELG00000022242.1	Ctel_Maternal_genes_3	1 Cell
OFUSG17605.1	Ofus_Embryonic_genes	Gastula	CTELG00000012901.1	Ctel_Maternal_genes_3	1 Cell
OFUSG22096.1	Ofus_Embryonic_genes	Gastula	CTELG00000002404.1	Ctel_Maternal_genes_3	1 Cell
OFUSG22587.1	Ofus_Embryonic_genes	Gastula	CTELG00000024931.1	Ctel_Maternal_genes_3	1 Cell
OFUSG25737.1	Ofus_Embryonic_genes	Gastula	CTELG00000014367.1	Ctel_Maternal_genes_3	1 Cell	ZINC FINGER PROTEIN PEGASUS
OFUSG26529.2	Ofus_Embryonic_genes	Gastula	CTELG00000020753.1	Ctel_Maternal_genes_3	1 Cell
OFUSG00092.1	Ofus_Embryonic_genes	Gastula	CTELG00000023300.1	Ctel_Oocyte_genes	1 Cell
OFUSG00618.1	Ofus_Embryonic_genes	Gastula	CTELG00000018767.1	Ctel_Oocyte_genes	1 Cell
OFUSG03004.1	Ofus_Embryonic_genes	Gastula	CTELG00000015380.1	Ctel_Oocyte_genes	1 Cell
OFUSG03917.1	Ofus_Embryonic_genes	Gastula	CTELG00000017065.2	Ctel_Oocyte_genes	1 Cell
OFUSG06175.1	Ofus_Embryonic_genes	Gastula	CTELG00000016283.1	Ctel_Oocyte_genes	1 Cell
OFUSG08652.2	Ofus_Embryonic_genes	Gastula	CTELG00000017126.1	Ctel_Oocyte_genes	1 Cell
OFUSG09913.1	Ofus_Embryonic_genes	Gastula	CTELG00000023419.1	Ctel_Oocyte_genes	1 Cell
OFUSG11582.1	Ofus_Embryonic_genes	Gastula	CTELG00000000676.1	Ctel_Oocyte_genes	1 Cell
OFUSG13476.1	Ofus_Embryonic_genes	Gastula	CTELG00000023280.1	Ctel_Oocyte_genes	1 Cell
OFUSG14299.1	Ofus_Embryonic_genes	Gastula	CTELG00000018942.1	Ctel_Oocyte_genes	1 Cell
OFUSG14535.1	Ofus_Embryonic_genes	Gastula	CTELG00000035125.1	Ctel_Oocyte_genes	1 Cell
OFUSG23204.1	Ofus_Embryonic_genes	Gastula	CTELG00000009166.2	Ctel_Oocyte_genes	1 Cell
OFUSG26527.1	Ofus_Embryonic_genes	Gastula	CTELG00000000457.1	Ctel_Oocyte_genes	1 Cell
OFUSG26547.1	Ofus_Embryonic_genes	Gastula	CTELG00000013372.1	Ctel_Oocyte_genes	1 Cell
OFUSG00377.1	Ofus_Embryonic_genes	Gastula	CTELG00000004770.1	Ctel_Second_zygotic_genes	1 Cell	BRG-1 ASSOCIATED FACTOR 250 BAF250
OFUSG11662.1	Ofus_Embryonic_genes	Gastula	CTELG00000022079.1	Ctel_Second_zygotic_genes	1 Cell
OFUSG11421.1	Ofus_Embryonic_genes	Gastula	CTELG00000005915.1	Ctel_Embryonic_genes	16 Cell
OFUSG10782.1	Ofus_Embryonic_genes	Gastula	CTELG00000022623.1	Ctel_First_zygotic_genes	16 Cell	HOMEOBOX PROTEIN UNC-4 HOMOLOG
OFUSG18439.1	Ofus_Embryonic_genes	Gastula	CTELG00000016773.1	Ctel_First_zygotic_genes	16 Cell
OFUSG26158.1	Ofus_Embryonic_genes	Gastula	CTELG00000001254.3	Ctel_Maternal_genes_3	16 Cell
OFUSG08010.1	Ofus_Embryonic_genes	Gastula	CTELG00000002530.1	Ctel_Oocyte_genes	16 Cell
OFUSG23898.1	Ofus_Embryonic_genes	Gastula	CTELG00000026962.1	Ctel_Oocyte_genes	16 Cell
OFUSG07392.1	Ofus_Embryonic_genes	Gastula	CTELG00000002520.2	Ctel_Second_zygotic_genes	16 Cell
OFUSG23137.1	Ofus_Embryonic_genes	Gastula	CTELG00000000641.1	Ctel_Second_zygotic_genes	16 Cell
OFUSG13834.1	Ofus_Embryonic_genes	Gastula	CTELG00000021070.1	Ctel_Embryonic_genes	2 Cell
OFUSG17982.1	Ofus_Embryonic_genes	Gastula	CTELG00000024609.1	Ctel_First_zygotic_genes	2 Cell	PAIRED BOX POX-MESO PROTEIN
OFUSG24393.1	Ofus_Embryonic_genes	Gastula	CTELG00000006773.1	Ctel_Maternal_genes_1	2 Cell
OFUSG04422.1	Ofus_Embryonic_genes	Gastula	CTELG00000029332.1	Ctel_Maternal_genes_2	2 Cell
OFUSG23070.1	Ofus_Embryonic_genes	Gastula	CTELG00000009135.1	Ctel_Maternal_genes_2	2 Cell
OFUSG05964.1	Ofus_Embryonic_genes	Gastula	CTELG00000021655.1	Ctel_Maternal_genes_3	2 Cell
OFUSG10876.1	Ofus_Embryonic_genes	Gastula	CTELG00000019549.1	Ctel_Maternal_genes_3	2 Cell
OFUSG11249.2	Ofus_Embryonic_genes	Gastula	CTELG00000003866.1	Ctel_Maternal_genes_3	2 Cell	SUPPRESSOR OF ACTIVATED EGL-4 PROTEIN 1
OFUSG16154.1	Ofus_Embryonic_genes	Gastula	CTELG00000004162.1	Ctel_Maternal_genes_3	2 Cell
OFUSG16406.1	Ofus_Embryonic_genes	Gastula	CTELG00000023761.1	Ctel_Maternal_genes_3	2 Cell
OFUSG11470.1	Ofus_Embryonic_genes	Gastula	CTELG00000024314.1	Ctel_First_zygotic_genes	32 Cell	ALX HOMEOBOX PROTEIN 1-LIKE PROTEIN
OFUSG13935.2	Ofus_Embryonic_genes	Gastula	CTELG00000034127.1	Ctel_First_zygotic_genes	32 Cell
OFUSG17865.1	Ofus_Embryonic_genes	Gastula	CTELG00000011943.1	Ctel_First_zygotic_genes	32 Cell
OFUSG16078.1	Ofus_Embryonic_genes	Gastula	CTELG00000000358.1	Ctel_Maternal_genes_1	32 Cell
OFUSG00332.1	Ofus_Embryonic_genes	Gastula	CTELG00000012029.1	Ctel_Maternal_genes_3	32 Cell
OFUSG16957.1	Ofus_Embryonic_genes	Gastula	CTELG00000013924.1	Ctel_Oocyte_genes	32 Cell
OFUSG08622.1	Ofus_Embryonic_genes	Gastula	CTELG00000026131.1	Ctel_First_zygotic_genes	4 Cell
OFUSG13203.1	Ofus_Embryonic_genes	Gastula	CTELG00000001956.1	Ctel_First_zygotic_genes	8 Cell
OFUSG24006.1	Ofus_Embryonic_genes	Gastula	CTELG00000006130.1	Ctel_Maternal_genes_3	8 Cell
OFUSG03530.1	Ofus_Embryonic_genes	Gastula	CTELG00000022158.1	Ctel_Embryonic_genes	Blastula
OFUSG17466.2	Ofus_Embryonic_genes	Gastula	CTELG00000000096.1	Ctel_Embryonic_genes	Blastula	TRANSCRIPTION FACTOR AP-2
OFUSG11793.1	Ofus_Embryonic_genes	Gastula	CTELG00000021442.1	Ctel_First_zygotic_genes	Blastula
OFUSG12190.1	Ofus_Embryonic_genes	Gastula	CTELG00000018486.1	Ctel_First_zygotic_genes	Blastula
OFUSG17661.1	Ofus_Embryonic_genes	Gastula	CTELG00000012954.1	Ctel_First_zygotic_genes	Blastula	HOMEOTIC PROTEIN DISTAL-LESS
OFUSG18251.2	Ofus_Embryonic_genes	Gastula	CTELG00000001161.1	Ctel_First_zygotic_genes	Blastula
OFUSG21198.1	Ofus_Embryonic_genes	Gastula	CTELG00000018628.1	Ctel_First_zygotic_genes	Blastula
OFUSG20483.1	Ofus_Embryonic_genes	Gastula	CTELG00000003175.1	Ctel_Oocyte_genes	Blastula
OFUSG24119.1	Ofus_Embryonic_genes	Gastula	CTELG00000027361.1	Ctel_Oocyte_genes	Blastula	T-BOX TRANSCRIPTION FACTOR TBX3
OFUSG00872.1	Ofus_Embryonic_genes	Gastula	CTELG00000006230.1	Ctel_Second_zygotic_genes	Blastula
