# Supplementary material for: Cell fate specification modes shape transcriptome evolution in the highly conserved spiral cleavage
Source: EMBO Rep. 2025 Sep 4;26(20):5088–114. doi: 10.1038/s44319-025-00569-4 (PMC12550047; doi:10.1038/s44319-025-00569-4)
Supplement: Supplementary file 40 — Dataset EV38 [file 44319_2025_569_MOESM40_ESM.xlsx]

## Sheet: Sheet1
Dataset EV38 – Comparison of the number of genes exhibiting temporal shifts in gene activation during cleavage between O. fusiformis and C. teleta.

## Sheet: Dataset EV38
O. fusiformis	C. teleta	No.	TF	O. fusiformis	C. teleta	No.	TF
Zygote	2-cell			2-cell	Zygote	23	2
Zygote	4-cell	1		4-cell	Zygote	9
Zygote	8-cell			4-cell	2-cell
Zygote	16-cell	1		8-cell	Zygote	3
Zygote	32-cell	5		8-cell	2-cell
Zygote	64-cell	8	1	8-cell	4-cell
Zygote	Gastrula	19	5	3 hpf	Zygote	4	1
2-cell	4-cell			3 hpf	2-cell
2-cell	8-cell	1		3 hpf	4-cell
2-cell	16-cell			3 hpf	8-cell
2-cell	32-cell	1		4 hpf	Zygote	14
2-cell	64-cell	3		4 hpf	2-cell
2-cell	Gastrula	2		4 hpf	4-cell
4-cell	8-cell	1		4 hpf	8-cell
4-cell	16-cell			4 hpf	16-cell	2
4-cell	32-cell			5 hpf	Zygote	34	3
4-cell	64-cell			5 hpf	2-cell
4-cell	Gastrula	2		5 hpf	4-cell
8-cell	16-cell			5 hpf	8-cell
8-cell	32-cell	1		5 hpf	16-cell	4	2
8-cell	64-cell			5 hpf	32-cell	3	1
8-cell	Gastrula	2		Gastrula	Zygote	96	4
3 hpf	32-cell			Gastrula	2-cell	10	2
3 hpf	64-cell			Gastrula	4-cell	1
3 hpf	Gastrula	2	1	Gastrula	8-cell	2
4 hpf	64-cell	2	1	Gastrula	16-cell	8	1
4 hpf	Gastrula	6		Gastrula	32-cell	6	1
5 hpf	Gastrula	20	7	Gastrula	64-cell	10	3
Early Owenia, late Capitella		77		Late Owenia, early Capitella		229
		0.251634				0.748366
