# Supplementary material for: Cell fate specification modes shape transcriptome evolution in the highly conserved spiral cleavage
Source: EMBO Rep. 2025 Sep 4;26(20):5088–114. doi: 10.1038/s44319-025-00569-4 (PMC12550047; doi:10.1038/s44319-025-00569-4)
Supplement: Supplementary file 41 — Dataset EV39 [file 44319_2025_569_MOESM41_ESM.xlsx]

## Sheet: Sheet1
Dataset EV39 – Expression values (TPM) of the validated candidate genes during spiral cleavage in O. fusiformis and C. teleta.

## Sheet: Dataset EV39
Gene ID	Annotation	Oocyte	Zygote	2-cells	4-cells	8-cells	16-cells	32-cells	64-cells	Gastrula
OFUSG05386.1	HNF4	89.0446	106.219	149.552	133.11	115.047	65.4242	183.498	7958.27	5476.48
CTELG00000025021.1	HNF4	426.541	78.3144	89.3579	80.7765	121.835	84.2995	328.379	476.432	7338.74
OFUSG10782.1	UNCX	0	0	0	0	0	0	0	24.1681	262.304
CTELG00000022623.1	UNCX	0.321587	0	0.426301	0.480267	2.03078	361.603	569.202	18.1962	244.585
OFUSG11470.1	PROP1	0	3.42774	0.702542	0	0	2.04751	2.96051	4.21812	904.121
CTELG00000024314.1	PROP1	4.97248	36.1015	37.702	46.894	51.7819	142.135	205.924	172.287	49.3035
OFUSG17466.2	AP-2	0	0	3.4214	2.90455	2.80398	0	6.1711	13.2733	1147.44
CTELG00000000096.1	AP-2	129.114	89.4377	70.7709	91.9612	113.814	68.7723	146.827	183.653	1471.59
OFUSG17982.1	PAX2/5/8	48.4121	78.4539	64.1527	63.4149	41.7355	39.9156	54.106	86.9514	7916.73
CTELG00000024609.1	PAX2/5/8	10.0032	17.0065	34.5604	46.8363	17.2934	20.8124	66.0344	72.648	23.3177
OFUSG21701.1	VSX2	7.07856	1.21799	1.39759	0.684802	0.578021	0.667995	14.2807	181.562	33.4778
CTELG00000013123.1	VSX2	39.7529	702.209	869.886	728.951	746.546	742.939	598.078	345.624	1872.34
OFUSG24119.1	TBX2/3	4.01101	0.608674	0	1.84491	1.73303	2.71495	0	11.5781	3057.75
CTELG00000027361.1	TBX2/3	733.524	116.637	135.425	127.393	97.4763	167.818	184.426	677.972	1245.25
