# Supplementary material for: Cell fate specification modes shape transcriptome evolution in the highly conserved spiral cleavage
Source: EMBO Rep. 2025 Sep 4;26(20):5088–114. doi: 10.1038/s44319-025-00569-4 (PMC12550047; doi:10.1038/s44319-025-00569-4)
Supplement: Supplementary file 42 — Dataset EV40 [file 44319_2025_569_MOESM42_ESM.xlsx]

## Sheet: Sheet1
Dataset EV40 – Datasets and accession numbers used for genome-wide transcriptomic comparisons.

## Sheet: Dataset EV40
Species	Phyla	Dev Mode	Stage	Run
Urechis unicinctus	Annelida	Equal	Oocyte	SRR5821546
Urechis unicinctus	Annelida	Equal	Zygote	SRR5821545
Urechis unicinctus	Annelida	Equal	2c	SRR5821547
Urechis unicinctus	Annelida	Equal	4c	SRR5821550
Urechis unicinctus	Annelida	Equal	8c	SRR5821549
Urechis unicinctus	Annelida	Equal	16c	SRR5821552
Urechis unicinctus	Annelida	Equal	32c	SRR5821551
Urechis unicinctus	Annelida	Equal	Blastula	SRR5821554
Urechis unicinctus	Annelida	Equal	Emerged cilia	SRR5821553
Urechis unicinctus	Annelida	Equal	Early trochophore	SRR5821544
Urechis unicinctus	Annelida	Equal	Middle trochophore	SRR5821543
Urechis unicinctus	Annelida	Equal	Late trochophore	SRR5821542
Urechis unicinctus	Annelida	Equal	Segmentation	SRR5821541
Mytilus galloprovincialis	Mollusca	Unequal	Mytgal 12hpf R1	SRR25387433
Mytilus galloprovincialis	Mollusca	Unequal	Mytgal 12hpf R2	SRR25387432
Mytilus galloprovincialis	Mollusca	Unequal	Mytgal 16hpf R1	SRR25387431
Mytilus galloprovincialis	Mollusca	Unequal	Mytgal 16hpf R2	SRR25387430
Mytilus galloprovincialis	Mollusca	Unequal	Mytgal 20hpf R1	SRR25387457
Mytilus galloprovincialis	Mollusca	Unequal	Mytgal 20hpf R2	SRR25387456
Mytilus galloprovincialis	Mollusca	Unequal	Mytgal 24hpf R1	SRR25387455
Mytilus galloprovincialis	Mollusca	Unequal	Mytgal 24hpf R2	SRR25387454
Mytilus galloprovincialis	Mollusca	Unequal	Mytgal 28hpf R1	SRR25387453
Mytilus galloprovincialis	Mollusca	Unequal	Mytgal 28hpf R2	SRR25387452
Mytilus galloprovincialis	Mollusca	Unequal	Mytgal 32hpf R1	SRR25387451
Mytilus galloprovincialis	Mollusca	Unequal	Mytgal 32hpf R2	SRR25387450
Mytilus galloprovincialis	Mollusca	Unequal	Mytgal 36hpf R1	SRR25387449
Mytilus galloprovincialis	Mollusca	Unequal	Mytgal 36hpf R2	SRR25387448
Mytilus galloprovincialis	Mollusca	Unequal	Mytgal 40hpf R1	SRR25387446
Mytilus galloprovincialis	Mollusca	Unequal	Mytgal 40hpf R2	SRR25387445
Mytilus galloprovincialis	Mollusca	Unequal	Mytgal 44hpf R1	SRR25387444
Mytilus galloprovincialis	Mollusca	Unequal	Mytgal 44hpf R2	SRR25387443
Mytilus galloprovincialis	Mollusca	Unequal	Mytgal 48hpf R1	SRR25387442
Mytilus galloprovincialis	Mollusca	Unequal	Mytgal 48hpf R2	SRR25387441
Mytilus galloprovincialis	Mollusca	Unequal	Mytgal 4hpf R1	SRR25387447
Mytilus galloprovincialis	Mollusca	Unequal	Mytgal 4hpf R2	SRR25387436
Mytilus galloprovincialis	Mollusca	Unequal	Mytgal 52hpf R1	SRR25387440
Mytilus galloprovincialis	Mollusca	Unequal	Mytgal 52hpf R2	SRR25387439
Mytilus galloprovincialis	Mollusca	Unequal	Mytgal 72hpf R1	SRR25387438
Mytilus galloprovincialis	Mollusca	Unequal	Mytgal 72hpf R2	SRR25387437
Mytilus galloprovincialis	Mollusca	Unequal	Mytgal 8hpf R1	SRR25387435
Mytilus galloprovincialis	Mollusca	Unequal	Mytgal 8hpf R2	SRR25387434
Mytilus galloprovincialis	Mollusca	Unequal	Mytgal unfertilized R1	SRR25387459
Mytilus galloprovincialis	Mollusca	Unequal	Mytgal unfertilized R2	SRR25387458
Platynereis dumerilii	Annelida	Unequal	10hpf early stage rep1-1	SRR29048895
Platynereis dumerilii	Annelida	Unequal	10hpf early stage rep1-10	SRR29048885
Platynereis dumerilii	Annelida	Unequal	10hpf early stage rep1-11	SRR29048884
Platynereis dumerilii	Annelida	Unequal	10hpf early stage rep1-12	SRR29048883
Platynereis dumerilii	Annelida	Unequal	10hpf early stage rep1-13	SRR29048881
Platynereis dumerilii	Annelida	Unequal	10hpf early stage rep1-14	SRR29048880
Platynereis dumerilii	Annelida	Unequal	10hpf early stage rep1-15	SRR29048879
Platynereis dumerilii	Annelida	Unequal	10hpf early stage rep1-2	SRR29048894
Platynereis dumerilii	Annelida	Unequal	10hpf early stage rep1-3	SRR29048892
Platynereis dumerilii	Annelida	Unequal	10hpf early stage rep1-4	SRR29048891
Platynereis dumerilii	Annelida	Unequal	10hpf early stage rep1-5	SRR29048890
Platynereis dumerilii	Annelida	Unequal	10hpf early stage rep1-6	SRR29048889
Platynereis dumerilii	Annelida	Unequal	10hpf early stage rep1-7	SRR29048888
Platynereis dumerilii	Annelida	Unequal	10hpf early stage rep1-8	SRR29048887
Platynereis dumerilii	Annelida	Unequal	10hpf early stage rep1-9	SRR29048886
Platynereis dumerilii	Annelida	Unequal	10hpf early stage rep2-1	SRR29048878
Platynereis dumerilii	Annelida	Unequal	10hpf early stage rep2-10	SRR29048868
Platynereis dumerilii	Annelida	Unequal	10hpf early stage rep2-11	SRR29048867
Platynereis dumerilii	Annelida	Unequal	10hpf early stage rep2-12	SRR29048866
Platynereis dumerilii	Annelida	Unequal	10hpf early stage rep2-13	SRR29048865
Platynereis dumerilii	Annelida	Unequal	10hpf early stage rep2-14	SRR29048864
Platynereis dumerilii	Annelida	Unequal	10hpf early stage rep2-2	SRR29048877
Platynereis dumerilii	Annelida	Unequal	10hpf early stage rep2-3	SRR29048876
Platynereis dumerilii	Annelida	Unequal	10hpf early stage rep2-4	SRR29048875
Platynereis dumerilii	Annelida	Unequal	10hpf early stage rep2-5	SRR29048874
Platynereis dumerilii	Annelida	Unequal	10hpf early stage rep2-6	SRR29048873
Platynereis dumerilii	Annelida	Unequal	10hpf early stage rep2-7	SRR29048872
Platynereis dumerilii	Annelida	Unequal	10hpf early stage rep2-8	SRR29048870
Platynereis dumerilii	Annelida	Unequal	10hpf early stage rep2-9	SRR29048869
Platynereis dumerilii	Annelida	Unequal	12hpf early stage rep1-1	SRR29048863
Platynereis dumerilii	Annelida	Unequal	12hpf early stage rep1-10	SRR29048853
Platynereis dumerilii	Annelida	Unequal	12hpf early stage rep1-11	SRR29048944
Platynereis dumerilii	Annelida	Unequal	12hpf early stage rep1-12	SRR29048943
Platynereis dumerilii	Annelida	Unequal	12hpf early stage rep1-13	SRR29048942
Platynereis dumerilii	Annelida	Unequal	12hpf early stage rep1-14	SRR29048940
Platynereis dumerilii	Annelida	Unequal	12hpf early stage rep1-15	SRR29048939
Platynereis dumerilii	Annelida	Unequal	12hpf early stage rep1-2	SRR29048862
Platynereis dumerilii	Annelida	Unequal	12hpf early stage rep1-3	SRR29048861
Platynereis dumerilii	Annelida	Unequal	12hpf early stage rep1-4	SRR29048859
Platynereis dumerilii	Annelida	Unequal	12hpf early stage rep1-5	SRR29048858
Platynereis dumerilii	Annelida	Unequal	12hpf early stage rep1-6	SRR29048857
Platynereis dumerilii	Annelida	Unequal	12hpf early stage rep1-7	SRR29048856
Platynereis dumerilii	Annelida	Unequal	12hpf early stage rep1-8	SRR29048855
Platynereis dumerilii	Annelida	Unequal	12hpf early stage rep1-9	SRR29048854
Platynereis dumerilii	Annelida	Unequal	12hpf early stage rep2-1	SRR29048938
Platynereis dumerilii	Annelida	Unequal	12hpf early stage rep2-10	SRR29048928
Platynereis dumerilii	Annelida	Unequal	12hpf early stage rep2-11	SRR29048927
Platynereis dumerilii	Annelida	Unequal	12hpf early stage rep2-12	SRR29048926
Platynereis dumerilii	Annelida	Unequal	12hpf early stage rep2-13	SRR29048925
Platynereis dumerilii	Annelida	Unequal	12hpf early stage rep2-2	SRR29048937
Platynereis dumerilii	Annelida	Unequal	12hpf early stage rep2-3	SRR29048936
Platynereis dumerilii	Annelida	Unequal	12hpf early stage rep2-4	SRR29048935
Platynereis dumerilii	Annelida	Unequal	12hpf early stage rep2-5	SRR29048934
Platynereis dumerilii	Annelida	Unequal	12hpf early stage rep2-6	SRR29048933
Platynereis dumerilii	Annelida	Unequal	12hpf early stage rep2-7	SRR29048932
Platynereis dumerilii	Annelida	Unequal	12hpf early stage rep2-8	SRR29048931
Platynereis dumerilii	Annelida	Unequal	12hpf early stage rep2-9	SRR29048929
Platynereis dumerilii	Annelida	Unequal	14hpf early stage rep1-1	SRR29048924
Platynereis dumerilii	Annelida	Unequal	14hpf early stage rep1-2	SRR29048923
Platynereis dumerilii	Annelida	Unequal	14hpf early stage rep1-3	SRR29048922
Platynereis dumerilii	Annelida	Unequal	14hpf early stage rep1-4	SRR29048921
Platynereis dumerilii	Annelida	Unequal	14hpf early stage rep2-1	SRR29048920
Platynereis dumerilii	Annelida	Unequal	14hpf early stage rep2-2	SRR29048918
Platynereis dumerilii	Annelida	Unequal	14hpf early stage rep2-3	SRR29048917
Platynereis dumerilii	Annelida	Unequal	2hpf early stage rep1-1	SRR29048916
Platynereis dumerilii	Annelida	Unequal	2hpf early stage rep1-2	SRR29048915
Platynereis dumerilii	Annelida	Unequal	2hpf early stage rep1-3	SRR29048904
Platynereis dumerilii	Annelida	Unequal	2hpf early stage rep2-1	SRR29048893
Platynereis dumerilii	Annelida	Unequal	2hpf early stage rep2-2	SRR29048882
Platynereis dumerilii	Annelida	Unequal	2hpf early stage rep2-3	SRR29048871
Platynereis dumerilii	Annelida	Unequal	2hpf early stage rep2-4	SRR29048860
Platynereis dumerilii	Annelida	Unequal	4hpf early stage rep1-1	SRR29048941
Platynereis dumerilii	Annelida	Unequal	4hpf early stage rep1-2	SRR29048930
Platynereis dumerilii	Annelida	Unequal	4hpf early stage rep1-3	SRR29048919
Platynereis dumerilii	Annelida	Unequal	4hpf early stage rep1-4	SRR29048914
Platynereis dumerilii	Annelida	Unequal	4hpf early stage rep2-1	SRR29048913
Platynereis dumerilii	Annelida	Unequal	4hpf early stage rep2-2	SRR29048912
Platynereis dumerilii	Annelida	Unequal	4hpf early stage rep2-3	SRR29048911
Platynereis dumerilii	Annelida	Unequal	6hpf early stage rep1-1	SRR29048910
Platynereis dumerilii	Annelida	Unequal	6hpf early stage rep1-2	SRR29048909
Platynereis dumerilii	Annelida	Unequal	6hpf early stage rep1-3	SRR29048908
Platynereis dumerilii	Annelida	Unequal	6hpf early stage rep1-4	SRR29048907
Platynereis dumerilii	Annelida	Unequal	6hpf early stage rep2-1	SRR29048906
Platynereis dumerilii	Annelida	Unequal	6hpf early stage rep2-2	SRR29048905
Platynereis dumerilii	Annelida	Unequal	6hpf early stage rep2-3	SRR29048903
Platynereis dumerilii	Annelida	Unequal	8hpf early stage rep1-1	SRR29048902
Platynereis dumerilii	Annelida	Unequal	8hpf early stage rep1-2	SRR29048901
Platynereis dumerilii	Annelida	Unequal	8hpf early stage rep1-3	SRR29048900
Platynereis dumerilii	Annelida	Unequal	8hpf early stage rep2-1	SRR29048899
Platynereis dumerilii	Annelida	Unequal	8hpf early stage rep2-2	SRR29048898
Platynereis dumerilii	Annelida	Unequal	8hpf early stage rep2-3	SRR29048897
Platynereis dumerilii	Annelida	Unequal	8hpf early stage rep2-4	SRR29048896
Haliotis discus hannai	Mollusca	Equal	Early cleavage (8c)	SRR1943392
Haliotis discus hannai	Mollusca	Equal	Gastrula	SRR1944137
Haliotis discus hannai	Mollusca	Equal	Juvenile	SRR1987404
Haliotis discus hannai	Mollusca	Equal	Morula	SRR1944101
Haliotis discus hannai	Mollusca	Equal	Pediveliger	SRR1987403
Haliotis discus hannai	Mollusca	Equal	Trochophore 1	SRR1985199
Haliotis discus hannai	Mollusca	Equal	Trochophore 2	SRR1985200
Haliotis discus hannai	Mollusca	Equal	Trochophore 2	SRR1985201
Haliotis discus hannai	Mollusca	Equal	Veliger	SRR1987402
Streblospio benedicti	Annelida	Unequal (Plank)	BayPP_16cell	SRR25726569
Streblospio benedicti	Annelida	Unequal (Plank)	BayPP_1week	SRR25726568
Streblospio benedicti	Annelida	Unequal (Plank)	BayPP_blastula	SRR25726567
Streblospio benedicti	Annelida	Unequal (Plank)	BayPP_gastrula	SRR25726566
Streblospio benedicti	Annelida	Unequal (Plank)	BayPP_prototroch	SRR25726564
Streblospio benedicti	Annelida	Unequal (Plank)	BayPP_swimming	SRR25726563
Streblospio benedicti	Annelida	Unequal (Plank)	BayXX_16cell	SRR25726559
Streblospio benedicti	Annelida	Unequal (Plank)	BayXX_1week	SRR25726558
Streblospio benedicti	Annelida	Unequal (Plank)	BayXX_blastula	SRR25726557
Streblospio benedicti	Annelida	Unequal (Plank)	BayXX_gastrula	SRR25726556
Streblospio benedicti	Annelida	Unequal (Plank)	BayXX_prototroch	SRR25726555
Streblospio benedicti	Annelida	Unequal (Plank)	BayXX_swimming	SRR25726552
Streblospio benedicti	Annelida	Unequal (Lecito)	LBnewJ_16cell	SRR25726460
Streblospio benedicti	Annelida	Unequal (Lecito)	LBnewJ_1week	SRR25726463
Streblospio benedicti	Annelida	Unequal (Lecito)	LBnewJ_blastula	SRR25726459
Streblospio benedicti	Annelida	Unequal (Lecito)	LBnewJ_gastrula	SRR25726458
Streblospio benedicti	Annelida	Unequal (Lecito)	LBnewJ_prototroch	SRR25726457
Streblospio benedicti	Annelida	Unequal (Lecito)	LBnewJ_swimming	SRR25726456
Streblospio benedicti	Annelida	Unequal (Lecito)	LBnewO_16cell	SRR25726523
Streblospio benedicti	Annelida	Unequal (Lecito)	LBnewO_1week	SRR25726522
Streblospio benedicti	Annelida	Unequal (Lecito)	LBnewO_blastula2	SRR25726518
Streblospio benedicti	Annelida	Unequal (Lecito)	LBnewO_gastrula	SRR25726521
Streblospio benedicti	Annelida	Unequal (Lecito)	LBnewO_prototroch	SRR25726517
Streblospio benedicti	Annelida	Unequal (Lecito)	LBnewO_swimming	SRR25726516
Capitella teleta	Annelida	Unequal	Stage 4tt replicate 1	SRR17310658
Capitella teleta	Annelida	Unequal	Stage 4tt replicate 2	SRR17310657
Capitella teleta	Annelida	Unequal	Stage 5 replicate 1	SRR17310656
Capitella teleta	Annelida	Unequal	Stage 5 replicate 2	SRR17310655
Capitella teleta	Annelida	Unequal	Stage 7 replicate 1	SRR17310654
Capitella teleta	Annelida	Unequal	Stage 7 replicate 2	SRR17310653
Capitella teleta	Annelida	Unequal	Pre-competent replicate 1	SRR5357808
Capitella teleta	Annelida	Unequal	Pre-competent replicate 2	SRR5357807
Capitella teleta	Annelida	Unequal	Pre-competent replicate 3	SRR5357806
Capitella teleta	Annelida	Unequal	Pre-competent replicate 4	SRR5357805
Capitella teleta	Annelida	Unequal	Competent replicate 1	SRR5357812
Capitella teleta	Annelida	Unequal	Competent replicate 2	SRR5357811
Capitella teleta	Annelida	Unequal	Competent replicate 3	SRR5357810
Capitella teleta	Annelida	Unequal	Competent replicate 4	SRR5357809
Owenia fusiformis	Annelida	Equal	Elongation replicate 1	SRR15898376
Owenia fusiformis	Annelida	Equal	Elongation replicate 2	SRR15898377
Owenia fusiformis	Annelida	Equal	Early larva replicate 1	SRR15898378
Owenia fusiformis	Annelida	Equal	Early larva replicate 2	SRR15898379
Owenia fusiformis	Annelida	Equal	Mitraria larva replicate 1	SRR15898380
Owenia fusiformis	Annelida	Equal	Mitraria larva replicate 2	SRR15898381
Owenia fusiformis	Annelida	Equal	Competent larva replicate 1	SRR19419495
Owenia fusiformis	Annelida	Equal	Competent larva replicate 2	SRR19419496
Owenia fusiformis	Annelida	Equal	Juvenile	SRR15898384
Crassostrea gigas	Mollusca	Unequal	early morula	SRR334225
Crassostrea gigas	Mollusca	Unequal	morula	SRR334226
Crassostrea gigas	Mollusca	Unequal	blastula	SRR334227
Crassostrea gigas	Mollusca	Unequal	rotary movement	SRR334228
Crassostrea gigas	Mollusca	Unequal	free swimming	SRR334229
Crassostrea gigas	Mollusca	Unequal	early gastrula	SRR334230
Crassostrea gigas	Mollusca	Unequal	gastrula	SRR334231
Crassostrea gigas	Mollusca	Unequal	trochophore 1	SRR334232
Crassostrea gigas	Mollusca	Unequal	trochophore 2	SRR334233
Crassostrea gigas	Mollusca	Unequal	trochophore 3	SRR334234
Crassostrea gigas	Mollusca	Unequal	trochophore 4	SRR334235
Crassostrea gigas	Mollusca	Unequal	trochophore 5	SRR334236
Crassostrea gigas	Mollusca	Unequal	early D-shaped 1	SRR334237
Crassostrea gigas	Mollusca	Unequal	early D-shaped 2	SRR334238
Crassostrea gigas	Mollusca	Unequal	D-shaped 1	SRR334239
Crassostrea gigas	Mollusca	Unequal	D-shaped 2	SRR334240
Crassostrea gigas	Mollusca	Unequal	D-shaped 3	SRR334241
Crassostrea gigas	Mollusca	Unequal	D-shaped 4	SRR334242
Crassostrea gigas	Mollusca	Unequal	D-shaped 5	SRR334243
Crassostrea gigas	Mollusca	Unequal	D-shaped 6	SRR334244
Crassostrea gigas	Mollusca	Unequal	D-shaped 7	SRR334245
Crassostrea gigas	Mollusca	Unequal	early umbo 1	SRR334246
Crassostrea gigas	Mollusca	Unequal	early umbo 2	SRR334247
Crassostrea gigas	Mollusca	Unequal	umbo 1	SRR334248
Crassostrea gigas	Mollusca	Unequal	umbo 2	SRR334249
Crassostrea gigas	Mollusca	Unequal	umbo 3	SRR334250
Crassostrea gigas	Mollusca	Unequal	umbo 4	SRR334251
Crassostrea gigas	Mollusca	Unequal	umbo 5	SRR334252
Crassostrea gigas	Mollusca	Unequal	umbo 6	SRR334253
Crassostrea gigas	Mollusca	Unequal	late umbo 1	SRR334254
Crassostrea gigas	Mollusca	Unequal	late umbo 2	SRR334255
Crassostrea gigas	Mollusca	Unequal	pediveliger 1	SRR334256
Crassostrea gigas	Mollusca	Unequal	pediveliger 2	SRR334257
Crassostrea gigas	Mollusca	Unequal	spat	SRR334258
Crassostrea gigas	Mollusca	Unequal	juvenile	SRR334259
