# Supplementary material for: Cell fate specification modes shape transcriptome evolution in the highly conserved spiral cleavage
Source: EMBO Rep. 2025 Sep 4;26(20):5088–114. doi: 10.1038/s44319-025-00569-4 (PMC12550047; doi:10.1038/s44319-025-00569-4)
Supplement: Supplementary file 43 — Dataset EV41 [file 44319_2025_569_MOESM43_ESM.xlsx]

## Sheet: Sheet1
Dataset EV41 – Gene Ontology universe for O. fusiformis.

## Sheet: Dataset EV41
GeneID	GO annotation
OFUSG00001.1	GO:0030424, GO:0005938, GO:0005737, GO:0030659, GO:0005783, GO:0005789, GO:0016021, GO:0043209, GO:0005654, GO:0005886, GO:0043235, GO:0016529, GO:0033017, GO:0030667, GO:0005509, GO:0015278, GO:0070679, GO:0005220, GO:0044325, GO:0035091, GO:0097110, GO:0006816, GO:0071320, GO:0071361, GO:0051209, GO:0001666
OFUSG00001.2	GO:0030424, GO:0030659, GO:0005789, GO:0030176, GO:0048471, GO:0005886, GO:0098793, GO:0005791, GO:0016529, GO:0030141, GO:0030667, GO:0030658, GO:0005509, GO:0015278, GO:0070679, GO:0005220, GO:0035091, GO:0070059, GO:0051209
OFUSG00001.3	GO:0030424, GO:0030659, GO:0005789, GO:0030176, GO:0048471, GO:0005886, GO:0098793, GO:0005791, GO:0016529, GO:0030141, GO:0030667, GO:0030658, GO:0005509, GO:0015278, GO:0070679, GO:0005220, GO:0035091, GO:0070059, GO:0051209
OFUSG00001.4	GO:0030424, GO:0030659, GO:0005789, GO:0030176, GO:0048471, GO:0005886, GO:0098793, GO:0005791, GO:0016529, GO:0030141, GO:0030667, GO:0030658, GO:0005509, GO:0015278, GO:0070679, GO:0005220, GO:0035091, GO:0070059, GO:0051209
OFUSG00001.5	GO:0030424, GO:0030659, GO:0005789, GO:0030176, GO:0048471, GO:0005886, GO:0098793, GO:0005791, GO:0016529, GO:0030141, GO:0030667, GO:0030658, GO:0005509, GO:0015278, GO:0070679, GO:0005220, GO:0035091, GO:0070059, GO:0051209
OFUSG00003.1	GO:0042025, GO:0000786, GO:0005524, GO:0003677, GO:0004386, GO:0046872, GO:0061630, GO:0031625, GO:0004842, GO:0006974, GO:0006281, GO:0006334, GO:0000209
OFUSG00003.2	GO:0042025, GO:0005654, GO:0000786, GO:0005524, GO:0003677, GO:0004386, GO:0046872, GO:0061630, GO:0031625, GO:0004842, GO:0006974, GO:0006281, GO:0006334, GO:0000209, GO:0016567
OFUSG00005.1	GO:0005576
OFUSG00006.1	GO:0005634
OFUSG00007.1	GO:0005829, GO:0000815, GO:0031902, GO:0005771, GO:0032509, GO:0045324, GO:0015031
OFUSG00008.1	GO:0016021, GO:0005637, GO:0000030, GO:0018406
OFUSG00009.1	GO:0000795, GO:0042802, GO:0046872, GO:0061630, GO:0001825, GO:0051026, GO:0007131, GO:0007286
OFUSG00010.1	GO:0005634, GO:0003677, GO:0007275, GO:0006355
OFUSG00012.1	GO:0005634, GO:0003677, GO:0046872, GO:0006355
OFUSG00013.1	GO:0005654, GO:0003677, GO:0046872, GO:0042981, GO:0006355
OFUSG00014.1	GO:0005739, GO:0005782, GO:0005777, GO:0047603, GO:0003986, GO:0047617, GO:0052689, GO:0033882, GO:0047994, GO:0052815, GO:0102991, GO:0016290, GO:0004778, GO:0006637, GO:0043649, GO:0009062, GO:0045225, GO:0016559
OFUSG00018.1	GO:0005881, GO:0005856
OFUSG00019.1	GO:0005634, GO:0003677, GO:0046872
OFUSG00020.1	GO:0005634, GO:0004197, GO:0042393, GO:0004843, GO:0003713, GO:0043130, GO:0008270, GO:0051301, GO:0016578, GO:0000278, GO:0140014, GO:0035522, GO:0045944, GO:0045893, GO:0051289, GO:0051726, GO:0006357, GO:0006511
OFUSG00021.1	GO:0005814, GO:0005737, GO:0007049, GO:0051301
OFUSG00025.1	GO:0071013, GO:0016607, GO:0005654, GO:0005634, GO:0005681, GO:0005686, GO:0071005, GO:0003723, GO:0008270, GO:0006397, GO:0000398, GO:1903241
OFUSG00026.1	GO:0005783, GO:0005789, GO:0016021, GO:0043231, GO:0016020, GO:0005635, GO:0004602, GO:0004364, GO:0004464, GO:0019370, GO:0006629, GO:0010243
OFUSG00027.1	GO:0005929, GO:0005737, GO:0005856, GO:0005576, GO:0090660, GO:0060271, GO:0007368, GO:0044458, GO:0048793, GO:0072114, GO:0003352
OFUSG00027.2	GO:0005929, GO:0005737, GO:0005856, GO:0005576, GO:0090660, GO:0060271, GO:0007368, GO:0044458, GO:0048793, GO:0072114, GO:0003352
OFUSG00029.1	GO:0016021
OFUSG00031.1	GO:0005829, GO:0030008, GO:1990071, GO:0034498, GO:0006891
OFUSG00033.1	GO:0005929, GO:0005737, GO:0005856, GO:0033165, GO:0005509, GO:0007015, GO:0045494, GO:0035845, GO:0050896, GO:0046549, GO:0007601
OFUSG00033.2	GO:0005929, GO:0005737, GO:0005856, GO:0033165, GO:0005509, GO:0007015, GO:0045494, GO:0035845, GO:0050896, GO:0046549, GO:0007601
OFUSG00034.1	GO:0005840, GO:0003735, GO:0006412
OFUSG00036.1	GO:0005737, GO:0005634, GO:0048471, GO:0005524, GO:0004674, GO:0044773, GO:0046777, GO:0042770
OFUSG00036.2	GO:0005737, GO:0005634, GO:0048471, GO:0005524, GO:0004674, GO:0044773, GO:0046777, GO:0042770
OFUSG00039.1	GO:0005634, GO:0030154, GO:0045893, GO:0007283
OFUSG00039.2	GO:0005634, GO:0030154, GO:0045893, GO:0007283
OFUSG00040.1	GO:0016021, GO:0020037, GO:0046872, GO:0016717, GO:0030148
OFUSG00042.1	GO:0043159, GO:0001669, GO:0005798, GO:0032991, GO:0004040, GO:0008144, GO:0042806, GO:0005537, GO:0008233, GO:0004252, GO:0002077, GO:0007340, GO:0007190, GO:0007339, GO:0007341, GO:0030163, GO:0048545, GO:0007338
OFUSG00045.1	GO:0030424, GO:0016021, GO:0044306, GO:0031965, GO:0030867, GO:0045202, GO:0051015, GO:0008017, GO:0007420, GO:0006935, GO:0023041
OFUSG00046.1	GO:0042995, GO:0005832, GO:0005815, GO:0005524, GO:0051082, GO:0006457
OFUSG00047.1	GO:0009986, GO:0005905, GO:0005769, GO:0005794, GO:0016021, GO:0005770, GO:0034362, GO:0005764, GO:0005509, GO:0008203, GO:0006897, GO:0006869, GO:0045056
OFUSG00049.1	GO:1904423, GO:0005783, GO:0005789, GO:0016021, GO:0016020, GO:0045547, GO:0004659, GO:0001525, GO:0030154, GO:0042632, GO:0019408, GO:0006489, GO:0043536, GO:0051000, GO:0006486, GO:0035268, GO:0032383, GO:0055092, GO:0038084
OFUSG00050.1	GO:0005737, GO:0005847, GO:0008420, GO:0070940, GO:0006378, GO:0006369
OFUSG00050.2	GO:0005737, GO:0005847, GO:0008420, GO:0070940, GO:0006378, GO:0006369
OFUSG00051.1	GO:0005737, GO:0030425, GO:0005783, GO:0005794, GO:0005887, GO:0005739, GO:0043020, GO:0043025, GO:0005635, GO:0097038, GO:0045335, GO:0005886, GO:0005791, GO:0009055, GO:0050660, GO:0020037, GO:0046872, GO:0046982, GO:0016175, GO:0005244, GO:0071276, GO:0071361, GO:1904845, GO:0006952, GO:0050665, GO:0097411, GO:0006954, GO:0045087, GO:0055114, GO:0045766, GO:0034765, GO:0045730, GO:1904044, GO:…
OFUSG00053.1	GO:0005929, GO:0016021, GO:0005774, GO:0060271
OFUSG00054.1	GO:0005813, GO:0005737, GO:0000923, GO:0000930, GO:0008275, GO:0005874, GO:0005654, GO:0000922, GO:0043015, GO:0031122, GO:0051321, GO:0051415, GO:0000278, GO:0051225
OFUSG00055.1	GO:0005813, GO:0005881, GO:0005829, GO:0000923, GO:0000930, GO:0008275, GO:0016020, GO:0005815, GO:0005654, GO:0000922, GO:0043015, GO:0031122, GO:0051321, GO:0007020, GO:0051415, GO:0000278, GO:0065003, GO:0051225
OFUSG00057.1	GO:0016021, GO:0001658, GO:0003231, GO:0060562, GO:0001822, GO:0030539, GO:0072177, GO:0001656, GO:0061205, GO:0060065
OFUSG00060.1	GO:0016021, GO:0016020, GO:0005886, GO:0016787, GO:0046872, GO:0007154
OFUSG00061.1	GO:0005737, GO:0005829, GO:0032391, GO:0003924, GO:0015631, GO:0000902, GO:0007023, GO:0006457, GO:0007021
OFUSG00062.1	GO:0005737, GO:0031966, GO:0005739, GO:0005524, GO:0016887, GO:0006123, GO:0035694, GO:0007005
OFUSG00063.1	GO:0005737, GO:0005829, GO:0031965, GO:0005654, GO:0005634, GO:0004017, GO:0005524, GO:0004550, GO:0050145, GO:0006756, GO:0006757, GO:0061508, GO:0061566, GO:0006174, GO:0061565, GO:0061570, GO:0061567, GO:0006186, GO:0061568, GO:0015949, GO:0006163, GO:0061571, GO:0061569
OFUSG00064.1	GO:0005737, GO:0005829, GO:0031965, GO:0005654, GO:0005634, GO:0004017, GO:0005524, GO:0004550, GO:0050145, GO:0006756, GO:0006757, GO:0061508, GO:0061566, GO:0006174, GO:0061565, GO:0061570, GO:0061567, GO:0006186, GO:0061568, GO:0015949, GO:0006163, GO:0061571, GO:0061569
OFUSG00064.2	GO:0005737, GO:0005829, GO:0031965, GO:0005654, GO:0005634, GO:0004017, GO:0005524, GO:0004550, GO:0050145, GO:0006756, GO:0006757, GO:0061508, GO:0061566, GO:0006174, GO:0061565, GO:0061570, GO:0061567, GO:0006186, GO:0061568, GO:0015949, GO:0006163, GO:0061571, GO:0061569
OFUSG00064.3	GO:0005737, GO:0005829, GO:0031965, GO:0005654, GO:0005634, GO:0004017, GO:0005524, GO:0004550, GO:0050145, GO:0006756, GO:0006757, GO:0061508, GO:0061566, GO:0006174, GO:0061565, GO:0061570, GO:0061567, GO:0006186, GO:0061568, GO:0015949, GO:0006163, GO:0061571, GO:0061569
OFUSG00064.4	GO:0005737, GO:0005829, GO:0031965, GO:0005654, GO:0005634, GO:0004017, GO:0005524, GO:0004550, GO:0050145, GO:0006756, GO:0006757, GO:0061508, GO:0061566, GO:0006174, GO:0061565, GO:0061570, GO:0061567, GO:0006186, GO:0061568, GO:0015949, GO:0006163, GO:0061571, GO:0061569
OFUSG00065.1	GO:0005737, GO:0005829, GO:0031965, GO:0005654, GO:0005634, GO:0004017, GO:0005524, GO:0004550, GO:0050145, GO:0006756, GO:0006757, GO:0061508, GO:0061566, GO:0006174, GO:0061565, GO:0061570, GO:0061567, GO:0006186, GO:0061568, GO:0015949, GO:0006163, GO:0061571, GO:0061569
OFUSG00067.1	GO:0071203
OFUSG00068.1	GO:0005829, GO:0034709, GO:0005634, GO:0034715, GO:0071011, GO:0034719, GO:0005685, GO:0005686, GO:0071007, GO:0071005, GO:0005687, GO:0046540, GO:0005682, GO:0005683, GO:0003723, GO:0042633, GO:0000398, GO:0000387
OFUSG00069.1	GO:0005759, GO:0016740, GO:0006783, GO:0016226
OFUSG00069.2	GO:0005759, GO:0016740, GO:0006783, GO:0016226
OFUSG00070.1	GO:0042025, GO:0005654, GO:0005634, GO:0001228, GO:0003700, GO:0001227, GO:0019899, GO:0042826, GO:0000978, GO:0000977, GO:0003707, GO:0008270, GO:0002118, GO:0021764, GO:0048856, GO:0021960, GO:0001662, GO:0007420, GO:0043010, GO:0030154, GO:0045165, GO:0021987, GO:0021895, GO:0021542, GO:0030198, GO:0021872, GO:0008347, GO:0021819, GO:0060291, GO:0043066, GO:0048712, GO:2000178, GO:0045665, GO:…
OFUSG00071.1	GO:0005911, GO:0005921, GO:0016021, GO:0005886, GO:0005243, GO:0055077, GO:0034220
OFUSG00072.1	GO:0005789, GO:0016021, GO:0031966, GO:0080101, GO:0000773, GO:0004608, GO:0032259, GO:0006656
OFUSG00073.1	GO:0005509
OFUSG00074.1	GO:0005768, GO:0015031, GO:1990126
OFUSG00075.1	GO:0005789, GO:0016021, GO:0003885, GO:0071949, GO:0050660, GO:0050105, GO:0019853
OFUSG00076.1	GO:0005789, GO:0016021, GO:0003885, GO:0071949, GO:0050660, GO:0050105, GO:0019853
OFUSG00077.1	GO:0000139, GO:0005887, GO:0016020, GO:0050694, GO:0001733, GO:0008146, GO:0006682, GO:0042552, GO:0006487, GO:0007283
OFUSG00078.1	GO:0016021, GO:0008289, GO:0016747, GO:0006869, GO:0007275
OFUSG00079.1	GO:0005737, GO:0005634, GO:0003713, GO:0006355
OFUSG00080.1	GO:0005794, GO:0000139, GO:0030173, GO:0005886, GO:0003947, GO:0008376, GO:0001574, GO:0006688, GO:0006687, GO:0030259, GO:0019915, GO:0007283
OFUSG00081.1	GO:0005654, GO:0005509
OFUSG00081.2	GO:0005654, GO:0005509
OFUSG00084.1	GO:0005829, GO:0005634, GO:0000978, GO:0008134, GO:0007517, GO:0000122, GO:0031062, GO:2000288, GO:0045944, GO:0014842
OFUSG00085.1	GO:0005671, GO:0005829, GO:0010008, GO:0005634, GO:0005886, GO:0005524, GO:0042802, GO:0000287, GO:0004709, GO:0004672, GO:0004674, GO:0030971, GO:0097110, GO:0000187, GO:0000186, GO:0007250, GO:0043276, GO:0038095, GO:0043966, GO:0007249, GO:0007252, GO:0070498, GO:0007254, GO:0002755, GO:0070423, GO:0043123, GO:0032743, GO:0043507, GO:0016239, GO:0051092, GO:0002726, GO:0016579, GO:0002223, GO:…
OFUSG00086.1	GO:0016021, GO:0043005, GO:0043025, GO:0005886, GO:0005516, GO:0009881, GO:0016286, GO:0006811, GO:0071805, GO:0006813, GO:0016057
OFUSG00087.1	GO:0071944, GO:0005783, GO:0005789, GO:0016021, GO:0031966, GO:0005739, GO:0080101, GO:0000773, GO:0004608, GO:0032259, GO:0006656
OFUSG00088.1	GO:0005887, GO:0031966, GO:0005739, GO:0005886, GO:0051184, GO:0020037, GO:0015232, GO:0005215, GO:0001568, GO:0006879, GO:0042733, GO:0048704, GO:0030218, GO:0043249, GO:0060323, GO:0097037, GO:0015886, GO:0001701, GO:0006839, GO:0007275, GO:0035264, GO:0046620, GO:0048536
OFUSG00090.1	GO:0062023, GO:0005615, GO:0005102, GO:0001525
OFUSG00090.2	GO:0062023, GO:0005615, GO:0005102, GO:0001525
OFUSG00092.1	GO:0016021, GO:0005886, GO:0051184, GO:0020037, GO:0015232, GO:0097037
OFUSG00092.2	GO:0016021, GO:0005886, GO:0051184, GO:0020037, GO:0015232, GO:0097037
OFUSG00093.1	GO:0016021, GO:0005887, GO:0005886, GO:0005308, GO:0008028, GO:0015293, GO:0015881, GO:0015718
OFUSG00097.1	GO:0016021
OFUSG00098.1	GO:0016021, GO:0005886, GO:0005275, GO:0015226, GO:0015101, GO:0046717, GO:0015879, GO:0030154, GO:0030317, GO:0007275, GO:0015695, GO:0007338, GO:0007283
OFUSG00099.1	GO:0016323, GO:0016021, GO:0022857, GO:0006811
OFUSG00100.1	GO:0016021, GO:0005886, GO:0022857
OFUSG00104.1	GO:0045177, GO:0005903, GO:0005737, GO:0030659, GO:0030425, GO:0005783, GO:0005789, GO:0030176, GO:0005887, GO:0043209, GO:0043025, GO:0005635, GO:0005640, GO:0005730, GO:0005654, GO:0005634, GO:0048471, GO:0005886, GO:0098793, GO:0043235, GO:0016529, GO:0030667, GO:0005509, GO:0015278, GO:0042802, GO:0043533, GO:0070679, GO:0005220, GO:0000822, GO:0035091, GO:0044877, GO:0006816, GO:0060402, GO:…
OFUSG00108.1	GO:0031307, GO:0016020, GO:0005741, GO:0005739, GO:0004095, GO:0042802, GO:1990698, GO:0009437, GO:0006853, GO:0071398, GO:0007623, GO:0042755, GO:0030855, GO:0006635, GO:0006631, GO:0006006, GO:0001676, GO:0032000, GO:0050796, GO:0019216, GO:0042493, GO:0014070, GO:0006641
OFUSG00110.1	GO:0005813, GO:0005829, GO:0070319, GO:0030027, GO:0005634, GO:0048471, GO:1990635, GO:0051020, GO:0042802, GO:0017112, GO:0060271, GO:0006887, GO:0051490, GO:0033365, GO:0006612
OFUSG00112.1	GO:0005789, GO:0005925, GO:0016021, GO:0005739, GO:0005654, GO:0048471, GO:0005886, GO:0072341, GO:1990782, GO:0016175, GO:0045453, GO:0055007, GO:0007569, GO:0000902, GO:0071333, GO:0010467, GO:0003015, GO:0050667, GO:0008285, GO:2000573, GO:0070374, GO:0043406, GO:0051897, GO:0061098, GO:0042554
OFUSG00114.1	GO:0032991, GO:0030246, GO:0051018, GO:0005212, GO:0002088, GO:0007601
OFUSG00116.1	GO:0005730, GO:0032040, GO:0006364
OFUSG00117.1	GO:0005797, GO:0000139, GO:0016021, GO:0050513, GO:0016757, GO:0035252, GO:0031204, GO:0006487, GO:0048367
OFUSG00118.1	GO:0005739, GO:0019166, GO:0006633, GO:0006631
OFUSG00120.1	GO:0005783, GO:0016021, GO:0004169, GO:0000030, GO:0035269, GO:0006396
OFUSG00121.1	GO:0030246, GO:0007155
OFUSG00120.2	GO:0005783, GO:0016021, GO:0004169, GO:0000030, GO:0035269, GO:0006396
OFUSG00127.1	GO:0005884, GO:0005938, GO:0030054, GO:0005905, GO:0030864, GO:0030863, GO:0005737, GO:0005829, GO:0030425, GO:0043197, GO:0005925, GO:0098978, GO:0005794, GO:0043231, GO:0030027, GO:1990023, GO:0005886, GO:0002102, GO:0098871, GO:0014069, GO:0045211, GO:0001726, GO:0030427, GO:0008076, GO:0051015, GO:0071933, GO:0005522, GO:0070064, GO:0031532, GO:0030041, GO:0048870, GO:0097062, GO:0048041, GO:…
OFUSG00127.2	GO:0005938, GO:0005905, GO:0030864, GO:0030863, GO:0005737, GO:0005856, GO:0005829, GO:0030425, GO:0043197, GO:0005925, GO:0005794, GO:0043231, GO:0030027, GO:1990023, GO:0005886, GO:0002102, GO:0014069, GO:0045211, GO:0001726, GO:0030427, GO:0008076, GO:0051015, GO:0045296, GO:0005522, GO:0031532, GO:0030041, GO:0048870, GO:0097062, GO:0048041, GO:0006886, GO:0097581, GO:0061024, GO:2001237, GO:…
OFUSG00128.1	GO:0005813, GO:0005737
OFUSG00128.2	GO:0005813, GO:0005737
OFUSG00129.1	GO:0005730, GO:0005654, GO:0008097, GO:0000981, GO:0019843, GO:0000463, GO:1902570, GO:1901796, GO:0000027, GO:0042273
OFUSG00132.1	GO:0033588, GO:0030335, GO:0002098
OFUSG00134.1	GO:0005768, GO:0005634, GO:0004861, GO:0007050, GO:0045736, GO:0042127
OFUSG00135.1	GO:0016323, GO:0005737, GO:0030659, GO:0005769, GO:0005783, GO:0034702, GO:0005770, GO:0005764, GO:0045121, GO:0005886, GO:0008076, GO:0005516, GO:0005251, GO:0044325, GO:0015271, GO:0005546, GO:0034236, GO:0034237, GO:0008157, GO:0097110, GO:0005249, GO:0086089, GO:1902282, GO:0071320, GO:0035690, GO:0016458, GO:0048839, GO:0050892, GO:0086009, GO:0098914, GO:0060452, GO:0010460, GO:1901381, GO:…
OFUSG00136.1	GO:0005789, GO:0070330, GO:0020037, GO:0005506
OFUSG00136.2	GO:0005789, GO:0070330, GO:0020037, GO:0005506
OFUSG00137.1	GO:0005789, GO:0070330, GO:0020037, GO:0005506, GO:0008395, GO:0008390, GO:0050649, GO:0070989, GO:0008202
OFUSG00139.1	GO:0016323, GO:0005737, GO:0030659, GO:0005783, GO:0034702, GO:0045121, GO:0005886, GO:0008076, GO:0005516, GO:0005251, GO:0015271, GO:0005546, GO:0005249, GO:0048839, GO:0050892, GO:0086009, GO:0060453, GO:0034765, GO:0070293
OFUSG00142.1	GO:0005829, GO:0005759, GO:0005739, GO:0005886, GO:0005524, GO:0004830, GO:0070183, GO:0006418, GO:0006436, GO:0001570
OFUSG00147.1	GO:0005789, GO:0016020, GO:0005886, GO:0052885, GO:0052884, GO:1901612, GO:0016853, GO:0046872, GO:0016702, GO:0031210, GO:0001786, GO:0004744, GO:0050896, GO:0001523, GO:0007601, GO:1901827
OFUSG00148.1	GO:0005887, GO:0005886, GO:0004930, GO:0007189, GO:0007166, GO:0007186
OFUSG00149.1	GO:0030425, GO:0043197, GO:0005615, GO:0005925, GO:0098978, GO:0005887, GO:0099055, GO:0048471, GO:0001891, GO:0005886, GO:0014069, GO:0004930, GO:0001530, GO:0030165, GO:0001786, GO:0004888, GO:0007189, GO:0043277, GO:0007166, GO:0050829, GO:0043652, GO:0045087, GO:0007517, GO:0016525, GO:0010596, GO:0042177, GO:0031397, GO:0007399, GO:0006911, GO:0006910, GO:1901741, GO:1903428, GO:0051965, GO:…
OFUSG00150.1	GO:0030424, GO:0005911, GO:0098978, GO:0016021, GO:0005887, GO:0005509, GO:0030246, GO:0004930, GO:0007189, GO:0007420, GO:0007166, GO:0098742, GO:0007186, GO:0031987, GO:0001764, GO:0051965, GO:0042220, GO:0007416
OFUSG00151.1	GO:0030425, GO:0016021, GO:0005886, GO:0005509, GO:0000904, GO:0098609, GO:0007156, GO:2000171, GO:0001764, GO:0010842
OFUSG00154.1	GO:0005829, GO:0035097, GO:0034709
OFUSG00157.1	GO:0005801, GO:0005737, GO:0005856, GO:0005829, GO:0005769, GO:0012505, GO:0005794, GO:0097708, GO:0042470, GO:0005739, GO:0048471, GO:0005886, GO:0055037, GO:0020003, GO:0005802, GO:0031982, GO:0070840, GO:0019003, GO:0005525, GO:0003924, GO:0019894, GO:0017137, GO:0060271, GO:0007030, GO:0006886, GO:0032438, GO:0007005, GO:0010977, GO:0090316, GO:0001921, GO:0050862, GO:1903441, GO:0072657, GO:…
OFUSG00158.1	GO:0016021, GO:0015031, GO:0016192
OFUSG00158.2	GO:0016021, GO:0015031, GO:0016192
OFUSG00160.1	GO:0005829, GO:0005634, GO:0022624, GO:0000502, GO:0005838, GO:0008541, GO:0005198, GO:0007127, GO:0043248, GO:0006511
OFUSG00163.1	GO:0016580, GO:0045596, GO:0030336, GO:0008284
OFUSG00164.1	GO:0030424, GO:0005737, GO:0009898, GO:0031410, GO:0030659, GO:0005829, GO:0030425, GO:0033162, GO:0005739, GO:0043005, GO:0043025, GO:0005634, GO:0043204, GO:0048471, GO:0005790, GO:0008021, GO:0043195, GO:0016597, GO:0035240, GO:0019899, GO:0008199, GO:0008198, GO:0004497, GO:0019825, GO:0019904, GO:0034617, GO:0004511, GO:0015842, GO:0009887, GO:0042423, GO:0071312, GO:0071333, GO:0071363, GO:…
OFUSG00165.1	GO:0047689, GO:0005524, GO:0016788, GO:0016874, GO:0047462, GO:0031177, GO:0017000
OFUSG00166.1	GO:0000776, GO:0005634, GO:0005819, GO:0005524, GO:0046872, GO:0004674, GO:0004712, GO:0004713, GO:0060249, GO:0051301, GO:0007059, GO:0051304, GO:0016321, GO:0031101, GO:0007060, GO:0033316, GO:0007093, GO:0007094, GO:0018105, GO:0034501, GO:0042246
OFUSG00166.2	GO:0000776, GO:0005634, GO:0005819, GO:0005524, GO:0046872, GO:0004674, GO:0004712, GO:0004713, GO:0060249, GO:0051301, GO:0007059, GO:0051304, GO:0016321, GO:0031101, GO:0007060, GO:0033316, GO:0007093, GO:0007094, GO:0018105, GO:0034501, GO:0042246
OFUSG00167.1	GO:0005794, GO:0000139, GO:0030173, GO:0016020, GO:0005886, GO:0003947, GO:0008376, GO:0005975, GO:0001574, GO:0006687, GO:0030259, GO:0019915, GO:0007283
OFUSG00169.1	GO:0005737, GO:0005634, GO:0005516, GO:0004721, GO:0004725, GO:0008138, GO:0043407, GO:0006470
OFUSG00172.1	GO:0005759, GO:0005739, GO:0005782, GO:0005777, GO:0008453, GO:0016597, GO:0042803, GO:0043621, GO:0030170, GO:0004760, GO:0019265, GO:0009436, GO:0042853, GO:0019448, GO:0007219, GO:0046724
OFUSG00173.1	GO:0005737, GO:0004586, GO:0042803, GO:0033387, GO:0042176
OFUSG00174.1	GO:0005938, GO:0005886, GO:0032991, GO:0019904, GO:0030674, GO:0008356, GO:0030154, GO:0007399, GO:0031647
OFUSG00175.1	GO:0005813, GO:0005829, GO:0005794, GO:0005730, GO:0000242, GO:0000922, GO:0007059, GO:0006469, GO:0046602
OFUSG00176.1	GO:0062023, GO:0005576, GO:0005615, GO:0042802, GO:1901346, GO:1903053, GO:0006979
OFUSG00177.1	GO:0005737, GO:0004471, GO:0004473, GO:0046872, GO:0051287, GO:0008948
OFUSG00178.1	GO:0005789, GO:0043231, GO:0070330, GO:0032451, GO:0101020, GO:0020037, GO:0005506, GO:0004497, GO:0016491, GO:0008401, GO:0008395, GO:0050649, GO:0070989, GO:0009617, GO:0008202
OFUSG00182.1	GO:0005737, GO:0000118, GO:0000228, GO:0005654, GO:0005634, GO:0005886, GO:0004407, GO:0030544, GO:0051879, GO:0046872, GO:0032041, GO:0008134, GO:0006333, GO:0006325, GO:0070932, GO:0070933, GO:0031397, GO:0000122, GO:0045944, GO:0071922, GO:0031647, GO:0032204, GO:0007062
OFUSG00183.1	GO:0000932, GO:0035198, GO:0030371, GO:0061630, GO:0004842, GO:0008270, GO:0010172, GO:0008543, GO:0000082, GO:0035278, GO:0010586, GO:0017148, GO:0021915, GO:0043161, GO:0051865, GO:0000209, GO:0060964, GO:2000177, GO:0072089
OFUSG00185.1	GO:0097268, GO:0005737, GO:0005829, GO:0005524, GO:0003883, GO:0042802, GO:0044210, GO:0042100, GO:0006241, GO:0006541, GO:0019856, GO:0042098
OFUSG00185.2	GO:0097268, GO:0005737, GO:0005829, GO:0005524, GO:0003883, GO:0042802, GO:0044210, GO:0042100, GO:0006241, GO:0006541, GO:0019856, GO:0042098
OFUSG00188.1	GO:0005654, GO:0005886, GO:0005667, GO:0003677, GO:0046872, GO:0008134, GO:0060038, GO:0060982, GO:0048568, GO:0003007, GO:0042592, GO:0030336, GO:0008285, GO:0006337, GO:1905168, GO:0045944
OFUSG00189.1	GO:0005654, GO:0005886, GO:0005667, GO:0003677, GO:0046872, GO:0008134, GO:0060038, GO:0060982, GO:0048568, GO:0003007, GO:0042592, GO:0030336, GO:0008285, GO:0006337, GO:1905168, GO:0045944
OFUSG00190.1	GO:0005576, GO:0043231, GO:0005739, GO:0016298, GO:0016615, GO:0004806, GO:0007586, GO:0016042, GO:0006108
OFUSG00191.1	GO:0047981
OFUSG00192.1	GO:0034451, GO:0005814, GO:0005813, GO:0036064, GO:0035869, GO:0005737, GO:0005829, GO:0005576, GO:0016020, GO:0036038, GO:0005634, GO:0032391, GO:0032991, GO:0035580, GO:0042802, GO:0097711, GO:0060271, GO:0042462, GO:0000086, GO:0030902, GO:0043312, GO:0030916, GO:0090316, GO:0045893, GO:0048793, GO:0015031, GO:0070201, GO:0010389
OFUSG00194.1	GO:0051213, GO:0046872
OFUSG00196.1	GO:0000139, GO:0016021, GO:0016020, GO:0047756, GO:0001537, GO:0050659, GO:0008146, GO:0016051, GO:0002063, GO:0030206, GO:0048589, GO:0042733, GO:0048703, GO:0001701, GO:0043066, GO:0030512, GO:0033037, GO:0036342, GO:0009791, GO:0030166, GO:0042127, GO:0007585
OFUSG00197.1	GO:0005829, GO:0000790, GO:0005654, GO:0005634, GO:1990904, GO:0045202, GO:0003680, GO:0003682, GO:0042826, GO:0035925, GO:0003729, GO:0003723, GO:0043565, GO:1990837, GO:0042162, GO:0008134, GO:0061158, GO:0007420, GO:0071230, GO:0071392, GO:0071732, GO:1904586, GO:0021549, GO:0097167, GO:1990828, GO:0001889, GO:0048255, GO:0042789, GO:0010629, GO:0000291, GO:0006913, GO:0010628, GO:1905663, GO:…
OFUSG00197.2	GO:0005829, GO:0000790, GO:0005654, GO:0005634, GO:1990904, GO:0045202, GO:0003680, GO:0003682, GO:0042826, GO:0035925, GO:0003723, GO:0043565, GO:1990837, GO:0042162, GO:0008134, GO:0061158, GO:0071230, GO:0071392, GO:0071732, GO:1904586, GO:0021549, GO:0097167, GO:1990828, GO:0001889, GO:0000398, GO:0048255, GO:0042789, GO:1905663, GO:1904355, GO:0045944, GO:0045893, GO:0045727, GO:0042752, GO:…
OFUSG00198.1	GO:0005829, GO:0005096, GO:0051056, GO:0007165
OFUSG00199.1	GO:0005829, GO:0005654, GO:0005666, GO:0003677, GO:0003899, GO:0046872, GO:0032549, GO:0051607, GO:0045087, GO:0045089, GO:0032728, GO:0032481, GO:0006351
OFUSG00201.1	GO:0097730, GO:0046872, GO:0007635, GO:0043054, GO:0030033, GO:0061067, GO:0010753, GO:1904107, GO:0097499, GO:0097500, GO:0050920, GO:0061065, GO:0046662, GO:0006970, GO:0009266
OFUSG00203.1	GO:0072669, GO:0048598
OFUSG00204.1	GO:0030424, GO:0016021, GO:0005741, GO:0005886, GO:0098793, GO:0004949
OFUSG00207.1	GO:0005829, GO:0016021, GO:0004115, GO:0004119, GO:0046872, GO:0019933, GO:0071321, GO:0071560, GO:0019934, GO:0007186, GO:0006629, GO:0043066, GO:0043951, GO:0043116, GO:0001556, GO:0060282, GO:0043117, GO:0040020, GO:0042493
OFUSG00208.1	GO:0000777, GO:0031080, GO:0005654, GO:0007049, GO:0051301, GO:0007059, GO:0051028, GO:0015031
OFUSG00210.1	GO:0005634, GO:0003677, GO:0046872, GO:0006355
OFUSG00211.1	GO:0016021, GO:0005886, GO:0004930, GO:0007189, GO:0050729, GO:0030155, GO:0043114, GO:0010447
OFUSG00212.1	GO:0005762, GO:0003735, GO:0032543
OFUSG00214.1	GO:0005776, GO:0005930, GO:0005737, GO:0005829, GO:0043231, GO:0005739, GO:0045335, GO:0051020, GO:0031625, GO:0000045, GO:0006914, GO:0000422, GO:0030154, GO:0009267, GO:0000423, GO:0010667, GO:0008285, GO:0043524, GO:0021915, GO:0010508, GO:0043552, GO:0098780
OFUSG00215.1	GO:0005634, GO:0046872, GO:0000978, GO:0006355
OFUSG00216.1	GO:0005654, GO:0003677, GO:0046872, GO:0042981, GO:0006355
OFUSG00218.1	GO:0044295, GO:0005868, GO:0005881, GO:0005576, GO:1904813, GO:0005794, GO:0043657, GO:0030027, GO:0005739, GO:0043025, GO:0034774, GO:0099503, GO:0005819, GO:0042802, GO:0003774, GO:0008022, GO:0061564, GO:0051301, GO:0016358, GO:0000132, GO:0019060, GO:0075521, GO:0060548, GO:0035795, GO:0050768, GO:0048812, GO:0043312, GO:0010976, GO:0035022, GO:0051493, GO:0008277, GO:0043087, GO:0046718
OFUSG00218.2	GO:0044295, GO:0005868, GO:0005881, GO:0005794, GO:0043657, GO:0030027, GO:0005739, GO:0043025, GO:0099503, GO:0005819, GO:0042802, GO:0003774, GO:0008022, GO:0061564, GO:0051301, GO:0016358, GO:0000132, GO:0006886, GO:0019060, GO:0060548, GO:0035795, GO:0050768, GO:0048812, GO:0010976, GO:0035022, GO:0051493, GO:0008277, GO:0043087
OFUSG00219.1	GO:0005737, GO:0035176
OFUSG00220.1	GO:0005737, GO:0030425, GO:0043025, GO:0070025, GO:0005525, GO:0004383, GO:0020037, GO:0046872, GO:0070026, GO:0019825, GO:0019826, GO:0009454, GO:0007610, GO:0019934, GO:0050829, GO:0055093, GO:0070482
OFUSG00221.1	GO:0016607, GO:0046872, GO:0000380
OFUSG00221.2	GO:0016607, GO:0046872, GO:0000380
OFUSG00222.1	GO:0005829, GO:0005096, GO:0051056, GO:0007165
OFUSG00223.1	GO:0005737, GO:0004364, GO:0006749
OFUSG00225.1	GO:0012505, GO:0005783, GO:0005789, GO:0000139, GO:0016021, GO:0016020, GO:0005635, GO:0005886, GO:0003841, GO:0016746, GO:0016024, GO:0006654, GO:0008654
OFUSG00225.2	GO:0012505, GO:0005783, GO:0005789, GO:0000139, GO:0016021, GO:0016020, GO:0005635, GO:0005886, GO:0003841, GO:0016746, GO:0016024, GO:0006654, GO:0008654
OFUSG00226.1	GO:0005737, GO:0005524, GO:0000049, GO:0004831, GO:0006974, GO:0006437
OFUSG00228.1	GO:0016021, GO:0045211, GO:0005234, GO:0004970, GO:0120169
OFUSG00229.1	GO:0030424, GO:0030425, GO:0032839, GO:0098978, GO:0098686, GO:0005887, GO:0008328, GO:0032983, GO:0016020, GO:0043025, GO:0043204, GO:0005886, GO:0098794, GO:0014069, GO:0098839, GO:0045211, GO:0042734, GO:0045202, GO:0043195, GO:0005234, GO:0008066, GO:0042802, GO:0004970, GO:0015277, GO:0015276, GO:0099507, GO:0030165, GO:0038023, GO:1904315, GO:0031624, GO:0031625, GO:0001662, GO:0006874, GO:…
OFUSG00229.2	GO:0030424, GO:0030425, GO:0032839, GO:0098978, GO:0098686, GO:0005887, GO:0008328, GO:0032983, GO:0016020, GO:0043025, GO:0043204, GO:0005886, GO:0014069, GO:0098839, GO:0045211, GO:0042734, GO:0045202, GO:0043195, GO:0005234, GO:0008066, GO:0042802, GO:0004970, GO:0015277, GO:0015276, GO:0099507, GO:0030165, GO:0038023, GO:1904315, GO:0031624, GO:0031625, GO:0001662, GO:0006874, GO:0007268, GO:…
OFUSG00231.1	GO:0005789, GO:0005643, GO:0043022, GO:0003746, GO:0051028, GO:0045727, GO:0045901, GO:0045905, GO:0015031
OFUSG00232.1	GO:0005694, GO:0005794, GO:0005730, GO:0005634, GO:1990889, GO:0034773, GO:0033140, GO:2000738, GO:1901838, GO:0042254
OFUSG00233.1	GO:0017146, GO:0014069, GO:0045211, GO:0004970, GO:0004972, GO:0048149, GO:0055074, GO:0007268, GO:0035235, GO:0007616, GO:0072375, GO:0008355, GO:0042331, GO:0042391, GO:0050975
OFUSG00234.1	GO:0005887, GO:0017146, GO:0045211, GO:0046872, GO:0004972, GO:0010043
OFUSG00234.2	GO:0005887, GO:0017146, GO:0045211, GO:0046872, GO:0004972, GO:0010043
OFUSG00235.1	GO:0005576, GO:0005509, GO:0007160
OFUSG00236.1	GO:0019900
OFUSG00236.2	GO:0019900
OFUSG00237.1	GO:0005737, GO:0005634
OFUSG00240.1	GO:0030424, GO:0000781, GO:0005737, GO:0030426, GO:0045171, GO:0016604, GO:0000228, GO:0005730, GO:0005654, GO:0005634, GO:0005524, GO:0004386, GO:0042802, GO:0003723, GO:0001147, GO:0006974, GO:0044344, GO:0070301, GO:0034599, GO:0071300, GO:0007623, GO:0006310, GO:0006353, GO:0006302, GO:0008543, GO:0000165, GO:0006376, GO:0043066, GO:2000144, GO:0060566, GO:0010976, GO:0033120, GO:2000806, GO:…
OFUSG00241.1	GO:0030424, GO:0000781, GO:0005737, GO:0030426, GO:0045171, GO:0016604, GO:0000228, GO:0005730, GO:0005654, GO:0005634, GO:0005524, GO:0003677, GO:0003678, GO:0042802, GO:0003723, GO:0001147, GO:0006974, GO:0044344, GO:0070301, GO:0034599, GO:0071300, GO:0007623, GO:0006310, GO:0006353, GO:0006302, GO:0008543, GO:0000165, GO:0006376, GO:0043066, GO:2000144, GO:0060566, GO:0010976, GO:0033120, GO:…
OFUSG00243.1	GO:0005737, GO:0005829, GO:0005634, GO:0019005, GO:0004197, GO:0004843, GO:0101005, GO:0071987, GO:0006284, GO:0006974, GO:0034644, GO:0035520, GO:0043066, GO:0043154, GO:0010972, GO:1902230, GO:0045892, GO:0090263, GO:0030307, GO:0016579, GO:0042493, GO:0006511
OFUSG00245.1	GO:0022625, GO:0003723, GO:0003735, GO:0000470, GO:0006412
OFUSG00246.1	GO:0016021, GO:0005886, GO:0004252, GO:0051017, GO:0007010, GO:0006508, GO:0035220
OFUSG00247.1	GO:0016021, GO:0005886, GO:0004252, GO:0051017, GO:0007010, GO:0006508, GO:0035220
OFUSG00249.1	GO:0005783, GO:0005789, GO:0016021, GO:0016020, GO:0008144, GO:0019899, GO:0004857, GO:0005504, GO:0015020, GO:0046982, GO:0042803, GO:0005080, GO:0005496, GO:0052696, GO:0052697
OFUSG00251.1	GO:0005730, GO:0005654, GO:0005634, GO:0046872, GO:0000978, GO:0006355
OFUSG00252.1	GO:0005759, GO:0003995, GO:0050660, GO:0009083, GO:0006629, GO:0006574
OFUSG00253.1	GO:0005759, GO:0003995, GO:0050660, GO:0009083, GO:0006629, GO:0006574
OFUSG00254.1	GO:0005737, GO:0005634, GO:0017017, GO:0004725
OFUSG00255.1	GO:0015969
OFUSG00256.1	GO:0005737, GO:0005829, GO:0005634, GO:0005819, GO:0005876, GO:0019899, GO:0003950, GO:1990404, GO:0008219, GO:0006464, GO:0006954, GO:0140289, GO:0051972
OFUSG00257.1	GO:0005887, GO:0060760
OFUSG00259.1	GO:0030424, GO:0030425, GO:0032839, GO:0098978, GO:0098686, GO:0005887, GO:0008328, GO:0032983, GO:0016020, GO:0043025, GO:0043204, GO:0005886, GO:0098794, GO:0014069, GO:0098839, GO:0045211, GO:0042734, GO:0045202, GO:0043195, GO:0005234, GO:0008066, GO:0042802, GO:0004970, GO:0015277, GO:0015276, GO:0099507, GO:0030165, GO:0038023, GO:1904315, GO:0031624, GO:0031625, GO:0001662, GO:0006874, GO:…
OFUSG00259.2	GO:0030424, GO:0030425, GO:0032839, GO:0098978, GO:0098686, GO:0005887, GO:0008328, GO:0032983, GO:0016020, GO:0043025, GO:0043204, GO:0005886, GO:0098794, GO:0014069, GO:0098839, GO:0045211, GO:0042734, GO:0045202, GO:0043195, GO:0005234, GO:0008066, GO:0042802, GO:0004970, GO:0015277, GO:0015276, GO:0099507, GO:0030165, GO:0038023, GO:1904315, GO:0031624, GO:0031625, GO:0001662, GO:0006874, GO:…
OFUSG00260.1	GO:0005737, GO:0005829, GO:0005783, GO:0061666, GO:0032088, GO:0031397, GO:1990592, GO:0071569, GO:0033146
OFUSG00262.1	GO:0005737, GO:0005829, GO:0005783, GO:0005789, GO:0043005, GO:0032991, GO:0061666, GO:0071568, GO:0043066, GO:0032088, GO:0031397, GO:0008284, GO:0060252, GO:0032092, GO:1990592, GO:0071569, GO:0010468, GO:0033146, GO:0032434, GO:0032880, GO:0034976, GO:1902065
OFUSG00265.1	GO:0062023, GO:0008201, GO:0004222, GO:0008270
OFUSG00266.1	GO:0000801, GO:0010369, GO:0032133, GO:0000775, GO:0000793, GO:0000777, GO:0005829, GO:0000776, GO:0000800, GO:1990385, GO:0005874, GO:0030496, GO:0016604, GO:0005654, GO:0005634, GO:0005721, GO:0032991, GO:0005819, GO:0000795, GO:0043539, GO:0007059, GO:0016572, GO:0010032, GO:0051257, GO:0051310, GO:0000281, GO:0000070, GO:0071902, GO:1902412
OFUSG00266.2	GO:0000801, GO:0010369, GO:0032133, GO:0000775, GO:0000793, GO:0000777, GO:0005829, GO:0000776, GO:0000800, GO:1990385, GO:0005874, GO:0030496, GO:0016604, GO:0005654, GO:0005634, GO:0005721, GO:0032991, GO:0005819, GO:0000795, GO:0043539, GO:0007059, GO:0016572, GO:0010032, GO:0051257, GO:0051310, GO:0000281, GO:0000070, GO:0071902, GO:1902412
OFUSG00267.1	GO:1990904, GO:0003727, GO:0032197
OFUSG00268.1	GO:0000139, GO:0005886, GO:0019003, GO:0005525, GO:0003924, GO:0009987, GO:0030335, GO:0007265, GO:1901214
OFUSG00269.1	GO:0030126, GO:0005829, GO:0000139, GO:0005198, GO:0006888, GO:0006891, GO:0006886
OFUSG00270.1	GO:0005743, GO:0005739, GO:0008812, GO:0050660, GO:0019285
OFUSG00271.1	GO:0005783, GO:0048471, GO:0004128, GO:0071949, GO:0020037, GO:0046872, GO:0016174, GO:0048468, GO:0006091, GO:0042593, GO:0030073, GO:0046677, GO:0006801
OFUSG00272.1	GO:0005777, GO:0008445, GO:0071949, GO:0006533, GO:0006531, GO:0046416
OFUSG00275.1	GO:0005576, GO:0030246, GO:0046872
OFUSG00276.1	GO:0005783, GO:0010339, GO:0005576, GO:0009277, GO:0005794, GO:0004553, GO:0071966
OFUSG00277.1	GO:0005783, GO:0010339, GO:0005576, GO:0009277, GO:0005794, GO:0004553, GO:0071966
OFUSG00278.1	GO:0005930, GO:0005829, GO:0031514, GO:0097224, GO:0036126, GO:0051087, GO:0051082, GO:1904158, GO:0051085
OFUSG00282.1	GO:0071013, GO:0005737, GO:0071011, GO:0003714, GO:0008134, GO:0006342, GO:0000398, GO:0007275, GO:0045892
OFUSG00283.1	GO:0005654, GO:0016805, GO:0006508, GO:0032268
OFUSG00284.1	GO:0005654, GO:0016805, GO:0006508, GO:0032268
OFUSG00285.1	GO:0005762, GO:0003735, GO:0032543, GO:0006412
OFUSG00286.1	GO:0005829, GO:0005654, GO:0005524, GO:0004674, GO:0005977, GO:0048286, GO:0060425, GO:0035264, GO:0043066, GO:0010468, GO:0043408, GO:0003016
OFUSG00286.2	GO:0005829, GO:0005654, GO:0005524, GO:0004674, GO:0005977, GO:0048286, GO:0060425, GO:0035264, GO:0043066, GO:0010468, GO:0043408, GO:0003016
OFUSG00286.3	GO:0005829, GO:0005654, GO:0005524, GO:0004674, GO:0005977, GO:0048286, GO:0060425, GO:0035264, GO:0043066, GO:0010468, GO:0043408, GO:0003016
OFUSG00287.1	GO:0005739, GO:0005524, GO:0047760, GO:0031956, GO:0006631
OFUSG00289.1	GO:0016324, GO:0034707, GO:0005737, GO:0009897, GO:0005887, GO:0045121, GO:0005654, GO:0005886, GO:0005227, GO:0005254, GO:0042802, GO:0005229, GO:0015111, GO:0046872, GO:0042803, GO:0005102, GO:0005247, GO:0006812, GO:0034605, GO:1901653, GO:1902476, GO:0006821, GO:0050965, GO:0015705, GO:0007200, GO:0035774, GO:0042391, GO:0060438, GO:0055085
OFUSG00294.1	GO:0016021, GO:0005886, GO:0005254, GO:0005229, GO:0017128, GO:0046983, GO:0061591, GO:0061590, GO:0061589, GO:1902476, GO:0006821, GO:0034220, GO:0055085
OFUSG00294.2	GO:0016021, GO:0005886, GO:0005254, GO:0005229, GO:0017128, GO:0046983, GO:0061591, GO:0061590, GO:0061589, GO:1902476, GO:0006821, GO:0034220, GO:0055085
OFUSG00294.3	GO:0016021, GO:0005886, GO:0005254, GO:0005229, GO:0017128, GO:0046983, GO:0061591, GO:0061590, GO:0061589, GO:1902476, GO:0006821, GO:0034220, GO:0055085
OFUSG00295.1	GO:0016021, GO:0005886, GO:0005254, GO:0017128, GO:0046983, GO:0061591, GO:0061590, GO:0061589, GO:1902476, GO:0006821, GO:0055085
OFUSG00295.2	GO:0016021, GO:0005886, GO:0005254, GO:0017128, GO:0046983, GO:0061591, GO:0061590, GO:0061589, GO:1902476, GO:0006821, GO:0055085
OFUSG00295.3	GO:0016021, GO:0005886, GO:0005254, GO:0017128, GO:0046983, GO:0061591, GO:0061590, GO:0061589, GO:1902476, GO:0006821, GO:0055085
OFUSG00295.4	GO:0016021, GO:0005886, GO:0005254, GO:0017128, GO:0046983, GO:0061591, GO:0061590, GO:0061589, GO:1902476, GO:0006821, GO:0055085
OFUSG00296.1	GO:0005576, GO:0030246, GO:0046872
OFUSG00297.1	GO:0005764, GO:0005509, GO:0004423, GO:0008484, GO:0006027
OFUSG00298.1	GO:0005813, GO:0005737, GO:0030496, GO:0072686, GO:1990023, GO:0097431, GO:0019900, GO:0007049, GO:0051301, GO:0007346
OFUSG00299.1	GO:0016021, GO:0016020, GO:0005044, GO:0004252
OFUSG00301.1	GO:0016363, GO:0016607, GO:0005681, GO:0003677, GO:0000398, GO:0000375
OFUSG00302.1	GO:0005783, GO:0005794, GO:0016021, GO:0016409, GO:0019706, GO:0018230, GO:0018345, GO:0006612
OFUSG00302.2	GO:0005783, GO:0005794, GO:0016021, GO:0016409, GO:0019706, GO:0018230, GO:0018345, GO:0006612
OFUSG00305.1	GO:0016021, GO:0042593, GO:0001964
OFUSG00306.1	GO:0005923, GO:0005901, GO:0005623, GO:0071944, GO:0005737, GO:0016021, GO:0031227, GO:0016328, GO:0016020, GO:0048471, GO:0005886, GO:0042383, GO:0089717, GO:0044214, GO:0030552, GO:0005198, GO:0090136, GO:0003201, GO:0090132, GO:0007507, GO:0040017, GO:0001921, GO:0051260, GO:0008360, GO:0043087, GO:0042391, GO:0002931, GO:0007519, GO:0051146, GO:0034446, GO:0016192
OFUSG00307.1	GO:0005923, GO:0005901, GO:0030054, GO:0031253, GO:0016021, GO:0016328, GO:0016020, GO:0005886, GO:0042383, GO:0030552, GO:0005198, GO:0060973, GO:0090136, GO:0007507, GO:0002244, GO:0040017, GO:0001921, GO:0008360, GO:2001135, GO:0043087, GO:0002027, GO:0042391, GO:0002931, GO:0060931, GO:0007519, GO:0051146, GO:0034446, GO:0048278, GO:0016192
OFUSG00307.2	GO:0005923, GO:0005901, GO:0030054, GO:0031253, GO:0016021, GO:0016328, GO:0016020, GO:0005886, GO:0042383, GO:0030552, GO:0005198, GO:0060973, GO:0090136, GO:0007507, GO:0002244, GO:0040017, GO:0001921, GO:0008360, GO:2001135, GO:0043087, GO:0002027, GO:0042391, GO:0002931, GO:0060931, GO:0007519, GO:0051146, GO:0034446, GO:0048278, GO:0016192
OFUSG00308.1	GO:0005794, GO:0000139, GO:0016021, GO:0043231, GO:0015020, GO:0030145, GO:0016757, GO:0042285, GO:0009101, GO:0046716, GO:0035269, GO:0060538, GO:0043403
OFUSG00310.1	GO:0005694, GO:0005634, GO:0003677, GO:0006281
OFUSG00310.2	GO:0005694, GO:0005634, GO:0003677, GO:0006281
OFUSG00311.1	GO:0062023, GO:0005615, GO:0005102, GO:0001525
OFUSG00313.1	GO:0043679, GO:0005829, GO:0030425, GO:0031045, GO:0032009, GO:0070382, GO:0070062, GO:0098982, GO:0098978, GO:0098686, GO:0099056, GO:0005765, GO:0005764, GO:0043025, GO:0005778, GO:0005777, GO:0030670, GO:0005886, GO:0008021, GO:0030672, GO:0005509, GO:0005544, GO:0005516, GO:0030276, GO:0005546, GO:0001786, GO:0000149, GO:0019905, GO:1990927, GO:0048791, GO:0099502, GO:0017156, GO:0071277, GO:…
OFUSG00316.1	GO:0005796, GO:0008467, GO:0008146, GO:0006024
OFUSG00317.1	GO:0005921, GO:0016021, GO:0005886, GO:0005243, GO:0055077, GO:0006811, GO:0110039
OFUSG00318.1	GO:0005921, GO:0016021, GO:0005886, GO:0005243, GO:0055077, GO:0006811
OFUSG00319.1	GO:0005789, GO:0016021, GO:0043231, GO:0015020, GO:0008194, GO:0070980, GO:0052695, GO:0071361, GO:0071385, GO:0071378, GO:0071394, GO:0017144, GO:0032496
OFUSG00320.1	GO:0016021, GO:0005886, GO:0004930, GO:0007166
OFUSG00322.1	GO:0005829, GO:0005634, GO:0004197, GO:0004843, GO:0006281, GO:0035520, GO:0016579, GO:0006282, GO:0009411, GO:0006511
OFUSG00323.1	GO:0000815, GO:0031902, GO:0005771, GO:0005635, GO:0032509, GO:0010458, GO:0045324, GO:0031468, GO:0015031
OFUSG00324.1	GO:0070937, GO:0010494, GO:0005829, GO:0005794, GO:0005743, GO:0005886, GO:0003723, GO:0070966, GO:0034063
OFUSG00326.1	GO:0005737, GO:0005829, GO:0005634, GO:0046872, GO:0008168, GO:0016274, GO:0043022, GO:0031397, GO:0006479
OFUSG00328.1	GO:0070382, GO:0005886, GO:0046872, GO:0042043, GO:0005543, GO:0017137, GO:0006887, GO:0006886
OFUSG00331.1	GO:0033990, GO:0019491
OFUSG00332.1	GO:0007165
OFUSG00333.1	GO:0005783, GO:0016021, GO:0004169, GO:0000030, GO:1901800, GO:0035269, GO:0034976
OFUSG00334.1	GO:0005737, GO:0016021, GO:0005506, GO:0016491, GO:0008610, GO:0045654, GO:0001934
OFUSG00335.1	GO:0005737, GO:0042025, GO:0005654, GO:0005634, GO:0061608, GO:0008139, GO:0075506, GO:0060135, GO:0030682, GO:0006607, GO:1900017, GO:0045944, GO:1903902, GO:0006606, GO:0019079
OFUSG00337.1	GO:0019898, GO:0031902, GO:0019538, GO:0045053, GO:0006623
OFUSG00338.1	GO:0042995, GO:0062023, GO:0005615, GO:0005634, GO:0005886, GO:0046872, GO:0048019, GO:0030971, GO:0005102, GO:0005172, GO:0001525, GO:0031100, GO:0048514, GO:0001974, GO:0031589, GO:0071363, GO:0007492, GO:0010467, GO:0007281, GO:0072012, GO:0030097, GO:0060135, GO:0016525, GO:0043066, GO:0043537, GO:0010812, GO:0050928, GO:0045766, GO:0045765, GO:0014823, GO:0009749, GO:0001666, GO:0009612, GO:…
OFUSG00339.1	GO:0005829, GO:0032127, GO:0019898, GO:0005741, GO:0007005, GO:1905090, GO:0045053, GO:0006623, GO:0032868
OFUSG00342.1	GO:0005739, GO:0047777, GO:0016787, GO:0000287, GO:0004474, GO:0106121, GO:0070207, GO:0106064
OFUSG00343.1	GO:0005829, GO:0000815, GO:0031902, GO:0005771, GO:0032509, GO:0045324, GO:0015031
OFUSG00346.1	GO:0005737, GO:0031410, GO:0005829, GO:0005654, GO:0005634, GO:0033550, GO:0017017, GO:0051019, GO:0016791, GO:0004721, GO:0008330, GO:0016311, GO:0000188, GO:0045204, GO:0045209, GO:0035970, GO:0035335, GO:0006470
OFUSG00347.1	GO:0016021, GO:0060072, GO:0046872, GO:0005244, GO:0034765
OFUSG00347.2	GO:0016021, GO:0045211, GO:0015269, GO:0060072, GO:0046872, GO:0005244, GO:0034765
OFUSG00348.1	GO:0005929, GO:0005737, GO:0005856
OFUSG00349.1	GO:0005759, GO:0051537, GO:0009055, GO:0046872, GO:0008203, GO:0042446, GO:0006694
OFUSG00350.1	GO:0005737, GO:0005634, GO:0008022, GO:0003713, GO:0045944, GO:0007519
OFUSG00351.1	GO:0005654, GO:0005634, GO:0005686, GO:0005684, GO:0003723, GO:0000398, GO:0032784, GO:0006357, GO:0019079
OFUSG00353.1	GO:0005737, GO:0043231, GO:0016020, GO:0009705, GO:0005773, GO:0005524, GO:0017050, GO:0001727, GO:0003951, GO:0008481, GO:0071215, GO:0016310, GO:0009737, GO:0009845, GO:0006665, GO:0046512
OFUSG00356.1	GO:0005576, GO:0005615, GO:0042581, GO:0098609, GO:0009566, GO:0007283
OFUSG00357.1	GO:0016491, GO:0008270, GO:0005975
OFUSG00358.1	GO:0016021, GO:0005886, GO:0004989
OFUSG00360.1	GO:0045177, GO:0030424, GO:0016021, GO:0004725, GO:0005001, GO:0007411, GO:0060446, GO:0007417, GO:0007616, GO:0008045, GO:0042059, GO:0040037, GO:0030948, GO:0007424, GO:0006470
OFUSG00362.1	GO:0034274, GO:0005776, GO:0005930, GO:0005737, GO:0005829, GO:0016020, GO:0044233, GO:0034045, GO:0035973, GO:0019883, GO:0006915, GO:0000045, GO:0006914, GO:0000422, GO:0044804, GO:0001974, GO:0006501, GO:0006995, GO:0071500, GO:0009267, GO:0060047, GO:0016236, GO:0043066, GO:0060548, GO:2000619, GO:0050765, GO:0031397, GO:2000378, GO:0039689, GO:0045060, GO:0048840, GO:0075044, GO:0070257, GO:…
OFUSG00363.1	GO:0031466, GO:0031461, GO:0005829, GO:0019005, GO:0090734, GO:0005262, GO:0038023, GO:0031625, GO:0004842, GO:0038128, GO:0000082, GO:0097193, GO:0043687, GO:0043161, GO:0016567, GO:0031146, GO:0006511, GO:0016032
OFUSG00364.1	GO:0005737, GO:0005829, GO:0043231, GO:0005634, GO:0005844, GO:0016272, GO:0015631, GO:0007017, GO:0006457, GO:0007021
OFUSG00365.1	GO:0032580, GO:0016021, GO:0046920, GO:0008417, GO:0036065, GO:0006486
OFUSG00366.1	GO:0005737, GO:0005844, GO:0030521, GO:0007569, GO:0034599, GO:0071394, GO:0002181, GO:2000825
OFUSG00367.1	GO:0033106, GO:0005829, GO:0005783, GO:0005794, GO:0030008, GO:0006888, GO:0006891
OFUSG00368.1	GO:0005634, GO:0090575, GO:0046983, GO:0000977, GO:0043565, GO:0008134, GO:0021984, GO:0031103, GO:0043697, GO:0048566, GO:0002070, GO:0021575, GO:0060575, GO:0010629, GO:0007399, GO:0030182, GO:0045666, GO:0045944, GO:0045893, GO:0031099, GO:0050767, GO:0006357, GO:0070654, GO:0007423, GO:0061549, GO:0061195
OFUSG00369.1	GO:0016021, GO:0005887, GO:0004930, GO:0008188, GO:0001653, GO:0008344, GO:0002209, GO:0007186, GO:0008345, GO:0007218, GO:0007204
OFUSG00371.1	GO:0016021, GO:0005887, GO:0004930, GO:0008188, GO:0001653, GO:0008344, GO:0002209, GO:0007186, GO:0008345, GO:0007218, GO:0007204
OFUSG00372.1	GO:0005887, GO:0005229, GO:0046872, GO:0008237, GO:0006821
OFUSG00373.1	GO:0005509
OFUSG00375.1	GO:0031307, GO:0003885, GO:0071949, GO:0034599, GO:0070485
OFUSG00376.1	GO:0031307, GO:0003885, GO:0071949, GO:0034599, GO:0070485
OFUSG00377.1	GO:0035060, GO:0071565, GO:0005654, GO:0005634, GO:0005700, GO:0016514, GO:0003677, GO:0043044, GO:0007480, GO:0008587, GO:0007476, GO:0008586, GO:0007406, GO:0014017, GO:0046530, GO:0045893, GO:0006357, GO:0006355, GO:0007379, GO:0048190, GO:0016055
OFUSG00377.2	GO:0035060, GO:0071565, GO:0005654, GO:0005634, GO:0005700, GO:0016514, GO:0003677, GO:0043044, GO:0007480, GO:0008587, GO:0007476, GO:0008586, GO:0007406, GO:0014017, GO:0046530, GO:0045893, GO:0006357, GO:0006355, GO:0007379, GO:0048190, GO:0016055
OFUSG00377.3	GO:0035060, GO:0071565, GO:0005654, GO:0005634, GO:0005700, GO:0016514, GO:0003677, GO:0043044, GO:0007480, GO:0008587, GO:0007476, GO:0008586, GO:0007406, GO:0014017, GO:0046530, GO:0045893, GO:0006357, GO:0006355, GO:0007379, GO:0048190, GO:0016055
OFUSG00379.1	GO:0016021, GO:0016020, GO:0005886, GO:0004930, GO:0007186, GO:0072659
OFUSG00381.1	GO:0005911, GO:0005737, GO:0030659, GO:0005856, GO:0005829, GO:0030139, GO:0005925, GO:0043005, GO:0005886, GO:0045202, GO:0017124, GO:0007015, GO:0006915, GO:0007411, GO:0016477, GO:0007267, GO:0007010, GO:0006897, GO:0061024, GO:0042059, GO:0050871, GO:0008360
OFUSG00383.1	GO:0046872, GO:0061077, GO:1900034, GO:0010824
OFUSG00384.1	GO:0005892, GO:0005887, GO:0043005, GO:0045211, GO:0045202, GO:0015464, GO:0022848, GO:0030594, GO:0035095, GO:0007268, GO:0034220, GO:0007399, GO:0050877, GO:0007274, GO:0042391, GO:0035094, GO:0007165, GO:0060084, GO:0007271
OFUSG00386.1	GO:0016021, GO:0070890, GO:0019852
OFUSG00387.1	GO:0016021, GO:0070890, GO:0019852
OFUSG00390.1	GO:0097449, GO:0005737, GO:0043198, GO:0043197, GO:0098978, GO:0005887, GO:0099055, GO:0016020, GO:0043005, GO:0005886, GO:0014069, GO:0098839, GO:0045211, GO:0098685, GO:0031687, GO:0005516, GO:0004930, GO:0099530, GO:0008066, GO:0042802, GO:0099583, GO:0030165, GO:0001639, GO:1990782, GO:0000185, GO:0035584, GO:1904646, GO:0007268, GO:0050890, GO:0002029, GO:0007216, GO:0007612, GO:0007611, GO:…
OFUSG00392.1	GO:0005794, GO:0005654, GO:0005634, GO:0003682, GO:0031490, GO:0003700, GO:0001227, GO:0042802, GO:0001161, GO:0046872, GO:0000978, GO:0043565, GO:0030036, GO:0030183, GO:0000902, GO:0006974, GO:0019221, GO:0048821, GO:0002467, GO:0006954, GO:0002903, GO:0030308, GO:0008285, GO:0001953, GO:2000773, GO:0048294, GO:0032764, GO:1903464, GO:0045746, GO:0035024, GO:0045629, GO:0000122, GO:0045892, GO:…
OFUSG00392.2	GO:0005794, GO:0005654, GO:0005634, GO:0003682, GO:0031490, GO:0003700, GO:0001227, GO:0042802, GO:0001161, GO:0046872, GO:0000978, GO:0043565, GO:0030036, GO:0030183, GO:0000902, GO:0006974, GO:0019221, GO:0048821, GO:0002467, GO:0006954, GO:0002903, GO:0030308, GO:0008285, GO:0001953, GO:2000773, GO:0048294, GO:0032764, GO:1903464, GO:0045746, GO:0035024, GO:0045629, GO:0000122, GO:0045892, GO:…
OFUSG00393.1	GO:0016021, GO:0005887, GO:0004930, GO:0007189, GO:0007166, GO:0007186
OFUSG00394.1	GO:0005737, GO:0042025, GO:0005634, GO:0017053, GO:0003714, GO:0051301, GO:0006974, GO:0000082, GO:0031571, GO:0071157, GO:0000122, GO:0010971
OFUSG00395.1	GO:0016021, GO:0005765, GO:0005764, GO:0072345, GO:0005245, GO:0019722, GO:0034765, GO:2000290, GO:0014866, GO:0006939
OFUSG00398.1	GO:0031410, GO:0005768, GO:0010008, GO:0016021, GO:0005765, GO:0005764, GO:0005886, GO:0007155, GO:0007157, GO:0007517
OFUSG00398.2	GO:0031410, GO:0005768, GO:0010008, GO:0016021, GO:0005765, GO:0005764, GO:0005886, GO:0007155, GO:0007157, GO:0007517
OFUSG00399.1	GO:0005737, GO:0030425, GO:0005794, GO:0000139, GO:0016020, GO:0005886, GO:0014069, GO:0032991, GO:0045202, GO:0030140, GO:0005109, GO:0030695, GO:0042802, GO:0044325, GO:0008022, GO:0042803, GO:0019905, GO:0006914, GO:0043004, GO:0010360, GO:2000009, GO:0015031, GO:0007289
OFUSG00400.1	GO:0005829, GO:0005739, GO:0051538, GO:0050660, GO:0010181, GO:0016040, GO:0004355, GO:0015930, GO:0005506, GO:0016491, GO:0019676, GO:0006537, GO:0036267, GO:0097054
OFUSG00403.1	GO:0005581, GO:0062023, GO:0031012, GO:0005576, GO:0007155
OFUSG00407.1	GO:0005737, GO:0005524, GO:0004359, GO:0003952, GO:0009435
OFUSG00408.1	GO:0009986, GO:0062023, GO:0031012, GO:0005615, GO:0016021, GO:0005518, GO:0001968, GO:0043236, GO:1903077, GO:0030335, GO:0046813
OFUSG00410.1	GO:0062023, GO:0005737, GO:0005783, GO:0009897, GO:0005576, GO:0005615, GO:0033093, GO:0051087, GO:0005518, GO:0042802, GO:0019865, GO:0005178, GO:0002020, GO:0047485, GO:0007596, GO:0007155, GO:0031589, GO:0070417, GO:0071222, GO:0007599, GO:0001889, GO:0097421, GO:0001890, GO:0030168, GO:0035902, GO:0033591, GO:0010165
OFUSG00411.1	GO:0005737, GO:0006457, GO:0000413
OFUSG00413.1	GO:0005694, GO:0032300, GO:0032301, GO:0032302, GO:0005634, GO:0043531, GO:0005524, GO:0016887, GO:0019237, GO:0003682, GO:0003684, GO:0032181, GO:0003677, GO:0008094, GO:0000406, GO:0019899, GO:0000400, GO:0032137, GO:0000287, GO:0030983, GO:0032405, GO:0032357, GO:0008022, GO:0042803, GO:0019901, GO:0032142, GO:0032143, GO:0003697, GO:0030183, GO:0019724, GO:0007050, GO:0006974, GO:0008340, GO:…
OFUSG00414.1	GO:0005694, GO:0032300, GO:0032301, GO:0032302, GO:0005634, GO:0043531, GO:0005524, GO:0016887, GO:0019237, GO:0003682, GO:0003684, GO:0032181, GO:0003677, GO:0008094, GO:0000406, GO:0019899, GO:0000400, GO:0032137, GO:0000287, GO:0030983, GO:0032405, GO:0032357, GO:0008022, GO:0042803, GO:0019901, GO:0032142, GO:0032143, GO:0003697, GO:0030183, GO:0019724, GO:0007050, GO:0006974, GO:0008340, GO:…
OFUSG00417.1	GO:0005737, GO:0016021, GO:0005886, GO:0004930, GO:0042562, GO:0004977, GO:0007189, GO:0019222
OFUSG00418.1	GO:0016790, GO:0071567
OFUSG00419.1	GO:0005829, GO:0004014, GO:0050829, GO:0006557, GO:0008295, GO:0006597
OFUSG00420.1	GO:0005829, GO:0005634, GO:0032797, GO:0034719, GO:0005102, GO:0030277, GO:0010633, GO:0050680, GO:0010719, GO:0060394, GO:0000122, GO:0030512, GO:0000387
OFUSG00421.1	GO:0016021, GO:0005747, GO:0008137, GO:0006120, GO:0032981
OFUSG00423.1	GO:0005813, GO:0000777, GO:0000778, GO:0000942, GO:0005737, GO:0000776, GO:0031262, GO:0005654, GO:0042802, GO:0051315, GO:0051301, GO:0007059, GO:0000132, GO:0051383, GO:0051310, GO:0007052, GO:0090267, GO:1905342
OFUSG00426.1	GO:0005829, GO:0010008, GO:0070062, GO:0005886, GO:0046872, GO:0000187, GO:0038095, GO:0007249, GO:0070498, GO:0007254, GO:0002755, GO:0010507, GO:0070423, GO:0043123, GO:0051092, GO:0002223
OFUSG00426.2	GO:0005829, GO:0010008, GO:0070062, GO:0005886, GO:0046872, GO:0000187, GO:0038095, GO:0007249, GO:0070498, GO:0007254, GO:0002755, GO:0010507, GO:0070423, GO:0043123, GO:0051092, GO:0002223
OFUSG00427.1	GO:0016021, GO:0008289, GO:0016747, GO:0006869, GO:0007275
OFUSG00428.1	GO:0005829, GO:0005524, GO:0042802, GO:0016301, GO:0004849, GO:0044211, GO:0043097, GO:0044206
OFUSG00429.1	GO:0031305, GO:0005739, GO:0005634, GO:0050833, GO:0061732, GO:0006850, GO:0035774
OFUSG00433.1	GO:0016021, GO:0005886, GO:0004930, GO:0007186
OFUSG00436.1	GO:0005967, GO:0005739, GO:0043209, GO:0005730, GO:0045254, GO:0004739, GO:0034604, GO:0004738, GO:0006086, GO:0006006, GO:0061732, GO:0006099
OFUSG00436.2	GO:0005967, GO:0005739, GO:0004739, GO:0006086, GO:0006096
OFUSG00440.1	GO:0009986, GO:0030118, GO:0005769, GO:0030139, GO:0005768, GO:0005615, GO:0005794, GO:0016021, GO:0005770, GO:0005765, GO:0016020, GO:0005641, GO:0005634, GO:0048471, GO:0005886, GO:0005802, GO:0030140, GO:0019899, GO:0001965, GO:0042802, GO:0005520, GO:0031995, GO:0005537, GO:0051219, GO:0001972, GO:0038023, GO:0031100, GO:0007186, GO:0001889, GO:0007041, GO:0044794, GO:0043065, GO:0009791, GO:…
OFUSG00441.1	GO:0070062, GO:0000139, GO:0016021, GO:0016020, GO:0047225, GO:0003829, GO:0008109, GO:0005975, GO:0002426, GO:0050892, GO:0060993, GO:0016266, GO:0006493, GO:0048729
OFUSG00442.1	GO:0000139, GO:0016021, GO:0047225, GO:0003829, GO:0008109, GO:0006486
OFUSG00445.1	GO:0005789, GO:0016021, GO:0006914, GO:1902902, GO:1901097, GO:0045070
OFUSG00446.1	GO:0043231, GO:0005770, GO:0005764, GO:0005634, GO:0043130, GO:0006974, GO:0000724, GO:0048568, GO:0048872, GO:0008584, GO:0035264, GO:0050679, GO:1903003, GO:0016579, GO:1902525, GO:0072520, GO:0007338, GO:0048705, GO:0043588, GO:0007283
OFUSG00447.1	GO:0031314, GO:0005739, GO:0008425, GO:0008689, GO:0004395, GO:0008171, GO:0006071, GO:0032259, GO:0010795, GO:0006744
OFUSG00448.1	GO:0000139, GO:0016021, GO:0008146, GO:0030208, GO:0030010, GO:0006477, GO:0050770
OFUSG00452.1	GO:0007288
OFUSG00454.1	GO:0005759, GO:0005777, GO:0050080, GO:0006085, GO:0006633, GO:2001294, GO:0046321
OFUSG00455.1	GO:0016021, GO:0015643, GO:0009405
OFUSG00456.1	GO:0005829, GO:0005576, GO:0005615, GO:0005739, GO:0005634, GO:0005777, GO:0005507, GO:0004784, GO:0070050, GO:0019430, GO:0010038, GO:0051597, GO:0009410
OFUSG00457.1	GO:0005654, GO:0005634, GO:0008022, GO:0003723, GO:1990269, GO:0006397, GO:2000805
OFUSG00458.1	GO:0005743, GO:0005763, GO:0070181, GO:0003735, GO:0032543
OFUSG00459.1	GO:0005737, GO:0005654, GO:0005634, GO:0003700, GO:0001227, GO:0042826, GO:0046872, GO:0008168, GO:1990841, GO:0000978, GO:0002250, GO:0035904, GO:0048844, GO:0045165, GO:0060976, GO:0042462, GO:0007281, GO:0003170, GO:0045087, GO:0060576, GO:0001893, GO:0032259, GO:0001763, GO:0000122, GO:0010628, GO:0009791, GO:0042127, GO:0033082, GO:0010468, GO:0032823, GO:0051136, GO:0006357, GO:1990654, GO:…
OFUSG00461.1	GO:0005769, GO:0016021, GO:0005886, GO:0004941, GO:0007189, GO:1901098, GO:1904504, GO:0097746, GO:0006940
OFUSG00462.1	GO:0005762, GO:0008168, GO:0003723, GO:0001510, GO:0031167
OFUSG00463.1	GO:0005789, GO:0016021, GO:0005634, GO:0005524, GO:0061631, GO:0031625, GO:1904153, GO:0018279, GO:0000209, GO:0007286, GO:0030433
OFUSG00464.1	GO:0005737, GO:0048471, GO:0005524, GO:0004709, GO:0046872, GO:0004674, GO:0000186, GO:0032147, GO:0060718, GO:0035556, GO:0019100, GO:0001890, GO:0043507, GO:1900745, GO:0051973, GO:1904355, GO:0032212, GO:0010468, GO:0007346, GO:0010225, GO:0023014, GO:0031098
OFUSG00465.1	GO:0005634, GO:0003677, GO:0000981, GO:0014029
OFUSG00466.1	GO:0000801, GO:0000775, GO:0001673, GO:0000795, GO:0000802, GO:0003677, GO:0003690, GO:0051301, GO:0051026, GO:0051878, GO:0000711, GO:0051289, GO:0007131, GO:0032880, GO:0035092, GO:0007283, GO:0007129, GO:0007130
OFUSG00467.1	GO:0005737, GO:0005829, GO:0005794, GO:0005874, GO:0005634, GO:0051082, GO:0007049, GO:0051301, GO:0032502, GO:0007097, GO:0006457
OFUSG00468.1	GO:0042025, GO:0005654, GO:0005634, GO:0001228, GO:0003700, GO:0001227, GO:0019899, GO:0042826, GO:0000978, GO:0000977, GO:0003707, GO:0008270, GO:0002118, GO:0021764, GO:0048856, GO:0021960, GO:0001662, GO:0007420, GO:0043010, GO:0030154, GO:0045165, GO:0021987, GO:0021895, GO:0021542, GO:0030198, GO:0021872, GO:0008347, GO:0021819, GO:0060291, GO:0043066, GO:0048712, GO:2000178, GO:0045665, GO:…
OFUSG00469.1	GO:0005743, GO:0005763, GO:0003735
OFUSG00470.1	GO:0005829, GO:0016021, GO:0005765, GO:0030316
OFUSG00472.1	GO:0000777, GO:0000776, GO:0070776, GO:1990467, GO:1990468, GO:0035267, GO:0005730, GO:0005654, GO:0043968, GO:0044154, GO:0043972, GO:0043983, GO:0043981, GO:0043982, GO:1901796
OFUSG00473.1	GO:0005829, GO:0045171, GO:0005654, GO:0005634, GO:0030544, GO:0000398
OFUSG00474.1	GO:0005813, GO:0036064, GO:0005794, GO:0001750, GO:0036126, GO:0005085, GO:0003723, GO:0060271, GO:0006886, GO:0042073, GO:0050896, GO:0007601
OFUSG00475.1	GO:0005737, GO:0005768, GO:0009897, GO:0016021, GO:0031226, GO:0045121, GO:0005654, GO:0005886, GO:0004930, GO:0001664, GO:0046625, GO:0038036, GO:0031532, GO:0007189, GO:0007193, GO:0001525, GO:0001955, GO:0007420, GO:0003245, GO:0016477, GO:0006935, GO:0045446, GO:0007186, GO:0061384, GO:0030032, GO:0030595, GO:0051497, GO:0030182, GO:0030335, GO:0008284, GO:0051482, GO:0043547, GO:0050927, GO:…
OFUSG00476.1	GO:0005829, GO:0005525
OFUSG00479.1	GO:0005634, GO:0003677, GO:0003700, GO:0007275
OFUSG00482.1	GO:0005576, GO:0004556, GO:0103025, GO:0046872, GO:0005975
OFUSG00483.1	GO:0005576, GO:0004556, GO:0103025, GO:0046872, GO:0005975
OFUSG00485.1	GO:0005576, GO:0004556, GO:0103025, GO:0046872, GO:0005975
OFUSG00488.1	GO:0016021, GO:0030658, GO:0005086, GO:0030036, GO:0010923, GO:0032012
OFUSG00489.1	GO:0016021, GO:0030658, GO:0005086, GO:0030036, GO:0010923, GO:0032012
OFUSG00491.1	GO:0016021, GO:0008201, GO:0004725, GO:0035335, GO:0006470, GO:0097374, GO:0099560
OFUSG00492.1	GO:0030425, GO:0030426, GO:0005887, GO:0043025, GO:0030017, GO:0045202, GO:1990890, GO:1990782, GO:0007411, GO:0060219, GO:0048813, GO:0070593, GO:0007156, GO:0007626, GO:0007162, GO:0048842, GO:0042327, GO:0060060, GO:0010842, GO:0007416
OFUSG00494.1	GO:0005576, GO:0008201, GO:0006953, GO:0007155, GO:0008360
OFUSG00495.1	GO:0005576, GO:0046872, GO:0090729
OFUSG00497.1	GO:0005604, GO:0016513, GO:0005634, GO:0005524, GO:0005509, GO:0003677, GO:0001228, GO:0003700, GO:0000981, GO:1990841, GO:0046982, GO:0042803, GO:0070491, GO:0000978, GO:0000977, GO:1990837, GO:0008134, GO:0048266, GO:0071560, GO:0007417, GO:0002062, GO:0060216, GO:0035162, GO:0031069, GO:0030097, GO:0001701, GO:0001889, GO:0030099, GO:0002318, GO:0043371, GO:0008285, GO:0030853, GO:0000122, GO:…
OFUSG00498.1	GO:0005654, GO:0005634, GO:0030914, GO:0005669, GO:0033276, GO:0003677, GO:0046982, GO:0003713, GO:0003712, GO:0016578, GO:0043966, GO:0045893, GO:0006357, GO:0006355, GO:0006366
OFUSG00498.2	GO:0005654, GO:0005634, GO:0030914, GO:0005669, GO:0033276, GO:0003677, GO:0046982, GO:0003713, GO:0003712, GO:0016578, GO:0043966, GO:0045893, GO:0006357, GO:0006355, GO:0006366
OFUSG00498.3	GO:0005654, GO:0005634, GO:0030914, GO:0005669, GO:0033276, GO:0003677, GO:0046982, GO:0003713, GO:0003712, GO:0016578, GO:0043966, GO:0045893, GO:0006357, GO:0006355, GO:0006366
OFUSG00507.1	GO:0016021, GO:0022857, GO:0006915, GO:0006811
OFUSG00508.1	GO:0016021, GO:0015101, GO:0015695
OFUSG00510.1	GO:0005737, GO:0005615, GO:0016020, GO:0005634, GO:0005509, GO:0003682, GO:0007155, GO:0008544, GO:0010467, GO:0003017, GO:0001945, GO:0036303, GO:0048014, GO:0120193
OFUSG00511.1	GO:0005576, GO:0005179, GO:0090729, GO:0006006
OFUSG00512.1	GO:0005509
OFUSG00513.1	GO:0015629, GO:0032839, GO:0043025, GO:0014069, GO:0051015, GO:0060090, GO:0031208, GO:0030036, GO:0007420, GO:0016567
OFUSG00515.1	GO:0031672, GO:0031463, GO:0005737, GO:0031674, GO:0061061, GO:0031397, GO:0032436, GO:0031398, GO:0048741, GO:0098528, GO:0036268
OFUSG00516.1	GO:0005737, GO:0005662, GO:0016607, GO:0005634, GO:0000974, GO:0071007, GO:0001228, GO:0003723, GO:0000977, GO:0071987, GO:0007049, GO:0006281, GO:0000398, GO:0072422
OFUSG00517.1	GO:0005794, GO:0000139, GO:0016021, GO:0005524, GO:0016301, GO:0046872, GO:0016773, GO:0048701, GO:0016310, GO:0030166
OFUSG00517.2	GO:0005794, GO:0000139, GO:0016021, GO:0005524, GO:0016301, GO:0046872, GO:0016773, GO:0048701, GO:0016310, GO:0030166
OFUSG00518.1	GO:0043231, GO:0005743, GO:0005759, GO:0005739, GO:0016597, GO:0004585, GO:0042450, GO:0019240, GO:0000050
OFUSG00519.1	GO:0005737, GO:0005829, GO:0005654, GO:0005634, GO:0005524, GO:0043027, GO:0000287, GO:0004672, GO:0019901, GO:0004674, GO:0004711, GO:0007049, GO:0007417, GO:0035556, GO:0043066, GO:0043154, GO:0018105, GO:0045597, GO:0030307, GO:0045944, GO:0006468, GO:0043620, GO:0043555, GO:0032496, GO:0007165, GO:0001501, GO:0002224
OFUSG00519.2	GO:0005737, GO:0005829, GO:0005654, GO:0005634, GO:0005524, GO:0043027, GO:0000287, GO:0004672, GO:0019901, GO:0004674, GO:0004711, GO:0007049, GO:0007417, GO:0035556, GO:0043066, GO:0043154, GO:0018105, GO:0045597, GO:0030307, GO:0045944, GO:0006468, GO:0043620, GO:0043555, GO:0032496, GO:0007165, GO:0001501, GO:0002224
OFUSG00520.1	GO:0005737, GO:0005829, GO:0005654, GO:0005634, GO:0005524, GO:0043027, GO:0000287, GO:0004674, GO:0004712, GO:0004711, GO:0007049, GO:0072574, GO:0035556, GO:0043066, GO:0043154, GO:0045597, GO:0030307, GO:2000491, GO:0045944, GO:0006468, GO:0043620, GO:0043555, GO:0007165
OFUSG00521.1	GO:0005634, GO:0005524, GO:0003723, GO:0003724, GO:0097065, GO:0006364
OFUSG00522.1	GO:0005634, GO:0005524, GO:0003723, GO:0003724, GO:0006364
OFUSG00523.1	GO:0016324, GO:0016323, GO:0031901, GO:0005887, GO:0031902, GO:0005765, GO:0005886, GO:0015296, GO:0015086, GO:0005381, GO:0005384, GO:0005385, GO:0070574, GO:0071333, GO:0032869, GO:0006882, GO:0098739, GO:0033212, GO:0034755, GO:0055071, GO:0071421, GO:0051344, GO:0045745, GO:0071578, GO:0071577
OFUSG00523.2	GO:0016324, GO:0016323, GO:0031901, GO:0005887, GO:0031902, GO:0005765, GO:0005886, GO:0015296, GO:0015086, GO:0005381, GO:0005384, GO:0005385, GO:0070574, GO:0071333, GO:0032869, GO:0006882, GO:0098739, GO:0033212, GO:0034755, GO:0055071, GO:0071421, GO:0051344, GO:0045745, GO:0071578, GO:0071577
OFUSG00525.1	GO:0009986, GO:0009897, GO:0005576, GO:0005615, GO:0030141, GO:0005509, GO:0008015, GO:0042694, GO:0048747, GO:0007517, GO:0007224, GO:0001756, GO:0051146
OFUSG00526.1	GO:0005764, GO:0008146, GO:0051923
OFUSG00527.1	GO:0005634
OFUSG00528.1	GO:0035631, GO:0005938, GO:0005737, GO:0009898, GO:0005829, GO:1990604, GO:0045121, GO:0032991, GO:0097057, GO:0002947, GO:0000151, GO:0012506, GO:0005174, GO:0019899, GO:0042802, GO:0031435, GO:0019901, GO:0019903, GO:0044877, GO:0030674, GO:0046625, GO:0031996, GO:0043120, GO:0005164, GO:0031625, GO:0004842, GO:0008270, GO:0007250, GO:0006915, GO:0034622, GO:0071732, GO:0043066, GO:0034351, GO:…
OFUSG00528.2	GO:0035631, GO:0005938, GO:0005737, GO:0009898, GO:0005829, GO:1990604, GO:0045121, GO:0032991, GO:0097057, GO:0002947, GO:0000151, GO:0012506, GO:0005174, GO:0019899, GO:0042802, GO:0031435, GO:0019901, GO:0019903, GO:0044877, GO:0030674, GO:0046625, GO:0031996, GO:0043120, GO:0005164, GO:0031625, GO:0004842, GO:0008270, GO:0007250, GO:0006915, GO:0034622, GO:0071732, GO:0043066, GO:0034351, GO:…
OFUSG00529.1	GO:0035631, GO:0009898, GO:0005829, GO:0005768, GO:0005739, GO:0019901, GO:0019903, GO:0031996, GO:0005164, GO:0031625, GO:0004842, GO:0008270, GO:0006915, GO:0045087, GO:0032088, GO:0046330, GO:0016579, GO:0070534, GO:0042981, GO:0001817, GO:0050688, GO:0043122, GO:0032648, GO:0030162, GO:0007165, GO:0008063, GO:0002224, GO:0035666, GO:0033209
OFUSG00530.1	GO:0005829, GO:0005634, GO:0008168, GO:0046547, GO:1990748, GO:0032259
OFUSG00531.1	GO:0005829, GO:0005634, GO:0008168, GO:0046547, GO:1990748, GO:0032259
OFUSG00534.1	GO:0005783, GO:0016021, GO:0016020, GO:0031207, GO:0008320, GO:0003723, GO:0001889, GO:0010259, GO:0006807, GO:0006620, GO:0031204, GO:0006614
OFUSG00537.1	GO:0005737, GO:0008175, GO:0030488, GO:0031591
OFUSG00539.1	GO:0005737, GO:0017022, GO:0061630, GO:0004842, GO:0008270, GO:1990830, GO:0043161, GO:0000209, GO:0043523
OFUSG00540.1	GO:0005737, GO:0005783, GO:0032580, GO:0000139, GO:0017137, GO:0061630, GO:0004842, GO:0007049, GO:0007030, GO:0061025, GO:0045732, GO:0043161, GO:0070936, GO:0000209, GO:0016567, GO:0030334, GO:0006511
OFUSG00543.1	GO:0016607, GO:0003677, GO:0003723, GO:0050733, GO:0000226, GO:0000281, GO:0006397, GO:0043066, GO:0051726, GO:0048024, GO:0043484, GO:0008380
OFUSG00544.1	GO:0005525, GO:0003924
OFUSG00545.1	GO:0016324, GO:0031526, GO:0060170, GO:0005829, GO:0030425, GO:0043197, GO:0030426, GO:0043005, GO:0044309, GO:0043025, GO:0001917, GO:0001750, GO:0005886, GO:0014069, GO:0035255, GO:0017124, GO:0030159, GO:0030160, GO:0030534, GO:0048854, GO:0060997, GO:0007612, GO:0060292, GO:0060291, GO:0060999, GO:2000463, GO:0051968, GO:0097107, GO:2000311, GO:0035176, GO:0007416, GO:0051124, GO:0071625
OFUSG00547.1	GO:0005737, GO:0003849, GO:0042802, GO:0009073, GO:0009423
OFUSG00548.1	GO:0005887, GO:0008519, GO:0072488
OFUSG00549.1	GO:0005829, GO:0005634, GO:0005886, GO:0019003, GO:0005525, GO:0003924, GO:0030308, GO:0008285, GO:0007265, GO:0009725
OFUSG00551.1	GO:0016021, GO:0005542, GO:0022857
OFUSG00552.1	GO:0016021, GO:0005886, GO:0004997, GO:0007200
OFUSG00553.1	GO:0016021, GO:0022857
OFUSG00554.1	GO:0016324, GO:0016021, GO:0005355, GO:0015293, GO:0006814
OFUSG00554.2	GO:0016324, GO:0016021, GO:0005355, GO:0015293, GO:0006814
OFUSG00555.1	GO:0016021, GO:0005355
OFUSG00557.1	GO:0016021, GO:0005887, GO:0004930, GO:0008188, GO:0001653, GO:0008344, GO:0002209, GO:0007186, GO:0008345, GO:0007218, GO:0007204
OFUSG00558.1	GO:0016021, GO:0005886, GO:0034633, GO:0071939
OFUSG00559.1	GO:0016021, GO:0005886, GO:0034633, GO:0071939
OFUSG00559.2	GO:0016021, GO:0005886, GO:0034633, GO:0071939
OFUSG00560.1	GO:0005623, GO:0005789, GO:0043231, GO:0070330, GO:0020037, GO:0005506, GO:0004497, GO:0019825, GO:0017144, GO:0071615, GO:0070989, GO:0046677
OFUSG00562.1	GO:0016021, GO:0005886, GO:0004180, GO:0016805, GO:0046872, GO:0008237
OFUSG00563.1	GO:0005576, GO:0016020
OFUSG00564.1	GO:0005576, GO:0016020
OFUSG00565.1	GO:0005576, GO:0016020
OFUSG00566.1	GO:0031225, GO:0005886
OFUSG00567.1	GO:0005887, GO:0005886, GO:0098794, GO:0043083, GO:0004930, GO:0005096, GO:0007189, GO:0007166, GO:0099558, GO:0061743, GO:0007520, GO:0016525, GO:0016322, GO:0051965, GO:0048814
OFUSG00570.1	GO:0016021
OFUSG00571.1	GO:0016021, GO:0005886, GO:0001594, GO:0042593, GO:0046627, GO:0040018
OFUSG00572.1	GO:0005887, GO:0008020, GO:0004930, GO:0071482, GO:0007186, GO:0007626, GO:0007602, GO:0042493
OFUSG00574.1	GO:0005615, GO:0004556, GO:0103025, GO:0046872, GO:0005975
OFUSG00575.1	GO:0005737, GO:0005634, GO:0048873, GO:0002821, GO:0030890, GO:0043372, GO:0002639, GO:0032729, GO:0032733, GO:0032743, GO:0032753, GO:0046622, GO:0002726, GO:0042102, GO:0032760
OFUSG00577.1	GO:0042470, GO:0005634, GO:0016442, GO:0004519, GO:0003676, GO:0031047
OFUSG00578.1	GO:0016021
OFUSG00579.1	GO:0031012, GO:0005576, GO:0005615, GO:0005509, GO:0005201, GO:0008201, GO:0005179, GO:0034199, GO:0009653, GO:0042593, GO:0006006, GO:0010737
OFUSG00580.1	GO:0031012, GO:0005576, GO:0005615, GO:0001527, GO:0005509, GO:0005201, GO:0008201, GO:0005179, GO:0034199, GO:0009653, GO:0042593, GO:0006006, GO:0010737
OFUSG00581.1	GO:0062023, GO:0031012, GO:0005576, GO:0001527, GO:0005509, GO:0005201, GO:0009653, GO:0060346, GO:0043010, GO:0048048, GO:0030326, GO:0035108, GO:0030501, GO:0045669, GO:0035583
OFUSG00588.1	GO:0016788, GO:0016740, GO:0017000
OFUSG00588.2	GO:0016788, GO:0016740, GO:0017000
OFUSG00589.1	GO:0005737, GO:0008199, GO:0004322, GO:0006879, GO:0006826
OFUSG00590.1	GO:0005737, GO:0008199, GO:0004322, GO:0006879, GO:0006826
OFUSG00591.1	GO:0016021, GO:0007155, GO:0007229, GO:0008285, GO:0042059, GO:0032516
OFUSG00592.1	GO:0005925, GO:0034681, GO:0005518, GO:0098639, GO:0038064, GO:0046872, GO:0033627, GO:0007160, GO:0038065, GO:0007229, GO:0006929
OFUSG00594.1	GO:0030424, GO:0031410, GO:0030425, GO:0005615, GO:0008021, GO:0008083, GO:0005163, GO:0007613, GO:0050804, GO:0043524, GO:0021675, GO:0038180, GO:0048812, GO:0007422, GO:0033138, GO:0045664, GO:0007169
OFUSG00597.1	GO:0016021, GO:0005886, GO:0045202, GO:0004952, GO:0004930, GO:0007195, GO:1990384
OFUSG00598.1	GO:0005654, GO:0005634, GO:0048471, GO:1901222, GO:0034446
OFUSG00599.1	GO:0004252
OFUSG00602.1	GO:0016021
OFUSG00604.1	GO:0016021
OFUSG00605.1	GO:0005813, GO:0005737, GO:0005874, GO:0005524, GO:0008569, GO:0008017, GO:0051294, GO:0007018, GO:0046603, GO:0051647, GO:0051289
OFUSG00606.1	GO:0005737, GO:0008203, GO:0006897
OFUSG00607.1	GO:0005737, GO:0016021, GO:0005886, GO:0005524, GO:0001729, GO:0102773, GO:0001727, GO:0000287, GO:0003951, GO:0006672, GO:0006687, GO:0016310, GO:0006665
OFUSG00608.1	GO:0005737, GO:0043231, GO:0016020, GO:0009705, GO:0005773, GO:0005524, GO:0017050, GO:0001727, GO:0003951, GO:0008481, GO:0071215, GO:0016310, GO:0009737, GO:0009845, GO:0006665, GO:0046512
OFUSG00610.1	GO:0042056, GO:0008083, GO:0042802, GO:0004252, GO:0000187, GO:0060326, GO:0000902, GO:0035729, GO:0050673, GO:0048012, GO:0001889, GO:0051450, GO:0043066, GO:0043154, GO:1902042, GO:1901299, GO:0050728, GO:0032715, GO:0033137, GO:0090201, GO:0030335, GO:2000573, GO:0032733, GO:0050731, GO:0014068, GO:0001934, GO:0060665, GO:1900744, GO:1902947
OFUSG00611.1	GO:0009925
OFUSG00612.1	GO:0034707, GO:0005929, GO:0005886, GO:0005254, GO:0051899, GO:0007608
OFUSG00612.2	GO:0016323, GO:0034707, GO:0005254
OFUSG00613.1	GO:0034707, GO:0005886, GO:0005254, GO:0043271
OFUSG00614.1	GO:0005829, GO:0005634, GO:0019005, GO:0000086, GO:0043687, GO:0000209, GO:0051726, GO:0031146
OFUSG00615.1	GO:0016021, GO:0005886, GO:0004997, GO:0007200
OFUSG00616.1	GO:0005576, GO:0005534, GO:0046872, GO:0016339
OFUSG00617.1	GO:0005634, GO:0003677, GO:0046983, GO:0007517, GO:0006355
OFUSG00618.1	GO:0005737
OFUSG00619.1	GO:0080008, GO:0005737, GO:0005829, GO:0005925, GO:0005654, GO:0005634, GO:0030374, GO:0045944, GO:0043687, GO:0016567
OFUSG00620.1	GO:0005737, GO:0016020, GO:0005739, GO:0003725, GO:0016779, GO:0000049, GO:0051051, GO:0006450
OFUSG00624.1	GO:0005576
OFUSG00628.1	GO:0009897, GO:0005576, GO:0016021, GO:0005044
OFUSG00630.1	GO:0005737, GO:0009897, GO:0070062, GO:0031012, GO:0005576, GO:0005615, GO:0019898, GO:0030670, GO:0042589, GO:0048306, GO:0003677, GO:1904399, GO:0001530, GO:0070891, GO:0038187, GO:0005044, GO:0035375, GO:0061844, GO:0044267, GO:0050829, GO:0050830, GO:0051607, GO:0030855, GO:0043152, GO:0045087, GO:0007275, GO:0015031, GO:0006898, GO:0016032
OFUSG00630.2	GO:0009897, GO:0005576, GO:0016021, GO:0005044
OFUSG00633.1	GO:0005887, GO:0045202, GO:0004952, GO:0004930, GO:0007189, GO:0042311
OFUSG00634.1	GO:0005634, GO:0003677, GO:0003700, GO:0046983, GO:0007399, GO:0048666, GO:0030182, GO:0048663, GO:0048665, GO:0045666, GO:0006357, GO:0060579
OFUSG00637.1	GO:0005634, GO:0090575, GO:0005667, GO:0003677, GO:0001227, GO:0046983, GO:0000977, GO:0008134, GO:0000122, GO:0006357
OFUSG00640.1	GO:0005768, GO:0005794, GO:0000139, GO:0000138, GO:0016021, GO:0005802, GO:0052636, GO:0052325, GO:0006486, GO:0080147
OFUSG00641.1	GO:0000139, GO:0016021, GO:0050656, GO:0050659, GO:0030206, GO:0019319
OFUSG00641.2	GO:0000139, GO:0016021, GO:0050656, GO:0050659, GO:0030206, GO:0019319
OFUSG00642.1	GO:0005796, GO:0008467
OFUSG00643.1	GO:0000139, GO:0016021, GO:0008467, GO:0033872, GO:0008146, GO:0006024
OFUSG00644.1	GO:0000139, GO:0016021, GO:0008467, GO:0033871, GO:0008146, GO:0007623, GO:0006024
OFUSG00645.1	GO:0000139, GO:0005887, GO:0008467, GO:0033872, GO:0006477
OFUSG00647.1	GO:0016021, GO:0008146
OFUSG00648.1	GO:0016021
OFUSG00649.1	GO:0032580, GO:0016021, GO:0017060, GO:0017083, GO:0006672, GO:0009311, GO:0006486
OFUSG00650.1	GO:0000785, GO:0005737, GO:0005829, GO:0005654, GO:0003723, GO:0004842, GO:0008270, GO:0051607, GO:0045087, GO:0032608, GO:0045893, GO:0070534, GO:0032479, GO:0034340
OFUSG00650.2	GO:0000785, GO:0005737, GO:0005829, GO:0005654, GO:0003723, GO:0004842, GO:0008270, GO:0051607, GO:0045087, GO:0032608, GO:0045893, GO:0070534, GO:0032479, GO:0034340
OFUSG00651.1	GO:0005737, GO:0016020, GO:0005886, GO:0003824, GO:0006807
OFUSG00652.1	GO:0005737, GO:0001650, GO:0016363, GO:0016607, GO:0005634, GO:0042382, GO:0070888, GO:0003676, GO:0003723, GO:0000976, GO:0002218, GO:0000398, GO:0045892, GO:0042752, GO:0006355, GO:0048511
OFUSG00652.2	GO:0005737, GO:0001650, GO:0016363, GO:0016607, GO:0005634, GO:0042382, GO:0070888, GO:0003676, GO:0003723, GO:0000976, GO:0002218, GO:0000398, GO:0045892, GO:0042752, GO:0006355, GO:0048511
OFUSG00652.3	GO:0005737, GO:0001650, GO:0016363, GO:0016607, GO:0005634, GO:0042382, GO:0070888, GO:0003676, GO:0003723, GO:0000976, GO:0002218, GO:0000398, GO:0045892, GO:0042752, GO:0006355, GO:0048511
OFUSG00654.1	GO:0005634, GO:0000981, GO:0008270, GO:0007010, GO:0022604, GO:0006357
OFUSG00655.1	GO:0016021, GO:0005887, GO:0004930, GO:0008188, GO:0001653, GO:0008344, GO:0002209, GO:0007186, GO:0008345, GO:0007218, GO:0007204
OFUSG00656.1	GO:0016021, GO:0043025, GO:0097730, GO:0005886, GO:0005216, GO:0050896
OFUSG00656.2	GO:0016021, GO:0043025, GO:0097730, GO:0005886, GO:0005216, GO:0050896
OFUSG00657.1	GO:0005737, GO:0005829, GO:0098892, GO:0098978, GO:0042025, GO:0016020, GO:0005654, GO:0005634, GO:0042826, GO:0061608, GO:0008139, GO:0003723, GO:0006259, GO:0075506, GO:0019054, GO:0006607, GO:1903902, GO:0099527, GO:0000018
OFUSG00659.1	GO:0034751, GO:0005737, GO:0005634, GO:0003700, GO:0070888, GO:0046983, GO:0007049, GO:0032922, GO:0045892, GO:0045893, GO:0006805
OFUSG00659.2	GO:0034751, GO:0005737, GO:0005634, GO:0003700, GO:0070888, GO:0046983, GO:0007049, GO:0032922, GO:0045892, GO:0045893, GO:0006805
OFUSG00660.1	GO:0016021, GO:0005743, GO:0005524, GO:0016887, GO:0042626, GO:0006879, GO:0055085
OFUSG00662.1	GO:0005829, GO:0005634, GO:0005525, GO:0016301, GO:0009116
OFUSG00663.1	GO:0017124
OFUSG00664.1	GO:0005930, GO:0036064, GO:0005929, GO:0032391, GO:0044877, GO:0042073, GO:0045494
OFUSG00664.2	GO:0005930, GO:0036064, GO:0005929, GO:0032391, GO:0044877, GO:0042073, GO:0045494
OFUSG00668.1	GO:0005634, GO:0090575, GO:0043425, GO:0000981, GO:0046983, GO:0000977, GO:0008134, GO:0045944, GO:0006357
OFUSG00669.1	GO:0005634, GO:0090575, GO:0043425, GO:0000981, GO:0046983, GO:0000977, GO:0008134, GO:0045944, GO:0006357
OFUSG00670.1	GO:0005634, GO:0090575, GO:0043425, GO:0000981, GO:0046983, GO:0000977, GO:0008134, GO:0045944, GO:0006357
OFUSG00672.1	GO:0005737, GO:0005634, GO:0046872, GO:0004518
OFUSG00679.1	GO:0005737, GO:0005741, GO:0005634, GO:0001228, GO:0003700, GO:0046983, GO:0000977, GO:0006913, GO:0045944, GO:0006357
OFUSG00680.1	GO:0009986, GO:0005576, GO:0005102, GO:0048856
OFUSG00681.1	GO:0000139, GO:0016021, GO:0046988, GO:0046989, GO:0015018, GO:0046872, GO:0046987, GO:0005975, GO:0050650, GO:0009101, GO:0006688, GO:0006486, GO:0030166
OFUSG00681.2	GO:0000139, GO:0016021, GO:0046988, GO:0046989, GO:0015018, GO:0046872, GO:0046987, GO:0005975, GO:0050650, GO:0009101, GO:0006688, GO:0006486, GO:0030166
OFUSG00682.1	GO:0000139, GO:0016021, GO:0005802, GO:0045130, GO:0001517, GO:0008146, GO:0006012, GO:0006954, GO:0018146, GO:0042339, GO:0006044, GO:0005976, GO:0006790
OFUSG00684.1	GO:0005737, GO:0005576, GO:0005634, GO:0005667, GO:0003700, GO:0001227, GO:0046872, GO:0000977, GO:0001662, GO:0048706, GO:0000122, GO:0045892, GO:0001843, GO:0045944, GO:0045893, GO:0033599, GO:0006357, GO:0006366, GO:0008542
OFUSG00685.1	GO:0000139, GO:0016021, GO:0031228, GO:0005802, GO:0001517, GO:0008146, GO:0005975, GO:0007155, GO:0007267, GO:0006955, GO:0006954, GO:0018146, GO:0006044, GO:0016266, GO:0006477, GO:0006790
OFUSG00685.2	GO:0000139, GO:0016021, GO:0031228, GO:0005802, GO:0001517, GO:0008146, GO:0005975, GO:0007155, GO:0007267, GO:0006955, GO:0006954, GO:0018146, GO:0006044, GO:0016266, GO:0006477, GO:0006790
OFUSG00686.1	GO:0016607, GO:0000932, GO:0016605, GO:0003723, GO:0033962, GO:0000290
OFUSG00687.1	GO:0033106, GO:0005783, GO:0005789, GO:0005794, GO:0000139, GO:0016021, GO:0032588, GO:0000030, GO:0051999
OFUSG00688.1	GO:0005829, GO:0005794, GO:0000139, GO:0005096, GO:0046872, GO:0048205, GO:0009306
OFUSG00688.2	GO:0005829, GO:0005794, GO:0000139, GO:0005096, GO:0046872, GO:0048205, GO:0009306
OFUSG00688.3	GO:0005829, GO:0005794, GO:0000139, GO:0005886, GO:0005096, GO:0046872, GO:0048205, GO:0015031
OFUSG00688.4	GO:0005829, GO:0005794, GO:0000139, GO:0005096, GO:0046872, GO:0048205, GO:0009306
OFUSG00688.5	GO:0005829, GO:0005794, GO:0000139, GO:0005096, GO:0046872, GO:0048205, GO:0009306
OFUSG00691.1	GO:0005929, GO:0005524, GO:0015631, GO:0070740, GO:0000226, GO:0018095
OFUSG00692.1	GO:0005858, GO:0005930, GO:0030286, GO:0005576, GO:0036156, GO:0005874, GO:0036126, GO:0005524, GO:0008569, GO:0045505, GO:0051959, GO:0003777, GO:0003341, GO:0060294, GO:0003351, GO:0030317, GO:0036159, GO:0007018, GO:0007288
OFUSG00693.1	GO:0032580, GO:0005797, GO:0016021, GO:0046920, GO:0008417, GO:0018392, GO:0036065, GO:0036071, GO:0007399, GO:0006486
OFUSG00694.1	GO:0032580, GO:0000139, GO:0030173, GO:0008376, GO:0047238, GO:0015020, GO:0047237, GO:0046872, GO:0008955, GO:0051216, GO:0030206, GO:0050650, GO:0050653, GO:0050651, GO:0001958, GO:0030198, GO:0015014, GO:0030210, GO:0030166, GO:0046398, GO:0019276
OFUSG00695.1	GO:0016021, GO:0005886, GO:0008528, GO:0007186, GO:0045434, GO:0046662
OFUSG00696.1	GO:0046872, GO:0003954, GO:0003959, GO:0008270, GO:0051157, GO:0055114
OFUSG00697.1	GO:0005737, GO:0008743, GO:0008270, GO:0019518
OFUSG00699.1	GO:0005783, GO:0005789, GO:0016021, GO:0005634, GO:0035497, GO:0003700, GO:0000976, GO:0051216, GO:0002062, GO:0030968, GO:0045944, GO:0060628, GO:0003330, GO:0034976
OFUSG00701.1	GO:0046872, GO:0003723, GO:0008251, GO:0008033
OFUSG00702.1	GO:0046872, GO:0003723, GO:0008251, GO:0008033
OFUSG00704.1	GO:0005783, GO:0005576, GO:0005615, GO:0000324, GO:0032934, GO:0015908, GO:0015918
OFUSG00706.1	GO:0005737, GO:0005615, GO:0016021, GO:0030667, GO:0045202, GO:0005507, GO:0004500, GO:0016715, GO:0004836, GO:0042420, GO:0042421, GO:0006589
OFUSG00707.1	GO:0005737, GO:0005615, GO:0016021, GO:0030667, GO:0045202, GO:0005507, GO:0004500, GO:0016715, GO:0004836, GO:0042420, GO:0042421, GO:0006589
OFUSG00707.2	GO:0005737, GO:0005615, GO:0016021, GO:0030667, GO:0045202, GO:0005507, GO:0004500, GO:0016715, GO:0004836, GO:0042420, GO:0042421, GO:0006589
OFUSG00708.1	GO:0005887, GO:0031966, GO:0005739, GO:0005886, GO:0051184, GO:0020037, GO:0015232, GO:0005215, GO:0001568, GO:0006879, GO:0042733, GO:0048704, GO:0030218, GO:0043249, GO:0060323, GO:0097037, GO:0015886, GO:0001701, GO:0006839, GO:0007275, GO:0035264, GO:0046620, GO:0048536
OFUSG00711.1	GO:0005615, GO:0005509, GO:0030246, GO:0042806, GO:0010185, GO:0001868, GO:0045088
OFUSG00712.1	GO:0005829, GO:0005634, GO:0051213
OFUSG00713.1	GO:0009815, GO:0051213, GO:0046872, GO:0009693
OFUSG00712.2	GO:0005829, GO:0005634, GO:0051213
OFUSG00714.1	GO:0071013, GO:0016607, GO:0005654, GO:0071007, GO:0003723, GO:0031124, GO:0006406, GO:0000398, GO:0006405
OFUSG00715.1	GO:0036464, GO:0005634, GO:0004521, GO:0046872, GO:0003729, GO:0090502
OFUSG00716.1	GO:0016021, GO:0008376, GO:0033207, GO:0046872, GO:0005975, GO:0045747, GO:0006486, GO:0009636
OFUSG00716.2	GO:0016021, GO:0008376, GO:0033207, GO:0046872, GO:0005975, GO:0045747, GO:0006486, GO:0009636
OFUSG00716.3	GO:0016021, GO:0008376, GO:0033207, GO:0046872, GO:0005975, GO:0045747, GO:0006486, GO:0009636
OFUSG00718.1	GO:0101031, GO:0005737, GO:0005829, GO:0070062, GO:1990565, GO:0051087, GO:0031072, GO:0051879, GO:0019900, GO:0019901, GO:0019887, GO:0097110, GO:0051082, GO:0038128, GO:0098779, GO:0010608, GO:0006457, GO:0050821, GO:0006605, GO:0000079, GO:0060334, GO:0060338
OFUSG00719.1	GO:0005634, GO:0000981, GO:0043565, GO:0030154, GO:0006357
OFUSG00720.1	GO:0030424, GO:0030425, GO:0032839, GO:0098978, GO:0005887, GO:0032983, GO:0043204, GO:0005886, GO:0098839, GO:0045211, GO:0042734, GO:0043195, GO:0001640, GO:0008066, GO:0004970, GO:0015277, GO:0015276, GO:0099507, GO:0038023, GO:1904315, GO:0007216, GO:0007215, GO:0050804, GO:0051967, GO:0042391, GO:0035249
OFUSG00723.1	GO:0005840, GO:0019843, GO:0003735, GO:0006412
OFUSG00724.1	GO:0005737, GO:0005654, GO:0005634, GO:0000987, GO:0001228, GO:0003700, GO:0000981, GO:0035035, GO:0046872, GO:0000978, GO:0000977, GO:1990079, GO:0071294, GO:0007417, GO:0000122, GO:0045944, GO:0045893, GO:0006357, GO:0046686, GO:0006979, GO:0006351
OFUSG00725.1	GO:0043194, GO:0005737, GO:0030425, GO:0097386, GO:0043204, GO:0005886, GO:1902495, GO:0030553, GO:0005222, GO:0005223, GO:0015276, GO:0008022, GO:0006812, GO:0098659, GO:0051591, GO:0031960, GO:0032026, GO:0007165, GO:0007601
OFUSG00726.1	GO:0016021, GO:0042622, GO:0030552, GO:0030553, GO:0005222, GO:0005223, GO:0050896, GO:0007601
OFUSG00727.1	GO:0016324, GO:0070062, GO:0016021, GO:0005886, GO:0015129, GO:0140161, GO:0008028, GO:0005343, GO:0022803, GO:0015552, GO:0015293, GO:0006915, GO:0006811, GO:0034356, GO:0015730, GO:0015913, GO:0006814
OFUSG00728.1	GO:0062023, GO:0031012, GO:0005576, GO:0001527, GO:0005509, GO:0005201, GO:0009653, GO:0060346, GO:0043010, GO:0048048, GO:0030326, GO:0035108, GO:0030501, GO:0045669, GO:0035583
OFUSG00729.1	GO:0005576, GO:0030246, GO:0046872
OFUSG00730.1	GO:0005737, GO:0005829, GO:0004177, GO:0030145, GO:0070006, GO:0042803, GO:0010815, GO:0006508
OFUSG00734.1	GO:0005829, GO:1990112, GO:0043023, GO:0061630, GO:0008270, GO:0043161, GO:0072344, GO:1990116
OFUSG00738.1	GO:0042025, GO:0000786, GO:0005634, GO:0003677, GO:0030154, GO:0030261, GO:0007275, GO:0006334, GO:0007283
OFUSG00739.1	GO:0005764, GO:0005634, GO:0003677, GO:0004843, GO:0004842, GO:0008270, GO:0006915, GO:0070301, GO:0006954, GO:0043124, GO:0050728, GO:0045824, GO:0035871, GO:0071108, GO:0070936, GO:0070536
OFUSG00739.2	GO:0005764, GO:0005634, GO:0003677, GO:0004843, GO:0004842, GO:0008270, GO:0006915, GO:0070301, GO:0006954, GO:0043124, GO:0050728, GO:0045824, GO:0035871, GO:0071108, GO:0070936, GO:0070536
OFUSG00740.1	GO:0016021, GO:0005811, GO:0103073, GO:0017064, GO:0102077, GO:0019369, GO:0016042
OFUSG00742.1	GO:0005730, GO:0005634, GO:1990904, GO:0005681, GO:0003723, GO:0006397, GO:0051252, GO:0008380
OFUSG00743.1	GO:0000139, GO:0016021, GO:0047275, GO:0006486
OFUSG00744.1	GO:0043657, GO:0016020, GO:0005635, GO:0031965, GO:0034399, GO:0005643, GO:0017056, GO:0075733, GO:0006406, GO:0051292, GO:0006913, GO:0016925, GO:1900034, GO:0060964, GO:0006110, GO:0006409, GO:0016032, GO:0019083
OFUSG00745.1	GO:0005509
OFUSG00746.1	GO:0005901, GO:0005737, GO:0098691, GO:0098982, GO:0098978, GO:0005887, GO:0099055, GO:0099056, GO:0031965, GO:0005634, GO:0005886, GO:0030315, GO:0030018, GO:0004937, GO:0004930, GO:0046982, GO:0007202, GO:0071880, GO:0007188, GO:0007512, GO:0007568, GO:0006915, GO:0060402, GO:0061049, GO:0007267, GO:0007186, GO:0035556, GO:0060073, GO:0010507, GO:0008285, GO:0001985, GO:0035024, GO:0150099, GO:…
OFUSG00747.1	GO:0032580, GO:0016021, GO:0046920, GO:0008417, GO:0036065, GO:0006486
OFUSG00748.1	GO:1990716, GO:0005576, GO:0005874, GO:0031514, GO:1904158, GO:0003351
OFUSG00750.1	GO:0005783, GO:0005794, GO:0000139, GO:0016021, GO:0008376, GO:0008375, GO:0016758, GO:0008499, GO:0009312, GO:0006486, GO:0006487, GO:0006493, GO:0009617
OFUSG00751.1	GO:0005783, GO:0005794, GO:0000139, GO:0016021, GO:0008376, GO:0008375, GO:0016758, GO:0008499, GO:0009312, GO:0006486, GO:0006487, GO:0006493, GO:0009617
OFUSG00752.1	GO:0005654, GO:0005509
OFUSG00753.1	GO:0035631, GO:0005737, GO:0009898, GO:0005829, GO:0045121, GO:0005634, GO:0001741, GO:0051087, GO:0043027, GO:0098770, GO:0042802, GO:0047485, GO:0044877, GO:0003713, GO:0016740, GO:0043130, GO:0061630, GO:0004842, GO:0008270, GO:0007166, GO:0007249, GO:1990001, GO:0002756, GO:0070266, GO:0043066, GO:0043154, GO:0060546, GO:1902443, GO:0038061, GO:0001890, GO:0043123, GO:1902524, GO:1902523, GO:…
OFUSG00754.1	GO:0005737, GO:0005634, GO:0043027, GO:0046872, GO:0061630, GO:1990001, GO:0007275, GO:0043066, GO:0043154, GO:0031398, GO:0051865
OFUSG00755.1	GO:0005737, GO:0043027, GO:0046872, GO:0016740, GO:0007275, GO:0043066, GO:0043154, GO:0051865
OFUSG00756.1	GO:0005737, GO:0005829, GO:0005634, GO:0048471, GO:0032991, GO:0043027, GO:0042802, GO:0046872, GO:0002020, GO:0097110, GO:0061630, GO:0004842, GO:0006974, GO:1990001, GO:0043066, GO:0043154, GO:0043524, GO:0051402, GO:0090263, GO:1902530, GO:0031398, GO:0016055
OFUSG00757.1	GO:0005737, GO:0005829, GO:0045121, GO:0005654, GO:0005634, GO:0032991, GO:0043027, GO:0046872, GO:0044877, GO:0016740, GO:0061630, GO:0004842, GO:0007166, GO:0007249, GO:1990001, GO:0002756, GO:0043066, GO:0043154, GO:0060546, GO:0038061, GO:0043123, GO:0031398, GO:0016579, GO:0042981, GO:2000116, GO:0050727, GO:0045088, GO:0060544, GO:0070424, GO:0039535, GO:0034121, GO:0010803, GO:0007283, GO:…
OFUSG00759.1	GO:0005737, GO:0016021, GO:0043231, GO:0030026
OFUSG00760.1	GO:0005634, GO:0008409, GO:0017108, GO:0070336, GO:0046872, GO:0004528, GO:0140036, GO:0006281, GO:0000724, GO:0036297, GO:0006289, GO:0033683
OFUSG00761.1	GO:0043005, GO:0005506, GO:0004510, GO:0009072, GO:0042427
OFUSG00762.1	GO:0009986, GO:0005615, GO:0031232, GO:0019897, GO:0098978, GO:0043231, GO:0005886, GO:0098685, GO:0034185, GO:0051087, GO:0004175, GO:0019899, GO:0019900, GO:1990405, GO:0019904, GO:0004252, GO:0005102, GO:0007596, GO:0022617, GO:0042730, GO:0051702, GO:0060716, GO:0071674, GO:0046716, GO:0045445, GO:0010812, GO:0051918, GO:0043536, GO:0051919, GO:0006508, GO:0051603, GO:0042246, GO:0048771, GO:…
OFUSG00763.1	GO:0016324, GO:0016021, GO:0005355, GO:0015293, GO:0006814
OFUSG00766.1	GO:0005615, GO:0005887, GO:0005886, GO:0031982, GO:0036374, GO:0102953, GO:0103068, GO:0002951, GO:0000048, GO:0016755, GO:0007568, GO:0006520, GO:0034599, GO:0019344, GO:0006631, GO:0006536, GO:0006750, GO:0006751, GO:0061017, GO:0070365, GO:1901750, GO:0097421, GO:0031179, GO:0006508, GO:0002682, GO:0050727, GO:0097305, GO:0032355, GO:0032496, GO:0034612, GO:0007283, GO:0031638
OFUSG00768.1	GO:0016021, GO:0005886, GO:0034633, GO:0071939
OFUSG00769.1	GO:0005737, GO:0035097, GO:0005634, GO:0001228, GO:0000981, GO:0042054, GO:1990226, GO:0046872, GO:0000978, GO:0043985, GO:0045944, GO:0010468, GO:0006366
OFUSG00770.1	GO:0005747, GO:0032981, GO:0055114
OFUSG00772.1	GO:0097145, GO:0097136, GO:0005829, GO:0005783, GO:0031307, GO:0005741, GO:0005739, GO:0046930, GO:0051400, GO:0051087, GO:0031072, GO:0042802, GO:0044325, GO:0046872, GO:0046982, GO:0042803, GO:0044877, GO:0097202, GO:0008635, GO:0007568, GO:0031100, GO:0006915, GO:1902262, GO:0097190, GO:0001783, GO:0001782, GO:0002352, GO:0001974, GO:0007420, GO:0008283, GO:0071260, GO:0034620, GO:0034644, GO:…
OFUSG00773.1	GO:0005737, GO:0005829, GO:0070971, GO:0000139, GO:0043231, GO:0042802, GO:0048208, GO:0006888, GO:0043123
OFUSG00775.1	GO:0005737, GO:0005874, GO:0005525, GO:0003924, GO:0005200, GO:0007017
OFUSG00776.1	GO:0005654, GO:0005634, GO:0003729, GO:0003723, GO:0031124, GO:0006379, GO:0006378, GO:0000398, GO:0031123, GO:0006369
OFUSG00777.1	GO:0005829, GO:0005634, GO:0097381, GO:0042622, GO:0000166, GO:0009881, GO:0007623, GO:0045721, GO:0018298, GO:0009416
OFUSG00778.1	GO:0005912, GO:0005829, GO:0012505, GO:0005887, GO:0016020, GO:0005886, GO:0005104, GO:0005168, GO:0019211, GO:0005068, GO:0000187, GO:0000186, GO:0008595, GO:0007411, GO:0008543, GO:0030900, GO:0007186, GO:0001702, GO:0070307, GO:0000165, GO:2000726, GO:0007405, GO:0048011, GO:0046619, GO:0001759, GO:0051897, GO:0060527, GO:0042981, GO:0050678, GO:0070372, GO:0007185, GO:0003281
OFUSG00780.1	GO:0005634, GO:0003677, GO:0046872, GO:0006355
OFUSG00781.1	GO:0062023, GO:0005615, GO:0005102, GO:0001525, GO:0007169
OFUSG00781.2	GO:0062023, GO:0005615, GO:0005102, GO:0001525, GO:0007169
OFUSG00782.1	GO:0005694, GO:0005737, GO:0005654, GO:0005634, GO:0051575, GO:0005524, GO:0003682, GO:0003684, GO:0003887, GO:0042802, GO:0017116, GO:0006284, GO:0006974, GO:0006281, GO:0006261, GO:0006302, GO:0097681, GO:0000724, GO:2000042, GO:0051260, GO:0016446
OFUSG00790.1	GO:0033186, GO:0005737, GO:0000790, GO:0005654, GO:0005634, GO:0032991, GO:0003682, GO:0042393, GO:0051082, GO:0007049, GO:0031497, GO:0006281, GO:0006260, GO:0006335, GO:0006334
OFUSG00794.1	GO:0005737, GO:0005576, GO:0005615, GO:0008061, GO:0004568, GO:0006915, GO:0006032, GO:0002376, GO:0000272, GO:0002532
OFUSG00795.1	GO:0005737, GO:0005576, GO:0005615, GO:0008061, GO:0004568, GO:0019900, GO:0006915, GO:0052356, GO:0006032, GO:0002376, GO:0000272, GO:0002532, GO:0001878
OFUSG00796.1	GO:0005576
OFUSG00797.1	GO:0005737, GO:0005576, GO:0005615, GO:0008061, GO:0004568, GO:0019900, GO:0006915, GO:0052356, GO:0006032, GO:0002376, GO:0000272, GO:0002532, GO:0001878
OFUSG00798.1	GO:0005789, GO:0047442, GO:0020037, GO:0005506, GO:0004508, GO:0006704, GO:0042446, GO:0042448, GO:0008202
OFUSG00799.1	GO:0005623, GO:0016020, GO:0047442, GO:0020037, GO:0005506, GO:0004508, GO:0042448, GO:0007548, GO:0006694
OFUSG00801.1	GO:0016020, GO:0047442, GO:0020037, GO:0005506, GO:0004508, GO:0007548, GO:0006694
OFUSG00804.1	GO:0031012, GO:0030246, GO:0005540, GO:0007155, GO:0007417, GO:0001501
OFUSG00805.1	GO:0016021, GO:0005887, GO:0015173, GO:0008028, GO:0015349
OFUSG00806.1	GO:0005759, GO:0005634, GO:0005657, GO:0003682, GO:0003896, GO:0003887, GO:0030145, GO:0008270, GO:0042276, GO:0043504, GO:0006264, GO:0062176, GO:0031297, GO:0009411, GO:0019985
OFUSG00808.1	GO:0005634, GO:0003677, GO:0001228, GO:0003700, GO:0071277, GO:0035865, GO:0061400
OFUSG00809.1	GO:0005829, GO:0005739, GO:1990234, GO:0004659, GO:0046982, GO:0000010, GO:0050347, GO:0008299, GO:0050878, GO:0006744
OFUSG00810.1	GO:0005737, GO:0018834
OFUSG00811.1	GO:0016324, GO:0016021, GO:0005355, GO:0015293, GO:0006814
OFUSG00813.1	GO:0016324, GO:0016021, GO:0005355, GO:0015293, GO:0006814
OFUSG00814.1	GO:0016491
OFUSG00815.1	GO:0097440, GO:0044305, GO:0005905, GO:0005737, GO:0005829, GO:0043197, GO:0030139, GO:0098978, GO:0030027, GO:0043025, GO:0005635, GO:0005886, GO:0098871, GO:0098833, GO:0055037, GO:0005509, GO:0005085, GO:0019209, GO:0060090, GO:0070064, GO:0007420, GO:0034613, GO:0150007, GO:0006897, GO:0016197, GO:0048013, GO:0006887, GO:0007186, GO:0061024, GO:0043524, GO:0043065, GO:2001288, GO:0060999, GO:…
OFUSG00817.1	GO:0000785, GO:0005737, GO:0005654, GO:0004842, GO:0008270, GO:0051607, GO:0045087, GO:0032608, GO:0045893, GO:0070534, GO:0034340
OFUSG00818.1	GO:0005576, GO:0030246, GO:0050829, GO:0043152
OFUSG00819.1	GO:0070062, GO:0005615, GO:0005764, GO:0001681, GO:0005975, GO:0002682
OFUSG00820.1	GO:0005634, GO:0003677, GO:0046872, GO:0030097, GO:0006355
OFUSG00822.1	GO:0005634, GO:0003677, GO:0046872
OFUSG00824.1	GO:0005642, GO:0005737, GO:0043231, GO:0005635, GO:0042802, GO:0008536, GO:0006606
OFUSG00825.1	GO:0005634, GO:0003677, GO:0006355
OFUSG00829.1	GO:0016021, GO:0005887, GO:0008188, GO:0004995, GO:0007186, GO:0002121, GO:0007218, GO:0007217
OFUSG00831.1	GO:0000801, GO:0051026, GO:0009566, GO:0008584, GO:0007060, GO:0006311, GO:0043066, GO:0007131, GO:0000712, GO:0007130
OFUSG00832.1	GO:0005737, GO:0004842, GO:0008270, GO:0043523
OFUSG00833.1	GO:0019902
OFUSG00834.1	GO:0016235, GO:0005829, GO:0005730, GO:0005654, GO:0005634, GO:0003700, GO:0001227, GO:0046872, GO:0000978, GO:0043565, GO:0000976, GO:0003279, GO:0060976, GO:0003170, GO:0000122, GO:0045892, GO:0006357
OFUSG00835.1	GO:0032590, GO:0032591, GO:0031901, GO:0099055, GO:0005886, GO:0098839, GO:0045211, GO:0043196, GO:0016787, GO:0046872, GO:0019369, GO:0046340, GO:0071926, GO:0007216, GO:0007405, GO:0022008, GO:0042136, GO:0150077, GO:0098921
OFUSG00836.1	GO:0009986, GO:0005925, GO:0008305, GO:0005886, GO:0046872, GO:0033627, GO:0007229
OFUSG00837.1	GO:0005783, GO:0005789, GO:0005794, GO:0000139, GO:0016021, GO:0043541, GO:0008375, GO:0050508, GO:0015020, GO:0042328, GO:0046872, GO:0050509, GO:0046982, GO:0042803, GO:0016757, GO:0030154, GO:0033692, GO:0044344, GO:0060350, GO:0010467, GO:0006024, GO:0015012, GO:0015014, GO:0030210, GO:0001707, GO:0001503, GO:0006487, GO:0051923
OFUSG00839.1	GO:0008168, GO:0032259
OFUSG00840.1	GO:0016021, GO:0005770, GO:0031902, GO:0005765, GO:0005764
OFUSG00840.2	GO:0016021, GO:0005770, GO:0031902, GO:0005765, GO:0005764
OFUSG00842.1	GO:0010494, GO:0005730, GO:0005634, GO:0000932, GO:0005844, GO:1990904, GO:0005791, GO:1905538, GO:0003723, GO:0008270, GO:0010587, GO:2000767, GO:0031054, GO:0031123, GO:0019827
OFUSG00843.1	GO:0005887, GO:0005518, GO:0050840, GO:0004930, GO:0043236, GO:0007189, GO:0019933, GO:0007166, GO:0043583, GO:0007186, GO:0007507, GO:0060347, GO:0007005, GO:0042552, GO:0022011, GO:0048932, GO:0001503, GO:0032290, GO:1903670, GO:0014037, GO:0060879
OFUSG00844.1	GO:0005887, GO:0008188, GO:0005000, GO:0007218, GO:0051281
OFUSG00845.1	GO:0031362, GO:0005576, GO:0019898, GO:0016020, GO:0035580, GO:1904724, GO:0005542, GO:0038023, GO:0015884, GO:0043312
OFUSG00846.1	GO:0031362, GO:0005576, GO:0019898, GO:0016020, GO:0035580, GO:1904724, GO:0005542, GO:0038023, GO:0015884, GO:0043312
OFUSG00850.1	GO:0016020, GO:0047442, GO:0020037, GO:0005506, GO:0004508, GO:0007548, GO:0006694
OFUSG00852.1	GO:0005737, GO:0005789, GO:0043231, GO:0008392, GO:0070330, GO:0020037, GO:0005506, GO:0016491, GO:0016712, GO:0008395, GO:0009804, GO:0019373, GO:0042738, GO:0006082, GO:0055114, GO:0006805
OFUSG00853.1	GO:0005737, GO:0005789, GO:0043231, GO:0070330, GO:0020037, GO:0005506, GO:0004497, GO:0016712, GO:0008395, GO:0019369, GO:0042738, GO:0001889, GO:0006082, GO:0055114, GO:0006805
OFUSG00858.1	GO:0070062, GO:0005576, GO:0005615, GO:0005886, GO:0004252, GO:0007597, GO:0022617, GO:0002542, GO:0042730, GO:0031639, GO:0051919, GO:0006508, GO:0031638
OFUSG00859.1	GO:0005737, GO:0005615, GO:0005764, GO:0008233, GO:0004252, GO:0007586, GO:0043065, GO:0030163, GO:0006508, GO:0034097
OFUSG00860.1	GO:0016021
OFUSG00861.1	GO:0016021
OFUSG00862.1	GO:0016021
OFUSG00863.1	GO:0005912, GO:0005604, GO:0005938, GO:0032154, GO:0062023, GO:0070062, GO:0005509, GO:0005201, GO:0007049, GO:0051301, GO:0007157, GO:0007156, GO:0009617, GO:0007601
OFUSG00864.1	GO:0005737, GO:0016021, GO:0005506, GO:0016491, GO:0008610, GO:0045654, GO:0001934
OFUSG00866.1	GO:0070062, GO:0030176, GO:0016020, GO:0005637, GO:0032991, GO:0003690, GO:0046872, GO:0004222, GO:0008235, GO:0007628, GO:0030282, GO:0071586, GO:1990036, GO:0061762, GO:0061337, GO:0048739, GO:0003231, GO:0044255, GO:0071480, GO:0008340, GO:0006281, GO:0003417, GO:0001942, GO:0003007, GO:1990164, GO:0043979, GO:0044029, GO:0006925, GO:0060993, GO:0001889, GO:0043007, GO:0035264, GO:1903799, GO:…
OFUSG00867.1	GO:0005634, GO:0000125, GO:0000124, GO:0046695, GO:0030914, GO:0005669, GO:0033276, GO:0003677, GO:0004402, GO:0046982, GO:0016251, GO:0017025, GO:0003713, GO:0008134, GO:0006352, GO:0043966, GO:0051091, GO:0051123, GO:0006367
OFUSG00868.1	GO:0005829, GO:0070062, GO:0032991, GO:0047150, GO:0008168, GO:0044877, GO:0008270, GO:0006579, GO:0006577, GO:0071267, GO:0009086, GO:0006479
OFUSG00868.2	GO:0005737, GO:0047150, GO:0008270, GO:0006579, GO:0009086, GO:0032259
OFUSG00869.1	GO:0005829, GO:0005634, GO:0019903, GO:0019888, GO:0043666
OFUSG00869.2	GO:0005829, GO:0005634, GO:0019903, GO:0019888, GO:0043666
OFUSG00869.3	GO:0005829, GO:0005634, GO:0019903, GO:0019888, GO:0043666
OFUSG00869.4	GO:0005829, GO:0005634, GO:0019903, GO:0019888, GO:0043666
OFUSG00869.5	GO:0005829, GO:0000139, GO:0005654, GO:0005634, GO:0005886, GO:0019903, GO:0019888, GO:0048208, GO:0043666
OFUSG00871.1	GO:0030424, GO:0005737, GO:0005829, GO:0005886, GO:0008270, GO:0009948, GO:0098930, GO:0001737, GO:0042067, GO:0001736, GO:0045184, GO:0007164, GO:0007163, GO:0030951, GO:0045185, GO:0001738, GO:0045773, GO:1902669, GO:0060071
OFUSG00871.2	GO:0031430, GO:0005634, GO:0030018, GO:0042802, GO:0046872, GO:0003712, GO:0008134, GO:0055014, GO:0060347, GO:0043066, GO:0070885, GO:0000122, GO:0045892, GO:0001649, GO:0006357, GO:0009725, GO:0055015
OFUSG00871.3	GO:0031430, GO:0005634, GO:0030018, GO:0042802, GO:0046872, GO:0003712, GO:0008134, GO:0055014, GO:0060347, GO:0043066, GO:0070885, GO:0000122, GO:0045892, GO:0001649, GO:0006357, GO:0009725, GO:0055015
OFUSG00873.1	GO:0016021
OFUSG00877.1	GO:0005634, GO:0046982, GO:0006366
OFUSG00878.1	GO:0031428, GO:0031429, GO:0015030, GO:0005737, GO:0001650, GO:0005730, GO:0005654, GO:0005524, GO:0034512, GO:0062064, GO:0034513, GO:0062065, GO:0003700, GO:0005525, GO:0008139, GO:0019904, GO:0046982, GO:0001042, GO:0008134, GO:0033979, GO:0014032, GO:0014029, GO:0007000, GO:0008284, GO:0045893, GO:0042306, GO:0006417, GO:0006970
OFUSG00879.1	GO:0030170, GO:0008483, GO:0071555, GO:0009103, GO:0009243, GO:0000271, GO:0006065
OFUSG00880.1	GO:0016021, GO:0005887, GO:0005886, GO:0004930, GO:0007189, GO:0007166, GO:0007186
OFUSG00880.2	GO:0016021, GO:0005887, GO:0005886, GO:0004930, GO:0007189, GO:0007166, GO:0007186
OFUSG00881.1	GO:0005634, GO:0003677, GO:0003700, GO:0046872
OFUSG00882.1	GO:0005829, GO:0005739, GO:0005654, GO:0005634, GO:0051539, GO:0005506, GO:0016226, GO:0097428
OFUSG00884.1	GO:0005737, GO:0005634, GO:0016787, GO:0032526
OFUSG00885.1	GO:0016742, GO:0009058
OFUSG00886.1	GO:0016324, GO:0016323, GO:0005901, GO:0005911, GO:0030864, GO:0005737, GO:0005829, GO:0001939, GO:0005887, GO:0014704, GO:0016020, GO:0045121, GO:0030496, GO:0005886, GO:0098793, GO:0042383, GO:0031982, GO:0030018, GO:0055056, GO:0033300, GO:0005355, GO:0042802, GO:0019900, GO:0043621, GO:0042910, GO:0071474, GO:0042149, GO:0071260, GO:0021987, GO:0070837, GO:0007565, GO:1904659, GO:0065003, GO:…
OFUSG00888.1	GO:0016768, GO:0006597, GO:0008215
OFUSG00890.1	GO:0031410, GO:0016021, GO:0005778
OFUSG00891.1	GO:0046872, GO:0016740
OFUSG00891.2	GO:0046872, GO:0016740
OFUSG00893.1	GO:0005576, GO:0005509, GO:0004222, GO:0008270
OFUSG00895.1	GO:0005737, GO:0005794, GO:0043025, GO:0005524, GO:0005525, GO:0046872, GO:0004674, GO:0048846, GO:0034613, GO:1901215, GO:0034976, GO:0006979, GO:0048489
OFUSG00895.2	GO:0005737, GO:0005794, GO:0043025, GO:0005524, GO:0005525, GO:0046872, GO:0004674, GO:0048846, GO:0034613, GO:1901215, GO:0034976, GO:0006979, GO:0048489
OFUSG00897.1	GO:0016235, GO:0030424, GO:0005737, GO:0031410, GO:0005829, GO:0005783, GO:0005789, GO:0005794, GO:0000139, GO:0097708, GO:0045121, GO:0005741, GO:0005739, GO:0043005, GO:0043025, GO:0005634, GO:1990452, GO:0048471, GO:0014069, GO:0098793, GO:0032991, GO:0045202, GO:0008021, GO:0030672, GO:0043195, GO:0000151, GO:0003779, GO:0008013, GO:0051087, GO:0097602, GO:0001227, GO:0019899, GO:1990444, GO:…
OFUSG00898.1	GO:0005634, GO:0003677, GO:0046872, GO:0006355
OFUSG00899.1	GO:0005634, GO:0003677, GO:0046872
OFUSG00900.1	GO:0005753, GO:0046933, GO:0015986
OFUSG00901.1	GO:0005794, GO:0000139, GO:0016021, GO:0004559, GO:0004569
OFUSG00902.1	GO:0043023, GO:0003743
OFUSG00903.1	GO:0005737, GO:0005856, GO:0043130, GO:0043161
OFUSG00904.1	GO:0005634, GO:0035861, GO:0005524, GO:0003682, GO:0003677, GO:0003678, GO:0008094, GO:0043044, GO:0000729
OFUSG00905.1	GO:0015629, GO:0005737, GO:0005634, GO:0005886, GO:0005524, GO:0005516, GO:0004683, GO:0005525, GO:0042802, GO:0004672, GO:0004674, GO:0017075, GO:0006915, GO:0097190, GO:0071447, GO:0071346, GO:0008625, GO:0035556, GO:0043066, GO:0017148, GO:0043065, GO:0010508, GO:0043280, GO:0046777, GO:0006468, GO:0042981, GO:0010506, GO:2000310
OFUSG00906.1	GO:0016592, GO:0005634, GO:0005524, GO:0004693, GO:0004672, GO:0008353, GO:0006468
OFUSG00907.1	GO:0016021, GO:0005747, GO:0008137, GO:0032981, GO:0006979
OFUSG00909.1	GO:0010369, GO:0005634, GO:0003682, GO:0042393, GO:0009952, GO:0006338, GO:0016458, GO:0045892, GO:0007283
OFUSG00910.1	GO:0051213, GO:0031418, GO:0046872, GO:0017000
OFUSG00912.1	GO:0005634, GO:0071005, GO:0003729, GO:0007249, GO:0000398, GO:0035196, GO:0006357
OFUSG00913.1	GO:0005789, GO:0000139, GO:0016021
OFUSG00916.1	GO:0005737, GO:0008597, GO:0003676, GO:0019722, GO:0070884
OFUSG00918.1	GO:0016021, GO:0004181, GO:0004185, GO:0008270, GO:0006508
OFUSG00920.1	GO:0010008, GO:0005771, GO:0032511, GO:0015031
OFUSG00921.1	GO:0005737, GO:0005829, GO:0070062, GO:0005634, GO:0048029, GO:0004801, GO:0005975, GO:0006002, GO:0019682, GO:0035722, GO:0006098, GO:0009052, GO:0005999
OFUSG00922.1	GO:0008328, GO:0032589, GO:0005886, GO:0045211, GO:0045202, GO:0016247, GO:0008344, GO:0006972, GO:0051968, GO:0040012, GO:0001966
OFUSG00924.1	GO:0005905, GO:0030136, GO:0005737, GO:0005769, GO:0031901, GO:0016020, GO:0005634, GO:0030670, GO:0001750, GO:0005886, GO:0005802, GO:0005096, GO:0052745, GO:0052659, GO:0052658, GO:0004445, GO:0004439, GO:0048365, GO:0060271, GO:0001701, GO:0046855, GO:0046856, GO:0043087, GO:0007165
OFUSG00925.1	GO:0009986, GO:0032154, GO:0005769, GO:0009897, GO:0005887, GO:0005886, GO:0032991, GO:0019955, GO:0004896, GO:0042802, GO:0050135, GO:0061809, GO:0038023, GO:0070976, GO:0004888, GO:0061760, GO:0007155, GO:0035212, GO:0050830, GO:0002229, GO:0009950, GO:0007507, GO:0045087, GO:0007526, GO:0030308, GO:0040015, GO:0002804, GO:0002225, GO:0035208, GO:0045944, GO:1902875, GO:0002347, GO:0009611, GO:…
OFUSG00928.1	GO:0030424, GO:0043194, GO:0009925, GO:0016323, GO:0009986, GO:0043034, GO:0005856, GO:0030425, GO:0014704, GO:0016328, GO:0005764, GO:0016020, GO:0031594, GO:0043005, GO:0033268, GO:0005634, GO:0033270, GO:0005886, GO:0045211, GO:0042383, GO:0016529, GO:0014731, GO:0045202, GO:0030315, GO:0030018, GO:0045296, GO:0008092, GO:0044325, GO:0140031, GO:0030674, GO:0061629, GO:0030507, GO:0005200, GO:…
OFUSG00929.1	GO:0016791, GO:0006388
OFUSG00929.2	GO:0016791, GO:0006388
OFUSG00930.1	GO:0005634, GO:0003677, GO:0046872, GO:0006355
OFUSG00931.1	GO:0044717, GO:0044715, GO:0044716, GO:0000287, GO:0046057, GO:0046067, GO:0046712
OFUSG00932.1	GO:0005829, GO:0005654, GO:0005634, GO:0003755, GO:0003723, GO:1901407
OFUSG00933.1	GO:0005737, GO:0005829, GO:0070062, GO:0005739, GO:0005730, GO:0005654, GO:0003985, GO:0003988, GO:0006695, GO:0006635, GO:0006629
OFUSG00933.2	GO:0005737, GO:0005829, GO:0070062, GO:0005739, GO:0005730, GO:0005654, GO:0003985, GO:0003988, GO:0006695, GO:0006635, GO:0006629
OFUSG00934.1	GO:0005576, GO:0005615, GO:0005179, GO:0005158, GO:0007166, GO:0008286, GO:0046854
OFUSG00935.1	GO:0005737, GO:0016020, GO:0043025, GO:0043204, GO:0047555, GO:0004114, GO:0030552, GO:0030553, GO:0004118, GO:0004112, GO:0046872, GO:0006198, GO:0046069, GO:0043951, GO:0010754, GO:0043949, GO:0010738, GO:0007165
OFUSG00936.1	GO:0005634, GO:0000166, GO:0006260
OFUSG00939.1	GO:0005912, GO:0030054, GO:0044291, GO:0005911, GO:0005829, GO:0016607, GO:0005654, GO:0005886, GO:0046930, GO:0070160, GO:0051015, GO:0045296, GO:0050839, GO:0008022, GO:0017016, GO:0034332, GO:0070830, GO:0007155, GO:0044331, GO:0007267, GO:0090557, GO:0061951, GO:0030336, GO:0046931, GO:0022409, GO:2000049, GO:0010628, GO:0043547, GO:0032880, GO:0007165
OFUSG00939.2	GO:0005912, GO:0030054, GO:0044291, GO:0005911, GO:0005829, GO:0016607, GO:0005654, GO:0005886, GO:0046930, GO:0070160, GO:0051015, GO:0045296, GO:0050839, GO:0008022, GO:0017016, GO:0034332, GO:0070830, GO:0007155, GO:0044331, GO:0007267, GO:0090557, GO:0061951, GO:0030336, GO:0046931, GO:0022409, GO:2000049, GO:0010628, GO:0043547, GO:0032880, GO:0007165
OFUSG00940.1	GO:0002080, GO:0097541, GO:0005930, GO:0005814, GO:0005813, GO:0036064, GO:0097546, GO:0097542, GO:0005929, GO:0005737, GO:0030992, GO:0060091, GO:0031514, GO:0097730, GO:0002081, GO:0032391, GO:0036126, GO:0005802, GO:0019894, GO:0009887, GO:0009952, GO:0007420, GO:0055007, GO:0060411, GO:0060271, GO:0003341, GO:0090102, GO:0031122, GO:0007368, GO:0009953, GO:0042733, GO:0001886, GO:0036334, GO:…
OFUSG00942.1	GO:0005576, GO:0030246, GO:0090729
OFUSG00943.1	GO:0005737, GO:0005789, GO:0005615, GO:0016021, GO:0030667, GO:0005507, GO:0004500, GO:0016715, GO:0042420, GO:0042421, GO:0006589
OFUSG00944.1	GO:0005737, GO:0005789, GO:0005615, GO:0016021, GO:0030667, GO:0005507, GO:0004500, GO:0016715, GO:0042420, GO:0042421, GO:0006589
OFUSG00948.1	GO:0005576
OFUSG00949.1	GO:0005789, GO:0070330, GO:0020037, GO:0005506, GO:0004497, GO:0006954, GO:0006691, GO:0055114
OFUSG00950.1	GO:0005737, GO:0005789, GO:0043231, GO:0070330, GO:0020037, GO:0005506, GO:0004497, GO:0016712, GO:0008395, GO:0019369, GO:0042738, GO:0001889, GO:0006082, GO:0055114, GO:0006805
OFUSG00951.1	GO:0005789, GO:0070330, GO:0020037, GO:0005506, GO:0004497, GO:0006954, GO:0006691, GO:0055114
OFUSG00952.1	GO:0005789, GO:0016021, GO:0003885, GO:0071949, GO:0050660, GO:0050105, GO:0019853
OFUSG00953.1	GO:0005576, GO:0046872, GO:0004252
OFUSG00955.3	GO:0031307, GO:0003885, GO:0071949, GO:0034599, GO:0070485
OFUSG00959.1	GO:0005776, GO:0031410, GO:0005524, GO:0004674, GO:0006914, GO:0015031
OFUSG00961.1	GO:0006353
OFUSG00966.1	GO:0005634, GO:0003677, GO:0003700, GO:0046982, GO:0030154, GO:0007399
OFUSG00966.2	GO:0005634, GO:0003677, GO:0000981, GO:0046982, GO:0030154, GO:0007399, GO:0045944, GO:0006357
OFUSG00967.1	GO:0005887, GO:0005886, GO:0008528, GO:0004930, GO:0046872, GO:0007190, GO:0007189, GO:0007186, GO:0009755
OFUSG00968.1	GO:0005737, GO:0032045, GO:0005634, GO:0005085, GO:0006914
OFUSG00970.1	GO:0005737, GO:0003858, GO:0016628, GO:0042168, GO:0055072, GO:0019290
OFUSG00970.2	GO:0005737, GO:0003858, GO:0016628, GO:0042168, GO:0055072, GO:0019290
OFUSG00970.3	GO:0005737, GO:0003858, GO:0016628, GO:0042168, GO:0055072, GO:0019290
OFUSG00971.1	GO:0005829, GO:0005524, GO:0046872, GO:0008478, GO:0009443
OFUSG00972.1	GO:0070062, GO:0005615, GO:0007275
OFUSG00973.1	GO:0030424, GO:0005737, GO:0043005, GO:0043025, GO:0000790, GO:0005634, GO:0003779, GO:0019899, GO:0043522, GO:0005080, GO:0008157, GO:0051017, GO:0097202, GO:0006915, GO:0097190, GO:0098703, GO:0071392, GO:0071372, GO:0071347, GO:0071306, GO:0050966, GO:0050965, GO:0030889, GO:0090281, GO:0048147, GO:0010629, GO:0042130, GO:0050860, GO:0000122, GO:0045760, GO:0042986, GO:0043065, GO:2000774, GO:…
OFUSG00974.1	GO:0031410, GO:0004161, GO:0004337, GO:0046872, GO:0006695, GO:0045337, GO:0033384, GO:0016032
OFUSG00975.1	GO:0031672, GO:0015629, GO:0005813, GO:0043292, GO:0005737, GO:0005829, GO:0005925, GO:0000776, GO:0005730, GO:0005654, GO:0005886, GO:0072357, GO:0030018, GO:0071889, GO:0004857, GO:0019208, GO:0019901, GO:0035690, GO:0007098, GO:0000086, GO:0000278, GO:0043086, GO:0035508, GO:0045944, GO:0006470, GO:0030155, GO:0035507, GO:0046822, GO:0007165
OFUSG00976.1	GO:0005743, GO:0005763, GO:0003735, GO:0032543
OFUSG00977.1	GO:0004198, GO:0020037, GO:0019825
OFUSG00977.2	GO:0004198, GO:0020037, GO:0019825
OFUSG00977.3	GO:0004198, GO:0020037, GO:0019825
OFUSG00977.4	GO:0004198, GO:0020037, GO:0019825
OFUSG00982.1	GO:0005634, GO:0003677, GO:0046872
OFUSG00983.1	GO:0005634, GO:0003700, GO:0046872
OFUSG00984.1	GO:0005524, GO:0004715
OFUSG00987.1	GO:0030425, GO:0030426, GO:0005887, GO:0043025, GO:0030017, GO:0045202, GO:1990890, GO:1990782, GO:0007411, GO:0060219, GO:0048813, GO:0070593, GO:0007156, GO:0007626, GO:0007162, GO:0048842, GO:0042327, GO:0060060, GO:0010842, GO:0007416
OFUSG00991.1	GO:0000139, GO:0016021, GO:0050656, GO:0050659, GO:0030206, GO:0019319
OFUSG00993.1	GO:0005737, GO:0070062, GO:0019898, GO:0043202, GO:0005764, GO:0098793, GO:0017064, GO:0016810, GO:0047412, GO:0008134, GO:0006631, GO:0016042, GO:0070291, GO:0007269
OFUSG00999.1	GO:0009986, GO:0016021, GO:0005518, GO:0007596, GO:0007160, GO:0010544
OFUSG01000.1	GO:0005618, GO:0005829, GO:0005886, GO:0016491, GO:0031177, GO:0016746, GO:0006633, GO:0009405
OFUSG01001.1	GO:0016021, GO:0016020, GO:0097225
OFUSG01003.1	GO:0005576, GO:0046872, GO:0004222, GO:0030199, GO:0008340, GO:0040018, GO:0008361
OFUSG01004.1	GO:0005576, GO:0005886, GO:0004806, GO:0016042
OFUSG01007.1	GO:0045177, GO:0016324, GO:0005903, GO:0031526, GO:0005905, GO:0030135, GO:0005737, GO:0030139, GO:0030666, GO:0005783, GO:0005768, GO:0010008, GO:0070062, GO:0005794, GO:0005798, GO:0043202, GO:0005765, GO:0016020, GO:0005886, GO:0032991, GO:0005509, GO:0038024, GO:0031419, GO:0008144, GO:0030492, GO:0042802, GO:0042803, GO:0038023, GO:0008203, GO:0042366, GO:0015889, GO:0020028, GO:0001701, GO:…
OFUSG01007.2	GO:0045177, GO:0016324, GO:0005903, GO:0031526, GO:0005905, GO:0030135, GO:0005737, GO:0030139, GO:0030666, GO:0005783, GO:0005768, GO:0010008, GO:0070062, GO:0005794, GO:0005798, GO:0043202, GO:0005765, GO:0016020, GO:0005886, GO:0032991, GO:0005509, GO:0038024, GO:0031419, GO:0008144, GO:0030492, GO:0042802, GO:0042803, GO:0038023, GO:0008203, GO:0042366, GO:0015889, GO:0020028, GO:0001701, GO:…
OFUSG01008.1	GO:0005654, GO:0016805, GO:0006508, GO:0032268
OFUSG01009.1	GO:0004144, GO:0006071, GO:0019432
OFUSG01009.2	GO:0004144, GO:0006071, GO:0019432
OFUSG01013.1	GO:0016021, GO:0005743, GO:0005739, GO:0043065
OFUSG01015.1	GO:0005794, GO:0005887, GO:0045121, GO:0030670, GO:0050135, GO:0061809, GO:0038023, GO:0004888, GO:0042497, GO:0071726, GO:0071727, GO:0006954, GO:0045087, GO:0002755, GO:0050729, GO:0050707, GO:0034134, GO:0002224
OFUSG01021.1	GO:0005618, GO:0005576, GO:0009505, GO:0046556, GO:0004553, GO:0009044, GO:0031222, GO:0045493
OFUSG01022.1	GO:0005794, GO:0016021, GO:0045121, GO:0030670, GO:0050135, GO:0061809, GO:0004888, GO:0071726, GO:0071727, GO:0006954, GO:0045087, GO:0002755, GO:0050729, GO:0050707, GO:0034134
OFUSG01022.2	GO:0005794, GO:0016021, GO:0045121, GO:0030670, GO:0050135, GO:0061809, GO:0004888, GO:0071726, GO:0071727, GO:0006954, GO:0045087, GO:0002755, GO:0050729, GO:0050707, GO:0034134
OFUSG01023.1	GO:0005737, GO:0005641, GO:0005634, GO:0048471, GO:0009882, GO:0050660, GO:0045892, GO:0018298, GO:0042752, GO:0048511
OFUSG01024.1	GO:0016021, GO:0005886, GO:0050135, GO:0061809, GO:0004888, GO:0045087, GO:0002224
OFUSG01025.1	GO:0031012, GO:0005615, GO:0016021, GO:0051965
OFUSG01027.1	GO:0005743, GO:0005763, GO:0015935, GO:0003723, GO:0003735, GO:0006412
OFUSG01030.1	GO:0005739, GO:0032981
OFUSG01031.1	GO:0005829, GO:0005815, GO:0000922, GO:0005524, GO:0030331, GO:0000287, GO:0019901, GO:0004674, GO:0051301, GO:0034613, GO:0051220, GO:0000082, GO:0000086, GO:0035329, GO:0009755, GO:0001827, GO:0001828, GO:0035556, GO:0030216, GO:0060644, GO:0090090, GO:0045736, GO:0018105, GO:0043065, GO:0033138, GO:0006468, GO:0030833, GO:0033146, GO:0046620, GO:0043254, GO:2000058, GO:0000819
OFUSG01032.1	GO:0005905, GO:0030136, GO:0098894, GO:0005794, GO:0005886, GO:0042734, GO:0008021, GO:0005545, GO:0030276, GO:0032050, GO:0005546, GO:0000149, GO:0007268, GO:0048268, GO:0072583, GO:0150007, GO:0006897, GO:0007270, GO:0042331, GO:2000370, GO:0006898, GO:0016185, GO:0048488, GO:0048489, GO:0006900
OFUSG01032.2	GO:0005905, GO:0030136, GO:0098894, GO:0005794, GO:0005886, GO:0042734, GO:0008021, GO:0005545, GO:0030276, GO:0032050, GO:0005546, GO:0000149, GO:0007268, GO:0048268, GO:0072583, GO:0150007, GO:0006897, GO:0007270, GO:0042331, GO:2000370, GO:0006898, GO:0016185, GO:0048488, GO:0048489, GO:0006900
OFUSG01032.3	GO:0005905, GO:0030136, GO:0098894, GO:0005794, GO:0005886, GO:0042734, GO:0008021, GO:0005545, GO:0030276, GO:0032050, GO:0005546, GO:0000149, GO:0007268, GO:0048268, GO:0072583, GO:0150007, GO:0006897, GO:0007270, GO:0042331, GO:2000370, GO:0006898, GO:0016185, GO:0048488, GO:0048489, GO:0006900
OFUSG01032.4	GO:0005905, GO:0030136, GO:0098894, GO:0005794, GO:0005886, GO:0042734, GO:0008021, GO:0005545, GO:0030276, GO:0032050, GO:0005546, GO:0000149, GO:0007268, GO:0048268, GO:0072583, GO:0150007, GO:0006897, GO:0007270, GO:0042331, GO:2000370, GO:0006898, GO:0016185, GO:0048488, GO:0048489, GO:0006900
OFUSG01032.5	GO:0005905, GO:0030136, GO:0098894, GO:0005794, GO:0005886, GO:0042734, GO:0008021, GO:0005545, GO:0030276, GO:0032050, GO:0005546, GO:0000149, GO:0007268, GO:0048268, GO:0072583, GO:0150007, GO:0006897, GO:0007270, GO:0042331, GO:2000370, GO:0006898, GO:0016185, GO:0048488, GO:0048489, GO:0006900
OFUSG01034.1	GO:0005769, GO:0031901, GO:0030904, GO:0019899, GO:0035091, GO:0032266, GO:0032456, GO:0034499, GO:2000642, GO:0010629, GO:0042177, GO:0010955, GO:0051224, GO:0015031, GO:0030100, GO:0033157
OFUSG01034.2	GO:0005769, GO:0031901, GO:0030904, GO:0019899, GO:0035091, GO:0032266, GO:0032456, GO:0034499, GO:2000642, GO:0010629, GO:0042177, GO:0010955, GO:0051224, GO:0015031, GO:0030100, GO:0033157
OFUSG01035.1	GO:0071013, GO:0031012, GO:0000784, GO:0016607, GO:0005730, GO:0005681, GO:0071008, GO:0003676, GO:0032091, GO:0031333, GO:0000390
OFUSG01037.1	GO:0005737, GO:0005634, GO:0046872
OFUSG01038.1	GO:0016021, GO:0005886, GO:0007339, GO:0098609
OFUSG01039.1	GO:0016021, GO:0005886, GO:0007155
OFUSG01040.1	GO:0031410, GO:0005815, GO:0030496, GO:0005635, GO:0007049, GO:0051301, GO:0008104, GO:0015031
OFUSG01041.1	GO:0005737, GO:0005634, GO:0015031
OFUSG01042.1	GO:0005615, GO:0004252, GO:0007586
OFUSG01044.1	GO:0005576, GO:0030246, GO:0046872, GO:0090729, GO:0006954
OFUSG01045.1	GO:0009897, GO:0005887, GO:0032991, GO:0005509, GO:0030246, GO:0042802, GO:0004888, GO:0035690
OFUSG01046.1	GO:0000178, GO:0005615, GO:0005634, GO:0046872, GO:0006396
OFUSG01048.1	GO:0031012, GO:0046872, GO:0007155
OFUSG01053.1	GO:0005540, GO:0007155, GO:0050728
OFUSG01054.1	GO:0000139, GO:0016021, GO:0050656, GO:0050659, GO:0030206, GO:0019319
OFUSG01055.1	GO:0097449, GO:0030424, GO:0030054, GO:0009986, GO:0030055, GO:0043034, GO:0016010, GO:0030175, GO:0031527, GO:0005794, GO:0030027, GO:0099617, GO:0045121, GO:0005741, GO:0005883, GO:0044306, GO:0043025, GO:0005634, GO:0048471, GO:0005886, GO:0014069, GO:0045211, GO:0032991, GO:0005840, GO:0042383, GO:0030141, GO:0045202, GO:0030672, GO:0030018, GO:0003779, GO:0002162, GO:0005178, GO:0005521, GO:…
OFUSG01056.1	GO:0005509
OFUSG01057.1	GO:0005509
OFUSG01059.1	GO:0005737, GO:0005829, GO:0005759, GO:0005739, GO:0005634, GO:0051537, GO:0051539, GO:0008198, GO:0005506, GO:0060090, GO:0006879, GO:0016226, GO:1904439, GO:1904234, GO:1902958, GO:0044281
OFUSG01061.1	GO:0005739, GO:0005524, GO:0047760, GO:0031956, GO:0006631
OFUSG01062.1	GO:0005813, GO:0036064, GO:0005829, GO:0005634, GO:0042802, GO:0097711, GO:0060830, GO:0000086, GO:0042073, GO:0010389
OFUSG01062.2	GO:0005813, GO:0036064, GO:0005737, GO:0005634, GO:0042802, GO:0060830, GO:0042073
OFUSG01064.1	GO:0031012, GO:0072534, GO:0005886, GO:0045202, GO:0005509, GO:0030246, GO:0005540, GO:0007155, GO:0007417, GO:0051823, GO:0001501
OFUSG01065.1	GO:0097729, GO:0005930, GO:0005737, GO:0030286, GO:0005576, GO:0005874, GO:0031514, GO:0036157, GO:0005524, GO:0008569, GO:0045505, GO:0051959, GO:0060271, GO:0003341, GO:0007368, GO:0003351, GO:0030317, GO:0007507, GO:0021670, GO:0007018, GO:0036158
OFUSG01067.1	GO:0005604, GO:0062023, GO:0031012, GO:0005576, GO:0005614, GO:0098966, GO:0001968, GO:0045545, GO:0060447, GO:0007155, GO:0071799, GO:0071300, GO:0071305, GO:0060739, GO:0007162, GO:0007528, GO:0031175, GO:0042475, GO:0014012, GO:0008284, GO:0010628, GO:0060740, GO:0045471, GO:0071774, GO:0009612, GO:0042060
OFUSG01068.1	GO:0000139, GO:0016021, GO:0050694, GO:0001733, GO:0008146, GO:0006682, GO:0042552
OFUSG01069.1	GO:0005634
OFUSG01070.1	GO:0005576, GO:0004252
OFUSG01071.1	GO:0005737, GO:0016607, GO:0005634, GO:0036396, GO:0007049, GO:0080009, GO:0006397, GO:0007275, GO:0000381, GO:0008380
OFUSG01072.1	GO:0005759, GO:0005739, GO:0030145, GO:0046872, GO:0004784, GO:0001315, GO:0006357, GO:0006801
OFUSG01073.1	GO:0015629, GO:0005884, GO:0005938, GO:0042995, GO:0005905, GO:0030136, GO:0030665, GO:0005737, GO:0031410, GO:0005829, GO:0030139, GO:0031941, GO:0030175, GO:0005794, GO:0016020, GO:0005902, GO:0016459, GO:0031965, GO:0005654, GO:0005634, GO:0048471, GO:0016591, GO:0001726, GO:0032587, GO:0031982, GO:0003779, GO:0051015, GO:0030898, GO:0043531, GO:0005524, GO:0005516, GO:0000146, GO:0003774, GO:…
OFUSG01073.2	GO:0015629, GO:0005884, GO:0005938, GO:0042995, GO:0005905, GO:0030136, GO:0030665, GO:0005737, GO:0031410, GO:0005829, GO:0030139, GO:0031941, GO:0030175, GO:0005794, GO:0016020, GO:0005902, GO:0016459, GO:0031965, GO:0005654, GO:0005634, GO:0048471, GO:0016591, GO:0001726, GO:0032587, GO:0031982, GO:0003779, GO:0051015, GO:0030898, GO:0043531, GO:0005524, GO:0005516, GO:0000146, GO:0003774, GO:…
OFUSG01074.1	GO:0005634, GO:0046872, GO:0032184, GO:0090102, GO:0050890, GO:0042472, GO:0007626, GO:0007605
OFUSG01075.1	GO:0005737, GO:0005815, GO:0030496, GO:0005634, GO:0005819, GO:0005524, GO:1990889, GO:0015631, GO:0006464, GO:0045087, GO:0060339, GO:0007346
OFUSG01079.1	GO:0016021, GO:0022857, GO:0006915, GO:0006811
OFUSG01080.1	GO:0016324, GO:0016323, GO:0009898, GO:0005764, GO:0005739, GO:0032428, GO:0004563, GO:0008047, GO:0005319, GO:0016004, GO:0006689, GO:0007611, GO:0019915, GO:0006869, GO:0050877, GO:0050885, GO:0009313, GO:0051345
OFUSG01081.1	GO:0005759, GO:0005739, GO:0003723, GO:1903108
OFUSG01082.1	GO:0098654, GO:0000785, GO:0000775, GO:0000778, GO:0005737, GO:0000790, GO:0005634, GO:0008270, GO:0051301, GO:0061641, GO:0034080, GO:0007059, GO:0051382, GO:0000070
OFUSG01084.1	GO:0005615, GO:0007155
OFUSG01086.1	GO:0030686, GO:0005737, GO:0005730, GO:0005654, GO:0005886, GO:0030688, GO:0032040, GO:0003723, GO:0000480, GO:0000447, GO:0000472, GO:0008285, GO:0006364
OFUSG01087.1	GO:0001669, GO:0031225, GO:0005829, GO:0005886, GO:0004252, GO:0007339, GO:0030317
OFUSG01088.1	GO:0005737, GO:0005730, GO:0005654, GO:0046872, GO:0016740, GO:0043066, GO:0071157, GO:1904036, GO:1902254, GO:0000122, GO:0035775, GO:0016567, GO:0031647, GO:0010165
OFUSG01091.1	GO:0005576, GO:0019898, GO:0042589, GO:0005044, GO:0035375, GO:0030154, GO:0050829, GO:0050830, GO:0007275, GO:0015031
OFUSG01092.1	GO:0030424, GO:0009986, GO:0030669, GO:0030425, GO:0005887, GO:0005874, GO:0043025, GO:0005886, GO:0043235, GO:0005524, GO:1904929, GO:0005109, GO:0046872, GO:0031435, GO:0004714, GO:0017147, GO:0048856, GO:0014002, GO:0030509, GO:0030282, GO:0001502, GO:0045165, GO:0042733, GO:0030538, GO:0042472, GO:0007254, GO:1905517, GO:0030539, GO:0007275, GO:0090090, GO:0008285, GO:0007399, GO:0090263, GO:…
OFUSG01093.1	GO:0071006, GO:0046872, GO:0006397, GO:0043518, GO:0008380
OFUSG01093.2	GO:0071006, GO:0046872, GO:0006397, GO:0043518, GO:0008380
OFUSG01094.1	GO:0070062, GO:0005615, GO:0005764, GO:0001681, GO:0005975, GO:0002682
OFUSG01097.1	GO:0005892, GO:0005737, GO:0098674, GO:0098888, GO:0098686, GO:0031594, GO:0005886, GO:0098793, GO:0099523, GO:0098685, GO:0030141, GO:0031201, GO:0008021, GO:0005096, GO:0045159, GO:0017137, GO:0019905, GO:0017075, GO:0006887, GO:0045921, GO:0015031, GO:0017157, GO:0050708, GO:2000300, GO:0010807, GO:0099504
OFUSG01098.1	GO:0005783, GO:0005789, GO:0016021, GO:0019899, GO:0015020, GO:0046982, GO:0042803, GO:0052695, GO:0052696, GO:2001030, GO:0045922, GO:1904224, GO:0052697, GO:0006805
OFUSG01099.1	GO:0005737, GO:0005758, GO:0005739, GO:0004109, GO:0042803, GO:0006783, GO:0006782
OFUSG01100.1	GO:0016021, GO:0005886
OFUSG01101.1	GO:0016021, GO:0031902, GO:0005765, GO:0005886, GO:0032991, GO:0051607, GO:0006955, GO:0046597, GO:0045071, GO:0032897, GO:0035455, GO:0035456, GO:0034341, GO:0009615, GO:0060337
OFUSG01102.1	GO:0016021, GO:0005886, GO:0032991, GO:0051607, GO:0006955, GO:0046597, GO:0045071, GO:0035455, GO:0035456, GO:0034341, GO:0009615, GO:0060337
OFUSG01103.1	GO:0005576, GO:0052689, GO:1990699, GO:0090090, GO:0030178, GO:1990697, GO:0016055
OFUSG01103.2	GO:0005576, GO:0052689, GO:1990699, GO:0090090, GO:0030178, GO:1990697, GO:0016055
OFUSG01104.1	GO:0008253, GO:0046872
OFUSG01106.1	GO:0016620
OFUSG01107.1	GO:0005768, GO:0015031, GO:1990126
OFUSG01108.1	GO:1990391, GO:0000790, GO:0000784, GO:0005654, GO:0005634, GO:0032991, GO:0005667, GO:0050681, GO:0003682, GO:0032451, GO:0003677, GO:0019899, GO:0050660, GO:0032452, GO:0034648, GO:0032453, GO:0032454, GO:0043426, GO:0030374, GO:0016491, GO:0002039, GO:1990841, GO:0001085, GO:0061752, GO:0008134, GO:0000380, GO:0007596, GO:0071320, GO:0071480, GO:0034644, GO:0021987, GO:0046098, GO:0034720, GO:…
OFUSG01110.1	GO:0005737, GO:0005783, GO:0005789, GO:0043231, GO:0008405, GO:0008404, GO:0008392, GO:0070330, GO:0020037, GO:0005506, GO:0016853, GO:0071614, GO:0003958, GO:0016712, GO:0008395, GO:0019369, GO:0019373, GO:0042738, GO:0007565, GO:0006690, GO:0043651, GO:0032966, GO:0035359, GO:0006082, GO:0055114, GO:0014070, GO:0001523, GO:0006805
OFUSG01110.2	GO:0005737, GO:0005783, GO:0005789, GO:0043231, GO:0008405, GO:0008404, GO:0008392, GO:0070330, GO:0020037, GO:0005506, GO:0016853, GO:0071614, GO:0003958, GO:0016712, GO:0008395, GO:0019369, GO:0019373, GO:0042738, GO:0007565, GO:0006690, GO:0043651, GO:0032966, GO:0035359, GO:0006082, GO:0055114, GO:0014070, GO:0001523, GO:0006805
OFUSG01112.1	GO:0032580, GO:0005797, GO:0016021, GO:0046920, GO:0008417, GO:0018392, GO:0036065, GO:0036071, GO:0007399, GO:0006486
OFUSG01112.2	GO:0032580, GO:0005797, GO:0016021, GO:0046920, GO:0008417, GO:0018392, GO:0036065, GO:0036071, GO:0007399, GO:0006486
OFUSG01113.1	GO:0062023, GO:0005615, GO:0032991, GO:0036122, GO:0005509, GO:0005518, GO:0043395, GO:0008201, GO:0005178, GO:0002020, GO:0010260, GO:0006915, GO:0048844, GO:0030509, GO:0030282, GO:0002063, GO:0035988, GO:0030199, GO:0003417, GO:0060173, GO:0010259, GO:0035264, GO:0048747, GO:0050881, GO:0043066, GO:1900047, GO:0050905, GO:0070527, GO:1902732, GO:0016485, GO:0009306, GO:0030500, GO:0006986, GO:…
OFUSG01114.1	GO:0016021, GO:0005886, GO:0004969, GO:0001696, GO:0045907
OFUSG01115.1	GO:0005604, GO:0062023, GO:0031012, GO:0005576, GO:0098982, GO:0098978, GO:0005796, GO:0043202, GO:0098966, GO:0030246, GO:0005201, GO:0005540, GO:0046872, GO:0001502, GO:0007155, GO:0007417, GO:0002063, GO:0030199, GO:0030198, GO:0007507, GO:0018146, GO:0042340, GO:0030166, GO:0006508, GO:0001501
OFUSG01116.1	GO:0000800, GO:0006310, GO:0042138, GO:0048477, GO:0007283, GO:0007129
OFUSG01117.1	GO:0005737, GO:0005829, GO:0009897, GO:1990604, GO:1902911, GO:0032991, GO:0005524, GO:0042802, GO:0000287, GO:0004709, GO:0019904, GO:0042803, GO:0004672, GO:0019901, GO:0019903, GO:0000187, GO:0000186, GO:0034198, GO:0070301, GO:1902170, GO:0071356, GO:0072577, GO:0045087, GO:0070059, GO:0008631, GO:0007254, GO:0000165, GO:0038066, GO:0043065, GO:0010666, GO:0043280, GO:0046330, GO:0043507, GO:…
OFUSG01117.2	GO:0005524, GO:0004709, GO:0046872, GO:0004672, GO:0000186
OFUSG01117.3	GO:1904115, GO:0005623, GO:0043025, GO:0043204, GO:0014069, GO:0005524, GO:0004709, GO:0046872, GO:0031434, GO:0004672, GO:0000187, GO:0000186, GO:0045165, GO:0006935, GO:0050832, GO:0050829, GO:0050830, GO:0008340, GO:0035545, GO:0045087, GO:0000165, GO:0018991, GO:0038066, GO:0010628, GO:1901046, GO:1902097, GO:0006468, GO:0093002, GO:0042594
OFUSG01117.4	GO:0005524, GO:0004709, GO:0046872, GO:0004672, GO:0000186
OFUSG01117.5	GO:0005737, GO:0005829, GO:0009897, GO:1990604, GO:1902911, GO:0032991, GO:0005524, GO:0042802, GO:0000287, GO:0004709, GO:0019904, GO:0042803, GO:0004672, GO:0019901, GO:0019903, GO:0000187, GO:0000186, GO:0034198, GO:0070301, GO:1902170, GO:0071356, GO:0072577, GO:0045087, GO:0070059, GO:0008631, GO:0007254, GO:0000165, GO:0038066, GO:0043065, GO:0010666, GO:0043280, GO:0046330, GO:0043507, GO:…
OFUSG01118.1	GO:0005737, GO:0004411, GO:0042802, GO:0046872, GO:0006520, GO:0006559, GO:0006572
OFUSG01118.2	GO:0005737, GO:0004411, GO:0042802, GO:0046872, GO:0006520, GO:0006559, GO:0006572
OFUSG01123.1	GO:0016021, GO:0005886, GO:0005000, GO:0060179
OFUSG01124.1	GO:0000139, GO:0016021, GO:0047275, GO:0006486
OFUSG01125.1	GO:0016021, GO:0008376, GO:0033207, GO:0046872, GO:0005975, GO:0045747, GO:0006486, GO:0009636
OFUSG01126.1	GO:0030424, GO:0070852, GO:0005737, GO:0030425, GO:0005739, GO:0005634, GO:0051087, GO:0030544, GO:0070628, GO:0090084, GO:0006457
OFUSG01127.1	GO:0030424, GO:0070852, GO:0005737, GO:0030425, GO:0005739, GO:0005634, GO:0051087, GO:0030544, GO:0070628, GO:0090084, GO:0006457
OFUSG01129.1	GO:0005524, GO:0004674
OFUSG01132.1	GO:0005730, GO:0005634, GO:0016035, GO:0051539, GO:0003677, GO:0003887, GO:0046872, GO:0000166, GO:0006281, GO:0006260, GO:0000724, GO:0042276, GO:0090305
OFUSG01133.1	GO:0005730, GO:0005634, GO:0016035, GO:0051539, GO:0003677, GO:0003887, GO:0046872, GO:0000166, GO:0006281, GO:0006260, GO:0000724, GO:0042276, GO:0090305
OFUSG01134.1	GO:0005730, GO:0005654, GO:0005634, GO:0016035, GO:0051539, GO:0003677, GO:0003887, GO:0046872, GO:0000166, GO:0006261, GO:0000724, GO:0042276, GO:0090305
OFUSG01136.1	GO:0005730, GO:0005654, GO:0005634, GO:0016035, GO:0051539, GO:0003677, GO:0003887, GO:0046872, GO:0000166, GO:0006261, GO:0000724, GO:0042276, GO:0090305
OFUSG01137.1	GO:0005737, GO:0016021
OFUSG01138.1	GO:0000139, GO:0005887, GO:0008467, GO:0033872, GO:0006477
OFUSG01139.1	GO:0005730, GO:0005654, GO:0005634, GO:0033699, GO:0003725, GO:0046872, GO:0030983, GO:1990165, GO:0003697, GO:0006302, GO:0000012
OFUSG01140.1	GO:0005737, GO:0005615, GO:0005730, GO:0005654, GO:0032040, GO:0003723, GO:0007399, GO:0043065, GO:0006364
OFUSG01141.1	GO:0005634, GO:0003700, GO:0043565, GO:0007420, GO:0006357
OFUSG01146.1	GO:0001650, GO:0005730, GO:0000466, GO:0000463
OFUSG01146.2	GO:0001650, GO:0005730, GO:0000466, GO:0000463
OFUSG01148.1	GO:0005509
OFUSG01150.1	GO:0005789, GO:0016021, GO:0048038, GO:0047057, GO:0034599, GO:0017187, GO:0042373
OFUSG01151.1	GO:0016021, GO:0022857
OFUSG01152.1	GO:0016324, GO:0031526, GO:0070062, GO:0016021, GO:0005886, GO:1901235, GO:0005524, GO:0015226, GO:0030165, GO:0015651, GO:0015293, GO:0042910, GO:1902270, GO:1902603, GO:0015879, GO:0060731, GO:0015697, GO:0009609, GO:0006814, GO:0070715, GO:0150104, GO:1990961
OFUSG01154.1	GO:0016324, GO:0030424, GO:0043197, GO:0070062, GO:0098982, GO:0098978, GO:0030426, GO:0016021, GO:0005887, GO:0099061, GO:0030027, GO:0016328, GO:0043005, GO:0005886, GO:0045296, GO:0016791, GO:0042803, GO:0004725, GO:0005001, GO:0017147, GO:0007411, GO:0000902, GO:0072112, GO:0032835, GO:0030032, GO:0002548, GO:0090090, GO:0010812, GO:0003105, GO:0010977, GO:0090260, GO:0035335, GO:1990264, GO:…
OFUSG01154.2	GO:0016021, GO:0043235, GO:0032421, GO:0004725, GO:0050910, GO:0002244, GO:0042472, GO:0050885, GO:1990264, GO:0045598, GO:0060116
OFUSG01156.1	GO:0016324, GO:0005604, GO:0062023, GO:0005793, GO:0070062, GO:0031012, GO:0005615, GO:0005577, GO:0051087, GO:0097718, GO:0019899, GO:0005201, GO:0008201, GO:0042802, GO:0005178, GO:0045340, GO:0016504, GO:0002020, GO:0008022, GO:0043394, GO:0005102, GO:0006953, GO:0001525, GO:0007161, GO:0001775, GO:0007155, GO:0007160, GO:0031589, GO:0007044, GO:1904646, GO:1904385, GO:0071773, GO:0071333, GO:…
OFUSG01158.1	GO:0030425, GO:0098978, GO:0098686, GO:0005887, GO:0099061, GO:0031594, GO:0043005, GO:0043025, GO:0005886, GO:0043235, GO:0098685, GO:0005524, GO:0008046, GO:0045499, GO:0046875, GO:0005004, GO:0004713, GO:0004714, GO:0005005, GO:0006915, GO:0007411, GO:0007420, GO:0048755, GO:0048013, GO:0007275, GO:0050919, GO:0048671, GO:0051964, GO:0072178, GO:0016310, GO:0033674, GO:0043525, GO:0001934, GO:…
OFUSG01159.1	GO:0016021, GO:0005886, GO:0030017, GO:0045202, GO:0060219, GO:0007417, GO:0007156, GO:0010842, GO:0007416
OFUSG01164.1	GO:0016021, GO:0005886, GO:0043235, GO:0032421, GO:0004725, GO:0050910, GO:0002244, GO:0042472, GO:0050885, GO:1990264, GO:0045598, GO:0060116
OFUSG01164.2	GO:0016021, GO:0043235, GO:0045296, GO:0004725, GO:0001525, GO:0016311, GO:1990264
OFUSG01166.1	GO:0005576, GO:0005509, GO:0005112, GO:0007160
OFUSG01167.1	GO:0005576
OFUSG01169.1	GO:0016021, GO:0008201, GO:0004725, GO:0016477, GO:1900121, GO:0035335, GO:0006470, GO:0099560
OFUSG01172.1	GO:0030424, GO:0009925, GO:0031252, GO:0009986, GO:0005925, GO:0016021, GO:0008201, GO:0005158, GO:0004725, GO:0032093, GO:0005001, GO:0048675, GO:0007411, GO:0007412, GO:0007155, GO:0060269, GO:0061484, GO:0008045, GO:1903386, GO:0046627, GO:0007399, GO:0048477, GO:0035335, GO:0008594, GO:0051491, GO:0120034, GO:0006470, GO:0045467, GO:0048841, GO:0031290, GO:0007283, GO:0051124
OFUSG01173.1	GO:0016324, GO:0005604, GO:0072562, GO:0062023, GO:0005788, GO:0005793, GO:0070062, GO:0031012, GO:0005576, GO:0005615, GO:0005577, GO:0031093, GO:0051087, GO:0005518, GO:0097718, GO:0019899, GO:0005201, GO:0008201, GO:0042802, GO:0005178, GO:0016504, GO:0002020, GO:0008022, GO:0043394, GO:0005102, GO:0006953, GO:0001525, GO:0007161, GO:0007155, GO:0007160, GO:0031589, GO:0007044, GO:0044267, GO:…
OFUSG01174.1	GO:0030424, GO:0009925, GO:0031252, GO:0009986, GO:0005925, GO:0016021, GO:0008201, GO:0005158, GO:0004725, GO:0032093, GO:0005001, GO:0048675, GO:0007411, GO:0007412, GO:0007155, GO:0060269, GO:0061484, GO:0008045, GO:1903386, GO:0046627, GO:0007399, GO:0048477, GO:0035335, GO:0008594, GO:0051491, GO:0120034, GO:0006470, GO:0045467, GO:0048841, GO:0031290, GO:0007283, GO:0051124
OFUSG01182.1	GO:0009986, GO:0005576, GO:0005887, GO:0043235, GO:0005524, GO:0005003, GO:0004714, GO:0050798, GO:0050663, GO:0007275, GO:0033674, GO:0032092, GO:2000525, GO:0002456, GO:0007169, GO:0001806
OFUSG01186.1	GO:0045177, GO:0005887, GO:0098595, GO:0042675, GO:0007156, GO:0046533, GO:0050931
OFUSG01189.1	GO:0045177, GO:0005887, GO:0098595, GO:0042675, GO:0007156, GO:0046533, GO:0050931
OFUSG01193.1	GO:0016021, GO:0005886, GO:0043235, GO:0032421, GO:0004725, GO:0050910, GO:0002244, GO:0042472, GO:0050885, GO:1990264, GO:0045598, GO:0060116
OFUSG01194.1	GO:0070062, GO:0005925, GO:0005887, GO:0099699, GO:0005886, GO:0043235, GO:0098685, GO:0004725, GO:0005001, GO:0007411, GO:0008286, GO:0000165, GO:0050804, GO:0006470
OFUSG01195.1	GO:0005911, GO:0005887, GO:0005886, GO:0008013, GO:0004725, GO:0005001, GO:0031100, GO:0007155, GO:0030154, GO:0034109, GO:0090090, GO:0030336, GO:0008285, GO:2000049, GO:0006470, GO:0034394, GO:0051384, GO:0007185
OFUSG01196.1	GO:0005925, GO:0099699, GO:0043231, GO:0005886, GO:0043235, GO:0098685, GO:0004725, GO:0044877, GO:0008286, GO:0050804, GO:0048714, GO:0006470, GO:0006468
OFUSG01197.1	GO:0005509, GO:0004222, GO:0008270, GO:0007275
OFUSG01203.1	GO:0016021, GO:0005886
OFUSG01204.1	GO:0005912, GO:0005737, GO:0005887, GO:0072659, GO:0051604
OFUSG01205.1	GO:0016363, GO:0005654, GO:0005634, GO:0016605, GO:0003723, GO:0008270, GO:0007569, GO:0051457, GO:0048147, GO:0018105, GO:0009791, GO:0006468, GO:0050821
OFUSG01205.2	GO:0016363, GO:0005654, GO:0005634, GO:0016605, GO:0003723, GO:0008270, GO:0007569, GO:0051457, GO:0048147, GO:0018105, GO:0009791, GO:0006468, GO:0050821
OFUSG01208.1	GO:0005794, GO:0000139, GO:0030173, GO:0016020, GO:0005886, GO:0003947, GO:0008376, GO:0005975, GO:0001574, GO:0006687, GO:0030259, GO:0019915, GO:0007283
OFUSG01209.1	GO:0005615, GO:0004556, GO:0103025, GO:0016160, GO:0005509, GO:0031404, GO:0016052
OFUSG01209.2	GO:0005615, GO:0004556, GO:0103025, GO:0016160, GO:0005509, GO:0031404, GO:0016052, GO:0009617
OFUSG01210.1	GO:0005509, GO:0008218
OFUSG01212.1	GO:0005938, GO:0016021, GO:0005886, GO:0004930, GO:0035234, GO:0007186, GO:0007281, GO:0008354, GO:0007280
OFUSG01213.1	GO:0005789, GO:0000139, GO:0016021, GO:0046872, GO:0030158, GO:0030206, GO:0050650, GO:0042732, GO:0015012
OFUSG01214.1	GO:0005887, GO:0005886, GO:0043235, GO:0004930, GO:0042562, GO:0008502, GO:0097159, GO:0007193, GO:0007623, GO:0007186, GO:0007187, GO:0007617
OFUSG01215.1	GO:0016021, GO:0005886, GO:0004930, GO:0046872, GO:0042813, GO:0007275
OFUSG01217.1	GO:0005737, GO:0043231, GO:0005634, GO:0090090, GO:0046330, GO:2000096
OFUSG01221.1	GO:0005730, GO:0005654, GO:0090734, GO:0140293, GO:0061463, GO:0001883, GO:0006974, GO:0140291, GO:0051725, GO:0042278
OFUSG01222.1	GO:0047981
OFUSG01224.1	GO:0005783, GO:0016021, GO:0005741, GO:0005739, GO:0005497, GO:0008503, GO:0015485, GO:0044325, GO:0030325, GO:0007568, GO:0048266, GO:0071476, GO:0071222, GO:0071294, GO:0006821, GO:0060242, GO:0072655, GO:0008347, GO:0006811, GO:0006869, GO:0072656, GO:1903579, GO:1903147, GO:0060253, GO:0010823, GO:0045019, GO:0031397, GO:0032720, GO:0014012, GO:0043065, GO:0051928, GO:0060252, GO:0051901, GO:…
OFUSG01225.1	GO:0043770, GO:0102094, GO:0102955, GO:0102027, GO:0009234, GO:0032259
OFUSG01226.1	GO:0015629, GO:0005737, GO:0005829, GO:0005925, GO:0030027, GO:0005886, GO:0030018, GO:0003779, GO:0031532, GO:0030031, GO:0007163, GO:0071963, GO:0030032, GO:0034446
OFUSG01227.1	GO:0000790, GO:0005654, GO:0005634, GO:0071148, GO:0005667, GO:0000987, GO:0003677, GO:0001228, GO:0003700, GO:0000981, GO:0000978, GO:0048568, GO:0035329, GO:1902895, GO:0045944, GO:0045893, GO:0065003, GO:0006367
OFUSG01228.1	GO:0043770, GO:0102094, GO:0102955, GO:0102027, GO:0009234, GO:0032259
OFUSG01229.1	GO:0043770, GO:0102094, GO:0102955, GO:0102027, GO:0009234, GO:0032259
OFUSG01230.1	GO:0043770, GO:0102094, GO:0102955, GO:0102027, GO:0009234, GO:0032259
OFUSG01231.1	GO:0035098, GO:0003677, GO:0046872, GO:0006325
OFUSG01241.1	GO:0005509
OFUSG01241.2	GO:0005509
OFUSG01243.1	GO:0005829, GO:0043666, GO:0007165, GO:0031929
OFUSG01244.1	GO:0005829, GO:0004842, GO:0000209
OFUSG01246.1	GO:0005886
OFUSG01248.1	GO:0005737, GO:0005829, GO:0098978, GO:0030027, GO:0016607, GO:0005634, GO:0005886, GO:0014069, GO:0005524, GO:0004143, GO:0016301, GO:0001727, GO:0046872, GO:0003951, GO:0008022, GO:0016477, GO:0046339, GO:0046486, GO:0035556, GO:0046834, GO:0031571, GO:0045930, GO:0050860, GO:0006654, GO:0030168, GO:0090216, GO:0007205, GO:0051966
OFUSG01248.2	GO:0005737, GO:0005829, GO:0098978, GO:0030027, GO:0016607, GO:0005634, GO:0005886, GO:0014069, GO:0005524, GO:0004143, GO:0016301, GO:0001727, GO:0046872, GO:0003951, GO:0008022, GO:0016477, GO:0046339, GO:0046486, GO:0035556, GO:0046834, GO:0031571, GO:0045930, GO:0050860, GO:0006654, GO:0030168, GO:0090216, GO:0007205, GO:0051966
OFUSG01248.3	GO:0005737, GO:0005829, GO:0098978, GO:0030027, GO:0016607, GO:0005634, GO:0005886, GO:0014069, GO:0005524, GO:0004143, GO:0016301, GO:0001727, GO:0046872, GO:0003951, GO:0008022, GO:0016477, GO:0046339, GO:0046486, GO:0035556, GO:0046834, GO:0031571, GO:0045930, GO:0050860, GO:0006654, GO:0030168, GO:0090216, GO:0007205, GO:0051966
OFUSG01248.4	GO:0005737, GO:0005829, GO:0098978, GO:0030027, GO:0016607, GO:0005634, GO:0005886, GO:0014069, GO:0005524, GO:0004143, GO:0016301, GO:0001727, GO:0046872, GO:0003951, GO:0008022, GO:0016477, GO:0046339, GO:0046486, GO:0035556, GO:0046834, GO:0031571, GO:0045930, GO:0050860, GO:0006654, GO:0030168, GO:0090216, GO:0007205, GO:0051966
OFUSG01250.1	GO:0005783, GO:0005789, GO:0016021, GO:0019899, GO:0015020, GO:0046982, GO:0042803, GO:0052695, GO:0052696, GO:2001030, GO:0045922, GO:1904224, GO:0052697, GO:0006805
OFUSG01251.1	GO:0005737, GO:0005829, GO:0005769, GO:0031901, GO:0005768, GO:0010008, GO:0000813, GO:0070062, GO:0090543, GO:0043657, GO:0005770, GO:0031902, GO:0005815, GO:0005771, GO:0005730, GO:0005886, GO:0048306, GO:0003677, GO:0030374, GO:0042803, GO:0044877, GO:0003714, GO:0043130, GO:0031625, GO:0046790, GO:0097352, GO:0007050, GO:0051301, GO:0016197, GO:0008333, GO:1990182, GO:0006858, GO:0075733, GO:…
OFUSG01252.1	GO:0005737, GO:0005730, GO:0005634, GO:0005524, GO:0000287, GO:0004715, GO:0004672, GO:0004713, GO:0051301, GO:0030010, GO:0000226, GO:0007093, GO:0048812, GO:0018108, GO:0006468
OFUSG01253.1	GO:0016021
OFUSG01254.1	GO:1904423, GO:0005783, GO:0005789, GO:0045547, GO:0006489, GO:0016094
OFUSG01257.1	GO:0005634, GO:0007010, GO:0008360, GO:0006357
OFUSG01260.1	GO:0005634, GO:0019005, GO:0030332, GO:1990381, GO:0007411, GO:0035147, GO:0071456, GO:0042023, GO:1900038, GO:0060253, GO:0045926, GO:0045571, GO:0016567, GO:1903146, GO:0007096, GO:0007088, GO:0030162, GO:0031146, GO:0060438, GO:0007419
OFUSG01261.1	GO:0005796, GO:0008467
OFUSG01262.1	GO:0005737, GO:0005856, GO:0005634, GO:0000812, GO:0031491, GO:0043486
OFUSG01263.1	GO:0005789, GO:0016021, GO:0015020
OFUSG01265.1	GO:0005912, GO:0005604, GO:0005938, GO:0030054, GO:0032154, GO:0062023, GO:0005576, GO:0005509, GO:0007049, GO:0051301, GO:0007157, GO:0007156, GO:0009617
OFUSG01266.1	GO:0016021, GO:0005886, GO:0008528, GO:0007186, GO:0045434, GO:0046662
OFUSG01268.1	GO:0043892
OFUSG01269.1	GO:0005509
OFUSG01270.1	GO:0030014, GO:0030015, GO:0005737, GO:0005829, GO:0042025, GO:0016020, GO:0005654, GO:0005634, GO:0000932, GO:0005886, GO:0001226, GO:0003712, GO:0006977, GO:0031047, GO:0033147, GO:0000122, GO:0017148, GO:0000289, GO:0010606, GO:2000036, GO:0006357, GO:0090503, GO:0001829
OFUSG01270.2	GO:0030014, GO:0030015, GO:0005737, GO:0005829, GO:0042025, GO:0016020, GO:0005654, GO:0005634, GO:0000932, GO:0005886, GO:0001226, GO:0003712, GO:0006977, GO:0031047, GO:0033147, GO:0000122, GO:0017148, GO:0000289, GO:0010606, GO:2000036, GO:0006357, GO:0090503, GO:0001829
OFUSG01271.1	GO:0005887, GO:0015132, GO:0015347, GO:0015732, GO:0043252
OFUSG01272.1	GO:0005887, GO:0043229, GO:0005886, GO:0022804, GO:0015347, GO:0022857, GO:0035076, GO:0002164, GO:0071702, GO:0043252
OFUSG01273.1	GO:0005737, GO:0005634, GO:0046872, GO:0030154, GO:0007275, GO:0007283
OFUSG01273.2	GO:0005737, GO:0005634, GO:0046872, GO:0030154, GO:0007275, GO:0007283
OFUSG01275.1	GO:0016021, GO:0005887, GO:0005886, GO:0004930, GO:0007189, GO:0007166, GO:0007186
OFUSG01276.1	GO:0070062
OFUSG01279.1	GO:0005634, GO:0046872, GO:0000978, GO:0006355
OFUSG01280.1	GO:0009507, GO:0016829
OFUSG01281.1	GO:0000139, GO:0016021, GO:0031228, GO:0005802, GO:0001517, GO:0008146, GO:0005975, GO:0007155, GO:0007267, GO:0006955, GO:0006954, GO:0018146, GO:0006044, GO:0016266, GO:0006477, GO:0006790
OFUSG01283.1	GO:0005737, GO:0030286, GO:0005874, GO:0031514, GO:0003774
OFUSG01284.1	GO:0005813
OFUSG01285.1	GO:0000139, GO:0016021, GO:0005802, GO:0001517, GO:0005975, GO:0018146, GO:0006044, GO:0006790
OFUSG01286.1	GO:0000502, GO:0006364
OFUSG01287.1	GO:0005783, GO:0005794, GO:0000139, GO:0016021, GO:0005509, GO:0004571, GO:0009100, GO:0048286, GO:0006491, GO:0006486, GO:0007585
OFUSG01288.1	GO:0005634, GO:0003677, GO:0003700, GO:0046872
OFUSG01289.1	GO:0005634, GO:0005657, GO:0030894, GO:0051301, GO:0000077, GO:0006260, GO:0007095, GO:0007275, GO:0033260, GO:0048478
OFUSG01289.2	GO:0005634, GO:0005657, GO:0030894, GO:0051301, GO:0000077, GO:0006260, GO:0007095, GO:0007275, GO:0033260, GO:0048478
OFUSG01290.1	GO:0005887, GO:0004222, GO:0008237, GO:0007283
OFUSG01291.1	GO:0043194, GO:0009925, GO:0016323, GO:0009986, GO:0043034, GO:0005829, GO:0030425, GO:0005783, GO:0005794, GO:0014704, GO:0016328, GO:0005764, GO:0031594, GO:0043005, GO:0033268, GO:0005886, GO:0045211, GO:0042383, GO:0016529, GO:0014731, GO:0030315, GO:0030018, GO:0045296, GO:0008093, GO:0008092, GO:0044325, GO:0030674, GO:0030507, GO:0005200, GO:0007409, GO:0071286, GO:0006888, GO:0045184, GO:…
OFUSG01293.1	GO:0005829, GO:0005768, GO:0000139, GO:0005802, GO:0006895, GO:0015031
OFUSG01295.1	GO:0005829, GO:0005768, GO:0000139, GO:0005802, GO:0006895, GO:0015031
OFUSG01296.1	GO:0005829, GO:0005768, GO:0000139, GO:0005802, GO:0006895, GO:0015031
OFUSG01297.1	GO:0005829, GO:0005768, GO:0000139, GO:0005802, GO:0006895, GO:0015031
OFUSG01298.1	GO:0005829, GO:0005768, GO:0000139, GO:0005802, GO:0006895, GO:0015031
OFUSG01298.2	GO:0005829, GO:0005768, GO:0000139, GO:0005802, GO:0006895, GO:0015031
OFUSG01299.1	GO:0005829, GO:0005768, GO:0000139, GO:0005802, GO:0006895, GO:0015031
OFUSG01300.1	GO:0030425, GO:0005887, GO:0016020, GO:0045202, GO:0004930, GO:0004993, GO:1901363, GO:0004969, GO:0030594, GO:0007268, GO:0048565, GO:0003382, GO:0007187, GO:0001696, GO:0001698, GO:0048732, GO:0001697, GO:0007613, GO:1900139, GO:0045907, GO:0048167, GO:1901998, GO:0008542
OFUSG01301.1	GO:0005829, GO:0005768, GO:0000139, GO:0005802, GO:0006895, GO:0015031
OFUSG01302.1	GO:0016740, GO:0009103
OFUSG01304.1	GO:0005777, GO:0008445, GO:0071949, GO:0006533, GO:0006531, GO:0046416
OFUSG01305.1	GO:0005576, GO:0008083, GO:0005165
OFUSG01307.1	GO:0016324, GO:0016021, GO:0005902, GO:0005634, GO:0000502, GO:0008508, GO:0015721, GO:0009617
OFUSG01308.1	GO:0016021, GO:0005887, GO:0008261, GO:0004930, GO:0008188, GO:0007186, GO:0007218
OFUSG01308.2	GO:0016021, GO:0005887, GO:0008261, GO:0004930, GO:0008188, GO:0007186, GO:0007218
OFUSG01309.1	GO:0005634, GO:0046872, GO:0003950, GO:1990404, GO:0070213, GO:0140289
OFUSG01310.1	GO:0016798, GO:0008152
OFUSG01316.1	GO:0005615, GO:0005773, GO:0006952, GO:0009607
OFUSG01319.1	GO:0009986, GO:1990433, GO:0005737, GO:0005829, GO:0005769, GO:0030139, GO:0005788, GO:0005768, GO:0005796, GO:0016021, GO:0005887, GO:0005770, GO:0005654, GO:0005634, GO:0005886, GO:0032991, GO:0005509, GO:0003682, GO:0035035, GO:0004888, GO:0050699, GO:0007015, GO:0008356, GO:0007411, GO:0007298, GO:0043697, GO:0030154, GO:0045165, GO:0022416, GO:0008407, GO:0060289, GO:0048749, GO:0001745, GO:…
OFUSG01320.1	GO:0031012, GO:0005576, GO:0005615, GO:0005509, GO:0005201, GO:0008201, GO:0005179, GO:0034199, GO:0009653, GO:0042593, GO:0006006, GO:0010737
OFUSG01322.1	GO:0016021, GO:0005886, GO:0050135, GO:0061809, GO:0004888, GO:0045087, GO:0002224
OFUSG01323.1	GO:0016021, GO:0005886, GO:0050135, GO:0061809, GO:0004888, GO:0045087, GO:0002224
OFUSG01324.1	GO:0005581, GO:0062023, GO:0005615, GO:0005614, GO:0007155, GO:0003429
OFUSG01325.1	GO:0005911, GO:0005921, GO:0016021, GO:0005886, GO:0005243, GO:0055077, GO:0034220
OFUSG01326.1	GO:0005737, GO:0030659, GO:0031901, GO:0005789, GO:0005768, GO:0016021, GO:0031902, GO:0005765, GO:0005764, GO:0005886, GO:0032588, GO:0042287, GO:0061630, GO:0008270, GO:0002495, GO:0006955, GO:0000209
OFUSG01327.1	GO:0005737, GO:0042327
OFUSG01329.1	GO:0005615, GO:0004252, GO:0008236, GO:0030163, GO:0006508
OFUSG01331.1	GO:0016021, GO:0005272
OFUSG01333.1	GO:0008080, GO:0016747
OFUSG01335.1	GO:0047981, GO:0016747
OFUSG01336.1	GO:0005737, GO:0005783, GO:0070628, GO:0051131, GO:0080129
OFUSG01337.1	GO:0030424, GO:0005829, GO:0030425, GO:0031234, GO:0005794, GO:0030426, GO:0005654, GO:0005634, GO:0043204, GO:0048471, GO:0045211, GO:0042734, GO:0030154, GO:0071364, GO:0032869, GO:1990314, GO:0036120, GO:0045600, GO:0071902, GO:0038203
OFUSG01337.2	GO:0030424, GO:0005829, GO:0030425, GO:0031234, GO:0005794, GO:0030426, GO:0005654, GO:0005634, GO:0043204, GO:0048471, GO:0045211, GO:0042734, GO:0030154, GO:0071364, GO:0032869, GO:1990314, GO:0036120, GO:0045600, GO:0071902, GO:0038203
OFUSG01337.3	GO:0030424, GO:0005829, GO:0030425, GO:0031234, GO:0005794, GO:0030426, GO:0005654, GO:0005634, GO:0043204, GO:0048471, GO:0045211, GO:0042734, GO:0030154, GO:0071364, GO:0032869, GO:1990314, GO:0036120, GO:0045600, GO:0071902, GO:0038203
OFUSG01337.4	GO:0030424, GO:0005829, GO:0030425, GO:0031234, GO:0005794, GO:0030426, GO:0005654, GO:0005634, GO:0043204, GO:0048471, GO:0045211, GO:0042734, GO:0030154, GO:0071364, GO:0032869, GO:1990314, GO:0036120, GO:0045600, GO:0071902, GO:0038203
OFUSG01339.1	GO:0097729, GO:0005930, GO:0005737, GO:0030286, GO:0005576, GO:0005874, GO:0031514, GO:0036157, GO:0005524, GO:0008569, GO:0045505, GO:0051959, GO:0060271, GO:0003341, GO:0007368, GO:0003351, GO:0030317, GO:0007507, GO:0021670, GO:0007018, GO:0036158
OFUSG01340.1	GO:0097729, GO:0005858, GO:0005930, GO:0005737, GO:0030286, GO:0005576, GO:0005874, GO:0031514, GO:0036157, GO:0005524, GO:0008569, GO:0045505, GO:0051959, GO:0003777, GO:0060271, GO:0003341, GO:0007368, GO:0003351, GO:0030317, GO:0007507, GO:0021670, GO:0007018, GO:0036158
OFUSG01340.2	GO:0005930, GO:0030286, GO:0005874, GO:0036157, GO:0036126, GO:0097228, GO:0005524, GO:0008569, GO:0045505, GO:0051959, GO:0007018, GO:0036158
OFUSG01341.1	GO:0097729, GO:0005930, GO:0005737, GO:0030286, GO:0005576, GO:0005874, GO:0031514, GO:0036157, GO:0005524, GO:0008569, GO:0045505, GO:0051959, GO:0060271, GO:0003341, GO:0007368, GO:0003351, GO:0030317, GO:0007507, GO:0021670, GO:0007018, GO:0036158
OFUSG01342.1	GO:0097729, GO:0005930, GO:0005737, GO:0030286, GO:0005576, GO:0005874, GO:0031514, GO:0036157, GO:0005524, GO:0008569, GO:0045505, GO:0051959, GO:0060271, GO:0003341, GO:0007368, GO:0003351, GO:0030317, GO:0007507, GO:0021670, GO:0007018, GO:0036158
OFUSG01342.2	GO:0097729, GO:0005858, GO:0005930, GO:0005737, GO:0030286, GO:0005576, GO:0005874, GO:0031514, GO:0036157, GO:0005524, GO:0008569, GO:0045505, GO:0051959, GO:0003777, GO:0060271, GO:0003341, GO:0007368, GO:0003351, GO:0030317, GO:0007507, GO:0021670, GO:0007018, GO:0036158
OFUSG01343.1	GO:0005858, GO:0005930, GO:0030286, GO:0005874, GO:0036157, GO:0036126, GO:0005524, GO:0008569, GO:0045505, GO:0051959, GO:0003777, GO:0060285, GO:0007018, GO:0036158
OFUSG01346.1	GO:0016021, GO:0016757
OFUSG01347.1	GO:0015629, GO:0005737, GO:0003779
OFUSG01349.1	GO:0005783, GO:0005789, GO:0016021, GO:0004169, GO:0000030, GO:0055074, GO:0035269
OFUSG01350.1	GO:0005634, GO:0030017, GO:0016491
OFUSG01351.1	GO:0030124, GO:0030131, GO:0005829, GO:0019898, GO:0005802, GO:0030276, GO:0006886, GO:0061938, GO:0006605, GO:0016192
OFUSG01355.1	GO:0044295, GO:0005604, GO:0009986, GO:0062023, GO:0005829, GO:0005576, GO:0005615, GO:0098978, GO:0005796, GO:0016021, GO:0005886, GO:0042383, GO:0045202, GO:0043083, GO:0030548, GO:0042030, GO:0036122, GO:0005509, GO:0035374, GO:0002162, GO:0043395, GO:0044325, GO:0033691, GO:0050431, GO:0009887, GO:0007268, GO:0016358, GO:0008045, GO:1903277, GO:1903407, GO:0007528, GO:0045213, GO:0007009, GO:…
OFUSG01358.1	GO:0005829, GO:0005783, GO:0005789, GO:0005576, GO:0016021, GO:0005654, GO:0035248, GO:0001888, GO:0047237, GO:0005539, GO:0030145, GO:0015012, GO:0036498, GO:0006044, GO:0006486, GO:0019276
OFUSG01359.1	GO:0005929, GO:0005737, GO:0005829, GO:0005576, GO:0005634, GO:0005886, GO:0001664, GO:0120160, GO:0044877, GO:0042073, GO:0006910, GO:0045494, GO:0050766, GO:0061512, GO:1903546, GO:0097500, GO:0008277, GO:0009725, GO:0060041, GO:0007605
OFUSG01360.1	GO:0005929, GO:0005737, GO:0005829, GO:0005576, GO:0005634, GO:0005886, GO:0001664, GO:0120160, GO:0044877, GO:0042073, GO:0006910, GO:0045494, GO:0050766, GO:0061512, GO:1903546, GO:0097500, GO:0008277, GO:0009725, GO:0060041, GO:0007605
OFUSG01362.1	GO:0005524, GO:0061631
OFUSG01363.1	GO:0005634, GO:0034472
OFUSG01364.1	GO:0005737, GO:0019905, GO:0042113, GO:0006887
OFUSG01364.2	GO:0005737, GO:0019905, GO:0042113, GO:0006887
OFUSG01365.1	GO:0030424, GO:0005737, GO:0030425, GO:0048471, GO:0048675, GO:0002165, GO:0050768, GO:1904799, GO:0016246, GO:0035071, GO:0007430
OFUSG01366.1	GO:0099053, GO:0005829, GO:0016607, GO:0005634, GO:0043138, GO:0005524, GO:0003723, GO:0008283, GO:0006307, GO:0032508
OFUSG01367.1	GO:0000139, GO:0016021, GO:0008467, GO:0001835
OFUSG01368.1	GO:0000139, GO:0016021, GO:0008467, GO:0001835
OFUSG01369.1	GO:0005737, GO:0000324, GO:0000329, GO:0005794, GO:0016021, GO:0005634, GO:0000026, GO:0000030, GO:0000032, GO:0097502, GO:0006491, GO:0006487, GO:0006493
OFUSG01370.1	GO:0032580, GO:0016021, GO:0043229, GO:0003831, GO:0046872, GO:0035250, GO:0006491, GO:0042125
OFUSG01371.1	GO:0032580, GO:0016021, GO:0043229, GO:0003831, GO:0046872, GO:0035250, GO:0006491, GO:0042125
OFUSG01380.1	GO:0009986, GO:0009897, GO:0005576, GO:0005615, GO:0030141, GO:0005509, GO:0008015, GO:0042694, GO:0048747, GO:0007517, GO:0007224, GO:0001756, GO:0051146
OFUSG01381.1	GO:0005576
OFUSG01381.2	GO:0005576
OFUSG01384.1	GO:0016324, GO:0031526, GO:0005905, GO:0005829, GO:0030139, GO:0005783, GO:0010008, GO:0070062, GO:0031232, GO:0005794, GO:0043202, GO:0005765, GO:0016020, GO:0005886, GO:0005509, GO:0038024, GO:0031419, GO:0008144, GO:0042803, GO:0038023, GO:0008203, GO:0009235, GO:0015889, GO:0034384, GO:0042953, GO:0006898, GO:0009617, GO:0001894, GO:0042359
OFUSG01391.1	GO:0005829, GO:1903600, GO:0004359, GO:0046982, GO:0036381, GO:0006541, GO:0042823, GO:0008614, GO:0042819
OFUSG01392.1	GO:0036381, GO:0042823
OFUSG01393.1	GO:0032579, GO:0031410, GO:0005615, GO:0009374, GO:0005509, GO:0005112
OFUSG01394.1	GO:0052692, GO:0005975
OFUSG01395.1	GO:0031012, GO:0005615, GO:0016021
OFUSG01396.1	GO:0005829, GO:0004645, GO:0008083, GO:0042803, GO:0016154, GO:0009032, GO:0001525, GO:0030154, GO:0006935, GO:0000002, GO:0006206, GO:0046135, GO:0006213, GO:0043097, GO:1905333, GO:0031641, GO:0051969
OFUSG01397.1	GO:0000139, GO:0016021, GO:0047275, GO:0006486
OFUSG01399.1	GO:0005737, GO:0031410, GO:0005634, GO:0005524, GO:0046872, GO:0008022, GO:0019901, GO:0004674, GO:0004712, GO:0004713, GO:0030036, GO:0031953, GO:0071901, GO:0051496, GO:0032880, GO:0007283
OFUSG01400.1	GO:0000139, GO:0016021, GO:0047275, GO:0006486
OFUSG01401.1	GO:0005737, GO:0072559, GO:0005730, GO:0005654, GO:0005634, GO:0033613, GO:0005524, GO:0003725, GO:0003729, GO:0000182, GO:0043023, GO:0003723, GO:0003724, GO:0043410, GO:0051092, GO:1900227, GO:0045943, GO:0032481, GO:0006413
OFUSG01402.1	GO:0000139, GO:0016021, GO:0047275, GO:0006486
OFUSG01403.1	GO:0016021, GO:0003839, GO:2001310, GO:0043386, GO:0009405
OFUSG01404.1	GO:0016021, GO:0005886, GO:0015252, GO:1902600
OFUSG01405.1	GO:0016324, GO:0016021, GO:0046581, GO:0005524, GO:0016887, GO:0008559, GO:0099038, GO:0015562, GO:0140328, GO:0090554, GO:0090555, GO:0042910, GO:0045332, GO:1990961, GO:1990962
OFUSG01405.2	GO:0016324, GO:0016021, GO:0046581, GO:0005524, GO:0016887, GO:0008559, GO:0099038, GO:0015562, GO:0140328, GO:0090554, GO:0090555, GO:0042910, GO:0045332, GO:1990961, GO:1990962
OFUSG01410.1	GO:0005829, GO:0016604, GO:0005654, GO:0005634, GO:0003677, GO:0001228, GO:0042393, GO:0046872, GO:0000978, GO:0043565, GO:0000976, GO:0007049, GO:0043046, GO:0016571, GO:0010628, GO:0045944, GO:0045893, GO:0006349, GO:0051569
OFUSG01411.1	GO:0005634, GO:0003677, GO:0046872, GO:0006355
OFUSG01412.1	GO:0005634, GO:0003677, GO:0003700, GO:0046872
OFUSG01413.1	GO:0016021, GO:0016263, GO:0046872, GO:0001525, GO:0001822, GO:0016267
OFUSG01417.1	GO:0035098, GO:0006325, GO:0006260, GO:0031101, GO:0002244
OFUSG01417.2	GO:0035098, GO:0006325, GO:0006260, GO:0031101, GO:0002244
OFUSG01418.1	GO:0030132, GO:0005905, GO:0005829, GO:0005886, GO:0005509, GO:0017124, GO:0006897, GO:0016197, GO:0061024, GO:0006898
OFUSG01418.2	GO:0030132, GO:0005905, GO:0005829, GO:0005886, GO:0005509, GO:0017124, GO:0006897, GO:0016197, GO:0061024, GO:0006898
OFUSG01418.3	GO:0030132, GO:0005905, GO:0005829, GO:0005886, GO:0005509, GO:0017124, GO:0006897, GO:0016197, GO:0061024, GO:0006898
OFUSG01418.4	GO:0030132, GO:0005905, GO:0005829, GO:0005886, GO:0005509, GO:0017124, GO:0006897, GO:0016197, GO:0061024, GO:0006898
OFUSG01418.5	GO:0030132, GO:0005905, GO:0005829, GO:0005886, GO:0005509, GO:0017124, GO:0006897, GO:0016197, GO:0061024, GO:0006898
OFUSG01419.1	GO:0070847, GO:0016592, GO:0016020, GO:0005654, GO:0005634, GO:0030374, GO:0003713, GO:0003712, GO:0042809, GO:0045944, GO:0060261, GO:0045893, GO:0006357, GO:0019827, GO:0006367
OFUSG01421.1	GO:0030424, GO:0030659, GO:0005789, GO:0030176, GO:0048471, GO:0005886, GO:0098793, GO:0005791, GO:0016529, GO:0030141, GO:0030667, GO:0030658, GO:0005509, GO:0015278, GO:0070679, GO:0005220, GO:0035091, GO:0070059, GO:0051209
OFUSG01423.1	GO:0016324, GO:0009925, GO:0016323, GO:0031526, GO:0005887, GO:0016020, GO:0005886, GO:0012506, GO:0015225, GO:0015233, GO:0008523, GO:0015293, GO:1905135, GO:0006768, GO:0015878, GO:0015939, GO:0015887, GO:0006814, GO:0055085, GO:0150104
OFUSG01423.2	GO:0016324, GO:0009925, GO:0016323, GO:0031526, GO:0005887, GO:0016020, GO:0005886, GO:0012506, GO:0015225, GO:0015233, GO:0008523, GO:0015293, GO:1905135, GO:0006768, GO:0015878, GO:0015939, GO:0015887, GO:0006814, GO:0055085, GO:0150104
OFUSG01423.3	GO:0016324, GO:0009925, GO:0016323, GO:0031526, GO:0005887, GO:0016020, GO:0005886, GO:0012506, GO:0015225, GO:0015233, GO:0008523, GO:0015293, GO:1905135, GO:0006768, GO:0015878, GO:0015939, GO:0015887, GO:0006814, GO:0055085, GO:0150104
OFUSG01423.4	GO:0016324, GO:0009925, GO:0016323, GO:0031526, GO:0005887, GO:0016020, GO:0005886, GO:0012506, GO:0015225, GO:0015233, GO:0008523, GO:0015293, GO:1905135, GO:0006768, GO:0015878, GO:0015939, GO:0015887, GO:0006814, GO:0055085, GO:0150104
OFUSG01423.5	GO:0016324, GO:0009925, GO:0016323, GO:0031526, GO:0005887, GO:0016020, GO:0005886, GO:0012506, GO:0015225, GO:0015233, GO:0008523, GO:0015293, GO:1905135, GO:0006768, GO:0015878, GO:0015939, GO:0015887, GO:0006814, GO:0055085, GO:0150104
OFUSG01424.1	GO:0045335, GO:0008168, GO:0032259
OFUSG01425.1	GO:0016021, GO:0005887, GO:0004930, GO:0008188, GO:0036401, GO:0007186, GO:0090278, GO:0007218, GO:0070328
OFUSG01425.2	GO:0016021, GO:0005887, GO:0004930, GO:0008188, GO:0036401, GO:0007186, GO:0090278, GO:0007218, GO:0070328
OFUSG01426.1	GO:0005576, GO:0008745, GO:0042834, GO:0008270, GO:0042742, GO:0050832, GO:0045087, GO:0031640, GO:0009253
OFUSG01427.1	GO:0030424, GO:0030425, GO:0032839, GO:0098978, GO:0098686, GO:0005887, GO:0008328, GO:0032983, GO:0016020, GO:0043025, GO:0043204, GO:0005886, GO:0098794, GO:0014069, GO:0098839, GO:0045211, GO:0042734, GO:0045202, GO:0043195, GO:0005234, GO:0008066, GO:0042802, GO:0004970, GO:0015277, GO:0015276, GO:0099507, GO:0030165, GO:0038023, GO:1904315, GO:0031624, GO:0031625, GO:0001662, GO:0006874, GO:…
OFUSG01428.1	GO:0005737, GO:0005829, GO:0022625, GO:0005925, GO:0097452, GO:0015934, GO:0016020, GO:0005730, GO:0005634, GO:1990904, GO:0005840, GO:0003729, GO:0003723, GO:0003735, GO:0071346, GO:1901194, GO:0017148, GO:0000184, GO:0006614, GO:0006412, GO:0006413, GO:0019083
OFUSG01429.1	GO:0030424, GO:1904115, GO:0042802, GO:0019894, GO:0005078, GO:0019901, GO:0048490, GO:0019896, GO:0007254, GO:0007275, GO:0046328, GO:2000331, GO:0048491
OFUSG01429.2	GO:0030424, GO:1904115, GO:0042802, GO:0019894, GO:0005078, GO:0019901, GO:0048490, GO:0019896, GO:0007254, GO:0007275, GO:0046328, GO:2000331, GO:0048491
OFUSG01429.3	GO:0030424, GO:1904115, GO:0042802, GO:0019894, GO:0005078, GO:0019901, GO:0048490, GO:0019896, GO:0007254, GO:0007275, GO:0046328, GO:2000331, GO:0048491
OFUSG01430.1	GO:0000276, GO:0000274, GO:0005739, GO:0015078, GO:0015986, GO:1902600
OFUSG01431.1	GO:0016021, GO:0005509, GO:0004252
OFUSG01431.2	GO:0016021, GO:0005509, GO:0004252
OFUSG01432.1	GO:0016021, GO:0022857, GO:0006915, GO:0006811
OFUSG01432.2	GO:0016021, GO:0022857, GO:0006915, GO:0006811
OFUSG01433.1	GO:0016021
OFUSG01434.1	GO:0016021, GO:0022857, GO:0006915, GO:0006811
OFUSG01434.2	GO:0016021, GO:0022857, GO:0006915, GO:0006811
OFUSG01436.1	GO:0035578, GO:0005737, GO:0005829, GO:0070062, GO:0005576, GO:0016604, GO:0048471, GO:0032991, GO:0035580, GO:0005150, GO:0019900, GO:0032183, GO:0035325, GO:0043130, GO:0031624, GO:0031625, GO:0006914, GO:0030855, GO:0006954, GO:0045087, GO:0070498, GO:0045321, GO:0043312, GO:0016310, GO:0033235, GO:0036010, GO:0007165, GO:0006511
OFUSG01437.1	GO:0016021, GO:0005743, GO:0005739, GO:0005347, GO:0015183, GO:0005313, GO:0015293, GO:0015810, GO:0015813, GO:0043490
OFUSG01438.1	GO:0005886, GO:0033181, GO:0000221, GO:0008553, GO:0046961, GO:0045176, GO:0035002, GO:1902600, GO:0007430
OFUSG01439.1	GO:0016021, GO:0031966, GO:0005739, GO:0005634, GO:0008656, GO:0006919, GO:0006915
OFUSG01440.1	GO:0016021, GO:0005886, GO:0055120, GO:0015459, GO:0006937, GO:0043266
OFUSG01441.1	GO:0016021, GO:0005886, GO:0004930
OFUSG01442.1	GO:0005737, GO:0008199, GO:0004322, GO:0006879, GO:0006826
OFUSG01443.1	GO:0005737, GO:0008199, GO:0004322, GO:0006879, GO:0006826
OFUSG01446.1	GO:0005829, GO:0005634, GO:0005886, GO:0012506, GO:0005516, GO:0050660, GO:0010181, GO:0020037, GO:0046872, GO:0050661, GO:0003958, GO:0004517, GO:0016491, GO:0016709, GO:0006527, GO:0042742, GO:0006954, GO:0045776, GO:0006809, GO:0007263, GO:0018119, GO:0031284, GO:0032310, GO:1900015, GO:0009725, GO:0032496
OFUSG01447.1	GO:0005829, GO:0070062, GO:0003857, GO:0050104, GO:0070403, GO:0042803, GO:0006631, GO:0019640
OFUSG01447.2	GO:0005829, GO:0070062, GO:0003857, GO:0050104, GO:0070403, GO:0042803, GO:0006631, GO:0019640
OFUSG01447.3	GO:0005829, GO:0070062, GO:0003857, GO:0050104, GO:0070403, GO:0042803, GO:0006631, GO:0019640
OFUSG01448.1	GO:0005813, GO:0005737, GO:0060271
OFUSG01449.1	GO:0034451, GO:0005813, GO:0005829, GO:0032991, GO:0030030, GO:1902018, GO:1901673
OFUSG01450.1	GO:0004364, GO:0006749, GO:0045087
OFUSG01451.1	GO:0004061, GO:0016812, GO:0030145, GO:0019441
OFUSG01451.2	GO:0004061, GO:0016812, GO:0030145, GO:0019441
OFUSG01451.3	GO:0004061, GO:0016812, GO:0030145, GO:0019441
OFUSG01452.1	GO:0004061, GO:0016812, GO:0030145, GO:0019441
OFUSG01453.1	GO:0005840
OFUSG01454.1	GO:0005759, GO:0005739, GO:0002161, GO:0005524, GO:0004822, GO:0000049, GO:0006428, GO:0032543
OFUSG01455.1	GO:0005737, GO:0061630, GO:0004842, GO:0008270, GO:0043161, GO:0000209, GO:0043523
OFUSG01459.1	GO:0045177, GO:0030424, GO:0016021, GO:0004725, GO:0005001, GO:0007411, GO:0060446, GO:0007417, GO:0007616, GO:0008045, GO:0042059, GO:0040037, GO:0030948, GO:0007424, GO:0006470
OFUSG01461.1	GO:0005581, GO:0016021, GO:0030246, GO:0030169, GO:0046872, GO:0038187, GO:0005044, GO:0038023, GO:0071360, GO:0042742, GO:0006955, GO:0006910, GO:0060355, GO:0034138
OFUSG01461.2	GO:0009897, GO:0016021, GO:0030246, GO:0019863, GO:0046872, GO:0002925, GO:0051712, GO:0051000, GO:0051770
OFUSG01461.3	GO:0009897, GO:0016021, GO:0030246, GO:0019863, GO:0046872, GO:0002925, GO:0051712, GO:0051000, GO:0051770
OFUSG01461.4	GO:0009897, GO:0016021, GO:0030246, GO:0019863, GO:0046872, GO:0002925, GO:0051712, GO:0051000, GO:0051770
OFUSG01462.1	GO:0005737, GO:0016020
OFUSG01462.2	GO:0005737, GO:0016020
OFUSG01462.3	GO:0005737, GO:0016020
OFUSG01462.4	GO:0005737, GO:0016020
OFUSG01467.1	GO:0016020, GO:0045202, GO:0030676, GO:0030036, GO:0090630, GO:0050772, GO:0051491, GO:0050770, GO:0043087, GO:0050803, GO:0007264
OFUSG01467.2	GO:0016020, GO:0045202, GO:0030676, GO:0030036, GO:0090630, GO:0050772, GO:0051491, GO:0050770, GO:0043087, GO:0050803, GO:0007264
OFUSG01467.3	GO:0016020, GO:0045202, GO:0030676, GO:0030036, GO:0090630, GO:0050772, GO:0051491, GO:0050770, GO:0043087, GO:0050803, GO:0007264
OFUSG01467.4	GO:0016020, GO:0045202, GO:0030676, GO:0030036, GO:0090630, GO:0050772, GO:0051491, GO:0050770, GO:0043087, GO:0050803, GO:0007264
OFUSG01468.1	GO:0005737, GO:0005887, GO:0043005, GO:0005886, GO:0098839, GO:0098685, GO:0004930, GO:0099530, GO:0008066, GO:0042802, GO:0099583, GO:0030296, GO:1990782, GO:0035584, GO:1904646, GO:0007268, GO:0050890, GO:0007216, GO:0007186, GO:0007612, GO:0007611, GO:0007626, GO:0090647, GO:0007206, GO:0061098, GO:0099170, GO:1902938, GO:0048169, GO:0001932, GO:0051966, GO:0006417, GO:0006448, GO:0050808, GO:…
OFUSG01467.5	GO:0016020, GO:0045202, GO:0030676, GO:0030036, GO:0090630, GO:0050772, GO:0051491, GO:0050770, GO:0043087, GO:0050803, GO:0007264
OFUSG01469.1	GO:0016021, GO:0003677, GO:0004888, GO:0006955, GO:0002224
OFUSG01470.1	GO:0080008, GO:0005737, GO:0005829, GO:0005654, GO:0004857, GO:0042393, GO:0042826, GO:0055082, GO:0032869, GO:0006006, GO:0001701, GO:0035264, GO:0045717, GO:0000122, GO:0043687, GO:0016567, GO:0008361
OFUSG01471.1	GO:0000139, GO:0016021, GO:0005802, GO:0001517, GO:0005975, GO:0006954, GO:0018146, GO:0050901, GO:0006044, GO:0006477, GO:0006790
OFUSG01472.1	GO:0005813, GO:0005737, GO:0005794, GO:0005874, GO:0005634, GO:0017134, GO:0043015, GO:0008017, GO:0042803, GO:0008543, GO:0034453, GO:0051260, GO:0007286
OFUSG01474.1	GO:0016021, GO:0005886, GO:0004989
OFUSG01478.1	GO:0016607
OFUSG01479.1	GO:0005741, GO:0005739, GO:0016491, GO:0042462, GO:0050773, GO:0010842
OFUSG01480.1	GO:0016324, GO:0016323, GO:0009986, GO:0005856, GO:0005829, GO:0030175, GO:0005925, GO:0071437, GO:0005902, GO:0031528, GO:0048471, GO:0031143, GO:0001931, GO:0003779, GO:0050839, GO:0003725, GO:0019901, GO:0005102, GO:0071394, GO:0061028, GO:0045198, GO:0022612, GO:0001771, GO:0022614, GO:1903364, GO:2000643, GO:0010628, GO:0071803, GO:1902966, GO:0008360, GO:0008361, GO:2000401, GO:0070489, GO:…
OFUSG01480.2	GO:0016324, GO:0016323, GO:0009986, GO:0005856, GO:0005829, GO:0030175, GO:0005925, GO:0071437, GO:0005902, GO:0031528, GO:0048471, GO:0031143, GO:0001931, GO:0003779, GO:0050839, GO:0003725, GO:0019901, GO:0005102, GO:0071394, GO:0061028, GO:0045198, GO:0022612, GO:0001771, GO:0022614, GO:1903364, GO:2000643, GO:0010628, GO:0071803, GO:1902966, GO:0008360, GO:0008361, GO:2000401, GO:0070489, GO:…
OFUSG01481.1	GO:0005884, GO:0005829, GO:0016020, GO:0005874, GO:0051015, GO:0008093, GO:0008017, GO:0051764, GO:0001547, GO:0006915, GO:0071711, GO:0007050, GO:0001544, GO:0000226, GO:0030728, GO:0008360, GO:0008593
OFUSG01481.2	GO:0005884, GO:0005829, GO:0016020, GO:0005874, GO:0051015, GO:0008093, GO:0008017, GO:0051764, GO:0001547, GO:0006915, GO:0071711, GO:0007050, GO:0001544, GO:0000226, GO:0030728, GO:0008360, GO:0008593
OFUSG01481.3	GO:0005884, GO:0005829, GO:0016020, GO:0005874, GO:0051015, GO:0008093, GO:0008017, GO:0051764, GO:0001547, GO:0006915, GO:0071711, GO:0007050, GO:0001544, GO:0000226, GO:0030728, GO:0008360, GO:0008593
OFUSG01482.1	GO:0031410, GO:1990391, GO:0043231, GO:0005730, GO:0005654, GO:0005634, GO:0005819, GO:0016303, GO:0005524, GO:0003677, GO:0004677, GO:0042802, GO:0047485, GO:0004674, GO:0044877, GO:0007420, GO:0007050, GO:0006974, GO:0071480, GO:0071500, GO:0071300, GO:0071481, GO:0008340, GO:0000077, GO:0006975, GO:0006977, GO:0000729, GO:0006260, GO:0000724, GO:0006303, GO:0097695, GO:0097694, GO:0007143, GO:…
OFUSG01482.2	GO:0031410, GO:1990391, GO:0043231, GO:0005730, GO:0005654, GO:0005634, GO:0005819, GO:0016303, GO:0005524, GO:0003677, GO:0004677, GO:0042802, GO:0047485, GO:0004674, GO:0044877, GO:0007420, GO:0007050, GO:0006974, GO:0071480, GO:0071500, GO:0071300, GO:0071481, GO:0008340, GO:0000077, GO:0006975, GO:0006977, GO:0000729, GO:0006260, GO:0000724, GO:0006303, GO:0097695, GO:0097694, GO:0007143, GO:…
OFUSG01483.1	GO:0062023, GO:0005576, GO:0005615, GO:0005102, GO:0002250, GO:0072574, GO:0050868, GO:0050776
OFUSG01486.1	GO:0005730, GO:0005654, GO:0005634, GO:0003677, GO:0046872, GO:0007049, GO:0051301, GO:0072707, GO:0043066, GO:1901989, GO:0051781, GO:0008284, GO:0045648, GO:0033674, GO:0045654, GO:0010468
OFUSG01489.1	GO:0016798, GO:0008152
OFUSG01490.1	GO:0016021
OFUSG01491.1	GO:0005737, GO:0016567
OFUSG01494.1	GO:0005829, GO:0045111, GO:0016020, GO:0005730, GO:0005654, GO:0005634, GO:0030687, GO:0005524, GO:0016887, GO:0051082, GO:0065003, GO:0000027, GO:0006364
OFUSG01495.1	GO:0005829, GO:0045111, GO:0016020, GO:0005730, GO:0005654, GO:0005634, GO:0030687, GO:0005524, GO:0016887, GO:0051082, GO:0065003, GO:0000027, GO:0006364
OFUSG01496.1	GO:0005829, GO:0045111, GO:0016020, GO:0005730, GO:0005654, GO:0005634, GO:0030687, GO:0005524, GO:0016887, GO:0051082, GO:0065003, GO:0000027, GO:0006364
OFUSG01497.1	GO:0005730, GO:0005654, GO:0030687, GO:0005524, GO:0016887, GO:0000027, GO:0006364
OFUSG01498.1	GO:0016021, GO:0005887, GO:0008188, GO:0004995, GO:0007186, GO:0002121, GO:0007218, GO:0007217
OFUSG01502.1	GO:0005829, GO:0045111, GO:0016020, GO:0005730, GO:0005654, GO:0005634, GO:0030687, GO:0005524, GO:0016887, GO:0051082, GO:0065003, GO:0000027, GO:0006364
OFUSG01506.1	GO:0005829, GO:0045111, GO:0016020, GO:0005730, GO:0005654, GO:0005634, GO:0030687, GO:0005524, GO:0016887, GO:0051082, GO:0065003, GO:0000027, GO:0006364
OFUSG01507.1	GO:0005737, GO:0001650, GO:0005654, GO:0005634, GO:0070728, GO:0016684, GO:0098869, GO:0034198, GO:0071230, GO:0042149, GO:0071233, GO:1990253, GO:0030308, GO:1904262, GO:0016239, GO:0072593, GO:0051896, GO:1901031
OFUSG01510.1	GO:0005813, GO:0005737, GO:0005874, GO:0030496, GO:0097431, GO:0005634, GO:0005819, GO:0000922, GO:0005524, GO:0016887, GO:0016853, GO:0008017, GO:0008568, GO:0007049, GO:0051301, GO:0031122
OFUSG01510.2	GO:0005813, GO:0005737, GO:0005874, GO:0030496, GO:0097431, GO:0005634, GO:0005819, GO:0000922, GO:0005524, GO:0016887, GO:0016853, GO:0008017, GO:0008568, GO:0007049, GO:0051301, GO:0031122
OFUSG01511.1	GO:0005096, GO:0007165
OFUSG01511.2	GO:0005096, GO:0007165
OFUSG01511.3	GO:0005096, GO:0007165
OFUSG01513.1	GO:0005813, GO:0005737, GO:0005829, GO:0005654, GO:0005634, GO:0000502, GO:0005839, GO:0019773, GO:0004175, GO:0001530, GO:0004298, GO:0002376, GO:0002862, GO:0010498, GO:0010499, GO:0043161
OFUSG01514.1	GO:0016597, GO:0048037, GO:0042802, GO:0005506, GO:0004505, GO:0006559, GO:0006558, GO:0018126, GO:0042558, GO:0046146, GO:0006571
OFUSG01516.1	GO:0005085
OFUSG01517.1	GO:0009986, GO:0005794, GO:0005764, GO:0005739, GO:0005791, GO:0004065, GO:0046872, GO:0003943, GO:0008484, GO:0097065, GO:0006914, GO:0007417, GO:0061580, GO:0010976, GO:0010632, GO:0043627, GO:0051597, GO:0007584, GO:0009268
OFUSG01522.1	GO:0000139, GO:0016021, GO:0005802, GO:0045130, GO:0001517, GO:0005975, GO:0042339, GO:0006044, GO:0006790
OFUSG01524.1	GO:0000139, GO:0016021, GO:0005802, GO:0045130, GO:0001517, GO:0005975, GO:0042339, GO:0006044, GO:0006790
OFUSG01527.1	GO:0000139, GO:0016021, GO:0005802, GO:0045130, GO:0001517, GO:0005975, GO:0042339, GO:0006044, GO:0006790
OFUSG01530.1	GO:0005737, GO:0005856, GO:0045211, GO:0033130, GO:0046872, GO:0043495, GO:0007268
OFUSG01530.2	GO:0005737, GO:0005856, GO:0045211, GO:0033130, GO:0046872, GO:0043495, GO:0007268
OFUSG01532.1	GO:0016021, GO:0005811, GO:0031966, GO:0005739, GO:0005778, GO:0005777, GO:0007031, GO:0090140, GO:0009409, GO:0032094
OFUSG01532.2	GO:0016021, GO:0005811, GO:0031966, GO:0005739, GO:0005778, GO:0005777, GO:0007031, GO:0090140, GO:0009409, GO:0032094
OFUSG01532.3	GO:0016021, GO:0005811, GO:0031966, GO:0005739, GO:0005778, GO:0005777, GO:0007031, GO:0090140, GO:0009409, GO:0032094
OFUSG01532.4	GO:0016021, GO:0005811, GO:0031966, GO:0005739, GO:0005778, GO:0090140, GO:0009409, GO:0032094
OFUSG01533.1	GO:0009986, GO:0005911, GO:0030669, GO:0030665, GO:0030425, GO:0098978, GO:0016021, GO:0005887, GO:0005886, GO:0001540, GO:0019955, GO:0004896, GO:0004930, GO:0030165, GO:0046982, GO:0042803, GO:0044877, GO:0038023, GO:0031625, GO:0042813, GO:0017147, GO:0060070, GO:1990830, GO:0071300, GO:0061301, GO:0035426, GO:0031987, GO:0061024, GO:0010812, GO:0030182, GO:0035567, GO:0110135, GO:0051091, GO:…
OFUSG01546.1	GO:0005737, GO:0005829, GO:0005654, GO:0005634, GO:0070139, GO:0016926, GO:0070646, GO:0016925, GO:0090234, GO:0090169
OFUSG01549.1	GO:0001669, GO:0005737, GO:0005509, GO:0016787, GO:0006508
OFUSG01552.1	GO:0005901, GO:0016021, GO:0046872, GO:0004767, GO:0006684
OFUSG01553.1	GO:0005938, GO:0042995, GO:0005829, GO:0031941, GO:0090543, GO:0045171, GO:0005815, GO:0005654, GO:0005634, GO:0005886, GO:0005819, GO:0003779, GO:0071949, GO:0046872, GO:0016709, GO:0017137, GO:0030036, GO:0030042, GO:0007049, GO:0051301, GO:0007010, GO:0006887, GO:0055114
OFUSG01553.2	GO:0005938, GO:0042995, GO:0005829, GO:0031941, GO:0090543, GO:0045171, GO:0005815, GO:0005654, GO:0005634, GO:0005886, GO:0005819, GO:0003779, GO:0071949, GO:0046872, GO:0016709, GO:0017137, GO:0030036, GO:0030042, GO:0007049, GO:0051301, GO:0007010, GO:0006887, GO:0055114
OFUSG01555.1	GO:0031965, GO:0005730, GO:0005654, GO:0034388, GO:0032040, GO:0003723, GO:0030515, GO:0030490, GO:0006364
OFUSG01557.1	GO:0031965, GO:0005730, GO:0005654, GO:0034388, GO:0032040, GO:0003723, GO:0030515, GO:0030490, GO:0006364
OFUSG01558.1	GO:0016021, GO:0005887, GO:0015173, GO:0008028, GO:0015349
OFUSG01560.1	GO:0062023, GO:0005615, GO:0005102, GO:0001525, GO:0007169
OFUSG01562.1	GO:0030687, GO:0003676, GO:0043023, GO:0008270, GO:0000055
OFUSG01564.1	GO:0005737, GO:0005739, GO:0005777, GO:0004096, GO:0019899, GO:0020037, GO:0046872, GO:0042744, GO:0055114, GO:0051781, GO:0042542
OFUSG01567.1	GO:0005737, GO:0005634, GO:1990904, GO:0003729, GO:0003723, GO:0006376, GO:0000381
OFUSG01567.2	GO:0005737, GO:0005634, GO:1990904, GO:0003723, GO:0006376
OFUSG01567.3	GO:0005737, GO:0005634, GO:1990904, GO:0003729, GO:0003723, GO:0006376, GO:0000381
OFUSG01567.4	GO:0005737, GO:0005634, GO:0003723, GO:0006397, GO:0008380
OFUSG01567.5	GO:0005737, GO:0005634, GO:1990904, GO:0003729, GO:0003723, GO:0006376, GO:0000381
OFUSG01568.1	GO:0005743, GO:0005763, GO:0003735, GO:0032543
OFUSG01569.1	GO:0005769, GO:0016021, GO:0005886, GO:0004940, GO:0005088, GO:0071880, GO:0043547, GO:0045823
OFUSG01571.1	GO:0044297, GO:0005929, GO:0005829, GO:0005739, GO:0043005, GO:0097225, GO:0031982, GO:0003779, GO:0043014, GO:0048487, GO:0051087, GO:0001664, GO:0031072, GO:0030544, GO:0051879, GO:0031625, GO:0034620, GO:0060548, GO:0007286
OFUSG01571.2	GO:0044297, GO:0005929, GO:0005829, GO:0005739, GO:0043005, GO:0097225, GO:0031982, GO:0003779, GO:0043014, GO:0048487, GO:0051087, GO:0001664, GO:0031072, GO:0030544, GO:0051879, GO:0031625, GO:0034620, GO:0060548, GO:0007286
OFUSG01572.1	GO:0005615, GO:0045169, GO:0005764, GO:0004197, GO:0008233, GO:0007586, GO:0007275, GO:0006508, GO:0051603
OFUSG01572.2	GO:0005615, GO:0045169, GO:0005764, GO:0004197, GO:0008233, GO:0007586, GO:0007275, GO:0006508, GO:0051603
OFUSG01573.1	GO:0009507, GO:0009840, GO:0003677
OFUSG01574.1	GO:0015969
OFUSG01574.2	GO:0015969
OFUSG01579.1	GO:0016021, GO:0005770, GO:0031902, GO:0030165, GO:0019887, GO:0007399
OFUSG01580.1	GO:0005783, GO:0005794, GO:0000139, GO:0016021, GO:0008376, GO:0008375, GO:0047275, GO:0016758, GO:0008499, GO:0006682, GO:0009312, GO:0006486, GO:0006487, GO:0006493
OFUSG01581.1	GO:0005654, GO:0005634, GO:0003677, GO:1990226, GO:0046872, GO:0008168, GO:0050965, GO:0032259, GO:0000122, GO:0022008, GO:0031175, GO:1900111, GO:0051574, GO:0010468, GO:0019233
OFUSG01585.1	GO:0005856, GO:0098978, GO:0030027, GO:0098794, GO:0031209, GO:0003779, GO:0071933, GO:0034237, GO:0030036, GO:0007010, GO:0030032, GO:0098885, GO:0014003, GO:2000601, GO:0031643, GO:0008360
OFUSG01586.1	GO:0062023, GO:0005615, GO:0005102, GO:0001525, GO:0007169
OFUSG01587.1	GO:0009986, GO:0062023, GO:0005576, GO:0005615, GO:0098978, GO:0045121, GO:0072534, GO:0098685, GO:0005102, GO:0008306, GO:0007411, GO:0007155, GO:0030198, GO:0035641, GO:0060291, GO:0048692, GO:0022408, GO:0050805, GO:0007399, GO:0050885, GO:0007158, GO:0051968, GO:0051971, GO:0050808, GO:0022029
OFUSG01588.1	GO:0005581, GO:0062023, GO:0005615, GO:0003823, GO:0030246, GO:0097367, GO:0046872, GO:0005102, GO:0001867
OFUSG01589.1	GO:0072562, GO:0005581, GO:0062023, GO:0070062, GO:0005576, GO:0005615, GO:0003823, GO:0048306, GO:0097367, GO:2001065, GO:0046872, GO:0043394, GO:0005102, GO:0006956, GO:0001867, GO:0050829, GO:0050830, GO:0008228, GO:0043654
OFUSG01590.1	GO:0062023, GO:0007155
OFUSG01597.1	GO:0005576, GO:0046872, GO:0004252
OFUSG01598.1	GO:0009941, GO:0031969, GO:0005737, GO:0009898, GO:0005829, GO:0005783, GO:0005794, GO:0005739, GO:0005886, GO:0009506, GO:0009536, GO:0005774, GO:0005773, GO:0045735, GO:0030644, GO:0071456, GO:0006883, GO:0010286, GO:0042538, GO:0006629, GO:1902884, GO:1901002, GO:0009409, GO:0050826, GO:0009408, GO:0009644, GO:0009416, GO:1901562, GO:0000302, GO:0009414, GO:0010431
OFUSG01599.1	GO:0005615, GO:0032991, GO:0030141, GO:0004175, GO:0016811, GO:0008233, GO:0004252, GO:0006508, GO:0003073, GO:0031638
OFUSG01600.1	GO:0031012, GO:0072534, GO:0005886, GO:0045202, GO:0005509, GO:0030246, GO:0005540, GO:0007155, GO:0007417, GO:0051823, GO:0001501
OFUSG01601.1	GO:0016324, GO:0098981, GO:0030139, GO:0005789, GO:0005768, GO:0005794, GO:0031985, GO:0000139, GO:0043231, GO:0030027, GO:0031902, GO:0048471, GO:0005886, GO:0045202, GO:0031982, GO:0070290, GO:0035091, GO:0004630, GO:0048870, GO:0050830, GO:0048017, GO:0006654, GO:0008654, GO:0009395, GO:0030335, GO:0045727, GO:0032534, GO:0098693, GO:0043434
OFUSG01601.2	GO:0016324, GO:0098981, GO:0030139, GO:0005789, GO:0005768, GO:0005794, GO:0031985, GO:0000139, GO:0043231, GO:0030027, GO:0031902, GO:0048471, GO:0005886, GO:0045202, GO:0031982, GO:0070290, GO:0035091, GO:0004630, GO:0048870, GO:0050830, GO:0048017, GO:0006654, GO:0008654, GO:0009395, GO:0030335, GO:0045727, GO:0032534, GO:0098693, GO:0043434
OFUSG01602.1	GO:0005794, GO:0000139, GO:0000138, GO:0016021, GO:0016757, GO:0035252, GO:0042285, GO:0048868, GO:0010306
OFUSG01603.1	GO:0016324, GO:0098981, GO:0030139, GO:0005789, GO:0005768, GO:0005794, GO:0000139, GO:0031902, GO:0005765, GO:0016020, GO:0048471, GO:0005886, GO:0035579, GO:0070821, GO:0070290, GO:0035091, GO:0004630, GO:0048870, GO:0006935, GO:0048017, GO:0043312, GO:0006654, GO:0009395, GO:0045727, GO:0007265, GO:0032534, GO:0098693, GO:0007264
OFUSG01605.1	GO:0032580, GO:0000139, GO:0016021, GO:0017060, GO:0046920, GO:0008417, GO:0018392, GO:0046872, GO:0016051, GO:0036065, GO:0006486
OFUSG01606.1	GO:0032580, GO:0000139, GO:0016021, GO:0017060, GO:0046920, GO:0008417, GO:0018392, GO:0046872, GO:0016051, GO:0036065, GO:0006486
OFUSG01607.1	GO:0016324, GO:0005911, GO:0070062, GO:0030175, GO:0005925, GO:0005887, GO:0030027, GO:0005634, GO:0048471, GO:0005886, GO:0005509, GO:0007015, GO:0009653, GO:0048593, GO:0007155, GO:0016477, GO:0098609, GO:0007267, GO:0003382, GO:0007163, GO:0045197, GO:0007156
OFUSG01608.1	GO:0005614, GO:0005654, GO:0005524, GO:0003678, GO:0008201, GO:0021563, GO:0007626, GO:0007399, GO:0022008, GO:0021554, GO:0003025, GO:0007608, GO:0007605, GO:0021564
OFUSG01611.1	GO:0016607, GO:0005634, GO:0090575, GO:0000987, GO:0003677, GO:0003700, GO:0000981, GO:0001227, GO:0042802, GO:0000978, GO:0000977, GO:0043565, GO:0003714, GO:0008134, GO:0060718, GO:0030330, GO:0070365, GO:0008285, GO:0032466, GO:2000134, GO:0000122, GO:0071930, GO:0001890, GO:0032877, GO:0045944, GO:0051726, GO:0006355, GO:0002040, GO:0060707
OFUSG01613.1	GO:0005874, GO:0007165
OFUSG01614.1	GO:0035556
OFUSG01615.1	GO:0005737, GO:0005856
OFUSG01615.2	GO:0005737, GO:0005856
OFUSG01616.1	GO:0005737, GO:0005856
OFUSG01616.2	GO:0005737, GO:0005856
OFUSG01617.1	GO:0005737, GO:0005576, GO:0005509, GO:0008201, GO:0005080
OFUSG01618.1	GO:0005743, GO:0005762, GO:0003735
OFUSG01619.1	GO:0000777, GO:0005829, GO:0043657, GO:0005635, GO:0031080, GO:0007049, GO:0051301, GO:0007059, GO:0075733, GO:0006406, GO:0016925, GO:1900034, GO:0060964, GO:0006110, GO:0006409, GO:0016032, GO:0019083
OFUSG01622.1	GO:0000777, GO:0031080, GO:0007049, GO:0051301, GO:0007059, GO:0051028, GO:0015031
OFUSG01623.1	GO:0062023, GO:0005615, GO:0005102, GO:0001525
OFUSG01624.1	GO:0005604, GO:0062023, GO:0031012, GO:0005576, GO:0005614, GO:0098966, GO:0001968, GO:0045545, GO:0060447, GO:0007155, GO:0071799, GO:0071300, GO:0071305, GO:0060739, GO:0007162, GO:0007528, GO:0031175, GO:0042475, GO:0014012, GO:0008284, GO:0010628, GO:0060740, GO:0045471, GO:0071774, GO:0009612, GO:0042060
OFUSG01625.1	GO:0009986, GO:0062023, GO:0005576, GO:0005615, GO:0098978, GO:0045121, GO:0072534, GO:0098685, GO:0005102, GO:0008306, GO:0007411, GO:0007155, GO:0030198, GO:0035641, GO:0060291, GO:0048692, GO:0022408, GO:0050805, GO:0007399, GO:0050885, GO:0007158, GO:0051968, GO:0051971, GO:0050808, GO:0022029
OFUSG01626.1	GO:0005581, GO:0062023, GO:0005615, GO:0003823, GO:0030246, GO:0097367, GO:0046872, GO:0005102, GO:0001867
OFUSG01627.1	GO:0005737, GO:0005654, GO:0004139, GO:0016052, GO:0046121, GO:0009264, GO:0046386
OFUSG01628.1	GO:0062023, GO:0007155
OFUSG01629.1	GO:0072562, GO:0005581, GO:0062023, GO:0070062, GO:0005576, GO:0005615, GO:0003823, GO:0048306, GO:0097367, GO:2001065, GO:0046872, GO:0043394, GO:0005102, GO:0006956, GO:0001867, GO:0050829, GO:0050830, GO:0008228, GO:0043654
OFUSG01630.1	GO:0072562, GO:0005581, GO:0062023, GO:0070062, GO:0005576, GO:0005615, GO:0003823, GO:0048306, GO:0097367, GO:2001065, GO:0046872, GO:0043394, GO:0005102, GO:0006956, GO:0001867, GO:0050829, GO:0050830, GO:0008228, GO:0043654
OFUSG01631.1	GO:0005737, GO:0005654, GO:0004139, GO:0016052, GO:0046121, GO:0009264, GO:0046386
OFUSG01632.1	GO:0005634, GO:0005736, GO:0005665, GO:0005666, GO:0003677, GO:0003899, GO:0006360, GO:0006366, GO:0006383
OFUSG01633.1	GO:0005694, GO:0005829, GO:0005654, GO:0005634, GO:0016706, GO:0004177, GO:0003682, GO:0004175, GO:0051864, GO:0046872, GO:0035064, GO:0032922, GO:0000086, GO:0070544, GO:0045892, GO:0045893, GO:0031648
OFUSG01634.1	GO:0005634, GO:0003677, GO:0003700, GO:0008270, GO:0045892, GO:0070895
OFUSG01635.1	GO:0005737, GO:0005829, GO:0005850, GO:0005525, GO:0003924, GO:0003743, GO:0001731, GO:0045903
OFUSG01635.2	GO:0005737, GO:0005829, GO:0005850, GO:0005525, GO:0003924, GO:0003743, GO:0001731, GO:0045903
OFUSG01636.1	GO:0005737, GO:0016021, GO:0046872, GO:0004222, GO:0070977, GO:0008203, GO:0031293, GO:0051091, GO:1990440, GO:0034976
OFUSG01637.1	GO:0030154
OFUSG01640.1	GO:0005581, GO:0062023, GO:0005615, GO:0007155, GO:0035987, GO:0003429
OFUSG01641.1	GO:0005829, GO:0070402, GO:0003960, GO:0042803, GO:0048038, GO:0006739, GO:0042981
OFUSG01642.1	GO:0016021, GO:0004930, GO:0009881, GO:0016918, GO:0007602, GO:0018298, GO:0007601
OFUSG01643.1	GO:0005737, GO:0005634, GO:0000175, GO:0046872, GO:0004535, GO:0003723
OFUSG01646.1	GO:0062023, GO:0005615, GO:0005102, GO:0001525, GO:0007169
OFUSG01650.1	GO:0005829, GO:0000139, GO:0005802, GO:0017112, GO:0010977, GO:0042147
OFUSG01651.1	GO:0005615, GO:0005509, GO:0004175, GO:0004252, GO:0007596, GO:0006508, GO:0031638
OFUSG01652.1	GO:0005737, GO:0005739, GO:0005730, GO:0016787, GO:0000166, GO:0006915, GO:0016042, GO:2000757, GO:0006694
OFUSG01656.1	GO:0005581, GO:0062023, GO:0005615, GO:0003823, GO:0030246, GO:0097367, GO:0046872, GO:0005102, GO:0001867
OFUSG01658.1	GO:0005581, GO:0062023, GO:0005615, GO:0031232, GO:0003823, GO:0030246, GO:0097367, GO:0001664, GO:0046872, GO:0038187, GO:0033691, GO:0005102, GO:0002752, GO:0001867, GO:0007186, GO:0046597, GO:0034394, GO:0043654
OFUSG01669.1	GO:0005737, GO:0005829, GO:0005741, GO:0005739, GO:0005634, GO:0004083, GO:0004331, GO:0006915, GO:0006914, GO:0071279, GO:0006974, GO:0071456, GO:0030388, GO:0006003, GO:0060576, GO:1904024, GO:0045820, GO:0033673, GO:1901525, GO:1901215, GO:0043069, GO:2000378, GO:0010666, GO:0045739, GO:1903301, GO:0043456, GO:1902153, GO:0010332, GO:0002931, GO:0009410
OFUSG01670.1	GO:0050577, GO:0047918, GO:0042802, GO:0042351, GO:0019673, GO:0010595, GO:1904906, GO:0001913
OFUSG01673.1	GO:0016324, GO:0044291, GO:0005576, GO:0016021, GO:0043229, GO:0005886, GO:0007275, GO:0046662, GO:0000768
OFUSG01675.1	GO:0005829, GO:0005634, GO:0005886, GO:0019003, GO:0005525, GO:0003924, GO:0030308, GO:0008285, GO:0007265, GO:0009725
OFUSG01678.1	GO:0044754, GO:0005737, GO:0071682, GO:0005576, GO:0008043, GO:0008199, GO:0008198, GO:0042802, GO:0005506, GO:0006880, GO:0006826
OFUSG01682.1	GO:0030659, GO:0012505, GO:0005794, GO:0005622, GO:0043005, GO:0005886, GO:0031982, GO:0005525, GO:0003924, GO:0031489, GO:0006914, GO:0006886, GO:0032482, GO:0010506, GO:0050808, GO:0016192
OFUSG01684.1	GO:0005576, GO:0004521, GO:0046872, GO:0003723
OFUSG01685.1	GO:0005737, GO:0005576, GO:0004521, GO:0046872, GO:0030247, GO:0003723, GO:0005044, GO:0008236, GO:0007565, GO:0006955, GO:0006508
OFUSG01687.1	GO:0005576, GO:0004521, GO:0046872, GO:0030247, GO:0003723, GO:0005044, GO:0006955
OFUSG01689.1	GO:0031514
OFUSG01690.1	GO:0005737, GO:0005576, GO:0005739, GO:0005096, GO:0017137, GO:0090630, GO:0006886, GO:0043087
OFUSG01691.1	GO:1904115, GO:0032154, GO:0098559, GO:0009898, GO:0030659, GO:0005829, GO:0005769, GO:0031901, GO:0012505, GO:0005789, GO:0005768, GO:0070062, GO:0005925, GO:0032580, GO:0045202, GO:0005802, GO:0012506, GO:0019003, GO:0005525, GO:0003924, GO:0008089, GO:0006886, GO:0050775, GO:2000643, GO:0048260, GO:0032482, GO:0030516, GO:0017157
OFUSG01692.1	GO:0062023, GO:0070062, GO:0031012, GO:0005576, GO:0005615, GO:0098633, GO:0005201, GO:0008201, GO:0005178, GO:0030036, GO:0007155, GO:0030199, GO:0032963, GO:0048251
OFUSG01692.2	GO:0062023, GO:0070062, GO:0005615, GO:0005102, GO:0001525, GO:0007169
OFUSG01695.1	GO:0005829, GO:0005654
OFUSG01696.1	GO:0016021, GO:0005272
OFUSG01697.1	GO:0005789, GO:0043231, GO:0005743, GO:0070330, GO:0101020, GO:0101021, GO:0020037, GO:0030544, GO:0051879, GO:0106256, GO:0005506, GO:0004497, GO:0008210, GO:0006631, GO:0042572, GO:0006694
OFUSG01698.1	GO:0005576, GO:0016021, GO:0005886, GO:0030246, GO:0008201
OFUSG01699.1	GO:0005829, GO:0005739, GO:0005654, GO:0005634, GO:0051747, GO:0043734, GO:0008198, GO:1990930, GO:0008283, GO:0006307, GO:0006281, GO:0035552, GO:0035553
OFUSG01700.1	GO:0005794, GO:0000139, GO:0030173, GO:0005886, GO:0003947, GO:0008376, GO:0001574, GO:0006688, GO:0006687, GO:0030259, GO:0019915, GO:0007283
OFUSG01701.1	GO:0005576, GO:0004767, GO:0044179, GO:0009405
OFUSG01704.1	GO:0062023, GO:0005615, GO:0005102, GO:0001525, GO:0007169
OFUSG01705.1	GO:0062023, GO:0005615, GO:0005102, GO:0001525, GO:0007169
OFUSG01706.1	GO:0070062, GO:0019898, GO:0007005, GO:1901526, GO:0045053, GO:0006623
OFUSG01707.1	GO:0005789, GO:0016021, GO:0043231, GO:0016020, GO:0015020, GO:0008194, GO:0008209, GO:0052695, GO:0006629
OFUSG01708.1	GO:0005789, GO:0016021, GO:0043231, GO:0015020, GO:0008194, GO:0070980, GO:0052695, GO:0071361, GO:0071385, GO:0071378, GO:0071394, GO:0017144, GO:0032496
OFUSG01709.1	GO:0062023, GO:0005615, GO:0005102, GO:0001525, GO:0007169
OFUSG01710.1	GO:0005576, GO:0008201, GO:0004867, GO:0007596
OFUSG01712.1	GO:0005576, GO:0008201, GO:0004867, GO:0007596
OFUSG01714.1	GO:0005576, GO:0008201, GO:0004867, GO:0007596
OFUSG01717.1	GO:0000139, GO:0016021, GO:0008146, GO:0030010, GO:0050770
OFUSG01720.1	GO:0005829, GO:0005782, GO:0005778, GO:0005777, GO:0019899, GO:0005053, GO:0042803, GO:0001958, GO:0008611, GO:0006635, GO:0001764, GO:0007031, GO:0016558, GO:0006625
OFUSG01722.1	GO:0016324, GO:0016021, GO:0005355, GO:0015293, GO:0006814
OFUSG01723.1	GO:0016324, GO:0016021, GO:0005355, GO:0015293, GO:0006814
OFUSG01724.1	GO:0016324, GO:0016021, GO:0005355, GO:0015293, GO:0006814
OFUSG01725.1	GO:0016021, GO:0022857
OFUSG01726.1	GO:0005737, GO:0005634, GO:0003700, GO:0043565, GO:0007049, GO:0030154, GO:0042593, GO:0010259, GO:0030308, GO:0008285, GO:0046627, GO:0019216, GO:0006355
OFUSG01728.1	GO:0016324, GO:0016021, GO:0005355, GO:0015293, GO:0006814
OFUSG01729.1	GO:0016324, GO:0016021, GO:0005355, GO:0015293, GO:0006814
OFUSG01736.1	GO:0032579, GO:0031410, GO:0005615, GO:0009374, GO:0005509, GO:0005112
OFUSG01739.1	GO:0016324, GO:0005903, GO:0005905, GO:0030139, GO:0005783, GO:0005768, GO:0070062, GO:0005794, GO:0005765, GO:0005509, GO:0031419, GO:0042803, GO:0008203, GO:0042953, GO:0006898, GO:0009617
OFUSG01739.2	GO:0045177, GO:0016324, GO:0005903, GO:0031526, GO:0005905, GO:0030135, GO:0005737, GO:0030139, GO:0030666, GO:0005783, GO:0005768, GO:0010008, GO:0070062, GO:0005794, GO:0005798, GO:0043202, GO:0005765, GO:0016020, GO:0005886, GO:0032991, GO:0005509, GO:0038024, GO:0031419, GO:0008144, GO:0030492, GO:0042802, GO:0042803, GO:0038023, GO:0008203, GO:0042366, GO:0015889, GO:0020028, GO:0001701, GO:…
OFUSG01741.1	GO:0030246, GO:0007155
OFUSG01743.1	GO:0005615, GO:0046872, GO:0004252, GO:0007586
OFUSG01747.1	GO:0005615, GO:0005886, GO:0004867, GO:0001654
OFUSG01749.1	GO:0005737, GO:0005634, GO:0005524, GO:0004672, GO:0004674, GO:0035556, GO:0006468
OFUSG01750.1	GO:0005737, GO:0005615, GO:0000139, GO:0016021, GO:0005886, GO:0004672, GO:0004674, GO:0017147, GO:0007267, GO:0001737, GO:0042067, GO:0001736, GO:0007446, GO:0016348, GO:0007474, GO:0007219, GO:0006468, GO:0090175, GO:0043393, GO:0035159, GO:0016055
OFUSG01752.1	GO:0009986, GO:0031012, GO:0005576, GO:0005615, GO:0016021, GO:0097730, GO:0005509, GO:0005201, GO:0000902, GO:0042052, GO:0010378
OFUSG01753.1	GO:0031410, GO:0005794, GO:0005886, GO:0005096, GO:0017137, GO:0090630, GO:0007030, GO:0006886, GO:0048227, GO:0043547, GO:1903358, GO:0035526, GO:0019068
OFUSG01754.1	GO:0005737, GO:0005509
OFUSG01755.1	GO:0005737, GO:0005509
OFUSG01757.1	GO:0005737, GO:0016881, GO:0009733, GO:0009416
OFUSG01759.1	GO:0009986, GO:0009897, GO:0005576, GO:0005615, GO:0030141, GO:0005509, GO:0008015, GO:0042694, GO:0048747, GO:0007517, GO:0007224, GO:0001756, GO:0051146
OFUSG01759.2	GO:0009986, GO:0009897, GO:0005615, GO:0019897, GO:0005509, GO:0042802, GO:0045880
OFUSG01761.1	GO:0005938, GO:0005856, GO:0003785, GO:0008289, GO:0042989
OFUSG01762.1	GO:0005887, GO:0060760
OFUSG01765.1	GO:0016021, GO:0016020, GO:0005886, GO:0005509, GO:0030246, GO:0038187, GO:0042742, GO:0038094, GO:0045087, GO:0002221, GO:0050715, GO:0002223, GO:0002292
OFUSG01766.1	GO:0070062, GO:0005615, GO:0000139, GO:0042803, GO:0010634, GO:0010718, GO:0070374
OFUSG01767.1	GO:0005737, GO:0005615, GO:0016020, GO:0005634, GO:0005509, GO:0003682, GO:0007155, GO:0008544, GO:0010467, GO:0003017, GO:0036303, GO:0048014, GO:0120193
OFUSG01768.1	GO:0016021, GO:0042593, GO:0001964
OFUSG01769.1	GO:0016021, GO:0042593, GO:0001964
OFUSG01770.1	GO:0005737, GO:0005615, GO:0016020, GO:0005634, GO:0005509, GO:0003682, GO:0007155, GO:0008544, GO:0010467, GO:0003017, GO:0001945, GO:0036303, GO:0048014, GO:0120193
OFUSG01771.1	GO:0000790, GO:0003677, GO:0000981, GO:0046983, GO:0003714, GO:0000122, GO:0021520, GO:0097476
OFUSG01772.1	GO:0005604, GO:0062023, GO:0031012, GO:0005615, GO:0005509, GO:0007411, GO:0031104, GO:0008347, GO:0003429, GO:0001764, GO:0031175, GO:0048678
OFUSG01773.1	GO:0005912, GO:0005604, GO:0005938, GO:0030054, GO:0032154, GO:0062023, GO:0005576, GO:0005509, GO:0007049, GO:0051301, GO:0007157, GO:0007156, GO:0009617
OFUSG01775.1	GO:0005737, GO:0005634, GO:0003700, GO:0046872, GO:0006915
OFUSG01776.1	GO:0005737, GO:0005634, GO:0003700, GO:0046872, GO:0006915
OFUSG01777.1	GO:0005634, GO:0003677, GO:0008270, GO:0006355
OFUSG01780.1	GO:0016021, GO:0005886, GO:0005774, GO:0015171, GO:0003333
OFUSG01781.1	GO:0016021, GO:0005886, GO:0005774, GO:0015171, GO:0003333
OFUSG01782.1	GO:0009897, GO:0016021, GO:0030246, GO:0019863, GO:0046872, GO:0002925, GO:0051712, GO:0051000, GO:0051770
OFUSG01783.1	GO:0009986, GO:0062023, GO:0031012, GO:0033165, GO:0072534, GO:0001750, GO:0045202, GO:0005509, GO:0030246, GO:0005540, GO:0030169, GO:0019903, GO:0031103, GO:0007155, GO:0007417, GO:0008347, GO:0007507, GO:0009611, GO:0001501, GO:0001657
OFUSG01784.1	GO:0009986, GO:0005929, GO:0005829, GO:0005576, GO:0005887, GO:0005654, GO:0005634, GO:0005886, GO:0043235, GO:0005509, GO:0019899, GO:0051059, GO:0038023, GO:0009887, GO:0060413, GO:0046849, GO:0007050, GO:0001709, GO:1990705, GO:0061073, GO:0042742, GO:0007368, GO:0030326, GO:0072104, GO:0072015, GO:0001947, GO:0072574, GO:0006959, GO:0001701, GO:0002437, GO:0035622, GO:0070986, GO:0001889, GO:…
OFUSG01785.1	GO:0016021, GO:0015141, GO:0015293, GO:0098656, GO:0006814, GO:0071422
OFUSG01785.2	GO:0016021, GO:0015141, GO:0015293, GO:0098656, GO:0006814, GO:0071422
OFUSG01787.1	GO:0005737, GO:0004869, GO:0071220, GO:0002376, GO:0010951
OFUSG01790.1	GO:0000139, GO:0005887, GO:0016020, GO:0050694, GO:0001733, GO:0008146, GO:0006682, GO:0042552, GO:0006487, GO:0007283
OFUSG01790.2	GO:0000139, GO:0005887, GO:0016020, GO:0050694, GO:0001733, GO:0008146, GO:0006682, GO:0042552, GO:0006487, GO:0007283
OFUSG01792.1	GO:0005794, GO:0016021, GO:0005886
OFUSG01793.1	GO:0030424, GO:0030659, GO:0005789, GO:0030176, GO:0048471, GO:0005886, GO:0098793, GO:0005791, GO:0016529, GO:0030141, GO:0030667, GO:0030658, GO:0005509, GO:0015278, GO:0070679, GO:0005220, GO:0035091, GO:0070059, GO:0051209
OFUSG01793.2	GO:0030424, GO:0030659, GO:0005789, GO:0030176, GO:0048471, GO:0005886, GO:0098793, GO:0005791, GO:0016529, GO:0030141, GO:0030667, GO:0030658, GO:0005509, GO:0015278, GO:0070679, GO:0005220, GO:0035091, GO:0070059, GO:0051209
OFUSG01795.1	GO:0016324, GO:0009925, GO:0005903, GO:0005737, GO:0016021, GO:0043229, GO:0005886, GO:0033300, GO:0008520, GO:0015229, GO:0015081, GO:0070890, GO:0007420, GO:0070837, GO:0015882, GO:0030324, GO:0009636, GO:0006814, GO:0070904
OFUSG01796.1	GO:0005739, GO:0005524, GO:0047760, GO:0031956, GO:0006631
OFUSG01797.1	GO:0005615, GO:0002244, GO:0030513
OFUSG01798.1	GO:0005576, GO:0008201, GO:0004867, GO:0007596
OFUSG01799.1	GO:0016021, GO:0070890, GO:0019852
OFUSG01799.2	GO:0016021, GO:0070890, GO:0019852
OFUSG01800.1	GO:0030136, GO:0031901, GO:0005768, GO:0005802, GO:1902936, GO:0080025, GO:0007040
OFUSG01801.1	GO:0030956, GO:0005739, GO:0005524, GO:0050567, GO:0016787, GO:0070681, GO:0032543
OFUSG01803.1	GO:0005737, GO:0030425, GO:0005783, GO:0031234, GO:0005887, GO:0043204, GO:0005886, GO:0004949, GO:0004930, GO:0007189, GO:0038171, GO:0007186, GO:0007187, GO:0006955, GO:0006954, GO:0030595, GO:0045759, GO:0050728, GO:0033004, GO:0051001, GO:0032229, GO:0019222, GO:0001975, GO:0032496, GO:0019233
OFUSG01804.1	GO:0071013, GO:0070937, GO:0005737, GO:0005783, GO:0097452, GO:0071204, GO:0005654, GO:0005634, GO:1990904, GO:0048027, GO:0003729, GO:0008143, GO:0003723, GO:0071346, GO:0070934, GO:0006397, GO:0017148, GO:0008380
OFUSG01805.1	GO:0016706, GO:0005506, GO:0042803, GO:0000049, GO:0102524, GO:0031591
OFUSG01807.1	GO:0062023, GO:0005615, GO:0030971, GO:0005102, GO:0001525, GO:0031589, GO:0043066, GO:0007165
OFUSG01812.1	GO:0015969
OFUSG01813.1	GO:0016324, GO:0005737, GO:0070373, GO:0033137, GO:2000651, GO:0010765
OFUSG01813.2	GO:0016324, GO:0005737, GO:0070373, GO:0033137, GO:2000651, GO:0010765
OFUSG01813.3	GO:0016324, GO:0005737, GO:0070373, GO:0033137, GO:2000651, GO:0010765
OFUSG01814.1	GO:0005783, GO:0005794, GO:0046922, GO:0006004, GO:0036066
OFUSG01815.1	GO:0005930, GO:0060170, GO:0005929, GO:0031514, GO:0097730, GO:0005525, GO:0060271, GO:0007368, GO:0009953, GO:0021943, GO:0001947, GO:0021830, GO:0070986, GO:0021532, GO:1905515, GO:0097500, GO:0010226, GO:0007224
OFUSG01816.1	GO:0005737, GO:0005829, GO:0005783, GO:0005615, GO:0005739, GO:0005790, GO:0008379, GO:0045454, GO:0030198, GO:0008584, GO:2000255, GO:0055114, GO:0018401, GO:0022417, GO:0072593, GO:0006979, GO:0007283
OFUSG01817.1	GO:0032580, GO:0000139, GO:0016021, GO:0017060, GO:0046920, GO:0008417, GO:0018392, GO:0046872, GO:0016051, GO:0036065, GO:0006486
OFUSG01818.1	GO:0005829, GO:0002144, GO:0016779, GO:0000049, GO:0032447, GO:0034227, GO:0002143, GO:0002098
OFUSG01819.1	GO:0005887, GO:0050135, GO:0061809, GO:0038023, GO:0004888, GO:0042497, GO:0042494, GO:0006954, GO:0045087, GO:0002755, GO:0050729, GO:0050707, GO:0034134, GO:0002224
OFUSG01820.1	GO:0005737, GO:0005634, GO:0003677, GO:0000981, GO:0071837, GO:0042802, GO:0046983, GO:0042552, GO:0045665, GO:0000122, GO:0048663, GO:0048714, GO:0021522, GO:0021530, GO:0021794
OFUSG01823.1	GO:0005912, GO:0005604, GO:0005938, GO:0032154, GO:0062023, GO:0070062, GO:0005509, GO:0005201, GO:0007049, GO:0051301, GO:0007157, GO:0007156, GO:0009617, GO:0007601
OFUSG01827.1	GO:0005615, GO:0009374, GO:0005509
OFUSG01827.2	GO:0009986, GO:0005929, GO:0005829, GO:0005576, GO:0005887, GO:0005634, GO:0005886, GO:0043235, GO:0005509, GO:0019899, GO:0051059, GO:0038023, GO:0009887, GO:0060413, GO:0046849, GO:0007050, GO:0001709, GO:1990705, GO:0061073, GO:0042742, GO:0007368, GO:0030326, GO:0072104, GO:0072015, GO:0001947, GO:0072574, GO:0006959, GO:0001701, GO:0002437, GO:0035622, GO:0070986, GO:0001889, GO:0072576, GO:…
OFUSG01828.1	GO:0005615, GO:0009374, GO:0005509
OFUSG01829.1	GO:0005912, GO:0045177, GO:0016021, GO:0005902, GO:0001917, GO:0005886, GO:0032991, GO:0005509, GO:0001974, GO:0034613, GO:0071482, GO:0050908, GO:0061159, GO:0045197, GO:0042462, GO:0010467, GO:0010001, GO:0007157, GO:0061024, GO:0045494, GO:0035845, GO:0007009, GO:0060060, GO:0060041, GO:0010842, GO:0060042, GO:0007601
OFUSG01830.1	GO:0005615, GO:0009374, GO:0005509
OFUSG01831.1	GO:0000785, GO:0031261, GO:0005664, GO:0005656, GO:0003688, GO:0006270, GO:0006267, GO:0006275
OFUSG01833.1	GO:0030285, GO:0005509, GO:0005544, GO:0000149, GO:0045955, GO:0016079
OFUSG01833.2	GO:0030285, GO:0005509, GO:0005544, GO:0000149, GO:0045955, GO:0016079
OFUSG01834.1	GO:0005694, GO:0016020, GO:0005730, GO:0005524, GO:0003723, GO:0003724, GO:0071392, GO:0000463
OFUSG01835.1	GO:0005737, GO:0005525, GO:0003924, GO:0003746
OFUSG01836.1	GO:0005737, GO:0005853, GO:0043025, GO:0045202, GO:0005525, GO:0003924, GO:0019901, GO:0003746, GO:0043065, GO:0090218, GO:0051602, GO:0010035, GO:0006412, GO:0006414
OFUSG01837.1	GO:0005737, GO:0005525, GO:0003924, GO:0003746, GO:0006412, GO:0006414
OFUSG01838.1	GO:0005737, GO:0005634, GO:0003730, GO:0003729, GO:0007475, GO:0008366, GO:0007155, GO:0030154, GO:0016477, GO:0030718, GO:0008347, GO:0007498, GO:0008078, GO:0016203, GO:0007521, GO:0007517, GO:0007438, GO:0000381, GO:0045995, GO:0008016, GO:0045214, GO:0007525, GO:0007284
OFUSG01838.2	GO:0005737, GO:0005634, GO:0003730, GO:0003729, GO:0007475, GO:0008366, GO:0007155, GO:0030154, GO:0016477, GO:0030718, GO:0008347, GO:0007498, GO:0008078, GO:0016203, GO:0007521, GO:0007517, GO:0007438, GO:0000381, GO:0045995, GO:0008016, GO:0045214, GO:0007525, GO:0007284
OFUSG01838.3	GO:0005737, GO:0005634, GO:0003730, GO:0003729, GO:0007475, GO:0008366, GO:0007155, GO:0030154, GO:0016477, GO:0030718, GO:0008347, GO:0007498, GO:0008078, GO:0016203, GO:0007521, GO:0007517, GO:0007438, GO:0000381, GO:0045995, GO:0008016, GO:0045214, GO:0007525, GO:0007284
OFUSG01839.1	GO:0034364, GO:0102007, GO:0016209, GO:0004063, GO:0004064, GO:0005509, GO:0046683
OFUSG01841.1	GO:0062023, GO:0005615, GO:0005102, GO:0001525, GO:0007169
OFUSG01842.1	GO:0005912, GO:0005604, GO:0005938, GO:0032154, GO:0062023, GO:0070062, GO:0005509, GO:0005201, GO:0007049, GO:0051301, GO:0007157, GO:0007156, GO:0009617, GO:0007601
OFUSG01843.1	GO:0005576, GO:0004252
OFUSG01845.1	GO:0031672, GO:0000794, GO:0031674, GO:0031430, GO:0005859, GO:0030016, GO:0030017, GO:0005865, GO:0030018, GO:0051015, GO:0042805, GO:0030506, GO:0005524, GO:0005509, GO:0005516, GO:0019899, GO:0042802, GO:0051371, GO:0002020, GO:0019901, GO:0043621, GO:0004674, GO:0004713, GO:0005200, GO:0008307, GO:0031433, GO:0007015, GO:0007512, GO:0060048, GO:0048739, GO:0003300, GO:0055008, GO:0055003, GO:…
OFUSG01852.1	GO:0042025, GO:0005634, GO:0090575, GO:0004879, GO:0000977, GO:0038023, GO:0008134, GO:0008270, GO:0030154, GO:0042632, GO:0055088, GO:0006629, GO:0000122, GO:0045944, GO:0070873, GO:0006357, GO:0042594, GO:0070328
OFUSG01854.1	GO:0005576, GO:0004252
OFUSG01855.1	GO:0005576, GO:0004252
OFUSG01856.1	GO:0005576, GO:0005509, GO:0030246, GO:0042806, GO:0010185, GO:0001868, GO:0045088
OFUSG01857.1	GO:0005576, GO:0004252
OFUSG01858.1	GO:0005789, GO:0016021, GO:0022416, GO:0008407, GO:0007029, GO:0051686, GO:0006887, GO:0001555, GO:0007296
OFUSG01859.1	GO:0005737, GO:0005634, GO:0007249, GO:0006955
OFUSG01863.1	GO:0005576
OFUSG01867.1	GO:0016021, GO:0005654, GO:0005886, GO:0005509, GO:0038023, GO:0001525, GO:0030154, GO:0060271, GO:0000122, GO:0061314, GO:0050793
OFUSG01868.1	GO:0062023, GO:0005615, GO:0005102, GO:0001525, GO:0007169
OFUSG01870.1	GO:0005912, GO:0005794, GO:0016021, GO:0005886, GO:0005509, GO:0098609, GO:0031589, GO:0010631, GO:0007156
OFUSG01871.1	GO:0031225, GO:0071944, GO:0005615, GO:0009277, GO:0015908, GO:0015918
OFUSG01874.1	GO:0005507, GO:0016716, GO:0042438
OFUSG01875.1	GO:0005576, GO:0046872, GO:0016491
OFUSG01875.2	GO:0005576, GO:0046872, GO:0016491
OFUSG01876.1	GO:0005737, GO:0005634, GO:1990817, GO:0003723, GO:0048255
OFUSG01878.1	GO:0005947, GO:0005739, GO:0005730, GO:0003863, GO:0003826, GO:0009083, GO:0007584
OFUSG01879.1	GO:0005737, GO:0005634, GO:0004057, GO:0010498, GO:0016598
OFUSG01880.1	GO:0005737, GO:0005634, GO:0004057, GO:0010498, GO:0016598
OFUSG01881.1	GO:0005912, GO:0005604, GO:0005938, GO:0032154, GO:0062023, GO:0070062, GO:0005509, GO:0005201, GO:0007049, GO:0051301, GO:0007157, GO:0007156, GO:0009617, GO:0007601
OFUSG01882.1	GO:0005737, GO:0005634, GO:0004057, GO:0010498, GO:0016598
OFUSG01886.1	GO:0031672, GO:0031430, GO:0030017, GO:0005865, GO:0030018, GO:0051015, GO:0005524, GO:0005516, GO:0046872, GO:0051371, GO:0019901, GO:0004674, GO:0008307, GO:0007015, GO:0008344, GO:0035095, GO:0006936, GO:0051782, GO:0018105, GO:0018107, GO:0040017, GO:0060298, GO:0045989, GO:0045214, GO:0006941, GO:0071688
OFUSG01887.1	GO:0047981
OFUSG01888.1	GO:0047981
OFUSG01889.1	GO:0005737, GO:0005634, GO:0045211, GO:0046872, GO:0007399, GO:0007528, GO:0048666, GO:0048665, GO:0045666, GO:0021522
OFUSG01891.1	GO:0005576, GO:0020037, GO:0004601, GO:0006979
OFUSG01891.2	GO:0005576, GO:0020037, GO:0004601, GO:0006979
OFUSG01893.1	GO:0005576
OFUSG01893.2	GO:0005576
OFUSG01895.1	GO:0005576, GO:0004867
OFUSG01896.1	GO:0016021, GO:0005886, GO:0047710, GO:0046872, GO:0007596, GO:0030194
OFUSG01898.1	GO:0045177, GO:0009986, GO:0005911, GO:0005813, GO:0034707, GO:0005737, GO:0030659, GO:0005829, GO:0005783, GO:0016021, GO:0005902, GO:0030496, GO:0005739, GO:0016363, GO:0005634, GO:0048471, GO:0005886, GO:0031982, GO:0005254, GO:0044877, GO:0005244, GO:0001525, GO:0048754, GO:0071277, GO:0006821, GO:0001886, GO:0009566, GO:0030216, GO:0035264, GO:0030336, GO:0034765, GO:0061299, GO:0007035
OFUSG01899.1	GO:0005879, GO:0005814, GO:0060271, GO:0001947
OFUSG01900.1	GO:0005879, GO:0005814, GO:0005813, GO:0005634, GO:0005819, GO:0060271
OFUSG01905.1	GO:0043679, GO:0044297, GO:0042995, GO:0005737, GO:0031045, GO:0098691, GO:0099066, GO:0030285, GO:0043005, GO:0043025, GO:0098992, GO:0098794, GO:0008021, GO:0030672, GO:0043195, GO:0005275, GO:0008144, GO:0019899, GO:0031072, GO:0008504, GO:0005335, GO:0022857, GO:0042910, GO:0007568, GO:0015842, GO:0071242, GO:0035690, GO:0032456, GO:0042593, GO:0030073, GO:0007626, GO:0015844, GO:0051589, GO:…
OFUSG01906.1	GO:0043679, GO:0044297, GO:0042995, GO:0005813, GO:0005737, GO:0031045, GO:0098691, GO:0099066, GO:0030285, GO:0043231, GO:0043005, GO:0043025, GO:0098992, GO:0098794, GO:0008021, GO:0030672, GO:0043195, GO:0005275, GO:0008144, GO:0019899, GO:0031072, GO:0008504, GO:0005335, GO:0022857, GO:0042910, GO:0007568, GO:0015842, GO:0035690, GO:0042593, GO:0030073, GO:0007626, GO:0015844, GO:0051589, GO:…
OFUSG01907.1	GO:0050325
OFUSG01907.2	GO:0050325
OFUSG01910.1	GO:0005912, GO:0005604, GO:0005938, GO:0032154, GO:0062023, GO:0070062, GO:0005509, GO:0005201, GO:0007049, GO:0051301, GO:0007157, GO:0007156, GO:0009617, GO:0007601
OFUSG01911.1	GO:0005912, GO:0005604, GO:0005938, GO:0030054, GO:0032154, GO:0062023, GO:0005576, GO:0005509, GO:0007049, GO:0051301, GO:0007157, GO:0007156, GO:0009617
OFUSG01912.1	GO:0005576, GO:0030246, GO:0046872
OFUSG01913.1	GO:0005634, GO:0003677, GO:0003700, GO:0046983, GO:0007399, GO:0048666, GO:0030182, GO:0048663, GO:0048665, GO:0045666, GO:0006357, GO:0060579
OFUSG01913.2	GO:0005634, GO:0003677, GO:0003700, GO:0046983, GO:0007399, GO:0048666, GO:0030182, GO:0048663, GO:0048665, GO:0045666, GO:0006357, GO:0060579
OFUSG01915.1	GO:0005634, GO:0003677, GO:0046872
OFUSG01918.1	GO:0071920, GO:0005847, GO:0016604, GO:0005654, GO:0003729, GO:0003723, GO:1990090, GO:0006378, GO:0098789
OFUSG01918.2	GO:0071920, GO:0005847, GO:0016604, GO:0005654, GO:0003729, GO:0003723, GO:0031124, GO:0006378, GO:0000398, GO:0098789, GO:0006369, GO:0006388
OFUSG01919.1	GO:0071920, GO:0005847, GO:0003729, GO:0003723, GO:0006378, GO:0098789
OFUSG01920.1	GO:0031305, GO:0050833, GO:1990830, GO:0061732, GO:0006850
OFUSG01922.1	GO:0044297, GO:0005832, GO:0005874, GO:0002199, GO:0005524, GO:0044183, GO:0031625, GO:0051082, GO:0007339, GO:0051086, GO:0051131, GO:1904851, GO:0051973, GO:1904874, GO:0032212, GO:0050821, GO:0090666, GO:1901998
OFUSG01925.1	GO:0005796, GO:0008467
OFUSG01931.1	GO:0005783, GO:0005794, GO:0000139, GO:0016021, GO:0019706, GO:0018230, GO:0006612
OFUSG01931.2	GO:0005783, GO:0005794, GO:0000139, GO:0016021, GO:0019706, GO:0018230, GO:0006612
OFUSG01931.3	GO:0005783, GO:0005794, GO:0000139, GO:0016021, GO:0019706, GO:0018230, GO:0006612
OFUSG01933.1	GO:0005680, GO:0031462, GO:0031463, GO:0031464, GO:0031465, GO:0031466, GO:0031467, GO:0031461, GO:0005829, GO:0005654, GO:0005634, GO:0019005, GO:0000151, GO:0030891, GO:0097602, GO:0008190, GO:0061663, GO:0044877, GO:0008134, GO:0061630, GO:0031625, GO:0004842, GO:0034450, GO:0008270, GO:0006281, GO:0032436, GO:1902499, GO:0043161, GO:0030163, GO:0070936, GO:0006513, GO:0045116, GO:0016567, GO:…
OFUSG01934.1	GO:0005737, GO:0005829, GO:0005615, GO:0004867, GO:0090136, GO:0010951
OFUSG01935.1	GO:0005737, GO:0005615, GO:0004867, GO:0010951
OFUSG01938.1	GO:0009986, GO:0098982, GO:0098978, GO:0099061, GO:0050728, GO:0043031, GO:1905606, GO:0099560
OFUSG01939.1	GO:0016021
OFUSG01939.2	GO:0016021
OFUSG01942.1	GO:0004089, GO:0016836, GO:0008270, GO:0006730
OFUSG01943.1	GO:0005576, GO:0005886, GO:0008289, GO:0007155, GO:0050896, GO:0007601
OFUSG01946.1	GO:0016021, GO:0005886, GO:0004930
OFUSG01948.1	GO:0016021, GO:0005886, GO:0004930
OFUSG01950.1	GO:0005829, GO:0032991, GO:0051087, GO:0032564, GO:0031072, GO:0030544, GO:0042802, GO:0046983, GO:0019904, GO:0044877, GO:0051082, GO:0051085, GO:0061077, GO:0061084, GO:0065003, GO:0009617
OFUSG01951.1	GO:0043231, GO:0033018, GO:0005525, GO:0006897, GO:0016197, GO:0014873, GO:0002115
OFUSG01952.1	GO:0005737, GO:0005739, GO:0004177, GO:0030145, GO:0070006, GO:0008233, GO:0042803, GO:0003094, GO:0016485, GO:0006508
OFUSG01953.1	GO:0005829, GO:0005634, GO:0000987, GO:0000981, GO:0046872, GO:0071277, GO:0034605, GO:0034599, GO:0009405, GO:1900409, GO:0043619, GO:0042594
OFUSG01955.1	GO:0016021, GO:0008289, GO:0016747, GO:0006869, GO:0007275
OFUSG01956.1	GO:0016021, GO:0008289, GO:0016747, GO:0006869, GO:0007275
OFUSG01956.2	GO:0016021, GO:0008289, GO:0016747, GO:0006869, GO:0007275
OFUSG01957.1	GO:0005737, GO:0005829, GO:0070062, GO:0005654, GO:0004364, GO:1901687, GO:0006749
OFUSG01958.1	GO:0016021, GO:0008289, GO:0016747, GO:0006869, GO:0007275
OFUSG01962.1	GO:0005634, GO:0003700, GO:0046872, GO:0000978, GO:0006355
OFUSG01963.1	GO:0005634, GO:0003677, GO:0046872, GO:0006355
OFUSG01964.1	GO:0005634, GO:0003677, GO:0003700, GO:0046872, GO:0071333, GO:0006355
OFUSG01965.1	GO:0005634, GO:0003700, GO:0046872, GO:0000978, GO:0006355
OFUSG01965.2	GO:0005634, GO:0003700, GO:0046872, GO:0000978, GO:0006355
OFUSG01966.1	GO:0005634, GO:0003677, GO:0003700, GO:0046872, GO:0007275
OFUSG01966.2	GO:0005634, GO:0003677, GO:0046872, GO:0007010, GO:0022604, GO:0006355
OFUSG01969.1	GO:0005634, GO:0003677, GO:0046872, GO:0006355
OFUSG01970.1	GO:0005634, GO:0003677, GO:0003700, GO:0008270
OFUSG01972.1	GO:0005654, GO:0003677, GO:0046872, GO:1990830
OFUSG01973.1	GO:0005634, GO:0003677, GO:0046872, GO:0006355
OFUSG01974.1	GO:0005634, GO:0003677, GO:0046872, GO:0006355
OFUSG01975.1	GO:0000785, GO:0005737, GO:0005829, GO:0005654, GO:0005634, GO:0032991, GO:0017053, GO:0003682, GO:0003677, GO:0003700, GO:0001227, GO:0042802, GO:0046872, GO:0044877, GO:0000978, GO:0000979, GO:0043565, GO:0008134, GO:0000976, GO:0060088, GO:0060379, GO:0035690, GO:0071257, GO:0071385, GO:0050910, GO:0002244, GO:0070933, GO:0099563, GO:0043922, GO:0032348, GO:2000798, GO:0045955, GO:0008285, GO:…
OFUSG01976.1	GO:0005829, GO:0005654, GO:0005634, GO:0003682, GO:0001227, GO:0070888, GO:0046872, GO:0051216, GO:0071230, GO:0007417, GO:0090103, GO:0048596, GO:0048704, GO:0008285, GO:0045602, GO:0045892, GO:0007389, GO:0045666, GO:0045944, GO:0010464, GO:0051150, GO:0033081, GO:0017015, GO:0048752
OFUSG01978.1	GO:0009897, GO:0031012, GO:0005615, GO:0016021, GO:0050135, GO:0061809, GO:0005030, GO:0038187, GO:0046790, GO:0007411, GO:0002752, GO:0051607, GO:0045087, GO:0010508, GO:0050688
OFUSG01979.2	GO:0005794, GO:0000139, GO:0016021, GO:0016757, GO:0035252, GO:0010306
OFUSG01980.1	GO:0000932, GO:0031251, GO:0005524, GO:0046872, GO:0004672, GO:0003723, GO:0000290, GO:0006397, GO:0000289, GO:0010606, GO:0090503
OFUSG01980.2	GO:0000932, GO:0031251, GO:0005524, GO:0046872, GO:0004672, GO:0003723, GO:0000290, GO:0006397, GO:0000289, GO:0010606, GO:0090503
OFUSG01983.1	GO:0012505, GO:0016021, GO:0016020, GO:0005741, GO:0030868, GO:0020037, GO:0046872, GO:0042803, GO:0005496, GO:0006783
OFUSG01984.1	GO:0005634, GO:0003677, GO:0046872, GO:1990841, GO:0002250, GO:0045087, GO:0001779, GO:0033082, GO:0010468, GO:0032823, GO:0032826, GO:0051136
OFUSG01985.1	GO:0005634, GO:0003677, GO:0046872, GO:1990841, GO:0002250, GO:0045087, GO:0001779, GO:0033082, GO:0010468, GO:0032823, GO:0032826, GO:0051136
OFUSG01987.1	GO:0016363, GO:0005654, GO:0005634, GO:0005886, GO:0005667, GO:0003677, GO:0046872, GO:0001085, GO:0006325, GO:0007275, GO:2000134, GO:0000122, GO:0010468, GO:1903706, GO:0006355
OFUSG01988.1	GO:0016363, GO:0005654, GO:0005634, GO:0005886, GO:0005667, GO:0003677, GO:0046872, GO:0001085, GO:0007275, GO:0051572, GO:0000122, GO:0030854, GO:0051574, GO:0045646, GO:0010468, GO:1903706, GO:0006355
OFUSG01990.1	GO:0005794, GO:0016021, GO:0005764, GO:0033179, GO:0008021, GO:0005774, GO:0046961, GO:0031625, GO:1904093, GO:0070374, GO:0030177
OFUSG01991.1	GO:0005743, GO:0005758, GO:0005759, GO:0005739, GO:0005654, GO:0005524, GO:0019901, GO:0003723, GO:0051082, GO:1901856, GO:1903751, GO:0006457, GO:0009386
OFUSG01997.1	GO:0005576, GO:0005509, GO:0007160
OFUSG01997.2	GO:0005576, GO:0005509, GO:0007160
OFUSG02001.1	GO:0005730, GO:0003723, GO:0048820, GO:0042274
OFUSG02002.1	GO:0005764, GO:0003948, GO:0008233
OFUSG02004.1	GO:0005634, GO:0003700, GO:0043565, GO:0008270, GO:0007281, GO:0007275, GO:0007283
OFUSG02006.1	GO:0005737, GO:0005654, GO:0005634, GO:0003682, GO:0003677, GO:0003700, GO:0001227, GO:0046872, GO:0000978, GO:0043565, GO:0006914, GO:0007040, GO:0010507, GO:2000773, GO:0000122, GO:0045892, GO:0045893
OFUSG02007.1	GO:0005634, GO:0003677, GO:0046872
OFUSG02008.1	GO:0016604, GO:0005654, GO:0003677, GO:0046872, GO:0006355
OFUSG02009.1	GO:0005634, GO:0003677, GO:0046872
OFUSG02010.1	GO:0005739, GO:0005654, GO:0001227, GO:0046872, GO:0000978, GO:0000122, GO:0001817, GO:0002682, GO:0006357
OFUSG02011.1	GO:0005739, GO:0005654, GO:0005634, GO:0003677, GO:0001227, GO:0046872, GO:0000978, GO:0000122, GO:0001817, GO:0002682, GO:0006357
OFUSG02012.1	GO:0005634, GO:0003677, GO:0046872, GO:0006355
OFUSG02013.1	GO:0005634, GO:0046872, GO:1902669
OFUSG02014.1	GO:0005634, GO:0003677, GO:0046872
OFUSG02015.1	GO:0005829, GO:0005634, GO:0003677, GO:0001228, GO:0003700, GO:0046872, GO:0043565, GO:0007527, GO:0046843, GO:0009953, GO:0032968, GO:0006355
OFUSG02017.1	GO:0005737, GO:0016404, GO:0051287, GO:0070403, GO:0004957, GO:0097070, GO:0007565, GO:0045786, GO:0030728, GO:0007567, GO:0006693, GO:1905828, GO:0070493, GO:0007179
OFUSG02018.1	GO:0005576, GO:0007218
OFUSG02019.1	GO:0016021, GO:0043025, GO:0005886, GO:0006915, GO:0060173, GO:0007517, GO:0048681, GO:0090090, GO:0030279, GO:0007399, GO:0016055
OFUSG02020.1	GO:0005789, GO:0000139, GO:0016021, GO:0046872, GO:0030158, GO:0030206, GO:0030204, GO:0050650, GO:0042732, GO:0015012, GO:0030201
OFUSG02021.1	GO:0005789, GO:0000139, GO:0016021, GO:0046872, GO:0030158, GO:0030206, GO:0050650, GO:0042732, GO:0015012
OFUSG02022.1	GO:0016021, GO:0043025, GO:0005886, GO:0006915, GO:0060173, GO:0007517, GO:0048681, GO:0090090, GO:0030279, GO:0007399, GO:0016055
OFUSG02023.1	GO:0016021, GO:0005886, GO:0016055
OFUSG02025.1	GO:0016323, GO:0005737, GO:0005829, GO:0005615, GO:0005654, GO:0016404, GO:0042802, GO:0051287, GO:0070403, GO:0004957, GO:0097070, GO:0007565, GO:0001822, GO:0045786, GO:0030728, GO:0007567, GO:0043065, GO:1904707, GO:0006693, GO:1905828, GO:0032355, GO:0045471, GO:0032496, GO:0070493, GO:0007179
OFUSG02026.1	GO:0016323, GO:0005737, GO:0005829, GO:0005654, GO:0016404, GO:0042802, GO:0051287, GO:0070403, GO:0016616, GO:0004957, GO:0097070, GO:0007565, GO:0045786, GO:0030728, GO:0007567, GO:0006693, GO:1905828, GO:0070493, GO:0007179
OFUSG02029.1	GO:0045177, GO:0034451, GO:0005814, GO:0005813, GO:0036064, GO:0035869, GO:0005737, GO:0005829, GO:0031965, GO:0000242, GO:0032991, GO:0007098, GO:0060271, GO:0031122, GO:0022027, GO:0035735, GO:0034453, GO:0034454, GO:0050768, GO:0001764, GO:0097150, GO:1905515, GO:0090316, GO:0071539, GO:0033365, GO:0035176
OFUSG02031.1	GO:0016021, GO:0030246
OFUSG02032.1	GO:0009897, GO:0005576, GO:0016021, GO:0005044, GO:0006953
OFUSG02035.1	GO:0016323, GO:0016021, GO:0001607, GO:0008188, GO:0007589, GO:0071465, GO:0007186, GO:0007218, GO:0051928
OFUSG02038.1	GO:0005576, GO:0020002, GO:0016021, GO:0005509, GO:0090729, GO:0019835, GO:0009405
OFUSG02041.1	GO:0016021, GO:0005886, GO:0030246, GO:0004930, GO:0007166
OFUSG02044.1	GO:0000785, GO:0003682, GO:0046872, GO:0004842, GO:0048026, GO:0051865, GO:0006513, GO:0006275
OFUSG02045.1	GO:0005789, GO:0000139, GO:0016021, GO:0005886, GO:0015293, GO:0030282, GO:0051216, GO:0006814
OFUSG02045.2	GO:0005789, GO:0000139, GO:0016021, GO:0005886, GO:0015293, GO:0030282, GO:0051216, GO:0006814
OFUSG02045.3	GO:0005789, GO:0000139, GO:0016021, GO:0005886, GO:0015293, GO:0030282, GO:0051216, GO:0006814
OFUSG02046.1	GO:0005887, GO:0001750, GO:0008020, GO:0004930, GO:0071482, GO:0007186, GO:0007602, GO:0018298, GO:0007601
OFUSG02048.1	GO:0034707, GO:0098690, GO:0005887, GO:0043005, GO:0005886, GO:0045211, GO:0045202, GO:0016934, GO:0016594, GO:0022852, GO:0046872, GO:0030594, GO:0004888, GO:1904315, GO:0071230, GO:0071361, GO:0071294, GO:0007268, GO:1902476, GO:0034220, GO:0050877, GO:0007218, GO:0042391, GO:0043200, GO:0007165, GO:0060012
OFUSG02048.2	GO:0034707, GO:0030425, GO:0098690, GO:0005887, GO:0099060, GO:0043005, GO:0043204, GO:0045202, GO:0016934, GO:0016594, GO:0030594, GO:0004888, GO:0022824, GO:0007268, GO:1902476, GO:0034220, GO:0050877, GO:0007218, GO:0042391, GO:0043200, GO:0007165, GO:0060012
OFUSG02049.1	GO:0070062, GO:0032580, GO:0000139, GO:0016021, GO:0016020, GO:0017060, GO:0017083, GO:0046920, GO:0008417, GO:0009988, GO:0006672, GO:0036065, GO:0043413, GO:0009312, GO:0009311, GO:0022409, GO:0006486, GO:0030334, GO:0042127
OFUSG02050.1	GO:0016021, GO:0007155
OFUSG02052.1	GO:0005737, GO:0005789, GO:0070062, GO:0043231, GO:0008405, GO:0008404, GO:0008392, GO:0020037, GO:0106255, GO:0005506, GO:0016853, GO:0071614, GO:0016712, GO:0008395, GO:0019373, GO:0042738, GO:0006690, GO:0043651, GO:0006082, GO:0055114, GO:0008016, GO:0006805
OFUSG02053.1	GO:0005576, GO:0005833, GO:0020037, GO:0046872, GO:0019825, GO:0005344
OFUSG02054.1	GO:0042995, GO:0045211, GO:0042734, GO:0043235, GO:0051260, GO:0008277
OFUSG02059.1	GO:0005788, GO:0044322, GO:0016020, GO:0005509, GO:0004571, GO:1904382, GO:0006486, GO:0006986
OFUSG02064.1	GO:0016021, GO:0016020, GO:0005886, GO:0005774, GO:0015086, GO:0008324, GO:0015093, GO:0015341, GO:0070574, GO:0006876, GO:0006879, GO:0006882
OFUSG02066.1	GO:0016021, GO:0005886, GO:0004930
OFUSG02067.1	GO:0016021, GO:0005774, GO:0015171, GO:0015175, GO:0003333, GO:0015804
OFUSG02068.1	GO:1902494, GO:0005737, GO:0005829, GO:0070062, GO:0005782, GO:0031406, GO:0008465, GO:0030267, GO:0016618, GO:0051287, GO:0070402, GO:0016616, GO:0042803, GO:0034641, GO:0043648, GO:0007588, GO:0046487, GO:0055114
OFUSG02069.1	GO:0031305, GO:0005743, GO:0005758, GO:0031966, GO:0042721, GO:0047620, GO:0005524, GO:0001729, GO:0004143, GO:0102773, GO:0003951, GO:0046486, GO:0045039
OFUSG02070.1	GO:0019010, GO:0035049, GO:0006718, GO:0032259
OFUSG02071.1	GO:0019010, GO:0035049, GO:0006718, GO:0032259
OFUSG02072.1	GO:0016324, GO:0016021, GO:0005355, GO:0015293, GO:0006814
OFUSG02073.1	GO:0005794, GO:0000139, GO:0016021, GO:0016757, GO:0035252, GO:0010306
OFUSG02079.1	GO:0005794, GO:0000139, GO:0016021, GO:0016757, GO:0035252, GO:0010306
OFUSG02082.1	GO:0005794, GO:0016757, GO:0042546, GO:0071555
OFUSG02083.1	GO:0005783, GO:0005576, GO:0005634, GO:0001525, GO:0035162, GO:1990402, GO:0001890, GO:0021591
OFUSG02083.2	GO:0005783, GO:0005576, GO:0005634, GO:0001525, GO:0035162, GO:1990402, GO:0001890, GO:0021591
OFUSG02085.1	GO:0005797, GO:0000139, GO:0000138, GO:0016021, GO:0005802
OFUSG02086.1	GO:0005737, GO:0005794, GO:0071339, GO:0005654, GO:0005634, GO:0005669, GO:0033276, GO:0005667, GO:0061628, GO:0035035, GO:0106140, GO:0046982, GO:0016251, GO:0001097, GO:0046966, GO:0003713, GO:0008134, GO:0000976, GO:0042809, GO:0006352, GO:0030520, GO:0035067, GO:0090241, GO:0045344, GO:0045347, GO:0006469, GO:0000122, GO:0045892, GO:0045944, GO:0006357, GO:0051123, GO:0006366, GO:0006367
OFUSG02087.1	GO:0005769, GO:0016021, GO:0016020, GO:0005886, GO:0015095, GO:0015693
OFUSG02087.2	GO:0005769, GO:0016021, GO:0016020, GO:0005886, GO:0015095, GO:0015693
OFUSG02088.1	GO:0016021, GO:0005886, GO:0004930
OFUSG02089.1	GO:0044300, GO:0098978, GO:0099061, GO:0042734, GO:0005102, GO:0051965, GO:0099151, GO:1905606, GO:0099560
OFUSG02090.1	GO:0016021, GO:0005887, GO:0004930, GO:0008188, GO:0001653, GO:0008344, GO:0002209, GO:0007186, GO:0008345, GO:0007218, GO:0007204
OFUSG02091.1	GO:0031225, GO:0070062, GO:0005615, GO:0005886, GO:0016798, GO:0008081, GO:0004767, GO:0008270, GO:0006954, GO:0045087, GO:0046466, GO:0050728, GO:0034122, GO:0006685
OFUSG02099.1	GO:0005737, GO:0005576, GO:0005615, GO:0008061, GO:0004568, GO:0006915, GO:0006032, GO:0002376, GO:0000272, GO:0002532
OFUSG02101.1	GO:0005737, GO:0005576, GO:0005615, GO:0008061, GO:0004568, GO:0006915, GO:0006032, GO:0002376, GO:0000272, GO:0002532
OFUSG02101.2	GO:0005737, GO:0005576, GO:0005615, GO:0008061, GO:0004568, GO:0006915, GO:0006032, GO:0002376, GO:0000272, GO:0002532
OFUSG02103.1	GO:0005576, GO:0005635, GO:0005634, GO:0003779, GO:0004536, GO:0004530, GO:0003677, GO:0006915, GO:0006308, GO:0000737, GO:0002283, GO:0002673, GO:0070948
OFUSG02104.1	GO:0001517, GO:0008146, GO:0006044, GO:0046506, GO:0006790
OFUSG02105.1	GO:0001517, GO:0008146, GO:0006044, GO:0046506, GO:0006790
OFUSG02106.1	GO:0001517, GO:0008146, GO:0006044, GO:0046506, GO:0006790
OFUSG02107.1	GO:0000139, GO:0005887, GO:0008467, GO:0033872, GO:0006477
OFUSG02111.1	GO:0000139, GO:0016021, GO:0004394, GO:0008146, GO:0015015, GO:0015014, GO:0030202, GO:0060676
OFUSG02115.1	GO:0005576
OFUSG02116.1	GO:0016021, GO:0098793, GO:0032456, GO:0016197, GO:0006909, GO:0048488
OFUSG02117.1	GO:0000785, GO:0005737, GO:0005829, GO:0005654, GO:0003723, GO:0004842, GO:0008270, GO:0051607, GO:0045087, GO:0032608, GO:0045893, GO:0070534, GO:0032479, GO:0034340
OFUSG02118.1	GO:0016021, GO:0098793, GO:0032456, GO:0016197, GO:0006909, GO:0048488
OFUSG02119.1	GO:0005737, GO:0004062, GO:0050427, GO:0030855, GO:0006068, GO:0009812, GO:0008202, GO:0051923, GO:0042403, GO:0006805
OFUSG02119.2	GO:0005737, GO:0004062, GO:0050427, GO:0030855, GO:0006068, GO:0009812, GO:0008202, GO:0051923, GO:0042403, GO:0006805
OFUSG02120.1	GO:0005581, GO:0062023, GO:0005615, GO:0031232, GO:0003823, GO:0030246, GO:0097367, GO:0046872, GO:0038187, GO:0005102, GO:0002752, GO:0006956, GO:0001867, GO:0051607, GO:0007186, GO:1902679, GO:0046597, GO:0043654
OFUSG02121.1	GO:0005737, GO:0004062, GO:0008146, GO:0006584, GO:0006629, GO:0000103, GO:0051923
OFUSG02122.1	GO:0030424, GO:0005576, GO:0005886, GO:0005044, GO:0004252, GO:0006887
OFUSG02124.1	GO:0097449, GO:0030424, GO:0043197, GO:0098978, GO:0005887, GO:0099055, GO:0099056, GO:0043005, GO:0005886, GO:0014069, GO:0045211, GO:0042734, GO:0005246, GO:0008066, GO:0001641, GO:0097110, GO:0007216, GO:0050804, GO:0051966, GO:0019233
OFUSG02125.1	GO:0031410, GO:0043198, GO:0098978, GO:0005887, GO:0099059, GO:0043005, GO:0098688, GO:0048787, GO:0043195, GO:0048306, GO:0005516, GO:0004930, GO:0008066, GO:0001642, GO:0000187, GO:0007196, GO:0007268, GO:0007216, GO:0014051, GO:0007612, GO:0043066, GO:0008285, GO:0050805, GO:0031175, GO:0043410, GO:0043523, GO:0051966, GO:2000300, GO:0051932, GO:0035249
OFUSG02126.1	GO:0031410, GO:0043198, GO:0098978, GO:0005887, GO:0099059, GO:0043005, GO:0098688, GO:0048787, GO:0043195, GO:0048306, GO:0005516, GO:0004930, GO:0008066, GO:0001642, GO:0000187, GO:0007196, GO:0007268, GO:0007216, GO:0007612, GO:0051966, GO:2000300
OFUSG02127.1	GO:0005737, GO:0061630, GO:0004842, GO:0008270, GO:0043161, GO:0000209, GO:0043523
OFUSG02129.1	GO:0005759, GO:0003996, GO:0005524, GO:0047760, GO:0031956, GO:0006637, GO:0006631
OFUSG02130.1	GO:0030132, GO:0005829, GO:0016020, GO:0005634, GO:0005886, GO:0045296, GO:0005509, GO:0006897, GO:0016197, GO:0061024, GO:0042059
OFUSG02131.1	GO:0005905, GO:0031594, GO:0005886, GO:0055037, GO:0120043, GO:0005547, GO:0043325, GO:0072583, GO:0044803, GO:0007274, GO:0030838, GO:2000601, GO:0015031, GO:0030833
OFUSG02131.2	GO:0005905, GO:0031594, GO:0005886, GO:0055037, GO:0120043, GO:0005547, GO:0043325, GO:0072583, GO:0044803, GO:0007274, GO:0030838, GO:2000601, GO:0015031, GO:0030833
OFUSG02135.1	GO:0016021, GO:0005886, GO:0004930
OFUSG02136.1	GO:0016021, GO:0004930, GO:0009881, GO:0007602, GO:0018298, GO:0007601
OFUSG02137.1	GO:0009986, GO:0016021, GO:0005518, GO:0001968, GO:0043236, GO:1903077, GO:0030335, GO:0046813
OFUSG02138.1	GO:0005887, GO:0008528, GO:0042802, GO:0016500, GO:0004888, GO:0007190, GO:0007189, GO:0030282, GO:0046849, GO:0009755, GO:0050710, GO:0034122, GO:0001649, GO:0090263, GO:0048511, GO:0007283, GO:0016055
OFUSG02140.1	GO:0009986, GO:0016021, GO:0005518, GO:0001968, GO:0043236, GO:1903077, GO:0030335, GO:0046813
OFUSG02141.1	GO:0005887, GO:0008528, GO:0042802, GO:0016500, GO:0004888, GO:0007190, GO:0007189, GO:0030282, GO:0046849, GO:0009755, GO:0050710, GO:0034122, GO:0001649, GO:0090263, GO:0048511, GO:0007283, GO:0016055
OFUSG02142.1	GO:0005783, GO:0005789, GO:0005794, GO:0000139, GO:0005887, GO:0005886, GO:0014069, GO:0098837, GO:0055038, GO:0016409, GO:0042803, GO:0019706, GO:0044267, GO:0018230, GO:1904719, GO:1905751, GO:1900273, GO:0072659, GO:1903539, GO:0018345, GO:0006612, GO:0022407, GO:0048168, GO:0042176, GO:1903076
OFUSG02142.2	GO:0005783, GO:0005789, GO:0005794, GO:0000139, GO:0005887, GO:0005886, GO:0014069, GO:0098837, GO:0055038, GO:0016409, GO:0042803, GO:0019706, GO:0044267, GO:0018230, GO:1904719, GO:1905751, GO:1900273, GO:0072659, GO:1903539, GO:0018345, GO:0006612, GO:0022407, GO:0048168, GO:0042176, GO:1903076
OFUSG02142.3	GO:0005783, GO:0005789, GO:0005794, GO:0000139, GO:0005887, GO:0005886, GO:0014069, GO:0098837, GO:0055038, GO:0016409, GO:0042803, GO:0019706, GO:0044267, GO:0018230, GO:1904719, GO:1905751, GO:1900273, GO:0072659, GO:1903539, GO:0018345, GO:0006612, GO:0022407, GO:0048168, GO:0042176, GO:1903076
OFUSG02142.4	GO:0005783, GO:0005789, GO:0005794, GO:0000139, GO:0005887, GO:0005886, GO:0014069, GO:0098837, GO:0055038, GO:0016409, GO:0042803, GO:0019706, GO:0044267, GO:0018230, GO:1904719, GO:1905751, GO:1900273, GO:0072659, GO:1903539, GO:0018345, GO:0006612, GO:0022407, GO:0048168, GO:0042176, GO:1903076
OFUSG02146.1	GO:0031305, GO:0016020, GO:0017133, GO:0005743, GO:0031966, GO:0005739, GO:0051539, GO:0009055, GO:0004174, GO:0051536, GO:0046872, GO:0016491, GO:0043783, GO:0048038, GO:0048039, GO:0022900, GO:0033539, GO:0022904, GO:0006979
OFUSG02147.1	GO:0005829, GO:0016604, GO:0000790, GO:0005654, GO:0005634, GO:0003700, GO:0000981, GO:0043565, GO:0030154, GO:0045892, GO:0045893, GO:0050855, GO:0006357
OFUSG02148.1	GO:0005783, GO:0005794, GO:0000139, GO:0016021, GO:0008376, GO:0008375, GO:0047915, GO:0016758, GO:0008499, GO:0001574, GO:0006486, GO:0006493
OFUSG02149.1	GO:0005783, GO:0005794, GO:0000139, GO:0016021, GO:0008376, GO:0008375, GO:0047915, GO:0016758, GO:0008499, GO:0001574, GO:0006486, GO:0006493
OFUSG02150.1	GO:0005783, GO:0005794, GO:0000139, GO:0016021, GO:0008376, GO:0008375, GO:0047915, GO:0016758, GO:0008499, GO:0001574, GO:0006486, GO:0006493
OFUSG02151.1	GO:0005634, GO:0001228, GO:0000981, GO:0043565, GO:0006914, GO:0008219, GO:0030154, GO:0048477, GO:0045944, GO:0040034, GO:0006357, GO:0035071
OFUSG02152.1	GO:0031225, GO:0005576, GO:0005886, GO:0045202, GO:0003990, GO:0042135
OFUSG02153.1	GO:0016021, GO:0008289, GO:0016747, GO:0006869, GO:0007275
OFUSG02157.1	GO:0016021, GO:0004930, GO:0009881, GO:0007602, GO:0018298, GO:0007601
OFUSG02158.1	GO:0005737, GO:0005871, GO:0005874, GO:0003777
OFUSG02161.1	GO:0045177, GO:0071944, GO:0005737, GO:0045172, GO:0005886, GO:0005524, GO:0046872, GO:0004715, GO:0004713, GO:0030036, GO:0007349, GO:0007619, GO:0008340, GO:0042023, GO:0007391, GO:0007301, GO:0008258, GO:0007485, GO:0007254, GO:0030717, GO:0048477, GO:0007424, GO:0030723, GO:0007300, GO:0038083, GO:0018108, GO:0030833, GO:0007435, GO:0046960, GO:0035277
OFUSG02162.1	GO:0070847, GO:0016592, GO:0003712, GO:0006357
OFUSG02163.1	GO:0102131, GO:0102132, GO:0004316, GO:0051287, GO:0050661, GO:0030497
OFUSG02164.1	GO:0005829, GO:0005654, GO:0005886, GO:0070064, GO:0007010, GO:0051044, GO:0022604
OFUSG02165.1	GO:0005938, GO:0005829, GO:0005576, GO:0005615, GO:0005634, GO:0005104, GO:0008083, GO:0008201, GO:0005178, GO:0044548, GO:0001525, GO:0060681, GO:0030154, GO:0008543, GO:0072163, GO:0045766, GO:0051781, GO:0030335, GO:0008284, GO:0045542, GO:1902533, GO:0045944
OFUSG02166.1	GO:0005938, GO:0005829, GO:0005576, GO:0005615, GO:0005634, GO:0005104, GO:0008083, GO:0008201, GO:0005178, GO:0044548, GO:0001525, GO:0060681, GO:0030154, GO:0008543, GO:0072163, GO:0045766, GO:0051781, GO:0030335, GO:0008284, GO:0045542, GO:1902533, GO:0045944
OFUSG02167.1	GO:0005762, GO:0003735
OFUSG02175.1	GO:0005737, GO:0005634, GO:0016300, GO:0008175, GO:0002098
OFUSG02176.1	GO:0005737, GO:0005739, GO:0051539, GO:0016992, GO:0102552, GO:0102553, GO:0046872, GO:0006954, GO:0009107, GO:0001843, GO:0009249, GO:0032496, GO:0006979
OFUSG02176.2	GO:0005737, GO:0005759, GO:0005739, GO:0051539, GO:0016992, GO:0102552, GO:0102553, GO:0046872, GO:0034641, GO:0006954, GO:0009107, GO:0001843, GO:0009249, GO:0032496, GO:0006979
OFUSG02177.1	GO:0046872, GO:0061630, GO:0006915, GO:0046330, GO:0051865
OFUSG02180.1	GO:0030424, GO:0005829, GO:0031901, GO:0005634, GO:0048471, GO:0005774, GO:0042802, GO:0052629, GO:0004438, GO:0004725, GO:0046855, GO:0032288, GO:0031642, GO:0048666, GO:0046856, GO:0060304
OFUSG02182.1	GO:0005737, GO:0042802, GO:0016853, GO:0009058, GO:0030277, GO:0010633, GO:0050680, GO:0010719, GO:0060394, GO:0060392, GO:0030512
OFUSG02188.1	GO:0005814, GO:0005737, GO:0005829, GO:0005743, GO:0005634, GO:0005886, GO:0032183, GO:0061630, GO:0031625, GO:0008270, GO:0006974, GO:0006281, GO:0043161, GO:0016567, GO:0007283
OFUSG02192.1	GO:0005794, GO:0000139, GO:0030173, GO:0005886, GO:0003947, GO:0008376, GO:0001574, GO:0006688, GO:0006687, GO:0030259, GO:0019915, GO:0007283
OFUSG02194.1	GO:0030424, GO:0030425, GO:0005886, GO:0043083, GO:0043195, GO:0005044, GO:0004252, GO:0006887, GO:0031638
OFUSG02196.1	GO:0005634, GO:0046872
OFUSG02197.1	GO:0005814, GO:0005737, GO:0005829, GO:0005743, GO:0005634, GO:0005886, GO:0032183, GO:0061630, GO:0031625, GO:0008270, GO:0006974, GO:0006281, GO:0043161, GO:0016567, GO:0007283
OFUSG02199.1	GO:0005814, GO:0005737, GO:0005829, GO:0005743, GO:0005634, GO:0005886, GO:0032183, GO:0061630, GO:0031625, GO:0008270, GO:0006974, GO:0006281, GO:0043161, GO:0016567, GO:0007283
OFUSG02201.1	GO:0005576
OFUSG02203.1	GO:0042025, GO:0007049, GO:0051301
OFUSG02204.1	GO:0005737, GO:0005794, GO:0005730, GO:0005654, GO:0005634, GO:0043522, GO:0019901, GO:0048156, GO:0006915, GO:0007155, GO:0006974, GO:0040016, GO:0042985, GO:0043066, GO:2001234, GO:2000378, GO:0032929, GO:0045944, GO:0045893, GO:0007346, GO:0006357, GO:0042254
OFUSG02205.1	GO:0005789, GO:0000139, GO:0016021, GO:0006506
OFUSG02206.1	GO:0048786, GO:0004724, GO:0046872, GO:0004722, GO:0031625, GO:0030517, GO:0051965
OFUSG02207.1	GO:0005730, GO:0005654, GO:0005634, GO:0032991, GO:0031072, GO:0008276, GO:0006479
OFUSG02207.2	GO:0005730, GO:0005654, GO:0005634, GO:0032991, GO:0031072, GO:0008276, GO:0006479
OFUSG02208.1	GO:0005737, GO:0005783, GO:0005635, GO:0016881
OFUSG02209.1	GO:0005737, GO:0047341, GO:0005525
OFUSG02210.1	GO:0005634, GO:0003700, GO:0000981, GO:0046872, GO:0043565, GO:0000976, GO:0007026, GO:0000122, GO:1903861, GO:0050775, GO:0045944, GO:0006357
OFUSG02211.1	GO:0005737, GO:0005829, GO:0005654, GO:0019784, GO:0008233, GO:0004843, GO:0043130, GO:0043687, GO:0030163, GO:0016579, GO:0016567, GO:0006511
OFUSG02213.1	GO:0034707, GO:0030659, GO:0032590, GO:1902711, GO:0005887, GO:0043005, GO:0098794, GO:0045211, GO:0045202, GO:0005254, GO:0004890, GO:0022851, GO:0005237, GO:0030594, GO:1904315, GO:0007268, GO:1902476, GO:0007214, GO:1904862, GO:0034220, GO:0050877, GO:0042391, GO:0060078, GO:0007165, GO:0051932
OFUSG02213.2	GO:0044297, GO:0034707, GO:0005829, GO:0030425, GO:0032590, GO:1902711, GO:0098982, GO:0005887, GO:0099055, GO:0099060, GO:0099056, GO:0016020, GO:0043005, GO:0032809, GO:0005654, GO:0098794, GO:0043235, GO:0045202, GO:0005254, GO:0050811, GO:0004890, GO:0022851, GO:0005237, GO:0030594, GO:1904315, GO:0008306, GO:0001662, GO:0007420, GO:0007268, GO:1902476, GO:0090102, GO:0007214, GO:0060119, GO:…
OFUSG02214.1	GO:0005737, GO:0046558, GO:0046872, GO:0031222
OFUSG02214.2	GO:0005737, GO:0046558, GO:0046872, GO:0031222
OFUSG02215.1	GO:0005677, GO:0000793, GO:0001650, GO:0031010, GO:0043596, GO:0005654, GO:0005634, GO:0016589, GO:0031213, GO:0005524, GO:0016887, GO:0003677, GO:0008094, GO:0004386, GO:0042393, GO:0031491, GO:0043044, GO:1990830, GO:0006333, GO:0006338, GO:0006352, GO:0006334, GO:0016584, GO:0045944, GO:0045893, GO:0000183
OFUSG02217.1	GO:0016282, GO:0033290, GO:0005852, GO:0071540, GO:0071541, GO:0043614, GO:0003729, GO:0003743, GO:0001732, GO:0002188
OFUSG02218.1	GO:0005929, GO:0005737, GO:0030286, GO:0005874, GO:0005886, GO:0005524, GO:0003777, GO:0030030, GO:0007018, GO:0007275
OFUSG02219.1	GO:0062023, GO:0070062, GO:0005576, GO:0005615, GO:0045121, GO:0005902, GO:0005886, GO:0030971, GO:0005102, GO:0007171, GO:0001525, GO:0030154, GO:0031589, GO:0072012, GO:0030097, GO:0030210, GO:0001701, GO:0050900, GO:0000165, GO:0043066, GO:0007162, GO:2000352, GO:0043524, GO:0042308, GO:0001933, GO:0043116, GO:0050918, GO:0043536, GO:1905605, GO:0045785, GO:0010595, GO:0070374, GO:0010628, GO:…
OFUSG02222.1	GO:0016021, GO:0005887, GO:0004930, GO:0008188, GO:0001653, GO:0008344, GO:0002209, GO:0007186, GO:0008345, GO:0007218, GO:0007204
OFUSG02223.1	GO:0005634, GO:0000151, GO:0097602, GO:0031624, GO:0032182, GO:0051443, GO:0045116
OFUSG02224.1	GO:0005576, GO:0030246, GO:0046872
OFUSG02225.1	GO:0005634, GO:0003677, GO:0046872, GO:0030154, GO:0002437, GO:0007275, GO:0045629, GO:0002829, GO:0007283
OFUSG02227.1	GO:0005576, GO:0020037, GO:0004601, GO:0006979
OFUSG02231.1	GO:0005576
OFUSG02232.1	GO:0005576, GO:0009506, GO:0005507, GO:0008447
OFUSG02234.1	GO:0005887, GO:0005886, GO:0045202, GO:0004930, GO:0008502, GO:0043010, GO:0007268, GO:0007186, GO:0007187, GO:0042593, GO:0010754, GO:0051481, GO:1902260, GO:0046676, GO:0043524, GO:0051970, GO:0097755, GO:0046010, GO:0051971, GO:0050796, GO:0098908
OFUSG02235.1	GO:0016021, GO:0004930, GO:0009881, GO:0007602, GO:0018298, GO:0007601
OFUSG02236.1	GO:0005743, GO:0005759, GO:0005739, GO:0005525, GO:0003924, GO:0043022, GO:0045727, GO:0006412
OFUSG02237.1	GO:0070062, GO:0016021, GO:0016020, GO:0005886, GO:0035373, GO:0043395, GO:0030215, GO:0045545, GO:0048675, GO:0007411, GO:0007413, GO:0002043, GO:0007155, GO:0060326, GO:0007267, GO:0021536, GO:0048843, GO:0007162, GO:2000352, GO:0007399, GO:0050918, GO:0030836, GO:0045766, GO:0048842, GO:0090263, GO:2001028, GO:0001938, GO:0051897, GO:0071526, GO:1990256
OFUSG02239.1	GO:0005737, GO:0031901, GO:0005634, GO:0005886, GO:0014069, GO:0055038, GO:0016316, GO:0034597
OFUSG02239.2	GO:0005737, GO:0031901, GO:0005634, GO:0005886, GO:0014069, GO:0055038, GO:0016316, GO:0034597
OFUSG02240.1	GO:0005737, GO:0005524
OFUSG02242.1	GO:0005615, GO:0005886, GO:0005509, GO:0043395, GO:0008201, GO:0048495, GO:0005102, GO:0048846, GO:0007411, GO:0007409, GO:0033563, GO:0008045, GO:0050919, GO:0048843, GO:0051964, GO:0048812, GO:0007097, GO:0021772, GO:0031290, GO:0022028, GO:0022029
OFUSG02243.1	GO:0005634, GO:0003700, GO:0046872, GO:0043565
OFUSG02244.1	GO:0005634, GO:0003677, GO:0046872, GO:0006355
OFUSG02246.1	GO:0005634, GO:0003677, GO:0046872, GO:0006355
OFUSG02247.1	GO:0005634, GO:0003677, GO:0046872
OFUSG02249.1	GO:0030425, GO:0098982, GO:0098978, GO:0016935, GO:0098690, GO:0005887, GO:0099060, GO:0043005, GO:0043204, GO:0045202, GO:0016934, GO:0016594, GO:0022852, GO:0046872, GO:0030594, GO:0004888, GO:0071230, GO:0071361, GO:0071294, GO:0007268, GO:1902476, GO:0097688, GO:0034220, GO:0050877, GO:0007218, GO:0051260, GO:0042391, GO:2000300, GO:0043200, GO:0007165, GO:0060012
OFUSG02254.1	GO:0000785, GO:0005634, GO:0031492, GO:0006325
OFUSG02255.1	GO:0005737, GO:0005634, GO:0001654
OFUSG02256.1	GO:0005737, GO:0031965, GO:0005730, GO:0005654, GO:0005634, GO:0005819, GO:0007093, GO:0007096
OFUSG02257.1	GO:0009986, GO:0062023, GO:0005769, GO:0005576, GO:0005615, GO:0005794, GO:0030027, GO:0004857, GO:0008083, GO:0008201, GO:0005178, GO:0004859, GO:0005102, GO:0055090, GO:0001525, GO:0048844, GO:0007160, GO:0042632, GO:0008203, GO:0006631, GO:0006071, GO:0055088, GO:0019915, GO:0051005, GO:0010519, GO:0009395, GO:0055091, GO:0006644, GO:0045766, GO:0030335, GO:0050996, GO:0045834, GO:0009725, GO:…
OFUSG02259.1	GO:0016021, GO:0005272
OFUSG02260.1	GO:0005737, GO:0030425, GO:0038039, GO:1902710, GO:0098982, GO:0098978, GO:0016021, GO:0005887, GO:0099055, GO:0099056, GO:0043005, GO:0043204, GO:0004965, GO:0046982, GO:0004888, GO:0007214, GO:0150099
OFUSG02262.1	GO:0005737, GO:0030425, GO:0005576, GO:0038039, GO:0098982, GO:0005887, GO:0005886, GO:0045211, GO:0042734, GO:0098685, GO:0004965, GO:0099579, GO:0004888, GO:0007193, GO:0007186, GO:0007214, GO:0150099
OFUSG02263.1	GO:0005737, GO:0038039, GO:1902710, GO:0005887, GO:0043005, GO:0005886, GO:0045211, GO:0004965, GO:0046982, GO:0004888, GO:0007268, GO:0007186, GO:0007214, GO:0007194, GO:0150099
OFUSG02265.1	GO:0009986, GO:1990433, GO:0005737, GO:0005829, GO:0005769, GO:0030139, GO:0005788, GO:0005768, GO:0005796, GO:0016021, GO:0005887, GO:0005770, GO:0005654, GO:0005634, GO:0005886, GO:0032991, GO:0005509, GO:0003682, GO:0035035, GO:0004888, GO:0050699, GO:0007015, GO:0008356, GO:0007411, GO:0007298, GO:0043697, GO:0030154, GO:0045165, GO:0022416, GO:0008407, GO:0060289, GO:0048749, GO:0001745, GO:…
OFUSG02266.1	GO:0016021, GO:0005634, GO:0005886, GO:0005509, GO:0005112, GO:0038023, GO:0001525, GO:0009952, GO:0060271, GO:0007368, GO:0035907, GO:0031017, GO:0048699, GO:0021986, GO:0002244, GO:0060218, GO:0055016, GO:0050768, GO:0001840, GO:0061314, GO:0007219, GO:0031016, GO:0048936, GO:0048337, GO:0042663, GO:0048259, GO:0006355, GO:0021523, GO:0001756, GO:0021531, GO:0021514
OFUSG02267.1	GO:0016021, GO:0030215, GO:0048675, GO:0007411, GO:0050908, GO:1990138, GO:0097485, GO:0071526
OFUSG02268.1	GO:0009986, GO:0062023, GO:0005783, GO:0005788, GO:0009897, GO:0070062, GO:0031012, GO:0005576, GO:0005615, GO:0005577, GO:0031091, GO:0031093, GO:0016529, GO:0030141, GO:0005509, GO:0070052, GO:0005201, GO:0070051, GO:0017134, GO:0001968, GO:0008201, GO:0042802, GO:0005178, GO:0043236, GO:0030169, GO:0001786, GO:0043394, GO:0050431, GO:0000187, GO:0048266, GO:0007155, GO:0007050, GO:0016477, GO:…
OFUSG02269.1	GO:0005576, GO:0005615, GO:0005179, GO:0042802, GO:0042446, GO:0015705, GO:0031641, GO:0007165, GO:0030878, GO:0006590
OFUSG02270.1	GO:0005576, GO:0005635, GO:0005634, GO:0003779, GO:0004536, GO:0004530, GO:0003677, GO:0006915, GO:0006308, GO:0000737, GO:0002283, GO:0002673, GO:0070948
OFUSG02271.1	GO:0005829, GO:0005783, GO:0043231, GO:0005634, GO:0004027, GO:0015485, GO:0003676, GO:1990239, GO:0050294, GO:0008146, GO:0050427, GO:0008203, GO:0008285, GO:0045606, GO:0008202, GO:0000103
OFUSG02272.1	GO:0005887, GO:0005886, GO:0004930, GO:0007189, GO:0007166, GO:0007186
OFUSG02273.1	GO:0005576, GO:0005635, GO:0005634, GO:0003779, GO:0004536, GO:0004530, GO:0003677, GO:0006915, GO:0006308, GO:0000737, GO:0002283, GO:0002673, GO:0070948
OFUSG02274.1	GO:0031672, GO:0000794, GO:0031674, GO:0031430, GO:0005859, GO:0030016, GO:0030017, GO:0005865, GO:0030018, GO:0051015, GO:0042805, GO:0030506, GO:0005524, GO:0005509, GO:0005516, GO:0019899, GO:0042802, GO:0051371, GO:0002020, GO:0019901, GO:0043621, GO:0004674, GO:0004713, GO:0005200, GO:0008307, GO:0031433, GO:0007015, GO:0007512, GO:0060048, GO:0048739, GO:0003300, GO:0055008, GO:0055003, GO:…
OFUSG02275.1	GO:0005929, GO:0005737, GO:0005856, GO:0030991, GO:0031514, GO:0097730, GO:0032391, GO:0001750, GO:0000902, GO:0060830, GO:0060271, GO:0055123, GO:0042471, GO:0031076, GO:0048701, GO:0030326, GO:0008406, GO:0001701, GO:0035721, GO:0061055, GO:0050877, GO:1903441, GO:0061512, GO:0065003, GO:0007224, GO:0060831
OFUSG02275.2	GO:0005929, GO:0005737, GO:0005856, GO:0030991, GO:0031514, GO:0097730, GO:0032391, GO:0001750, GO:0000902, GO:0060830, GO:0060271, GO:0055123, GO:0042471, GO:0031076, GO:0048701, GO:0030326, GO:0008406, GO:0001701, GO:0035721, GO:0061055, GO:0050877, GO:1903441, GO:0061512, GO:0065003, GO:0007224, GO:0060831
OFUSG02276.1	GO:0032580, GO:0016021, GO:0008417, GO:0008107, GO:0005975, GO:0036065, GO:0021772, GO:0001954, GO:0010595, GO:1904906, GO:1903672, GO:0006486
OFUSG02279.1	GO:0005737, GO:0005576, GO:0005615, GO:0008061, GO:0004568, GO:0006915, GO:0006032, GO:0002376, GO:0000272, GO:0002532
OFUSG02280.1	GO:0005654
OFUSG02280.2	GO:0005654
OFUSG02282.1	GO:0005737, GO:0031012, GO:0005576, GO:0005615, GO:0016020, GO:0005634, GO:0005509, GO:0003682, GO:0016477, GO:0008544, GO:0090136, GO:0010467, GO:0003017, GO:0001945, GO:0036303, GO:0048014, GO:0120193
OFUSG02283.1	GO:0009897, GO:0005576, GO:0016021, GO:0005044, GO:0006953
OFUSG02284.1	GO:0030659, GO:0016021, GO:0005044, GO:0045087, GO:0006909
OFUSG02285.1	GO:0005737, GO:0005615, GO:0016020, GO:0005634, GO:0005507, GO:0001968, GO:0004720, GO:0005044, GO:0030199, GO:1905590, GO:0006954, GO:0030324, GO:2000329, GO:0018057, GO:2001046, GO:0060021, GO:0061053, GO:0021510
OFUSG02289.1	GO:0005576, GO:0005509, GO:0005178, GO:0007155, GO:0007275, GO:0010811
OFUSG02291.1	GO:0005737, GO:0005739, GO:0005849, GO:0005654, GO:0003729, GO:0000993, GO:0031124, GO:0006379, GO:0006378, GO:0000398, GO:0006369
OFUSG02293.1	GO:0005737, GO:0005739, GO:0005849, GO:0005654, GO:0003729, GO:0000993, GO:0031124, GO:0006379, GO:0006378, GO:0000398, GO:0006369
OFUSG02294.1	GO:0005801, GO:0012505, GO:0031985, GO:0043231, GO:0016020, GO:0005802, GO:0005525, GO:0003924, GO:0007030, GO:0006886, GO:0032482
OFUSG02294.2	GO:0005801, GO:0012505, GO:0031985, GO:0043231, GO:0016020, GO:0005802, GO:0005525, GO:0003924, GO:0007030, GO:0006886, GO:0032482
OFUSG02295.1	GO:0009986, GO:0005737, GO:0070062, GO:0005576, GO:0005615, GO:0005887, GO:0098793, GO:0045202, GO:0008126, GO:0003824, GO:0008201, GO:0016787, GO:0042043, GO:0038023, GO:0004771, GO:0004806, GO:0007268, GO:0006707, GO:0009062, GO:0030299, GO:0044258, GO:0044241, GO:0006629, GO:0050804, GO:0007158, GO:0030157, GO:0097104, GO:0097105, GO:0018350, GO:0048488
OFUSG02296.1	GO:0005783, GO:0005789, GO:0016021, GO:0003865, GO:0047751, GO:0016628, GO:0102389, GO:0006702, GO:0019408, GO:0019348, GO:0006488, GO:0006489, GO:0016095
OFUSG02297.1	GO:0005737, GO:0005856, GO:0016021, GO:0005886, GO:0016012, GO:0042383, GO:0048738, GO:0060047, GO:0061024
OFUSG02298.1	GO:0000139, GO:0016021, GO:0005802, GO:0045130, GO:0001517, GO:0005975, GO:0042339, GO:0006044, GO:0006790
OFUSG02298.2	GO:0000139, GO:0016021, GO:0005802, GO:0045130, GO:0001517, GO:0005975, GO:0042339, GO:0006044, GO:0006790
OFUSG02297.2	GO:0005737, GO:0005856, GO:0016021, GO:0005886, GO:0016012, GO:0042383, GO:0048738, GO:0060047, GO:0061024
OFUSG02299.1	GO:0005737, GO:0016021, GO:0005886, GO:0043235, GO:0004930, GO:0031210, GO:0007189, GO:0030073, GO:0019222
OFUSG02307.1	GO:0005576, GO:0008168, GO:0032259
OFUSG02312.1	GO:0005737, GO:0031012, GO:0005887, GO:0031594, GO:0043005, GO:0043025, GO:0005886, GO:0045211, GO:0031005, GO:0042802, GO:0046982, GO:0042803, GO:0007155, GO:0022416, GO:0048058, GO:0001745, GO:0042051, GO:0031122, GO:0099559, GO:0048790, GO:0008045, GO:0007274, GO:0034116, GO:0040017, GO:0001941, GO:0099190, GO:0097090, GO:0045467, GO:0034110, GO:2000331, GO:0050808, GO:0051124, GO:0016200, GO:…
OFUSG02312.2	GO:0005737, GO:0031012, GO:0005887, GO:0031594, GO:0043005, GO:0043025, GO:0005886, GO:0045211, GO:0031005, GO:0042802, GO:0046982, GO:0042803, GO:0007155, GO:0022416, GO:0048058, GO:0001745, GO:0042051, GO:0031122, GO:0099559, GO:0048790, GO:0008045, GO:0007274, GO:0034116, GO:0040017, GO:0001941, GO:0099190, GO:0097090, GO:0045467, GO:0034110, GO:2000331, GO:0050808, GO:0051124, GO:0016200, GO:…
OFUSG02319.1	GO:0016021, GO:0005886, GO:0004930, GO:0042813, GO:0007275
OFUSG02320.1	GO:0005737, GO:0005829, GO:0043231, GO:0005634, GO:0004190, GO:0004197, GO:0097153, GO:0097200, GO:0008234, GO:0008233, GO:0007568, GO:0006915, GO:0072734, GO:0097194, GO:0007507, GO:0071887, GO:0051402, GO:0016485, GO:0006508, GO:0009411, GO:0051146
OFUSG02320.2	GO:0005737, GO:0005829, GO:0043231, GO:0005634, GO:0004190, GO:0004197, GO:0097153, GO:0097200, GO:0008234, GO:0008233, GO:0007568, GO:0006915, GO:0072734, GO:0097194, GO:0007507, GO:0071887, GO:0051402, GO:0016485, GO:0006508, GO:0009411, GO:0051146
OFUSG02321.1	GO:0000139, GO:0016021, GO:0001537, GO:0008146, GO:0016051, GO:0042446, GO:0016486, GO:0030166, GO:0006790
OFUSG02323.1	GO:0005576, GO:0008168, GO:0032259
OFUSG02327.1	GO:0016021, GO:0005743, GO:0000064, GO:1990575, GO:0000050
OFUSG02328.1	GO:0034451, GO:0005814, GO:0005813, GO:0036064, GO:0005929, GO:0005829, GO:0005576, GO:0016020, GO:0005634, GO:0043014, GO:0043015, GO:0042802, GO:0035082, GO:0097711, GO:0060271, GO:0060287, GO:0000086, GO:0010389
OFUSG02329.1	GO:0016021, GO:0005272
OFUSG02330.1	GO:0016021, GO:0005272
OFUSG02331.1	GO:0005829, GO:0030425, GO:0043025, GO:0098794, GO:0031175
OFUSG02332.1	GO:0097731, GO:0005929, GO:0005887, GO:0005886, GO:0008528, GO:0004966, GO:0042923, GO:0017046, GO:0007189, GO:0007188, GO:0007186, GO:0090663, GO:0043647, GO:0007194, GO:0031175, GO:0007218, GO:0046488, GO:0007200, GO:0007204, GO:1902608, GO:0045944
OFUSG02334.1	GO:0016021, GO:0005343, GO:0015355, GO:0015293, GO:0015730, GO:0015913, GO:0006814
OFUSG02336.1	GO:0005576, GO:0005886, GO:0008289, GO:0007155, GO:0050896, GO:0007601
OFUSG02339.1	GO:0030246, GO:0007155
OFUSG02340.1	GO:0005929, GO:0005829, GO:0005576, GO:0003283, GO:0060271, GO:0060027, GO:0071908, GO:0007368, GO:0071910, GO:0035469, GO:0071909, GO:0060287, GO:0001947, GO:0001822, GO:0060993, GO:0030324, GO:0048496, GO:0090090, GO:0045494, GO:2000167, GO:2000095, GO:0072189, GO:0016055
OFUSG02343.1	GO:0005743, GO:0004519, GO:0046872, GO:0003676
OFUSG02346.1	GO:0005344
OFUSG02351.1	GO:0000139, GO:0016021, GO:0008146
OFUSG02352.1	GO:0005887, GO:0004930, GO:0042802, GO:0008188, GO:0007186, GO:0007200
OFUSG02353.1	GO:0005737, GO:0004198, GO:0046872, GO:0007399, GO:0006508, GO:0050896, GO:0007601
OFUSG02354.1	GO:0005737, GO:0005829, GO:0005886, GO:0032991, GO:0005547, GO:0043325, GO:0019904, GO:0019903, GO:0005068, GO:0016477, GO:0007229, GO:0035556, GO:0030316, GO:0048015, GO:0008284, GO:0010634, GO:0043306
OFUSG02355.1	GO:0005634, GO:0003677, GO:0046872, GO:0030154, GO:0002437, GO:0007275, GO:0045629, GO:0002829, GO:0007283
OFUSG02356.1	GO:0016021, GO:0005886, GO:0050135, GO:0061809, GO:0004888, GO:0045087, GO:0002224
OFUSG02357.1	GO:0016021, GO:0005886, GO:0050840, GO:0007339, GO:0007155, GO:2000359
OFUSG02363.1	GO:0005615, GO:0007155, GO:0030154, GO:0007399
OFUSG02365.1	GO:0005576, GO:0003796, GO:0019835, GO:0042742, GO:0008152
OFUSG02367.1	GO:0005604, GO:0062023, GO:0070062, GO:0031012, GO:0005576, GO:0005615, GO:0005886, GO:0005802, GO:0050839, GO:0005518, GO:0050840, GO:0005201, GO:0005178, GO:0001525, GO:0007155, GO:0008283, GO:0044267, GO:0002062, GO:0030198, GO:0007162, GO:0050896, GO:0007601
OFUSG02369.1	GO:0005737, GO:0031982, GO:0005509, GO:0035556
OFUSG02370.1	GO:0005737, GO:0004364, GO:0006749
OFUSG02371.2	GO:0009986, GO:0016021, GO:0005886, GO:0030246, GO:0005518, GO:0038023, GO:0030574, GO:0006897
OFUSG02374.2	GO:0005654, GO:0046872, GO:0000978, GO:1990830, GO:0006357
OFUSG02375.1	GO:0016021, GO:0005770, GO:0031902, GO:0030165, GO:0019887, GO:0007399
OFUSG02377.1	GO:0016021, GO:0005886, GO:0033041, GO:0008527, GO:0007606, GO:0050916, GO:0050909, GO:0007165
OFUSG02383.1	GO:0005737, GO:0005509
OFUSG02383.2	GO:0005737, GO:0005509
OFUSG02384.1	GO:0062023, GO:0070062, GO:0005615, GO:0030141, GO:0005102, GO:0001525, GO:0030154
OFUSG02387.1	GO:0005829, GO:0005576, GO:0005615, GO:1904813, GO:0005635, GO:0005641, GO:0016363, GO:0031965, GO:0005654, GO:0048471, GO:0005886, GO:0034774, GO:0004051, GO:0016787, GO:0005506, GO:0016702, GO:0019369, GO:0019221, GO:0036336, GO:0042593, GO:0051122, GO:0006959, GO:0035655, GO:0002232, GO:0002523, GO:1901753, GO:0019370, GO:0006691, GO:0002540, GO:0034440, GO:2001301, GO:0019372, GO:0042759, GO:…
OFUSG02387.2	GO:0005737, GO:0016020, GO:0047677, GO:0004096, GO:0020037, GO:0047987, GO:0005506, GO:0019369, GO:0031408
OFUSG02388.1	GO:0005737, GO:0005829, GO:0000139, GO:0032588, GO:0070273, GO:0005543, GO:0019904, GO:0006886, GO:1905280, GO:0034315, GO:0050708
OFUSG02388.2	GO:0005737, GO:0005829, GO:0000139, GO:0032588, GO:0070273, GO:0005543, GO:0019904, GO:0006886, GO:1905280, GO:0034315, GO:0050708
OFUSG02388.3	GO:0005737, GO:0005829, GO:0000139, GO:0032588, GO:0070273, GO:0005543, GO:0019904, GO:0006886, GO:1905280, GO:0034315, GO:0050708
OFUSG02389.1	GO:0042719, GO:0042721, GO:0046872, GO:0015031
OFUSG02390.1	GO:0000781, GO:0000780, GO:0031618, GO:1990707, GO:0016605, GO:0005524, GO:0003682, GO:0070087, GO:0003677, GO:0003678, GO:0015616, GO:0042393, GO:0046872, GO:0035064, GO:0072711, GO:0006338, GO:0070192, GO:0030330, GO:0006281, GO:0006336, GO:0030900, GO:0000212, GO:0035264, GO:1904908, GO:1901581, GO:0006334, GO:0010571, GO:0032206, GO:1901582, GO:0045944, GO:0035128, GO:0070198, GO:1900112, GO:…
OFUSG02391.1	GO:0000139, GO:0005887, GO:0008467, GO:0033872, GO:0006024, GO:0015012, GO:0015015, GO:0006477
OFUSG02393.1	GO:0000781, GO:0000780, GO:0005737, GO:0000792, GO:0016604, GO:0000228, GO:0000784, GO:0031618, GO:1990707, GO:0005654, GO:0005634, GO:0005721, GO:0016605, GO:0005524, GO:0003682, GO:0070087, GO:0003677, GO:0003678, GO:0015616, GO:0042393, GO:0046872, GO:0035064, GO:0072711, GO:0006338, GO:0070192, GO:0030330, GO:0006281, GO:0006336, GO:0030900, GO:0000212, GO:0035264, GO:1904908, GO:1901581, GO:…
OFUSG02394.1	GO:0000781, GO:0000780, GO:0005737, GO:0000792, GO:0016604, GO:0000228, GO:0000784, GO:0031618, GO:1990707, GO:0005654, GO:0005634, GO:0005721, GO:0016605, GO:0005524, GO:0003682, GO:0070087, GO:0003677, GO:0003678, GO:0015616, GO:0042393, GO:0046872, GO:0035064, GO:0072711, GO:0006338, GO:0070192, GO:0030330, GO:0006281, GO:0006336, GO:0030900, GO:0000212, GO:0035264, GO:1904908, GO:1901581, GO:…
OFUSG02397.1	GO:0016021, GO:0016263, GO:0046872, GO:0016267
OFUSG02398.1	GO:0005892, GO:0030425, GO:0098691, GO:0005887, GO:0043005, GO:0043025, GO:0005886, GO:0045211, GO:0045202, GO:0042166, GO:0015464, GO:0022848, GO:0030594, GO:0044877, GO:0035095, GO:0007268, GO:0034220, GO:0050877, GO:0007274, GO:0042391, GO:2000300, GO:0035094, GO:0007165, GO:0007271
OFUSG02400.1	GO:0005892, GO:0005887, GO:0043005, GO:0045211, GO:0045202, GO:0022848, GO:0030594, GO:0004888, GO:0007268, GO:0034220, GO:0050877, GO:0007274, GO:0042391, GO:0035094, GO:0007165, GO:0007271
OFUSG02403.1	GO:0019898, GO:0043231, GO:0031902, GO:0030496, GO:0042802, GO:0035091, GO:0019904, GO:0061952, GO:0000281, GO:0032091
OFUSG02405.1	GO:0062023, GO:0005737, GO:0005829, GO:0070062, GO:0005615, GO:0005794, GO:0016020, GO:0005654, GO:0005634, GO:0043027, GO:0002020, GO:0004867, GO:0071391, GO:0006955, GO:0002448, GO:0033668, GO:0043066, GO:0010951, GO:0010628, GO:0042270, GO:0009617
OFUSG02406.1	GO:0042995, GO:0005814, GO:0005813, GO:0005737, GO:0005634, GO:0005819, GO:0008017, GO:0034453, GO:1905515, GO:0071539
OFUSG02407.1	GO:0005737, GO:0016607, GO:0005634, GO:0046872, GO:0008143, GO:0003723, GO:1900364, GO:0043488
OFUSG02408.1	GO:0005759, GO:0047536, GO:0016212, GO:0042803, GO:0030170, GO:0008483, GO:0006103, GO:1901605, GO:0009058, GO:0006536, GO:0070189, GO:0033512, GO:0006554, GO:0006569
OFUSG02412.1	GO:0005634, GO:0003677, GO:0046872, GO:0006355
OFUSG02413.1	GO:0005737, GO:0030425, GO:0005769, GO:0098978, GO:0005794, GO:0098794, GO:0061630, GO:0004842, GO:0008270, GO:0043161, GO:0000209, GO:0015031, GO:0016567
OFUSG02416.1	GO:0005737, GO:0031012, GO:0005615, GO:0030426, GO:0016021, GO:0097708, GO:0043025, GO:0005886, GO:0005102, GO:0060384, GO:0048681, GO:0051045, GO:2000010, GO:2001222, GO:0010640, GO:0007605
OFUSG02417.1	GO:0009986, GO:0010008, GO:0005887, GO:0005886, GO:0038024, GO:0005537, GO:0038023, GO:0004888, GO:0001618, GO:0071346, GO:0071353, GO:0071222, GO:0006898
OFUSG02418.1	GO:0005576, GO:0005509, GO:0005178, GO:0007155, GO:0007275
OFUSG02420.1	GO:0030170, GO:0008483, GO:0071555, GO:0009103, GO:0009243, GO:0000271, GO:0006065
OFUSG02421.1	GO:0004222, GO:0008270, GO:0007275
OFUSG02422.1	GO:0030424, GO:0005929, GO:0005829, GO:0030425, GO:0043025, GO:0005634, GO:0043204, GO:0005886, GO:0005509, GO:0005506, GO:0030145, GO:0004722, GO:0050906
OFUSG02422.2	GO:0030424, GO:0005929, GO:0005829, GO:0030425, GO:0043025, GO:0005634, GO:0043204, GO:0005886, GO:0005509, GO:0005506, GO:0030145, GO:0004722, GO:0050906
OFUSG02422.3	GO:0030424, GO:0005929, GO:0005829, GO:0030425, GO:0043025, GO:0005634, GO:0043204, GO:0005886, GO:0005509, GO:0005506, GO:0030145, GO:0004722, GO:0050906
OFUSG02422.4	GO:0030424, GO:0005929, GO:0005829, GO:0030425, GO:0043025, GO:0005634, GO:0043204, GO:0005886, GO:0005509, GO:0005506, GO:0030145, GO:0004722, GO:0050906
OFUSG02424.1	GO:0005887, GO:0008528, GO:0004966, GO:0004974, GO:0007188, GO:0006816, GO:0007166, GO:0006935, GO:0006954, GO:0002437, GO:0007218, GO:0045766, GO:0045907
OFUSG02426.1	GO:0043657, GO:0005635, GO:0031965, GO:0044613, GO:0042802, GO:0044877, GO:0017056, GO:0075733, GO:0006406, GO:0006607, GO:0006999, GO:0036228, GO:0016925, GO:0006605, GO:1900034, GO:0060964, GO:0006110, GO:0042306, GO:0006409, GO:0016032, GO:0019083
OFUSG02426.2	GO:0043657, GO:0005635, GO:0031965, GO:0044613, GO:0042802, GO:0044877, GO:0017056, GO:0075733, GO:0006406, GO:0006607, GO:0006999, GO:0036228, GO:0016925, GO:0006605, GO:1900034, GO:0060964, GO:0006110, GO:0042306, GO:0006409, GO:0016032, GO:0019083
OFUSG02427.1	GO:0005576, GO:0046872, GO:0004252
OFUSG02430.1	GO:0005759, GO:0047536, GO:0016212, GO:0042803, GO:0030170, GO:0008483, GO:0006103, GO:1901605, GO:0009058, GO:0006536, GO:0070189, GO:0033512, GO:0006554, GO:0006569
OFUSG02434.1	GO:0031225, GO:0009986, GO:0005829, GO:0016020, GO:0005654, GO:0005886, GO:0097060, GO:0008253, GO:0008198, GO:0000166, GO:0046086, GO:0046085, GO:0006196, GO:0007159, GO:0050728
OFUSG02435.1	GO:0031225, GO:0009986, GO:0005829, GO:0016020, GO:0005654, GO:0005886, GO:0097060, GO:0008253, GO:0008198, GO:0000166, GO:0046086, GO:0046085, GO:0006196, GO:0007159, GO:0050728
OFUSG02436.1	GO:0031225, GO:0008253, GO:0046872, GO:0000166, GO:0009166
OFUSG02437.1	GO:0005783, GO:0005789, GO:0016021, GO:0043231, GO:0005635, GO:0005886, GO:0008047, GO:0043295, GO:0004602, GO:0004364, GO:0042802, GO:0004464, GO:0006750, GO:0019370, GO:0006629, GO:0046466
OFUSG02437.2	GO:0005783, GO:0005789, GO:0016021, GO:0043231, GO:0005635, GO:0005886, GO:0008047, GO:0043295, GO:0004602, GO:0004364, GO:0042802, GO:0004464, GO:0006750, GO:0019370, GO:0006629, GO:0046466
OFUSG02437.3	GO:0005783, GO:0005789, GO:0016021, GO:0043231, GO:0005635, GO:0005886, GO:0008047, GO:0043295, GO:0004602, GO:0004364, GO:0042802, GO:0004464, GO:0006750, GO:0019370, GO:0006629, GO:0046466
OFUSG02439.1	GO:0005634, GO:0043565, GO:0007275, GO:0006355
OFUSG02439.2	GO:0005634, GO:0043565, GO:0007275, GO:0006355
OFUSG02440.1	GO:0032144, GO:0005829, GO:0005759, GO:0005739, GO:0047298, GO:0051537, GO:0034386, GO:0042802, GO:0046872, GO:0042803, GO:0030170, GO:0032145, GO:0048148, GO:0009450, GO:0042135
OFUSG02440.2	GO:0032144, GO:0005829, GO:0005759, GO:0005739, GO:0047298, GO:0051537, GO:0034386, GO:0042802, GO:0046872, GO:0042803, GO:0030170, GO:0032145, GO:0048148, GO:0009450, GO:0042135
OFUSG02441.1	GO:0005829, GO:0005654, GO:0005634, GO:0003677, GO:0003700, GO:0000981, GO:0001227, GO:0046872, GO:0000977, GO:0000976, GO:0000122, GO:0045944, GO:0006355
OFUSG02444.1	GO:0005524, GO:0004356, GO:0046872, GO:0006542, GO:0009399
OFUSG02446.1	GO:0016021, GO:0005741, GO:0005739, GO:0030151, GO:0043546, GO:0008940, GO:0030170, GO:0051410, GO:0042126, GO:0055114, GO:0006805
OFUSG02448.1	GO:0005840, GO:0003735, GO:0006412
OFUSG02450.1	GO:0097208, GO:0097233, GO:0005615, GO:0016021, GO:0043231, GO:0097232, GO:0005886, GO:0005524, GO:0016887, GO:0042626, GO:0005319, GO:0044267, GO:0006869, GO:0042493, GO:0051384, GO:0055085
OFUSG02454.1	GO:0005829, GO:0004062, GO:0008146, GO:0050427, GO:0006068, GO:0051923
OFUSG02455.1	GO:0016021, GO:0004930, GO:0009881, GO:0007602, GO:0018298, GO:0007601
OFUSG02456.1	GO:0016021, GO:0005886, GO:0015297, GO:0042910
OFUSG02456.2	GO:0016021, GO:0005886, GO:0015297, GO:0042910
OFUSG02457.1	GO:0016324, GO:0070062, GO:0016021, GO:0005886, GO:0015129, GO:0140161, GO:0008028, GO:0005343, GO:0022803, GO:0015552, GO:0015293, GO:0006915, GO:0006811, GO:0034356, GO:0015730, GO:0015913, GO:0006814
OFUSG02458.1	GO:0016021, GO:0005343, GO:0015355, GO:0015293, GO:0015730, GO:0015913, GO:0006814
OFUSG02459.1	GO:0016324, GO:0070062, GO:0016021, GO:0005886, GO:0015129, GO:0140161, GO:0008028, GO:0005343, GO:0022803, GO:0015552, GO:0015293, GO:0006915, GO:0006811, GO:0034356, GO:0015730, GO:0015913, GO:0006814
OFUSG02460.1	GO:0016021, GO:0005774, GO:0022857
OFUSG02461.1	GO:0016324, GO:0070062, GO:0016021, GO:0005886, GO:0015129, GO:0140161, GO:0008028, GO:0005343, GO:0022803, GO:0015552, GO:0015293, GO:0006915, GO:0006811, GO:0034356, GO:0015730, GO:0015913, GO:0006814
OFUSG02462.1	GO:0031012, GO:0005615, GO:0005802, GO:0050839, GO:0005518, GO:0050840, GO:0005178, GO:0001525, GO:0007155, GO:0008283, GO:0030198
OFUSG02463.1	GO:0016324, GO:0016021, GO:0050135, GO:0061809, GO:0003401, GO:0060026, GO:0045087, GO:0048935, GO:0060049, GO:0007165
OFUSG02464.1	GO:0005887, GO:0008528, GO:0042802, GO:0016500, GO:0004888, GO:0007190, GO:0007189, GO:0030282, GO:0046849, GO:0009755, GO:0050710, GO:0034122, GO:0001649, GO:0090263, GO:0048511, GO:0007283, GO:0016055
OFUSG02465.1	GO:0005829, GO:0005654, GO:0005886, GO:0070064, GO:0007010, GO:0051044, GO:0022604
OFUSG02466.1	GO:0005615, GO:0004867, GO:0002376, GO:0032504, GO:1905035, GO:0002785, GO:0010951, GO:0045861, GO:0045751
OFUSG02467.1	GO:0005737, GO:0005829, GO:0005615, GO:0004867, GO:0090136, GO:0010951
OFUSG02468.1	GO:0005615, GO:0008201, GO:0042802, GO:0002020, GO:0004867, GO:0007596, GO:2000266
OFUSG02469.1	GO:0016324, GO:0016323, GO:0009898, GO:0005764, GO:0005739, GO:0032428, GO:0004563, GO:0008047, GO:0005319, GO:0016004, GO:0006689, GO:0007611, GO:0019915, GO:0006869, GO:0050877, GO:0050885, GO:0009313, GO:0051345
OFUSG02470.1	GO:0005581, GO:0062023, GO:0005615, GO:0004867, GO:0007155, GO:0003429
OFUSG02471.1	GO:0030424, GO:0032153, GO:0015630, GO:0098793, GO:0031105, GO:0005940, GO:0030672, GO:0005525, GO:0003924, GO:0060090, GO:0034613, GO:0061640, GO:0035542
OFUSG02473.1	GO:0005737, GO:0016021, GO:0043025, GO:0043204, GO:0051018, GO:0042675, GO:0042462, GO:0016319, GO:0007528, GO:0008355, GO:0007614
OFUSG02475.1	GO:0005768, GO:0005887, GO:0045202, GO:0004993, GO:0007268, GO:0032098
OFUSG02478.1	GO:0020016, GO:0005929, GO:0005856, GO:0031514, GO:0032991, GO:0060271, GO:0000281
OFUSG02479.1	GO:0016021, GO:0005886, GO:0004930, GO:0007166, GO:0008340, GO:0042594
OFUSG02480.1	GO:0005892, GO:0098981, GO:0005887, GO:0099060, GO:0043005, GO:0045202, GO:0022848, GO:0005262, GO:0030594, GO:0004888, GO:1904315, GO:0006812, GO:0007268, GO:0050910, GO:0042472, GO:0034220, GO:0070373, GO:0050877, GO:0007204, GO:0042391, GO:0007605, GO:0007165
OFUSG02481.1	GO:0030424, GO:0035253, GO:0005737, GO:0031410, GO:0005829, GO:0030426, GO:0005871, GO:0016020, GO:0043227, GO:0005874, GO:0043005, GO:0043025, GO:0031982, GO:0003777, GO:0015631, GO:0008088, GO:0006886, GO:0007018, GO:0035418, GO:0035617
OFUSG02482.1	GO:0005813, GO:0005737, GO:0030496, GO:0072686, GO:1990023, GO:0097431, GO:0019900, GO:0007049, GO:0051301, GO:0007346
OFUSG02483.1	GO:0005737, GO:0005815, GO:0030496, GO:0000922, GO:0019900, GO:0007049, GO:0051301, GO:0007346
OFUSG02484.1	GO:0000307, GO:0005737, GO:0031965, GO:0005634, GO:0016538, GO:0044772, GO:0000079, GO:0007283
OFUSG02485.1	GO:0000307, GO:0005737, GO:0005634, GO:0016538, GO:0051301, GO:0044772, GO:0000079
OFUSG02486.1	GO:0005576, GO:0016020, GO:0008083, GO:0008201, GO:0001525, GO:0030154, GO:0051781, GO:0001938, GO:0051894, GO:0050731, GO:0031334
OFUSG02487.1	GO:0016592, GO:0045893
OFUSG02487.2	GO:0016592, GO:0045893
OFUSG02491.1	GO:0000785, GO:0005737, GO:0005829, GO:0005739, GO:0005652, GO:0016363, GO:0005524, GO:0009374, GO:0004077, GO:0004078, GO:0004079, GO:0004080, GO:0018271, GO:0019899, GO:0042802, GO:0006768, GO:0071110, GO:0016570, GO:0009305, GO:0070781
OFUSG02492.1	GO:0031362, GO:0046658, GO:0016324, GO:0016323, GO:0005903, GO:0031526, GO:0030136, GO:0005768, GO:0005576, GO:0016020, GO:0005634, GO:0008144, GO:0005542, GO:0061714, GO:0051870, GO:0038023, GO:0061713, GO:0031103, GO:0003253, GO:0071231, GO:1904447, GO:0046655, GO:0015884, GO:0001947, GO:0003147, GO:0061626, GO:0006620, GO:0060828, GO:0017015, GO:0048678
OFUSG02493.1	GO:0016021, GO:0005542, GO:0022857
OFUSG02498.1	GO:0062023, GO:0005615, GO:0005509, GO:0004252, GO:0006953, GO:0030168, GO:0030194
OFUSG02499.1	GO:0005576, GO:0004222, GO:0008270
OFUSG02500.1	GO:0000139, GO:0016021, GO:0047756, GO:0001537, GO:0050659, GO:0008146, GO:0016051, GO:0051216, GO:0002063, GO:0030206, GO:0030204, GO:0048589, GO:0042733, GO:0030326, GO:0048704, GO:0048703, GO:0001701, GO:0043066, GO:0030512, GO:0033037, GO:0036342, GO:0009791, GO:0030166, GO:0042127, GO:0007585
OFUSG02502.1	GO:0005829, GO:0030552, GO:0007283
OFUSG02506.1	GO:0016324, GO:0034704, GO:0005887, GO:0005886, GO:0005227, GO:0005262, GO:0005516, GO:0042802, GO:0005216, GO:0046872, GO:0055074, GO:0070509, GO:0098703, GO:0070588, GO:0006816, GO:0035898, GO:0051289, GO:0051592
OFUSG02507.1	GO:0016324, GO:0005887, GO:0005886, GO:0005262, GO:0005516, GO:0005216, GO:0046872, GO:0055074, GO:0098703, GO:0070588, GO:0006816, GO:0051289, GO:0035809
OFUSG02510.1	GO:0016021, GO:0004181, GO:0004185, GO:0008270, GO:0006508
OFUSG02512.1	GO:0005509
OFUSG02515.1	GO:0005887, GO:0015301, GO:0015106, GO:0015108, GO:0019531, GO:0008271, GO:0015116, GO:0001503, GO:1902358
OFUSG02517.1	GO:0005615, GO:0000139, GO:0042803, GO:0010634, GO:0010718, GO:0070374
OFUSG02520.1	GO:0005615, GO:0000139, GO:0042803, GO:0010634, GO:0010718, GO:0070374
OFUSG02521.1	GO:0005634, GO:0003682, GO:0042826, GO:0046872, GO:0000978, GO:0030154, GO:0043433, GO:0045668, GO:0000122
OFUSG02522.1	GO:0005634, GO:0003677, GO:0046872
OFUSG02522.2	GO:0005634, GO:0032991, GO:0032993, GO:0001046, GO:0003677, GO:0001228, GO:0003700, GO:0000981, GO:0046872, GO:0000978, GO:0000977, GO:0043565, GO:0001223, GO:0008134, GO:0007398, GO:0001702, GO:0008285, GO:0071158, GO:0045944, GO:0045893, GO:0006357
OFUSG02523.1	GO:0005634, GO:0003700, GO:0000981, GO:0046872, GO:0043565, GO:0007411, GO:0006342, GO:0048749, GO:0061332, GO:0007517, GO:0000122, GO:0045892, GO:0007400, GO:0040034, GO:0035206, GO:2000177, GO:0050767, GO:0035290, GO:0007354
OFUSG02523.2	GO:0005737, GO:0005634, GO:0003700, GO:0010385, GO:0044729, GO:1990841, GO:0043565, GO:0008270, GO:0032922, GO:0045944, GO:0045893, GO:0006355
OFUSG02524.1	GO:0005730, GO:0005654, GO:0030036, GO:0042273, GO:0000055
OFUSG02527.1	GO:0005814, GO:0005813, GO:0097539, GO:0071439, GO:0005829, GO:0030276, GO:0008022, GO:0017080, GO:0097711, GO:0060271, GO:0045162
OFUSG02528.1	GO:0005768, GO:0015031, GO:1990126
OFUSG02529.1	GO:0005768, GO:0015031, GO:1990126
OFUSG02530.1	GO:0005737, GO:0016020, GO:0005524, GO:0004674, GO:0002009, GO:0051092
OFUSG02532.1	GO:0009986, GO:0005615, GO:0031232, GO:0019897, GO:0098978, GO:0043231, GO:0005886, GO:0098685, GO:0034185, GO:0051087, GO:0004175, GO:0019899, GO:0019900, GO:1990405, GO:0019904, GO:0004252, GO:0005102, GO:0007596, GO:0022617, GO:0042730, GO:0051702, GO:0060716, GO:0071674, GO:0046716, GO:0045445, GO:0010812, GO:0051918, GO:0043536, GO:0051919, GO:0006508, GO:0051603, GO:0042246, GO:0048771, GO:…
OFUSG02533.1	GO:0005615, GO:0004252, GO:0007586, GO:0006508
OFUSG02534.1	GO:0005737, GO:0005615, GO:0016020, GO:0005634, GO:0005509, GO:0003682, GO:0007155, GO:0008544, GO:0010467, GO:0003017, GO:0036303, GO:0048014, GO:0120193
OFUSG02538.1	GO:0005737, GO:0005856, GO:0003785, GO:0007015
OFUSG02539.1	GO:0005737, GO:0005829, GO:0000791, GO:0000123, GO:0031966, GO:0005739, GO:0043005, GO:0043025, GO:0005634, GO:0005886, GO:0017122, GO:0032991, GO:0042588, GO:0042802, GO:0048029, GO:0042277, GO:0005547, GO:0019904, GO:0016262, GO:0097363, GO:0044877, GO:0008134, GO:0006915, GO:0071333, GO:0032869, GO:0071222, GO:0097237, GO:0032922, GO:0030900, GO:0006041, GO:0080182, GO:0043984, GO:0043981, GO:…
OFUSG02539.2	GO:0005737, GO:0005829, GO:0000791, GO:0000123, GO:0031966, GO:0005739, GO:0043005, GO:0043025, GO:0005634, GO:0005886, GO:0017122, GO:0032991, GO:0042588, GO:0042802, GO:0048029, GO:0042277, GO:0005547, GO:0019904, GO:0016262, GO:0097363, GO:0044877, GO:0008134, GO:0006915, GO:0071333, GO:0032869, GO:0071222, GO:0097237, GO:0032922, GO:0030900, GO:0006041, GO:0080182, GO:0043984, GO:0043981, GO:…
OFUSG02540.1	GO:0005737, GO:0005829, GO:0005576, GO:0005654, GO:0005634, GO:0032991, GO:0000774, GO:0043014, GO:0005524, GO:0051085, GO:2001234, GO:1903748, GO:1903751, GO:0043524, GO:1903753, GO:0045345, GO:0051135, GO:0061098, GO:0045944, GO:0070507, GO:0006986
OFUSG02542.1	GO:0005814, GO:0005813, GO:0005737, GO:0005829, GO:0098536, GO:0005730, GO:0005634, GO:0000922, GO:0001741, GO:0005524, GO:0042802, GO:0004674, GO:0007099, GO:0098535, GO:0000278, GO:0046601, GO:0006468, GO:0032465, GO:0060707
OFUSG02543.1	GO:0016324, GO:0005911, GO:0070062, GO:0030175, GO:0005925, GO:0005887, GO:0030027, GO:0005634, GO:0048471, GO:0005886, GO:0005509, GO:0007015, GO:0009653, GO:0048593, GO:0007155, GO:0016477, GO:0098609, GO:0007267, GO:0003382, GO:0007163, GO:0045197, GO:0007156
OFUSG02543.2	GO:0016324, GO:0005911, GO:0070062, GO:0030175, GO:0005925, GO:0005887, GO:0030027, GO:0005634, GO:0048471, GO:0005886, GO:0005509, GO:0007015, GO:0009653, GO:0048593, GO:0007155, GO:0016477, GO:0098609, GO:0007267, GO:0003382, GO:0007163, GO:0045197, GO:0007156
OFUSG02543.3	GO:0016324, GO:0005911, GO:0070062, GO:0030175, GO:0005925, GO:0005887, GO:0030027, GO:0005634, GO:0048471, GO:0005886, GO:0005509, GO:0007015, GO:0009653, GO:0048593, GO:0007155, GO:0016477, GO:0098609, GO:0007267, GO:0003382, GO:0007163, GO:0045197, GO:0007156
OFUSG02544.1	GO:0005813, GO:0005829, GO:0072686, GO:0000922
OFUSG02547.1	GO:0005829, GO:0030748, GO:0102707, GO:0004790, GO:0009308, GO:0032259, GO:0009636
OFUSG02548.1	GO:0072562, GO:0005581, GO:0062023, GO:0070062, GO:0005576, GO:0005615, GO:0003823, GO:0048306, GO:0097367, GO:2001065, GO:0046872, GO:0043394, GO:0005102, GO:0006956, GO:0001867, GO:0050829, GO:0050830, GO:0008228, GO:0043654
OFUSG02549.1	GO:0005737, GO:0005615, GO:0016020, GO:0005634, GO:0005509, GO:0003682, GO:0007155, GO:0008544, GO:0010467, GO:0003017, GO:0036303, GO:0048014, GO:0120193
OFUSG02551.1	GO:0016021, GO:0016020, GO:0043025, GO:0005886, GO:0006915, GO:0007154, GO:0060173, GO:0048681, GO:0090090, GO:0030279, GO:0060828, GO:0016055
OFUSG02552.1	GO:0005829, GO:0030748, GO:0102707, GO:0004790, GO:0009308, GO:0032259, GO:0009636
OFUSG02554.1	GO:0005829, GO:0030748, GO:0102707, GO:0004790, GO:0009308, GO:0032259, GO:0009636
OFUSG02555.1	GO:0062023, GO:0005615, GO:0005102, GO:0001525
OFUSG02557.1	GO:0005634, GO:0003700, GO:0046872, GO:0043565
OFUSG02558.1	GO:0005634, GO:0003677, GO:0003700, GO:0046872, GO:0006355
OFUSG02559.1	GO:0005634, GO:0003700, GO:0046872
OFUSG02560.1	GO:0005634, GO:0003677, GO:0003700, GO:0046872, GO:0006355
OFUSG02563.1	GO:0005634, GO:0003677, GO:0046872
OFUSG02565.1	GO:0005634, GO:0003700, GO:0001227, GO:0046872, GO:0043565, GO:0000122, GO:0045892, GO:0006355
OFUSG02567.1	GO:0005634, GO:0003677, GO:0046872, GO:0006355
OFUSG02584.1	GO:0005829, GO:0004062, GO:0008146, GO:0050427, GO:0006576, GO:0030855, GO:0006068, GO:0009812, GO:0018958, GO:0008202, GO:0051923, GO:0042403, GO:0006805
OFUSG02587.1	GO:0005737, GO:0030425, GO:0005769, GO:0005794, GO:0008022, GO:0061630, GO:0008270, GO:0007399, GO:0043161, GO:0000209, GO:0015031
OFUSG02588.2	GO:0005737, GO:0005887, GO:0005634, GO:0043235, GO:0005524, GO:0042802, GO:0004714, GO:0038085, GO:0005021, GO:0036328, GO:0001525, GO:0001945, GO:0036303, GO:0001946, GO:0060836, GO:0008045, GO:0007275, GO:0033674, GO:0046777, GO:0030947, GO:1900746, GO:0035474, GO:0002040, GO:0007169, GO:0048010, GO:0038084, GO:0001944, GO:0060841, GO:0060855
OFUSG02589.1	GO:0005829, GO:0004062, GO:0008146, GO:0050427, GO:0006068, GO:0051923
OFUSG02590.1	GO:0016021, GO:0005886, GO:0005524, GO:0005007, GO:0006915, GO:0008284
OFUSG02596.1	GO:0030424, GO:0005737, GO:0043231, GO:0016020, GO:0015630, GO:0005654, GO:0005634, GO:0005085, GO:0042802, GO:0008536, GO:0061630, GO:0008270, GO:0021785, GO:0021952, GO:0032922, GO:0042177, GO:0050905, GO:0031398, GO:0016567, GO:1902667, GO:0051493, GO:0032880
OFUSG02596.2	GO:0030424, GO:0005737, GO:0043231, GO:0016020, GO:0015630, GO:0005654, GO:0005634, GO:0005085, GO:0042802, GO:0008536, GO:0061630, GO:0008270, GO:0021785, GO:0021952, GO:0032922, GO:0042177, GO:0050905, GO:0031398, GO:0016567, GO:1902667, GO:0051493, GO:0032880
OFUSG02596.3	GO:0030424, GO:0005737, GO:0043231, GO:0016020, GO:0015630, GO:0005654, GO:0005634, GO:0005085, GO:0042802, GO:0008536, GO:0061630, GO:0008270, GO:0021785, GO:0021952, GO:0032922, GO:0042177, GO:0050905, GO:0031398, GO:0016567, GO:1902667, GO:0051493, GO:0032880
OFUSG02596.4	GO:0030424, GO:0005737, GO:0043231, GO:0016020, GO:0015630, GO:0005654, GO:0005634, GO:0005085, GO:0042802, GO:0008536, GO:0061630, GO:0008270, GO:0021785, GO:0021952, GO:0032922, GO:0042177, GO:0050905, GO:0031398, GO:0016567, GO:1902667, GO:0051493, GO:0032880
OFUSG02596.5	GO:0030424, GO:0005737, GO:0043231, GO:0016020, GO:0015630, GO:0005654, GO:0005634, GO:0005085, GO:0042802, GO:0008536, GO:0061630, GO:0008270, GO:0021785, GO:0021952, GO:0032922, GO:0042177, GO:0050905, GO:0031398, GO:0016567, GO:1902667, GO:0051493, GO:0032880
OFUSG02598.1	GO:0005634, GO:0003677, GO:0046872
OFUSG02599.1	GO:0005634, GO:0003677, GO:0046872, GO:0006355
OFUSG02599.2	GO:0005634, GO:0003677, GO:0003700, GO:0001227, GO:0046872, GO:0000978, GO:0000122
OFUSG02600.1	GO:0005737, GO:0000790, GO:0005634, GO:0003682, GO:0003677, GO:0003700, GO:0001227, GO:0070888, GO:0046872, GO:0060536, GO:0003273, GO:0071364, GO:0071479, GO:0035921, GO:0003198, GO:0060429, GO:2000811, GO:0090090, GO:0006933, GO:0032331, GO:0043518, GO:2001240, GO:1902230, GO:0010839, GO:2000647, GO:0010957, GO:0070563, GO:0014032, GO:0007219, GO:0001649, GO:0043473, GO:0030335, GO:0045600, GO:…
OFUSG02600.2	GO:0005737, GO:0000790, GO:0005634, GO:0003682, GO:0003677, GO:0003700, GO:0001227, GO:0070888, GO:0046872, GO:0060536, GO:0003273, GO:0071364, GO:0071479, GO:0035921, GO:0003198, GO:0060429, GO:2000811, GO:0090090, GO:0006933, GO:0032331, GO:0043518, GO:2001240, GO:1902230, GO:0010839, GO:2000647, GO:0010957, GO:0070563, GO:0014032, GO:0007219, GO:0001649, GO:0043473, GO:0030335, GO:0045600, GO:…
OFUSG02601.1	GO:0045179, GO:0045180, GO:0099738, GO:0005737, GO:0005829, GO:0043025, GO:0003730, GO:0045182, GO:0030371, GO:0008270, GO:0008356, GO:0055060, GO:0007411, GO:0007420, GO:0007402, GO:0008285, GO:0010629, GO:0007406, GO:0017148, GO:0014019, GO:0014016, GO:0007400, GO:0007405, GO:0030182, GO:0048477, GO:1902692, GO:0050767, GO:0008582, GO:1900242, GO:0006417, GO:0009303, GO:0035282, GO:0007419
OFUSG02602.1	GO:0005829, GO:0036218, GO:0035529, GO:0047429, GO:0008171, GO:0032259, GO:0009117
OFUSG02602.2	GO:0005829, GO:0036218, GO:0035529, GO:0047429, GO:0008171, GO:0032259, GO:0009117
OFUSG02603.1	GO:0005576
OFUSG02604.1	GO:0016021, GO:0005886, GO:0015297, GO:0042910
OFUSG02605.1	GO:0016021, GO:0016020, GO:0005886, GO:0015297, GO:0022857, GO:0042910
OFUSG02606.1	GO:0016021, GO:0016020, GO:0015297, GO:0022857, GO:0042910
OFUSG02606.2	GO:0016021, GO:0016020, GO:0015297, GO:0022857, GO:0042910
OFUSG02606.3	GO:0016021, GO:0015297, GO:0042910
OFUSG02606.4	GO:0016021, GO:0016020, GO:0015297, GO:0022857, GO:0042910
OFUSG02607.1	GO:0009986, GO:0062023, GO:0005615, GO:0016504, GO:0008233, GO:0005102, GO:0002381, GO:0050687, GO:0002605, GO:0002617, GO:0043381, GO:0002291
OFUSG02608.1	GO:0005694, GO:0005737, GO:0005654, GO:0005634, GO:0000922, GO:0071005, GO:0000278, GO:0007094, GO:0000398, GO:0034501
OFUSG02609.1	GO:0005737, GO:0005925, GO:0045121, GO:0005096, GO:0008289, GO:0030036, GO:0035023, GO:0007165
OFUSG02612.1	GO:0016021
OFUSG02614.1	GO:0005737, GO:0003723, GO:0007049, GO:0001731, GO:0040008, GO:0002188
OFUSG02615.1	GO:0003723
OFUSG02616.1	GO:0071014, GO:0000398
OFUSG02622.1	GO:0005634, GO:0003677, GO:0046872, GO:0006355
OFUSG02622.2	GO:0005634, GO:0003677, GO:0046872, GO:0006355
OFUSG02626.1	GO:0005737, GO:0005829, GO:0044613, GO:0005654, GO:0005634, GO:0048471, GO:0051028, GO:0006913, GO:0006606
OFUSG02627.1	GO:0031466, GO:0000151, GO:0035556, GO:0045445, GO:0000209, GO:0016567, GO:0035914, GO:0006511
OFUSG02631.1	GO:0016021, GO:0005886, GO:0015297, GO:0042910
OFUSG02631.2	GO:0016021, GO:0005886, GO:0015297, GO:0042910
OFUSG02632.1	GO:0005576, GO:0016021, GO:0005886, GO:0038023, GO:0001942, GO:0043123, GO:0046330
OFUSG02632.2	GO:0005576, GO:0016021, GO:0005886, GO:0038023, GO:0001942, GO:0043123, GO:0046330
OFUSG02632.3	GO:0005576, GO:0016021, GO:0005886, GO:0038023, GO:0001942, GO:0043123, GO:0046330
OFUSG02633.1	GO:0005576, GO:0016021, GO:0005886, GO:0038023, GO:0001942, GO:0043123, GO:0046330
OFUSG02635.1	GO:0000785, GO:0005719, GO:0005720, GO:0005654, GO:0005634, GO:0032991, GO:0090575, GO:0003682, GO:0070087, GO:0003677, GO:0035851, GO:1990841, GO:0004672, GO:0003723, GO:0043565, GO:0019789, GO:0003713, GO:0003714, GO:0031625, GO:0004842, GO:0008270, GO:0006325, GO:0060028, GO:0043045, GO:0006281, GO:0007566, GO:0060669, GO:0001837, GO:0045087, GO:1901536, GO:0045869, GO:0000122, GO:0045892, GO:…
OFUSG02637.1	GO:0005737, GO:0005634, GO:0005667, GO:0001227, GO:0000978, GO:0000977, GO:0008283, GO:0046545, GO:0030336, GO:0060244, GO:2000279, GO:0048147, GO:0010944, GO:0000122, GO:0045892, GO:0033262, GO:0006355, GO:0007585, GO:0001967
OFUSG02637.2	GO:0005737, GO:0005634, GO:0005667, GO:0001227, GO:0000978, GO:0000977, GO:0008283, GO:0046545, GO:0030336, GO:0060244, GO:2000279, GO:0048147, GO:0010944, GO:0000122, GO:0045892, GO:0033262, GO:0006355, GO:0007585, GO:0001967
OFUSG02637.3	GO:0005737, GO:0005634, GO:0005667, GO:0001227, GO:0000978, GO:0000977, GO:0008283, GO:0046545, GO:0030336, GO:0060244, GO:2000279, GO:0048147, GO:0010944, GO:0000122, GO:0045892, GO:0033262, GO:0006355, GO:0007585, GO:0001967
OFUSG02638.1	GO:0005783, GO:0005789, GO:0030176, GO:0042470, GO:0005635, GO:0071786, GO:0061024, GO:1903896, GO:1903899, GO:1903371, GO:0034976
OFUSG02639.1	GO:0016021, GO:0005887, GO:0004930, GO:0008188, GO:0001653, GO:0008344, GO:0002209, GO:0007186, GO:0008345, GO:0007218, GO:0007204
OFUSG02640.1	GO:0005930, GO:0005634, GO:0008017, GO:0051493
OFUSG02640.2	GO:0005930, GO:0005634, GO:0008017, GO:0051493
OFUSG02641.1	GO:0005737, GO:0005829, GO:0097504, GO:0005654, GO:0005634, GO:0032797, GO:0034719, GO:0051170, GO:0000387
OFUSG02641.2	GO:0005737, GO:0005829, GO:0097504, GO:0005654, GO:0005634, GO:0032797, GO:0034719, GO:0051170, GO:0000387
OFUSG02645.1	GO:0005964, GO:0005886, GO:0005516, GO:0003824, GO:0005977
OFUSG02645.2	GO:0005964, GO:0005886, GO:0005516, GO:0003824, GO:0005977
OFUSG02645.3	GO:0005964, GO:0005886, GO:0005516, GO:0003824, GO:0005977
OFUSG02645.4	GO:0005964, GO:0005886, GO:0005516, GO:0003824, GO:0005977
OFUSG02645.5	GO:0005964, GO:0005886, GO:0005516, GO:0003824, GO:0005977
OFUSG02647.1	GO:0005635, GO:0052629, GO:0106018, GO:0004438, GO:0004725, GO:0010507, GO:0046856
OFUSG02647.2	GO:0005635, GO:0052629, GO:0106018, GO:0004438, GO:0004725, GO:0010507, GO:0046856
OFUSG02647.3	GO:0005635, GO:0052629, GO:0106018, GO:0004438, GO:0004725, GO:0010507, GO:0046856
OFUSG02648.1	GO:0005929, GO:0062023, GO:0031410, GO:0005783, GO:0070062, GO:0005794, GO:0005743, GO:0005758, GO:0005741, GO:0033268, GO:0005791, GO:0046872, GO:0060348, GO:0045162, GO:0038133, GO:0022011, GO:0001953, GO:0035024, GO:0051497, GO:0031175, GO:0038031, GO:0001649, GO:0030335, GO:0051894, GO:0051901, GO:0014068, GO:0051897, GO:0051496, GO:1900026, GO:0043408, GO:0014734
OFUSG02648.2	GO:0005929, GO:0062023, GO:0031410, GO:0005783, GO:0070062, GO:0005794, GO:0005743, GO:0005758, GO:0005741, GO:0033268, GO:0005791, GO:0046872, GO:0060348, GO:0045162, GO:0038133, GO:0022011, GO:0001953, GO:0035024, GO:0051497, GO:0031175, GO:0038031, GO:0001649, GO:0030335, GO:0051894, GO:0051901, GO:0014068, GO:0051897, GO:0051496, GO:1900026, GO:0043408, GO:0014734
OFUSG02649.1	GO:0005634, GO:0003677, GO:0003700, GO:0046872
OFUSG02650.1	GO:0005737, GO:0097165, GO:0005634, GO:0005886, GO:0031386, GO:0008134, GO:0044389, GO:0071276, GO:0034605, GO:0016925
OFUSG02650.3	GO:0005737, GO:0097165, GO:0005634, GO:0005886, GO:0031386, GO:0008134, GO:0044389, GO:0071276, GO:0034605, GO:0016925
OFUSG02653.1	GO:0005737, GO:0016020, GO:0019005, GO:0005516, GO:0036312, GO:0019903, GO:0004842, GO:0006464, GO:0044830, GO:0006513, GO:0016567, GO:0006508, GO:0010506, GO:0014066, GO:0031146, GO:0006511, GO:0016032
OFUSG02653.2	GO:0005737, GO:0016020, GO:0019005, GO:0005516, GO:0036312, GO:0019903, GO:0004842, GO:0006464, GO:0044830, GO:0006513, GO:0016567, GO:0006508, GO:0010506, GO:0014066, GO:0031146, GO:0006511, GO:0016032
OFUSG02654.1	GO:0005096
OFUSG02661.1	GO:0016021, GO:0016020
OFUSG02661.2	GO:0016021, GO:0016020
OFUSG02663.1	GO:0062023, GO:0005783, GO:0070062, GO:0005576, GO:0005615, GO:0019806, GO:0005201, GO:0020037, GO:0005152, GO:0046872, GO:0004601, GO:0070831, GO:0030199, GO:0030198, GO:0042744, GO:0006955, GO:0055114, GO:0006979
OFUSG02663.2	GO:0062023, GO:0005783, GO:0070062, GO:0005576, GO:0005615, GO:0019806, GO:0005201, GO:0020037, GO:0005152, GO:0046872, GO:0004601, GO:0070831, GO:0030199, GO:0030198, GO:0042744, GO:0006955, GO:0055114, GO:0006979
OFUSG02664.1	GO:0071339, GO:0005669, GO:0005524, GO:0003677, GO:0004402, GO:0004674, GO:0016251, GO:0007049, GO:0045944, GO:0006367
OFUSG02664.2	GO:0071339, GO:0005669, GO:0005524, GO:0003677, GO:0004402, GO:0004674, GO:0016251, GO:0007049, GO:0045944, GO:0006367
OFUSG02665.1	GO:0031307, GO:0000422, GO:0001666
OFUSG02666.1	GO:0005634, GO:0003677, GO:0046872, GO:0006355
OFUSG02667.1	GO:0005634, GO:0003677, GO:0000981, GO:0046872, GO:0060086, GO:0001745, GO:0001751, GO:0001752, GO:0009649, GO:0043153, GO:0046530, GO:0045944, GO:0006355, GO:0010114, GO:0035271, GO:0007605, GO:0007601
OFUSG02667.2	GO:0005634, GO:0003677, GO:0046872, GO:0006355, GO:0050896, GO:0007601
OFUSG02667.3	GO:0005634, GO:0003677, GO:0046872
OFUSG02668.1	GO:0005634, GO:0003677, GO:0046872, GO:0006355
OFUSG02670.1	GO:0005634, GO:0003677, GO:0046872
OFUSG02672.1	GO:0005654, GO:0032991, GO:0032993, GO:0001046, GO:0001228, GO:0003700, GO:0046872, GO:0000978, GO:0001223, GO:0008134, GO:0007398, GO:0001702, GO:0036498, GO:0045786, GO:0008285, GO:0071158, GO:0045944, GO:0006357
OFUSG02673.1	GO:0005634, GO:0000981, GO:0000977, GO:0008270, GO:0045944, GO:0006357
OFUSG02675.1	GO:0016021, GO:0005765, GO:0022857
OFUSG02675.2	GO:0016021, GO:0005765, GO:0022857
OFUSG02676.1	GO:0005789, GO:0016021, GO:0016020, GO:0004581, GO:0004576, GO:0007368, GO:0006486, GO:0006487, GO:0018279
OFUSG02676.2	GO:0005789, GO:0016021, GO:0016020, GO:0004581, GO:0004576, GO:0007368, GO:0006486, GO:0006487, GO:0018279
OFUSG02679.1	GO:0016327, GO:0030054, GO:0016021, GO:0005886, GO:0005509, GO:0098609, GO:0042067, GO:0001736, GO:0007156, GO:0007560, GO:0035331, GO:0035332, GO:0090251, GO:0060071
OFUSG02679.2	GO:0016327, GO:0030054, GO:0016021, GO:0005886, GO:0005509, GO:0098609, GO:0042067, GO:0001736, GO:0007156, GO:0007560, GO:0035331, GO:0035332, GO:0090251, GO:0060071
OFUSG02680.1	GO:0005783, GO:0005789, GO:0016021, GO:0005886, GO:0005524, GO:0140326, GO:0000287, GO:0034220, GO:0045332, GO:0008360
OFUSG02681.1	GO:0005737, GO:0005829, GO:0015630, GO:0005654, GO:0005634, GO:0046872, GO:0000978, GO:0043565, GO:0001223, GO:0008134, GO:0007050, GO:0008285, GO:0045944, GO:0006357
OFUSG02682.1	GO:0005737, GO:0005634, GO:0006915, GO:0071345, GO:0006974, GO:0071480, GO:0071447, GO:0034644, GO:0030097, GO:0071850, GO:2000270, GO:1902230, GO:0097752, GO:0007286
OFUSG02682.2	GO:0005737, GO:0005634, GO:0006915, GO:0071345, GO:0006974, GO:0071480, GO:0071447, GO:0034644, GO:0030097, GO:0071850, GO:2000270, GO:1902230, GO:0097752, GO:0007286
OFUSG02683.1	GO:0016021, GO:0031966, GO:0030867, GO:0017188, GO:0008080
OFUSG02684.1	GO:0000151, GO:0005086, GO:0032012, GO:0006511
OFUSG02685.1	GO:0005813, GO:0005737, GO:0030496, GO:0000922
OFUSG02687.1	GO:0005737, GO:0016021, GO:0005886, GO:0043235, GO:0004930, GO:0031210, GO:0007189, GO:0030073, GO:0019222
OFUSG02688.1	GO:0005737, GO:0000790, GO:0005654, GO:0005634, GO:0005700, GO:0003677, GO:0008301, GO:0003697, GO:0017025, GO:0008134, GO:0006338, GO:0032502, GO:0006310, GO:0006268, GO:0035218, GO:0008348, GO:0017055, GO:0000122, GO:0045892, GO:0043388, GO:0045089, GO:0045944, GO:0006357, GO:0006355, GO:0007379
OFUSG02689.1	GO:0000118, GO:0005730, GO:0003677, GO:0042393, GO:0044378, GO:0031491, GO:0032266, GO:0070273, GO:0010314, GO:0003712, GO:0008270, GO:0001947, GO:0000122, GO:0006355
OFUSG02690.1	GO:0031012, GO:0004222, GO:0008270
OFUSG02690.2	GO:0031012, GO:0004222, GO:0008270
OFUSG02690.3	GO:0031012, GO:0004222, GO:0008270
OFUSG02691.1	GO:0042584, GO:0005783, GO:0005794, GO:0030285, GO:0043231, GO:0005886, GO:0005802, GO:0005524, GO:0016887, GO:0140326, GO:0140327, GO:0000287, GO:0022857, GO:0007612, GO:0006869, GO:0045332, GO:0030335, GO:0061092, GO:0055085
OFUSG02691.2	GO:0042584, GO:0005783, GO:0005794, GO:0030285, GO:0043231, GO:0005886, GO:0005802, GO:0005524, GO:0016887, GO:0140326, GO:0140327, GO:0000287, GO:0022857, GO:0007612, GO:0006869, GO:0045332, GO:0030335, GO:0061092, GO:0055085
OFUSG02691.3	GO:0042584, GO:0005783, GO:0005794, GO:0030285, GO:0043231, GO:0005886, GO:0005802, GO:0005524, GO:0016887, GO:0140326, GO:0140327, GO:0000287, GO:0022857, GO:0007612, GO:0006869, GO:0045332, GO:0030335, GO:0061092, GO:0055085
OFUSG02691.4	GO:0042584, GO:0005783, GO:0005794, GO:0030285, GO:0043231, GO:0005886, GO:0005802, GO:0005524, GO:0016887, GO:0140326, GO:0140327, GO:0000287, GO:0022857, GO:0007612, GO:0006869, GO:0045332, GO:0030335, GO:0061092, GO:0055085
OFUSG02691.5	GO:0042584, GO:0005783, GO:0005794, GO:0030285, GO:0043231, GO:0005886, GO:0005802, GO:0005524, GO:0016887, GO:0140326, GO:0140327, GO:0000287, GO:0022857, GO:0007612, GO:0006869, GO:0045332, GO:0030335, GO:0061092, GO:0055085
OFUSG02692.1	GO:0070069, GO:0005783, GO:0034663, GO:0005789, GO:0005887, GO:0048471, GO:0019899, GO:0004857, GO:0015020, GO:0046982, GO:0042803, GO:0001972, GO:0005496, GO:0006953, GO:0031100, GO:0006789, GO:0070980, GO:0052695, GO:0071392, GO:0071361, GO:0071385, GO:0017144, GO:0008210, GO:0051552, GO:0052696, GO:0042167, GO:0046483, GO:0001889, GO:2001030, GO:0045922, GO:1904224, GO:0045939, GO:0032496, GO:…
OFUSG02696.1	GO:0000177, GO:0000176, GO:0005730, GO:0005654, GO:0017091, GO:0043928, GO:0000467, GO:0071028, GO:0071042, GO:0071035, GO:0071038, GO:0034427, GO:0016075, GO:0034473, GO:0034475, GO:0034476
OFUSG02696.2	GO:0000177, GO:0000176, GO:0005730, GO:0005654, GO:0017091, GO:0043928, GO:0000467, GO:0071028, GO:0071042, GO:0071035, GO:0071038, GO:0034427, GO:0016075, GO:0034473, GO:0034475, GO:0034476
OFUSG02698.1	GO:0070062, GO:0045335, GO:0019905, GO:0006974, GO:0071346, GO:0008286, GO:1902808, GO:0010838, GO:0050821, GO:0006605, GO:0010827, GO:0061178
OFUSG02701.1	GO:0000790, GO:0005654, GO:0005634, GO:0003677, GO:0001228, GO:0000981, GO:0003690, GO:0000977, GO:0043565, GO:0007275, GO:0045944, GO:0048511, GO:0035914
OFUSG02702.1	GO:0005737, GO:0005789, GO:0070062, GO:0043231, GO:0008405, GO:0008404, GO:0008392, GO:0020037, GO:0106255, GO:0005506, GO:0016853, GO:0071614, GO:0016712, GO:0008395, GO:0019373, GO:0042738, GO:0006690, GO:0043651, GO:0006082, GO:0055114, GO:0008016, GO:0006805
OFUSG02702.2	GO:0005737, GO:0005789, GO:0070062, GO:0043231, GO:0008405, GO:0008404, GO:0008392, GO:0020037, GO:0106255, GO:0005506, GO:0016853, GO:0071614, GO:0016712, GO:0008395, GO:0019373, GO:0042738, GO:0006690, GO:0043651, GO:0006082, GO:0055114, GO:0008016, GO:0006805
OFUSG02702.3	GO:0005737, GO:0005789, GO:0070062, GO:0043231, GO:0008405, GO:0008404, GO:0008392, GO:0020037, GO:0106255, GO:0005506, GO:0016853, GO:0071614, GO:0016712, GO:0008395, GO:0019373, GO:0042738, GO:0006690, GO:0043651, GO:0006082, GO:0055114, GO:0008016, GO:0006805
OFUSG02703.1	GO:0016324, GO:0016021, GO:0005355, GO:0015293, GO:0006814
OFUSG02703.2	GO:0016324, GO:0016021, GO:0005355, GO:0015293, GO:0006814
OFUSG02704.1	GO:0005829, GO:0005525, GO:0004383, GO:0020037, GO:0044877, GO:0035556, GO:0010750
OFUSG02705.1	GO:0005737, GO:0008074, GO:0048786, GO:0005525, GO:0004383, GO:0020037, GO:0046872, GO:0071732, GO:0006182, GO:0019934, GO:0038060, GO:0099555
OFUSG02705.2	GO:0005737, GO:0008074, GO:0048786, GO:0005525, GO:0004383, GO:0020037, GO:0046872, GO:0071732, GO:0006182, GO:0019934, GO:0038060, GO:0099555
OFUSG02706.1	GO:0005576, GO:0000139, GO:0005886, GO:0005525, GO:0003924, GO:0042742, GO:0051607
OFUSG02706.2	GO:0005576, GO:0000139, GO:0005886, GO:0005525, GO:0003924, GO:0042742, GO:0051607
OFUSG02710.1	GO:0005576, GO:0000139, GO:0005886, GO:0005525, GO:0003924, GO:0042742, GO:0051607
OFUSG02712.1	GO:0005576, GO:0000139, GO:0005886, GO:0005525, GO:0003924, GO:0051607
OFUSG02713.1	GO:0005576, GO:0001872, GO:0004553, GO:0005975, GO:0045087
OFUSG02715.1	GO:0005576, GO:0001872, GO:0004553, GO:0005975, GO:0045087
OFUSG02715.2	GO:0005576, GO:0001872, GO:0004553, GO:0005975, GO:0045087
OFUSG02716.1	GO:0005737, GO:0031981, GO:0005634, GO:0005657, GO:0005524, GO:0003677, GO:0003678, GO:0051276, GO:0032508, GO:0006310, GO:0006281, GO:0006260, GO:0000723
OFUSG02717.1	GO:0140007, GO:0030027, GO:0005765, GO:0098871, GO:0032420, GO:0051015, GO:0007015, GO:0034198, GO:0042149, GO:1904262, GO:0061462
OFUSG02719.1	GO:0005654, GO:0000978, GO:0007049
OFUSG02719.2	GO:0005829, GO:0005730, GO:0005654, GO:0005634, GO:0005886, GO:0003682, GO:0003677, GO:0044267, GO:0006353, GO:0008156, GO:0006363
OFUSG02721.1	GO:0005737, GO:0016021, GO:0005886, GO:0004930, GO:0042802, GO:0030165, GO:0046982, GO:0042813, GO:0017147, GO:0060070, GO:0007267, GO:0090103, GO:0030855, GO:0007199, GO:0060022, GO:0060119, GO:0003149, GO:0003150, GO:0003151, GO:0090179, GO:0007204, GO:0051091, GO:0045745, GO:0045893, GO:0007608, GO:0060412, GO:0016055, GO:0007223
OFUSG02722.1	GO:0005737, GO:0008897, GO:0000287, GO:0006633
OFUSG02722.2	GO:0005737, GO:0008897, GO:0000287, GO:0006633
OFUSG02723.1	GO:0044291, GO:0030426, GO:0005887, GO:0005509, GO:0007155, GO:0007156
OFUSG02724.1	GO:0005829, GO:0005783, GO:0005739, GO:0052855, GO:0005524, GO:0047453, GO:0110051, GO:0046496
OFUSG02725.1	GO:0005737, GO:0000123, GO:0042025, GO:0016604, GO:0000790, GO:0005654, GO:0005634, GO:0016407, GO:0003682, GO:0000987, GO:0003684, GO:0004402, GO:0043426, GO:0002039, GO:0061733, GO:0001102, GO:0001085, GO:0003713, GO:0003714, GO:0008134, GO:0008270, GO:1904837, GO:0034644, GO:0042733, GO:0016573, GO:1990258, GO:0042592, GO:0018076, GO:0000122, GO:0007219, GO:0045747, GO:0045944, GO:0007221, GO:…
OFUSG02726.1	GO:0030424, GO:0030425, GO:0016021, GO:0005887, GO:0016020, GO:0004016, GO:0005524, GO:0046872, GO:0071880, GO:0007189, GO:0006171, GO:0001701
OFUSG02728.1	GO:0001669, GO:0034451, GO:0005737, GO:0005829, GO:0070062, GO:0005765, GO:0048471, GO:0042802, GO:0008432, GO:0019894, GO:0005078, GO:0030159, GO:0007257, GO:0032418, GO:0030335, GO:0051149, GO:0045666, GO:0042147, GO:0051146, GO:0016192
OFUSG02728.2	GO:0001669, GO:0034451, GO:0005737, GO:0005829, GO:0070062, GO:0005765, GO:0048471, GO:0042802, GO:0008432, GO:0019894, GO:0005078, GO:0030159, GO:0007257, GO:0032418, GO:0030335, GO:0051149, GO:0045666, GO:0042147, GO:0051146, GO:0016192
OFUSG02728.3	GO:0001669, GO:0034451, GO:0005737, GO:0005829, GO:0070062, GO:0005765, GO:0048471, GO:0042802, GO:0008432, GO:0019894, GO:0005078, GO:0030159, GO:0007257, GO:0032418, GO:0030335, GO:0051149, GO:0045666, GO:0042147, GO:0051146, GO:0016192
OFUSG02728.4	GO:0001669, GO:0034451, GO:0005737, GO:0005829, GO:0070062, GO:0005765, GO:0048471, GO:0042802, GO:0008432, GO:0019894, GO:0005078, GO:0030159, GO:0007257, GO:0032418, GO:0030335, GO:0051149, GO:0045666, GO:0042147, GO:0051146, GO:0016192
OFUSG02728.5	GO:0001669, GO:0034451, GO:0005737, GO:0005829, GO:0070062, GO:0005765, GO:0048471, GO:0042802, GO:0008432, GO:0019894, GO:0005078, GO:0030159, GO:0007257, GO:0032418, GO:0030335, GO:0051149, GO:0045666, GO:0042147, GO:0051146, GO:0016192
OFUSG02729.1	GO:0000139, GO:0016021, GO:0016757, GO:0042546, GO:0000271, GO:0006486, GO:0048767
OFUSG02732.1	GO:0005829, GO:0005654, GO:0005634, GO:0005667, GO:0017151, GO:0001227, GO:0046872, GO:0000978, GO:0031625, GO:0030509, GO:0060348, GO:0060048, GO:0051216, GO:0071407, GO:0030218, GO:0007281, GO:0002051, GO:0045669, GO:1901522, GO:0006468, GO:0060395, GO:0007179, GO:0001657
OFUSG02733.1	GO:0005737
OFUSG02734.1	GO:0033391, GO:0005694, GO:0005737, GO:0005829, GO:0043231, GO:0005730, GO:0005654, GO:0005634, GO:0005726, GO:0005791, GO:0005667, GO:0031490, GO:0003677, GO:0001228, GO:0003700, GO:0000981, GO:0070888, GO:0004402, GO:0046983, GO:0000978, GO:0043565, GO:0071479, GO:0032922, GO:0007623, GO:0000077, GO:2000323, GO:0045892, GO:0050729, GO:0051092, GO:0045944, GO:0045893, GO:0043161, GO:0006473, GO:…
OFUSG02735.1	GO:0030016, GO:0016459, GO:0032982, GO:0003774
OFUSG02737.1	GO:0005912, GO:0016323, GO:0005911, GO:0005829, GO:0005576, GO:0046930, GO:0098793, GO:0045202, GO:0008022, GO:0019730, GO:0006768, GO:0034220, GO:0045199, GO:0007269, GO:0015939, GO:0046931, GO:1903361, GO:0055085
OFUSG02737.2	GO:0005912, GO:0016323, GO:0005911, GO:0005829, GO:0005576, GO:0046930, GO:0098793, GO:0045202, GO:0008022, GO:0019730, GO:0006768, GO:0034220, GO:0045199, GO:0007269, GO:0015939, GO:0046931, GO:1903361, GO:0055085
OFUSG02737.3	GO:0016323, GO:0005911, GO:0005829, GO:0046930, GO:0098793, GO:0045202, GO:0008022, GO:0045199, GO:0007269, GO:0046931, GO:1903361
OFUSG02738.1	GO:0005737, GO:0005829, GO:0022627, GO:0005783, GO:0070062, GO:0005925, GO:0005730, GO:0005654, GO:0005634, GO:1990904, GO:0045202, GO:0048027, GO:0003723, GO:0003735, GO:0030154, GO:0043066, GO:0000184, GO:0006614, GO:0006412, GO:0006413, GO:0019083
OFUSG02739.1	GO:0005739, GO:0005634, GO:0048471, GO:0046872, GO:0019178, GO:0102757, GO:0004535, GO:0032922, GO:0006739
OFUSG02740.1	GO:0005737, GO:0005634, GO:0032991, GO:0043947, GO:0050821, GO:0031647
OFUSG02741.1	GO:0005615, GO:0005886, GO:0004867, GO:0001654
OFUSG02743.1	GO:0005829, GO:0005634, GO:0005667, GO:0003677, GO:0003700, GO:0046983, GO:0000978, GO:0006974, GO:0032922, GO:0006473, GO:0051775
OFUSG02744.1	GO:0016021, GO:0005787, GO:0008233, GO:0045047, GO:0006465
OFUSG02750.1	GO:0030669, GO:0031901, GO:0030139, GO:0016021, GO:0005886, GO:0030246, GO:0005537, GO:0002479, GO:0051607, GO:0006898
OFUSG02753.1	GO:0005912, GO:0043296, GO:0045177, GO:0016324, GO:0030864, GO:0005856, GO:0005874, GO:0003779, GO:0051015, GO:0030036, GO:0007015, GO:0045176, GO:0000902, GO:0043482, GO:0002066, GO:0001843, GO:0007389, GO:0008360
OFUSG02754.1	GO:0005912, GO:0043296, GO:0016324, GO:0030864, GO:0005856, GO:0005874, GO:0051015, GO:0030036, GO:0007015, GO:0045176, GO:0000902, GO:0043482, GO:0002064, GO:0001843, GO:0007389, GO:0008360
OFUSG02755.1	GO:0016020, GO:1902936
OFUSG02756.1	GO:0031410, GO:0005829, GO:0000139, GO:0005802, GO:0003779, GO:0051015, GO:0007015, GO:0030041, GO:0006895, GO:0015031
OFUSG02757.1	GO:0005634, GO:0005667, GO:0046332, GO:0003714, GO:0030514, GO:0000122
[truncated: 19,102 more rows]
