# Supplementary material for: Cell fate specification modes shape transcriptome evolution in the highly conserved spiral cleavage
Source: EMBO Rep. 2025 Sep 4;26(20):5088–114. doi: 10.1038/s44319-025-00569-4 (PMC12550047; doi:10.1038/s44319-025-00569-4)
Supplement: Supplementary file 44 — Dataset EV42 [file 44319_2025_569_MOESM44_ESM.xlsx]

## Sheet: Sheet1
Dataset EV42 – Gene Ontology universe for C. teleta.

## Sheet: Dataset EV42
GeneID	GO annotation
CTELG00000000001.1	GO:0009986, GO:0005576, GO:0005102, GO:0048856
CTELG00000000002.1	GO:0016021, GO:0031307, GO:0043231, GO:0005741, GO:0005739, GO:0004095, GO:0042802, GO:1990698, GO:0009437, GO:0071398, GO:0042755, GO:0030855, GO:0006635, GO:0006631, GO:0006006, GO:0010876, GO:0097421, GO:0001676, GO:0032000, GO:0031998, GO:0046320, GO:0050796, GO:0010883, GO:0043279, GO:0046677, GO:0042493, GO:0045471, GO:0031667, GO:0014070, GO:1904772, GO:0006641
CTELG00000000002.2	GO:0016021, GO:0031307, GO:0043231, GO:0005741, GO:0005739, GO:0004095, GO:0042802, GO:1990698, GO:0009437, GO:0071398, GO:0042755, GO:0030855, GO:0006635, GO:0006631, GO:0006006, GO:0010876, GO:0097421, GO:0001676, GO:0032000, GO:0031998, GO:0046320, GO:0050796, GO:0010883, GO:0043279, GO:0046677, GO:0042493, GO:0045471, GO:0031667, GO:0014070, GO:1904772, GO:0006641
CTELG00000000002.3	GO:0016021, GO:0005741, GO:0005739, GO:0004095, GO:0009437, GO:0006635, GO:0006631
CTELG00000000004.1	GO:0051539, GO:0010181, GO:0046872, GO:0102521, GO:0055114, GO:0031591
CTELG00000000005.1	GO:0005737, GO:0005654, GO:0005634, GO:0005886, GO:0030331, GO:0030374, GO:0001835, GO:0071392, GO:0045944
CTELG00000000005.2	GO:0005737, GO:0005654, GO:0005634, GO:0005886, GO:0030331, GO:0030374, GO:0001835, GO:0071392, GO:0045944
CTELG00000000007.1	GO:0005737, GO:0005829, GO:0030496, GO:0005739, GO:0005654, GO:0016805, GO:0097718, GO:0030145, GO:0070006, GO:0008233
CTELG00000000014.1	GO:0034451, GO:0005814, GO:0005813, GO:0036064, GO:0005801, GO:0045171, GO:0005874, GO:0005815, GO:0031514, GO:0000242, GO:0005516, GO:0060090, GO:0048854, GO:0043010, GO:0021696, GO:0060271, GO:1990403, GO:0035050, GO:0060322, GO:0001701, GO:0001822, GO:0035108, GO:0000226, GO:0007052, GO:0035264, GO:0043066, GO:0061351, GO:0001764, GO:0021772, GO:0090316, GO:0007165, GO:0007051, GO:0001944
CTELG00000000017.1	GO:0034451, GO:0005814, GO:0005813, GO:0005829, GO:0016020, GO:0005874, GO:0005516, GO:0060090, GO:0097711, GO:0060271, GO:0000086, GO:0000226, GO:0007052, GO:0090316, GO:0010389, GO:0007165
CTELG00000000017.2	GO:0034451, GO:0005814, GO:0005813, GO:0005829, GO:0016020, GO:0005874, GO:0005516, GO:0060090, GO:0097711, GO:0060271, GO:0000086, GO:0000226, GO:0007052, GO:0090316, GO:0010389, GO:0007165
CTELG00000000018.1	GO:0016323, GO:0005829, GO:0016021, GO:0005654, GO:0005886, GO:0008021, GO:0015093, GO:0042802, GO:0005381, GO:0017046, GO:0006879, GO:0003158, GO:1903988, GO:0055072, GO:0034755, GO:0006826, GO:0002260, GO:0060586, GO:0043066, GO:0045944, GO:0034395, GO:0048536, GO:0060345
CTELG00000000020.1	GO:0016323, GO:0009986, GO:0030139, GO:0005768, GO:0009897, GO:0005794, GO:0005887, GO:0043231, GO:0097708, GO:0016020, GO:0045121, GO:0048471, GO:0045335, GO:0005886, GO:0034186, GO:0034188, GO:0034185, GO:0005524, GO:0016887, GO:0051117, GO:0042626, GO:0120020, GO:0140328, GO:0008035, GO:0005319, GO:0031210, GO:0090554, GO:0090556, GO:0005548, GO:0008320, GO:0005102, GO:0031267, GO:0046623, GO:…
CTELG00000000024.1	GO:0005813, GO:0005881, GO:0005829, GO:0000923, GO:0000930, GO:0008275, GO:0016020, GO:0005815, GO:0005654, GO:0000922, GO:0043015, GO:0007420, GO:0031122, GO:0051321, GO:0007020, GO:0051415, GO:0000278, GO:0001764, GO:0065003, GO:0051225
CTELG00000000026.1	GO:0016021, GO:0031965, GO:0043541, GO:0006488
CTELG00000000027.1	GO:0016021
CTELG00000000029.1	GO:0001227
CTELG00000000029.2	GO:0001227
CTELG00000000030.1	GO:0016602, GO:0005654, GO:0005634, GO:0032993, GO:0001228, GO:0046982, GO:0000978, GO:0006355
CTELG00000000030.2	GO:0016602, GO:0005654, GO:0005634, GO:0032993, GO:0001228, GO:0046982, GO:0000978, GO:0006355
CTELG00000000031.1	GO:0005737, GO:0003987, GO:0016208, GO:0005524, GO:0031955, GO:0019427, GO:0048149, GO:0006633
CTELG00000000032.1	GO:0005524, GO:0004709, GO:0106310, GO:0106311, GO:0007292, GO:0007147, GO:0045930
CTELG00000000033.1	GO:0005737, GO:0005739, GO:0005654, GO:0070095, GO:1901135, GO:0005975, GO:0033132
CTELG00000000035.1	GO:0000800, GO:0005654, GO:0140013, GO:0060548
CTELG00000000036.1	GO:0005634, GO:0003677, GO:0001228, GO:0000977, GO:0048813, GO:0035165, GO:0060857, GO:0021782, GO:0010001, GO:0007403, GO:0042063, GO:0007516, GO:0042690, GO:0030182, GO:0042387, GO:0010628, GO:0045687, GO:0060252, GO:0045944, GO:0045893, GO:0035289, GO:0010468, GO:0045610, GO:0050764, GO:0031290
CTELG00000000038.1	GO:1990316, GO:0000421, GO:0005829, GO:0005789, GO:0019898, GO:0005764, GO:0031965, GO:0000407, GO:0034045, GO:0060090, GO:0019901, GO:0000045, GO:0006914, GO:0000422, GO:0030242, GO:0007049, GO:0061723, GO:0007507, GO:0001889, GO:0016236, GO:2001237, GO:0034727, GO:0045793, GO:0046330, GO:0001934, GO:0016241, GO:0061709
CTELG00000000039.1	GO:1990316, GO:0000421, GO:0005829, GO:0005789, GO:0019898, GO:0005764, GO:0031965, GO:0000407, GO:0034045, GO:0060090, GO:0019901, GO:0000045, GO:0006914, GO:0000422, GO:0030242, GO:0007049, GO:0061723, GO:0007507, GO:0001889, GO:0016236, GO:2001237, GO:0034727, GO:0045793, GO:0046330, GO:0001934, GO:0016241, GO:0061709
CTELG00000000040.1	GO:0034451, GO:0005737, GO:0005829, GO:0005739, GO:0005634, GO:0031616, GO:0008017, GO:0051642, GO:0007059, GO:0051382, GO:0007052, GO:0007346, GO:0023052
CTELG00000000041.1	GO:0005737, GO:0005829, GO:0051539, GO:0017113, GO:0004159, GO:0071949, GO:0042802, GO:0005506, GO:0051536, GO:0050661, GO:0042803, GO:0002058, GO:0019483, GO:0007623, GO:0006145, GO:0006208, GO:0042493, GO:0007584, GO:0014070, GO:0006214, GO:0006210, GO:0006212, GO:0019860
CTELG00000000042.1	GO:0005739, GO:0097177, GO:0008284, GO:1903862
CTELG00000000043.1	GO:0009986, GO:0062023, GO:0005769, GO:0005576, GO:0005615, GO:0005794, GO:0030027, GO:0004857, GO:0008083, GO:0008201, GO:0005178, GO:0004859, GO:0005102, GO:0055090, GO:0001525, GO:0048844, GO:0007160, GO:0042632, GO:0008203, GO:0006631, GO:0006071, GO:0055088, GO:0019915, GO:0051005, GO:0010519, GO:0009395, GO:0055091, GO:0006644, GO:0045766, GO:0030335, GO:0050996, GO:0045834, GO:0009725, GO:…
CTELG00000000046.1	GO:0005887, GO:0004930, GO:0016499, GO:0017046, GO:0022410, GO:0007631, GO:0007186, GO:0007218, GO:0007200, GO:0010840, GO:0051480
CTELG00000000047.1	GO:0070062, GO:0031012, GO:0005615
CTELG00000000050.1	GO:0005911, GO:0008180, GO:0005737, GO:0005634, GO:0002250, GO:0043383, GO:0043368, GO:0050852
CTELG00000000052.1	GO:0005576, GO:0030971, GO:0001525
CTELG00000000053.1	GO:0016021, GO:0005770, GO:0005765, GO:0005764, GO:0032585, GO:0048388, GO:0007042, GO:0090263, GO:0015031, GO:0070070, GO:0042176
CTELG00000000054.1	GO:0030424, GO:1904115, GO:0005737, GO:0042802, GO:0019894, GO:0005078, GO:0019901, GO:0048490, GO:0019896, GO:0007254, GO:0007275, GO:0046328, GO:2000331, GO:0048491
CTELG00000000055.1	GO:0005319, GO:0045735, GO:0071391, GO:0032355
CTELG00000000056.1	GO:0000276, GO:0000274, GO:0005739, GO:0015078, GO:0015986, GO:1902600
CTELG00000000058.1	GO:0009986, GO:0005929, GO:0005829, GO:0031012, GO:0005576, GO:0005887, GO:0005654, GO:0005634, GO:0005886, GO:0043235, GO:0005509, GO:0019899, GO:0051059, GO:0038023, GO:0009887, GO:0060413, GO:0046849, GO:0007050, GO:0001709, GO:0007417, GO:1990705, GO:0061073, GO:0042742, GO:0007368, GO:0030326, GO:0072104, GO:0072015, GO:0001947, GO:0072574, GO:0006959, GO:0001701, GO:0002437, GO:0032633, GO:…
CTELG00000000059.1	GO:0000139, GO:0005886, GO:0019003, GO:0005525, GO:0003924, GO:0009987, GO:0030335, GO:0007265, GO:1901214
CTELG00000000061.2	GO:0032133, GO:0000775, GO:0000793, GO:0000777, GO:0005737, GO:0000776, GO:1990385, GO:0005874, GO:0030496, GO:0005634, GO:0005721, GO:0032991, GO:0005819, GO:0043539, GO:0007059, GO:0016572, GO:0010032, GO:0051257, GO:0051310, GO:0000281, GO:0000070, GO:0071902, GO:1902412
CTELG00000000062.1	GO:0005829, GO:0005654, GO:0004853, GO:0006782
CTELG00000000064.1	GO:0004190, GO:0004519, GO:0046872, GO:0003964
CTELG00000000065.1	GO:0031225, GO:0009986, GO:0005783, GO:0043005, GO:0005886, GO:0015026, GO:0005102, GO:1990459, GO:0030509, GO:0048681, GO:0048671, GO:0010977, GO:1900121, GO:0001843, GO:0031175, GO:0043547, GO:0051044, GO:0010976, GO:0001934, GO:0045944, GO:0030510
CTELG00000000071.1	GO:0016021, GO:0005886, GO:0046872, GO:0004222
CTELG00000000072.1	GO:0016021, GO:0005886, GO:0043235, GO:0005524, GO:0008528, GO:0005525, GO:0004383, GO:0042562, GO:0016941, GO:0017046, GO:0001653, GO:0004672, GO:0019901, GO:0007589, GO:0007166, GO:0006182, GO:0019934, GO:0042417, GO:0016525, GO:0030308, GO:0048662, GO:0010753, GO:0035815, GO:0035810, GO:0007168, GO:0008217, GO:0097746, GO:1903779, GO:0043114, GO:0007165
CTELG00000000075.1	GO:0005737, GO:0005576, GO:0005096, GO:0090630, GO:0006886, GO:0043087
CTELG00000000076.1	GO:0031901, GO:0012505, GO:0000139, GO:0016021, GO:0030285, GO:0045121, GO:0045335, GO:0000407, GO:0098837, GO:0055038, GO:0031201, GO:0008021, GO:0031982, GO:0005484, GO:0000149, GO:0000045, GO:0033344, GO:0006886, GO:0050821, GO:0048278, GO:0006906
CTELG00000000078.1	GO:0005737, GO:0005788, GO:0005789, GO:0005576, GO:0016021, GO:0043231, GO:0005886, GO:0004177, GO:0005138, GO:0070006, GO:0008235, GO:0008233, GO:0042277, GO:0005164, GO:0008270, GO:0002250, GO:0019882, GO:0019885, GO:0006509, GO:0043171, GO:0045766, GO:0006508, GO:0008217, GO:0007165
CTELG00000000079.1	GO:0035556, GO:0016567
CTELG00000000080.1	GO:0005743, GO:0005747, GO:0005761, GO:0005739, GO:0008137, GO:0016491, GO:0003735, GO:0042773, GO:0006120, GO:0032543
CTELG00000000082.1	GO:0004066, GO:0006529, GO:0006541
CTELG00000000083.1	GO:0033263, GO:0031902, GO:0005765, GO:0005764, GO:0006886, GO:0035622, GO:0006904, GO:0016192
CTELG00000000084.1	GO:0042995, GO:0031253, GO:0005813, GO:0036064, GO:0030981, GO:0005925, GO:0005794, GO:0005874, GO:0015630, GO:0005815, GO:0035371, GO:1905721, GO:0051233, GO:0042802, GO:0008017, GO:0051010, GO:0019901, GO:0051301, GO:0016477, GO:0001578, GO:0046785, GO:0031115, GO:1905515, GO:1903033, GO:0031116, GO:0071539, GO:0035372, GO:1904825, GO:0031110, GO:0051225
CTELG00000000088.1	GO:0005730, GO:0032040, GO:0003730, GO:0048027, GO:0003723, GO:0070181, GO:0000480
CTELG00000000089.1	GO:0005829, GO:0016282, GO:0033290, GO:0005852, GO:0042788, GO:0070122, GO:0008237, GO:0003743, GO:0001732
CTELG00000000090.1	GO:0005737, GO:0005634, GO:0097598, GO:0061956, GO:0007341, GO:0045654, GO:0045893, GO:0061136, GO:0007286
CTELG00000000092.1	GO:0005743, GO:0005762, GO:0005739, GO:0003723, GO:0003735, GO:1990830, GO:0070125, GO:0070126
CTELG00000000096.1	GO:0005634, GO:0003677, GO:0001228, GO:0000981, GO:0000978, GO:0000977, GO:1990837, GO:0048856, GO:0045944, GO:0042127, GO:0006357
CTELG00000000097.1	GO:0045494, GO:0007608, GO:0007601
CTELG00000000098.1	GO:0016021, GO:0022857
CTELG00000000099.1	GO:0019135, GO:0005506, GO:0016491, GO:0008612
CTELG00000000101.1	GO:0005776, GO:0044295, GO:0005737, GO:0010494, GO:0030425, GO:0005768, GO:0005615, GO:0032045, GO:0005764, GO:0044304, GO:0043005, GO:0031965, GO:0005634, GO:0000932, GO:0043204, GO:0005085, GO:0006914, GO:0048675, GO:0006897, GO:1902774, GO:1904425, GO:0001933, GO:0016239, GO:0110053, GO:2000785, GO:0010506, GO:1903432, GO:0034063
CTELG00000000102.1	GO:0030425, GO:0005789, GO:0016021, GO:0102336, GO:0102337, GO:0102338, GO:0009922, GO:0102756, GO:0034625, GO:0034626, GO:0019367, GO:0035338, GO:0006636, GO:0042761
CTELG00000000105.1	GO:0005576, GO:0005764, GO:0016491, GO:0016667, GO:0047134, GO:0002376
CTELG00000000106.1	GO:0005737, GO:0005829, GO:0031419, GO:0033787, GO:0032451, GO:0071949, GO:0043295, GO:0016491, GO:0016740, GO:0009235, GO:0070988, GO:0006749, GO:0055114
CTELG00000000106.2	GO:0005737, GO:0005829, GO:0031419, GO:0033787, GO:0032451, GO:0071949, GO:0043295, GO:0016491, GO:0016740, GO:0009235, GO:0070988, GO:0006749, GO:0055114
CTELG00000000107.1	GO:0005783, GO:0005789, GO:0016021, GO:0017059, GO:0035339, GO:0030170, GO:0004758, GO:0046513, GO:1904504, GO:1904649, GO:0046511, GO:0030148, GO:0006665, GO:0006686, GO:0046512
CTELG00000000107.2	GO:0005783, GO:0005789, GO:0016021, GO:0017059, GO:0035339, GO:0030170, GO:0004758, GO:0046513, GO:1904504, GO:1904649, GO:0046511, GO:0030148, GO:0006665, GO:0006686, GO:0046512
CTELG00000000108.1	GO:0005759, GO:0005739, GO:0005524, GO:0004827, GO:0006433
CTELG00000000109.1	GO:0005730, GO:0005654, GO:0000027
CTELG00000000110.1	GO:0005737, GO:0005829, GO:0003723, GO:0008494, GO:0048255, GO:0006446, GO:0006413
CTELG00000000110.2	GO:0005737, GO:0005829, GO:0003723, GO:0008494, GO:0048255, GO:0006446, GO:0006413
CTELG00000000110.3	GO:0005737, GO:0005829, GO:0003723, GO:0008494, GO:0048255, GO:0006446, GO:0006413
CTELG00000000111.1	GO:0005654, GO:0003723, GO:0000398
CTELG00000000111.2	GO:0005654, GO:0003723, GO:0000398
CTELG00000000112.1	GO:0022627, GO:0046872, GO:0003723, GO:0003735, GO:0000028, GO:0006412
CTELG00000000115.1	GO:0009986, GO:1990433, GO:0005737, GO:0005829, GO:0005769, GO:0030139, GO:0005788, GO:0005768, GO:0005796, GO:0016021, GO:0005887, GO:0005770, GO:0005654, GO:0005634, GO:0005886, GO:0032991, GO:0005509, GO:0003682, GO:0035035, GO:0004888, GO:0050699, GO:0007015, GO:0008356, GO:0007411, GO:0007298, GO:0043697, GO:0030154, GO:0045165, GO:0022416, GO:0008407, GO:0060289, GO:0048749, GO:0001745, GO:…
CTELG00000000116.1	GO:0032579, GO:0031410, GO:0005615, GO:0009374, GO:0005509
CTELG00000000120.1	GO:0018741, GO:0004065, GO:0046872, GO:0046983, GO:0018909
CTELG00000000122.1	GO:0005737, GO:0016604, GO:0005654, GO:0005634, GO:0005524, GO:0046872, GO:0004672, GO:0004674, GO:0004712, GO:0004713, GO:0030036, GO:0048041, GO:0006468, GO:0007283
CTELG00000000123.1	GO:0071546, GO:0071547, GO:0005524, GO:0016887, GO:0003676, GO:0003724, GO:0043046, GO:0031047, GO:0007141, GO:0007140, GO:0007275, GO:0010529, GO:0048477, GO:1990511, GO:0034587, GO:0007283
CTELG00000000124.1	GO:0005789, GO:0016021, GO:0051539, GO:0046872, GO:0035598, GO:0061712
CTELG00000000124.2	GO:0005783, GO:0005789, GO:0016021, GO:0051539, GO:0046872, GO:0035596, GO:0035598, GO:0061712, GO:0035600
CTELG00000000124.3	GO:0005783, GO:0005789, GO:0016021, GO:0051539, GO:0046872, GO:0035596, GO:0035598, GO:0061712, GO:0035600
CTELG00000000125.1	GO:0071005, GO:0003755, GO:0006457, GO:0000413
CTELG00000000126.1	GO:0003676, GO:0008270, GO:0015074
CTELG00000000127.1	GO:0042470, GO:0005634, GO:0016442, GO:0004519, GO:0003676, GO:0031047
CTELG00000000128.1	GO:0035869, GO:0005737, GO:0005856, GO:0016021, GO:0060271, GO:1905515
CTELG00000000131.1	GO:0016021, GO:0005886, GO:0045211, GO:0005524, GO:0004714, GO:0030154, GO:0007275, GO:0008582
CTELG00000000133.1	GO:0005795
CTELG00000000134.1	GO:0030424, GO:0005085, GO:0090630, GO:0007409, GO:0045200, GO:0002244, GO:0022027, GO:0000226, GO:0120163, GO:0031175, GO:0043473, GO:0033138, GO:1904754, GO:0050767, GO:0007264
CTELG00000000135.1	GO:0030424, GO:0045178, GO:0005925, GO:0030426, GO:0043005, GO:0005085, GO:0090630, GO:0007409, GO:0045200, GO:0022027, GO:0000226, GO:0120163, GO:0031175, GO:0033138, GO:1904754, GO:0050767, GO:0007264
CTELG00000000136.1	GO:0046872, GO:0061630, GO:0004842, GO:1902006, GO:0047484, GO:2000070, GO:0006970, GO:0009414, GO:0030104
CTELG00000000136.2	GO:0046872, GO:0061630, GO:0004842, GO:1902006, GO:0047484, GO:2000070, GO:0006970, GO:0009414, GO:0030104
CTELG00000000136.3	GO:0046872, GO:0061630, GO:0004842, GO:1902006, GO:0047484, GO:2000070, GO:0006970, GO:0009414, GO:0030104
CTELG00000000141.1	GO:0005509, GO:0019722
CTELG00000000142.1	GO:0005737, GO:0016831, GO:0004398, GO:0030170, GO:0042423, GO:0001694, GO:0006548, GO:0043052
CTELG00000000144.1	GO:0005737, GO:0005634, GO:0030745, GO:0061686, GO:0046872, GO:0032259
CTELG00000000145.1	GO:0005905, GO:0016021, GO:0043235, GO:0034361, GO:0034185, GO:0005509, GO:0048306, GO:0038025, GO:0034189, GO:0030229, GO:0008203, GO:0048813, GO:0034436, GO:0006869, GO:1900006, GO:0045860, GO:0006898, GO:0021517, GO:0034447
CTELG00000000146.1	GO:0005739, GO:0005634, GO:0005840, GO:0097177, GO:0071850, GO:0008284, GO:1903862
CTELG00000000147.1	GO:0005737, GO:0005829, GO:0005634, GO:0048471, GO:0005886, GO:0003677, GO:1901981, GO:0061630, GO:0008270, GO:0008356, GO:0048749, GO:0030718, GO:0007476, GO:0007616, GO:0007498, GO:0035204, GO:0007399, GO:0007400, GO:0007422, GO:0045807, GO:0045747, GO:0008104, GO:0000209, GO:0045314, GO:0046532, GO:0007423, GO:0016360, GO:0007419
CTELG00000000149.1	GO:0005829, GO:0005634, GO:0048471, GO:0045202, GO:0004115, GO:0004114, GO:0046872, GO:0007615, GO:0008306, GO:0048675, GO:0006198, GO:0019933, GO:0007268, GO:0007623, GO:0001661, GO:0007619, GO:0007612, GO:0007617, GO:0007613, GO:0043951, GO:0046958, GO:0008355, GO:0010738, GO:0007614, GO:0007165, GO:0040040
CTELG00000000150.1	GO:0071944, GO:0005813, GO:0005737, GO:0005829, GO:0043197, GO:0060076, GO:0000930, GO:0016020, GO:0005634, GO:0048471, GO:0014069, GO:0008021, GO:0005891, GO:0030018, GO:0004115, GO:0004114, GO:0030552, GO:0043015, GO:0044325, GO:0046872, GO:0006198, GO:0035690, GO:0071872, GO:0071222, GO:0050900, GO:0140199, GO:1901898, GO:0030593, GO:0001780, GO:0032729, GO:0032743, GO:0086004, GO:1901841, GO:…
CTELG00000000157.1	GO:0003676, GO:0008270, GO:0015074
CTELG00000000159.1	GO:0043679, GO:0005737, GO:0030425, GO:0005783, GO:0016021, GO:0005886, GO:0060326, GO:0140059, GO:0090497, GO:0008285, GO:0008355, GO:0050921, GO:0070374, GO:0051897, GO:0051965, GO:0072659, GO:0051932
CTELG00000000160.1	GO:0005737, GO:0005634, GO:0016787, GO:0009154
CTELG00000000163.1	GO:0000139, GO:0016021, GO:0016020, GO:0047756, GO:0001537, GO:0050659, GO:0008146, GO:0016051, GO:0002063, GO:0030206, GO:0048589, GO:0042733, GO:0048703, GO:0001701, GO:0043066, GO:0030512, GO:0033037, GO:0036342, GO:0009791, GO:0030166, GO:0042127, GO:0007585
CTELG00000000164.1	GO:0016021, GO:0031226, GO:0015056, GO:0007189, GO:0007166, GO:0071376, GO:0051458, GO:2000852
CTELG00000000164.2	GO:0016021, GO:0031226, GO:0015056, GO:0007189, GO:0007166, GO:0071376, GO:0051458, GO:2000852
CTELG00000000173.1	GO:0015629, GO:0097440, GO:0030673, GO:0030424, GO:0016323, GO:0005903, GO:0005938, GO:0005737, GO:0031410, GO:0005769, GO:0005902, GO:0043209, GO:0016459, GO:0043005, GO:0043025, GO:0043204, GO:0005886, GO:0044853, GO:0005790, GO:0031982, GO:0051015, GO:0030898, GO:0005524, GO:0048306, GO:0005516, GO:0000146, GO:0019904, GO:0007015, GO:0051641, GO:0030900, GO:0010923, GO:0015031, GO:0030050
CTELG00000000174.1	GO:0005829, GO:0005654, GO:0010181, GO:0042803, GO:0030170, GO:0004733, GO:0042823, GO:0008615
CTELG00000000174.2	GO:0005829, GO:0005654, GO:0010181, GO:0042803, GO:0030170, GO:0004733, GO:0042823, GO:0008615
CTELG00000000175.1	GO:0005794, GO:0000139, GO:0016021, GO:0030246, GO:0046872, GO:0004653, GO:0018243
CTELG00000000176.1	GO:0005737, GO:0016020, GO:0005634, GO:0003729, GO:0003723, GO:0003697, GO:0010628, GO:0045944, GO:0045893, GO:0010468, GO:0006351
CTELG00000000177.1	GO:0003676, GO:0008270, GO:0015074
CTELG00000000178.1	GO:0030424, GO:0005737, GO:0032839, GO:0005794, GO:0030496, GO:0071598, GO:0005654, GO:0005634, GO:0005524, GO:0019899, GO:0004672, GO:0106310, GO:0004674, GO:0106311, GO:0043021, GO:0003723, GO:0007050, GO:0031175, GO:0018105, GO:0045948, GO:0046777, GO:0046825
CTELG00000000179.1	GO:0005654, GO:0046982, GO:0097237
CTELG00000000180.1	GO:0005737, GO:0016020, GO:0005886, GO:0003824, GO:0006807
CTELG00000000181.1	GO:0016021, GO:0005743
CTELG00000000182.1	GO:0005737, GO:0016021, GO:0031965, GO:0005654, GO:0005634, GO:0003714, GO:0030336, GO:0035024, GO:0006351
CTELG00000000183.1	GO:0005737, GO:0034038, GO:0042802, GO:0042593, GO:0008612, GO:0042102, GO:0046203, GO:0008216
CTELG00000000183.2	GO:0005737, GO:0034038, GO:0042802, GO:0042593, GO:0008612, GO:0042102, GO:0046203, GO:0008216
CTELG00000000183.3	GO:0005737, GO:0034038, GO:0042802, GO:0042593, GO:0008612, GO:0042102, GO:0046203, GO:0008216
CTELG00000000184.1	GO:0005737, GO:0005829, GO:0034038, GO:0042802, GO:0008612, GO:0008284, GO:0008216, GO:0006412
CTELG00000000185.1	GO:0005789, GO:0016021, GO:0005524, GO:0016887, GO:0046872, GO:0006812, GO:0006874
CTELG00000000186.1	GO:0005829, GO:0005615, GO:0005764, GO:0005739, GO:0047184, GO:0004601, GO:0051920, GO:0004623, GO:0102567, GO:0102568, GO:0045454, GO:0016042
CTELG00000000187.1	GO:0030895, GO:0005737, GO:0005783, GO:0005654, GO:0005634, GO:0003729, GO:0003723, GO:0003727, GO:0016554, GO:0016556, GO:0006397, GO:0050821
CTELG00000000188.1	GO:0005730, GO:0042802, GO:0003723, GO:0008270
CTELG00000000189.1	GO:0031084, GO:0007596, GO:0006996, GO:0043473
CTELG00000000189.2	GO:0031084, GO:0007596, GO:0006996, GO:0043473
CTELG00000000190.1	GO:0005737, GO:0061630, GO:0004842, GO:0008270, GO:0043161, GO:0000209, GO:0043523
CTELG00000000191.1	GO:0042995, GO:0005737, GO:0005856, GO:0060271, GO:0010172, GO:0048704, GO:0001736, GO:0001843, GO:0015031, GO:0008589, GO:0016192
CTELG00000000191.2	GO:0042995, GO:0005737, GO:0005856, GO:0060271, GO:0010172, GO:0048704, GO:0001736, GO:0001843, GO:0015031, GO:0008589, GO:0016192
CTELG00000000191.3	GO:0042995, GO:0005737, GO:0005856, GO:0060271, GO:0010172, GO:0048704, GO:0001736, GO:0001843, GO:0015031, GO:0008589, GO:0016192
CTELG00000000192.1	GO:0003964
CTELG00000000193.1	GO:0003964, GO:0006313
CTELG00000000194.1	GO:0005634, GO:0000981, GO:0046872, GO:0000978, GO:0006357
CTELG00000000195.1	GO:0005634, GO:0005524, GO:0019788, GO:0061631, GO:0004842, GO:0006464, GO:0045116, GO:0000209
CTELG00000000197.1	GO:0005789, GO:0016021, GO:0016020, GO:0003882, GO:0106245, GO:0016740, GO:0006659
CTELG00000000198.1	GO:0005737, GO:0005730, GO:0005654, GO:0005634, GO:0032451, GO:0032452, GO:0033746, GO:0033749, GO:0046872, GO:0035515, GO:0070815, GO:0003727, GO:0003713, GO:0030154, GO:0070079, GO:0006397, GO:0035513, GO:0018395, GO:0045944, GO:0045893, GO:0006482, GO:0051260, GO:0048024, GO:0008380, GO:0002040
CTELG00000000199.1	GO:0004842
CTELG00000000200.1	GO:0005788, GO:0101003, GO:0005887, GO:0030285, GO:0005886, GO:0043235, GO:0030667, GO:0030672, GO:0043195, GO:0005001, GO:0035773, GO:0006629, GO:0034260, GO:0007269, GO:0043312, GO:0006470
CTELG00000000203.1	GO:0005938, GO:0032154, GO:0046872
CTELG00000000206.1	GO:0005737, GO:0005829, GO:0005654, GO:0031588, GO:0005634, GO:0043531, GO:0016208, GO:0004679, GO:0005524, GO:0004862, GO:0008603, GO:0008607, GO:0030295, GO:0019901, GO:0019887, GO:0042149, GO:0006633, GO:0005977, GO:0035556, GO:0006469, GO:0010800, GO:0045860, GO:0006468, GO:0050790, GO:0019217, GO:0006110
CTELG00000000206.2	GO:0005737, GO:0005829, GO:0005654, GO:0031588, GO:0005634, GO:0043531, GO:0016208, GO:0004679, GO:0005524, GO:0004862, GO:0008603, GO:0008607, GO:0030295, GO:0019901, GO:0019887, GO:0042149, GO:0006633, GO:0005977, GO:0035556, GO:0006469, GO:0010800, GO:0045860, GO:0006468, GO:0050790, GO:0019217, GO:0006110
CTELG00000000206.3	GO:0005737, GO:0005829, GO:0005615, GO:0005654, GO:0031588, GO:0005634, GO:0043531, GO:0016208, GO:0004679, GO:0005524, GO:0004862, GO:0008603, GO:0008607, GO:0030295, GO:0019901, GO:0019887, GO:0006754, GO:0006853, GO:0007050, GO:0042149, GO:0006633, GO:0005977, GO:0035556, GO:0016236, GO:0006469, GO:0010800, GO:0045860, GO:0006468, GO:0050790, GO:0042304, GO:0019217, GO:0046320, GO:0046324, GO:…
CTELG00000000206.4	GO:0005737, GO:0005829, GO:0005615, GO:0005654, GO:0031588, GO:0005634, GO:0043531, GO:0016208, GO:0004679, GO:0005524, GO:0004862, GO:0008603, GO:0008607, GO:0030295, GO:0019901, GO:0019887, GO:0006754, GO:0006853, GO:0007050, GO:0042149, GO:0006633, GO:0005977, GO:0035556, GO:0016236, GO:0006469, GO:0010800, GO:0045860, GO:0006468, GO:0050790, GO:0042304, GO:0019217, GO:0046320, GO:0046324, GO:…
CTELG00000000207.1	GO:0016324, GO:0005829, GO:0008106, GO:0004032, GO:0016491, GO:0110095
CTELG00000000208.1	GO:0000786, GO:0005634, GO:0003677, GO:0046982
CTELG00000000212.1	GO:0016021, GO:0005886, GO:0001605, GO:0001635, GO:0004948, GO:0008528, GO:0007189, GO:0007188, GO:0001525, GO:0048844, GO:0007166, GO:0055064, GO:0001756
CTELG00000000220.1	GO:0005615, GO:0042589, GO:0102549, GO:0047372, GO:0005509, GO:0047714, GO:0016298, GO:0004620, GO:0004806, GO:0006968, GO:0019376, GO:0044258, GO:0016042, GO:0034638, GO:0009395, GO:0009791, GO:0009617, GO:0032094, GO:0051384, GO:0033993, GO:0043434, GO:0019433
CTELG00000000221.1	GO:0005615, GO:0004181, GO:0008270, GO:0007586, GO:0006508
CTELG00000000226.1	GO:0005634, GO:0001228, GO:0046872, GO:0000978, GO:0006357
CTELG00000000226.2	GO:0005634, GO:0001228, GO:0046872, GO:0000978, GO:0006357
CTELG00000000227.1	GO:0005887, GO:0005886, GO:0050135, GO:0061809, GO:0038023, GO:0004888, GO:0042497, GO:0006954, GO:0045087, GO:0002755, GO:0050729, GO:0002237, GO:0034134, GO:0002224
CTELG00000000229.1	GO:0005634, GO:0001228, GO:0046872, GO:0000978, GO:0006357
CTELG00000000230.1	GO:0000139, GO:0016021, GO:0047756, GO:0001537, GO:0050659, GO:0008146, GO:0016051, GO:0051216, GO:0002063, GO:0030206, GO:0030204, GO:0048589, GO:0042733, GO:0030326, GO:0048704, GO:0048703, GO:0001701, GO:0043066, GO:0030512, GO:0033037, GO:0036342, GO:0009791, GO:0030166, GO:0042127, GO:0007585
CTELG00000000231.1	GO:0005604, GO:0016323, GO:0009986, GO:0005925, GO:0008305, GO:0016328, GO:0031430, GO:0043005, GO:0043025, GO:0055120, GO:0030018, GO:0005178, GO:0033627, GO:0016477, GO:0007160, GO:0007229, GO:0007005, GO:0046716, GO:0055001, GO:0042059, GO:0048680, GO:1903356, GO:0040017, GO:1904901, GO:0060279, GO:0060298, GO:0045987, GO:0032956, GO:1903354, GO:0040028, GO:0055002, GO:0072327
CTELG00000000232.1	GO:0016324, GO:0009925, GO:0031252, GO:0043034, GO:0030425, GO:0005925, GO:0005887, GO:0008305, GO:0016328, GO:0005927, GO:0005886, GO:0045211, GO:0042734, GO:0005178, GO:0046982, GO:0007015, GO:0007411, GO:0007298, GO:0016339, GO:0016340, GO:0033627, GO:0016477, GO:0007160, GO:0031589, GO:0007417, GO:0021551, GO:0008340, GO:0007391, GO:0035001, GO:0007629, GO:0007377, GO:0030718, GO:0035099, GO:…
CTELG00000000233.1	GO:0016021, GO:0005635, GO:0005637, GO:0031965
CTELG00000000234.1	GO:0005737, GO:0005654, GO:0008537, GO:0061133, GO:0097371, GO:0002039, GO:0006915, GO:0007049, GO:2001237, GO:0010950, GO:2000045, GO:0061136
CTELG00000000235.1	GO:0016021, GO:0030658, GO:0000293, GO:0046872, GO:0022900
CTELG00000000236.1	GO:0016021, GO:0055037, GO:0016477
CTELG00000000237.1	GO:0016021, GO:0055037, GO:0016477
CTELG00000000237.2	GO:0016021, GO:0055037, GO:0016477
CTELG00000000238.1	GO:0000139, GO:0016021, GO:0031227, GO:0016788, GO:0006506, GO:0006505
CTELG00000000239.1	GO:0005759, GO:0005524, GO:0004140, GO:0004595, GO:0015937
CTELG00000000240.1	GO:0005829, GO:0000139, GO:0005654, GO:0048208
CTELG00000000241.1	GO:0031225, GO:0031012, GO:0065010, GO:0005886, GO:0004035, GO:0046872, GO:0016462, GO:0031214, GO:0071407, GO:0016311, GO:0003006, GO:0001958, GO:0046677, GO:0033280
CTELG00000000243.1	GO:0016324, GO:0016323, GO:0042995, GO:0009986, GO:0060170, GO:0005929, GO:0031410, GO:0005887, GO:0044393, GO:0005902, GO:0031528, GO:0005635, GO:0005886, GO:0071914, GO:0015485, GO:0008083, GO:0004888, GO:2001287, GO:0048550, GO:0031346, GO:0001934, GO:0043087
CTELG00000000245.1	GO:0016706, GO:0005506, GO:0031418, GO:0017000, GO:1901336, GO:0055114
CTELG00000000246.1	GO:0005887, GO:0031594, GO:0043005, GO:0005886, GO:0045211, GO:0045202, GO:0022848, GO:0030594, GO:0004888, GO:0098703, GO:0007268, GO:0034220, GO:0040011, GO:0050877, GO:0090326, GO:0009791, GO:0040012, GO:0042391, GO:0006937, GO:0046662, GO:0007165, GO:0007271
CTELG00000000249.1	GO:0005737, GO:0005164, GO:0004842, GO:0008270, GO:0070498, GO:0046330, GO:0070534, GO:0042981, GO:0043122, GO:0033209
CTELG00000000251.1	GO:0005737, GO:0005739, GO:0047804, GO:0047315, GO:0016212, GO:0030170, GO:0009058, GO:0006520, GO:0070189
CTELG00000000252.1	GO:0070062, GO:0031012, GO:0005576, GO:0005615, GO:0042567, GO:0005520, GO:0007155, GO:0044267, GO:0007165
CTELG00000000253.1	GO:0102131, GO:0102132, GO:0004316, GO:0051287, GO:0050661, GO:0030497
CTELG00000000254.1	GO:0005737, GO:0005829, GO:0005730, GO:0005654, GO:0005634, GO:0016018, GO:0030331, GO:0030544, GO:0051879, GO:0003755, GO:0008134, GO:0006915, GO:0071492, GO:0061077, GO:0034389, GO:0000122, GO:0043065, GO:0050714, GO:0045070, GO:0006457, GO:0000413, GO:0015031, GO:0065003
CTELG00000000255.1	GO:0001669, GO:0005829, GO:0005794, GO:0000139, GO:0048471, GO:0005802
CTELG00000000255.2	GO:0001669, GO:0005829, GO:0005794, GO:0000139, GO:0048471, GO:0005802
CTELG00000000255.3	GO:0001669, GO:0005829, GO:0005794, GO:0000139, GO:0048471, GO:0005802
CTELG00000000256.1	GO:0005885, GO:0042995, GO:0005737, GO:0005634, GO:0035861, GO:0003779, GO:0034314
CTELG00000000257.1	GO:0022625, GO:0003729, GO:0043021, GO:0003735, GO:0071493, GO:0000463, GO:0006412
CTELG00000000258.1	GO:0005634, GO:0042054, GO:0071885, GO:0008276, GO:0007059, GO:0016571, GO:0018013, GO:0018016, GO:0035572, GO:0035573, GO:0007051
CTELG00000000259.1	GO:0005930, GO:0035869, GO:0016939, GO:0019894, GO:0044782, GO:0007018, GO:0007017
CTELG00000000260.1	GO:0031410, GO:0005768, GO:0010008, GO:0016021, GO:0043231, GO:0005765, GO:0005764, GO:0005815, GO:0005886, GO:0005524, GO:0016887, GO:0042626, GO:0099038, GO:0061135, GO:0005319, GO:0090156, GO:0032289, GO:0099040, GO:0042632, GO:0006869, GO:0007626, GO:0090370, GO:0150110, GO:0032384, GO:1905598, GO:0071072, GO:1905601, GO:0090155, GO:0042986, GO:1902993, GO:1902004, GO:0032805, GO:0010872, GO:…
CTELG00000000261.1	GO:0031410, GO:0005768, GO:0010008, GO:0016021, GO:0043231, GO:0005765, GO:0005764, GO:0005815, GO:0005886, GO:0005524, GO:0016887, GO:0042626, GO:0099038, GO:0061135, GO:0005319, GO:0090156, GO:0032289, GO:0099040, GO:0042632, GO:0006869, GO:0007626, GO:0090370, GO:0150110, GO:0032384, GO:1905598, GO:0071072, GO:1905601, GO:0090155, GO:0042986, GO:1902993, GO:1902004, GO:0032805, GO:0010872, GO:…
CTELG00000000262.1	GO:0062023, GO:0005576, GO:0005615, GO:0005102, GO:0002250, GO:0060612, GO:0008203, GO:0072574, GO:0050868, GO:0010906, GO:0050776, GO:0035634
CTELG00000000263.1	GO:0005938, GO:0099738, GO:0005813, GO:0005737, GO:0005829, GO:0097575, GO:0016328, GO:0097431, GO:0032991, GO:0070840, GO:0005092, GO:0042802, GO:0000166, GO:0008022, GO:0019904, GO:0043621, GO:0051301, GO:0000132, GO:0007186, GO:0051661, GO:0007052, GO:1904778, GO:1905832, GO:0031291, GO:0060236
CTELG00000000264.1	GO:0071013, GO:0043231, GO:0005654, GO:0005634, GO:0071014, GO:0000974, GO:0071007, GO:0001824, GO:0021987, GO:0000349, GO:0000398, GO:0006351, GO:0006283
CTELG00000000265.1	GO:0030673, GO:0030425, GO:0098978, GO:0000139, GO:0005887, GO:0099055, GO:0099056, GO:0005882, GO:0016020, GO:0043025, GO:0005886, GO:0014069, GO:0048786, GO:0051393, GO:0019899, GO:0001609, GO:0042802, GO:0044877, GO:0031802, GO:0007189, GO:0007188, GO:0006915, GO:0048143, GO:0008015, GO:0007596, GO:0007267, GO:0006968, GO:0044267, GO:0007417, GO:0042755, GO:0060079, GO:0007186, GO:0006954, GO:…
CTELG00000000266.1	GO:0035631, GO:0005938, GO:0009898, GO:0005829, GO:1990604, GO:0045121, GO:0005654, GO:0097057, GO:0002947, GO:0000151, GO:0012506, GO:0005174, GO:0019899, GO:0042802, GO:0031435, GO:0019901, GO:0019903, GO:0044877, GO:0030674, GO:0046625, GO:0031996, GO:0043120, GO:0005164, GO:0031625, GO:0004842, GO:0008270, GO:0006919, GO:0007250, GO:0034622, GO:0071732, GO:0071550, GO:0007249, GO:0070059, GO:…
CTELG00000000266.2	GO:0035631, GO:0005938, GO:0009898, GO:0005829, GO:1990604, GO:0045121, GO:0005654, GO:0097057, GO:0002947, GO:0000151, GO:0012506, GO:0005174, GO:0019899, GO:0042802, GO:0031435, GO:0019901, GO:0019903, GO:0044877, GO:0030674, GO:0046625, GO:0031996, GO:0043120, GO:0005164, GO:0031625, GO:0004842, GO:0008270, GO:0006919, GO:0007250, GO:0034622, GO:0071732, GO:0071550, GO:0007249, GO:0070059, GO:…
CTELG00000000272.1	GO:0016021, GO:0005886, GO:0004930
CTELG00000000279.1	GO:0070062, GO:0031012, GO:0005615
CTELG00000000280.1	GO:0005576, GO:0008289, GO:0005319, GO:0016055
CTELG00000000282.1	GO:0005829, GO:0004421, GO:0006084, GO:0006695, GO:0010142
CTELG00000000283.1	GO:0005829, GO:0004421, GO:0006084, GO:0006695, GO:0010142
CTELG00000000284.1	GO:0005814, GO:0005737, GO:0098536, GO:0007099
CTELG00000000284.2	GO:0005814, GO:0005737, GO:0098536, GO:0007099
CTELG00000000284.3	GO:0005814, GO:0005737, GO:0098536, GO:0007099
CTELG00000000285.1	GO:0016021
CTELG00000000286.1	GO:0098978, GO:0098686, GO:0099056, GO:0098685, GO:0050839, GO:0004725, GO:0005102, GO:0007157, GO:0050804, GO:0046426, GO:0030182, GO:0050775, GO:0051965, GO:0097105, GO:0006470, GO:0050776, GO:0099151, GO:0099560
CTELG00000000287.1	GO:0005938, GO:0012505, GO:0030027, GO:0016020, GO:0048471, GO:0006888, GO:0006468
CTELG00000000288.1	GO:0005737, GO:0016020, GO:0005654, GO:0005634, GO:0004724, GO:0046872, GO:0106306, GO:0004722, GO:0106307, GO:0007050, GO:0035970
CTELG00000000288.2	GO:0005737, GO:0004724, GO:0046872, GO:0106306, GO:0004722, GO:0106307, GO:0006470
CTELG00000000290.1	GO:0016798, GO:0008152
CTELG00000000290.2	GO:0016798, GO:0008152
CTELG00000000291.1	GO:0016021, GO:0031965, GO:0005643, GO:0051028, GO:0015031
CTELG00000000297.1	GO:0005925, GO:0099699, GO:0043231, GO:0016020, GO:0005886, GO:0043235, GO:0098685, GO:0004725, GO:0044877, GO:0008286, GO:0007229, GO:0050804, GO:0048714, GO:0006470, GO:0006468, GO:0051893
CTELG00000000298.1	GO:0009986, GO:0098978, GO:0005887, GO:0099061, GO:0005886, GO:0051393, GO:0045294, GO:0008013, GO:0045296, GO:0070097, GO:0045295, GO:0042803, GO:0019903, GO:0004725, GO:0097677, GO:0016790, GO:0005001, GO:0071354, GO:0007156, GO:0030336, GO:1904893, GO:0035335, GO:1990264, GO:0006470, GO:0050807, GO:0007169
CTELG00000000299.1	GO:0009986, GO:0098978, GO:0016021, GO:0005887, GO:0099061, GO:0005886, GO:0051393, GO:0045294, GO:0008013, GO:0045296, GO:0070097, GO:0045295, GO:0042803, GO:0019903, GO:0004725, GO:0097677, GO:0016790, GO:0005001, GO:0007155, GO:0071354, GO:0007156, GO:0030336, GO:1904893, GO:0035335, GO:1990264, GO:0006470, GO:0050807, GO:0007165, GO:0007169
CTELG00000000302.1	GO:0031045, GO:0005768, GO:0098690, GO:0016021, GO:0099056, GO:0005886, GO:0015375, GO:0046872, GO:0007268, GO:1903804, GO:0001504, GO:0035725, GO:0060012
CTELG00000000303.1	GO:0005887, GO:0098794, GO:0019899, GO:0001609, GO:0042802, GO:0007189, GO:0042755, GO:0060080, GO:0007626, GO:0046636, GO:0050728, GO:2001235, GO:0032230, GO:0001975, GO:0001963
CTELG00000000304.1	GO:0030425, GO:0005887, GO:0016020, GO:0045202, GO:0004930, GO:0004993, GO:1901363, GO:0004969, GO:0030594, GO:0007268, GO:0048565, GO:0003382, GO:0007187, GO:0001696, GO:0001698, GO:0048732, GO:0001697, GO:0007613, GO:1900139, GO:0045907, GO:0048167, GO:1901998, GO:0008542
CTELG00000000305.1	GO:0005634, GO:0003677, GO:0003700, GO:0042803, GO:0043565, GO:0040003, GO:0008362, GO:0003382, GO:0008543, GO:0007402, GO:0061024, GO:0007399, GO:0007424, GO:0045944, GO:0007464, GO:0042127, GO:0050767, GO:0006357, GO:0035159, GO:0061041, GO:0042052, GO:0007426, GO:0007419
CTELG00000000306.1	GO:0009507, GO:0005524, GO:0046872, GO:0003723, GO:0003724, GO:0016740
CTELG00000000307.1	GO:0009507, GO:0005524, GO:0046872, GO:0003723, GO:0003724, GO:0016740
CTELG00000000309.1	GO:0005654, GO:0016278, GO:0032259, GO:1901796
CTELG00000000310.1	GO:0005615, GO:0016020, GO:0071565, GO:0071564, GO:0005730, GO:0005654, GO:0005634, GO:0032991, GO:0016514, GO:0050681, GO:0005524, GO:0003677, GO:0070182, GO:0008094, GO:0004386, GO:0070577, GO:0002039, GO:0047485, GO:0003723, GO:0030957, GO:0003713, GO:0003714, GO:0008134, GO:0043044, GO:1904837, GO:0006325, GO:0006338, GO:0038111, GO:0060766, GO:0030308, GO:0000122, GO:0045892, GO:0007399, GO:…
CTELG00000000311.1	GO:0005576, GO:0005764, GO:0016491, GO:0016667, GO:0047134, GO:0002376
CTELG00000000313.1	GO:0016021, GO:0005765, GO:0042470, GO:0005774, GO:0015184, GO:0015811, GO:0042438
CTELG00000000313.2	GO:0016021, GO:0005765, GO:0042470, GO:0005774, GO:0015184, GO:0015811, GO:0042438
CTELG00000000313.3	GO:0016021, GO:0005765, GO:0042470, GO:0005774, GO:0015184, GO:0015811, GO:0042438
CTELG00000000314.1	GO:0016021, GO:0005886, GO:0050840, GO:0007339, GO:0007155
CTELG00000000318.1	GO:0005887, GO:0006935, GO:0006954, GO:0010756
CTELG00000000322.1	GO:0005783, GO:0016021, GO:0005741, GO:0005739, GO:0005497, GO:0008503, GO:0015485, GO:0044325, GO:0030325, GO:0007568, GO:0048266, GO:0071476, GO:0071222, GO:0071294, GO:0006821, GO:0060242, GO:0072655, GO:0008347, GO:0006811, GO:0006869, GO:0072656, GO:1903579, GO:1903147, GO:0060253, GO:0010823, GO:0045019, GO:0031397, GO:0032720, GO:0014012, GO:0043065, GO:0051928, GO:0060252, GO:0051901, GO:…
CTELG00000000323.1	GO:0000792, GO:0005634, GO:0035861, GO:0005524, GO:0003682, GO:0003677, GO:0003678, GO:0008094, GO:0043130, GO:0043044, GO:0051304, GO:0000729, GO:0070932, GO:0070933
CTELG00000000325.1	GO:0005901, GO:0071944, GO:0005783, GO:0016021, GO:0016020, GO:0046872, GO:0004620, GO:0004767, GO:0046513, GO:0030149, GO:0006684
CTELG00000000325.2	GO:0005901, GO:0071944, GO:0005783, GO:0016021, GO:0016020, GO:0046872, GO:0004620, GO:0004767, GO:0046513, GO:0030149, GO:0006684
CTELG00000000327.1	GO:0005783, GO:0005615, GO:0043231, GO:0052689, GO:0004771, GO:0102209, GO:0004806, GO:0016042
CTELG00000000328.1	GO:0005938, GO:0042995, GO:0030496, GO:0005634, GO:0005819, GO:0003779, GO:0071949, GO:0046872, GO:0016709, GO:0030042, GO:0007010, GO:0006887, GO:0055114
CTELG00000000328.2	GO:0005938, GO:0042995, GO:0030496, GO:0005634, GO:0005819, GO:0003779, GO:0071949, GO:0046872, GO:0016709, GO:0030042, GO:0007010, GO:0006887, GO:0055114
CTELG00000000331.1	GO:0005938, GO:0042995, GO:0005829, GO:0090543, GO:0045171, GO:0005654, GO:0005634, GO:0005886, GO:0005819, GO:0003779, GO:0071949, GO:0046872, GO:0016709, GO:0030042, GO:0007049, GO:0051301, GO:0007010, GO:0006887, GO:0055114
CTELG00000000331.2	GO:0005938, GO:0042995, GO:0005829, GO:0090543, GO:0045171, GO:0005654, GO:0005634, GO:0005886, GO:0005819, GO:0003779, GO:0071949, GO:0046872, GO:0016709, GO:0030042, GO:0007049, GO:0051301, GO:0007010, GO:0006887, GO:0055114
CTELG00000000332.1	GO:0005634, GO:0090575, GO:0003677, GO:0003700, GO:0000981, GO:0001217, GO:0000978, GO:0043565, GO:0008134, GO:0060718, GO:0030330, GO:0070365, GO:0008285, GO:0032466, GO:2000134, GO:0000122, GO:0071930, GO:0001890, GO:0032877, GO:0045944, GO:0051726, GO:0002040, GO:0060707
CTELG00000000335.1	GO:0000331, GO:0005737, GO:0031012, GO:0005615, GO:0005634, GO:0005509, GO:0050839, GO:0030234, GO:0019900, GO:0017024, GO:0019901, GO:0031013, GO:0019722, GO:0072666, GO:0000226, GO:0000281, GO:1903665, GO:0045861, GO:0032781, GO:0051343, GO:0061122, GO:0051284, GO:0006611, GO:0043549, GO:0031285
CTELG00000000336.1	GO:0005737, GO:0004190, GO:0003677, GO:0003887, GO:0004519, GO:0046872, GO:0003723, GO:0003964, GO:0015074, GO:0006310
CTELG00000000337.1	GO:0016021, GO:0005886, GO:0001594, GO:0007606
CTELG00000000339.1	GO:0005829, GO:0070062, GO:0003857, GO:0050104, GO:0070403, GO:0016616, GO:0042803, GO:0006631, GO:0019640
CTELG00000000339.2	GO:0005829, GO:0070062, GO:0003857, GO:0050104, GO:0070403, GO:0016616, GO:0042803, GO:0006631, GO:0019640
CTELG00000000340.1	GO:0005737, GO:0010494, GO:0005730, GO:0003677, GO:0016888, GO:0016891, GO:0000287, GO:0003727, GO:0006281
CTELG00000000341.1	GO:0030126, GO:0030137, GO:0005576, GO:0005615, GO:0000139, GO:0060038, GO:0034392, GO:1900020, GO:0014066, GO:0048199
CTELG00000000342.1	GO:0031307, GO:0016020, GO:0005741, GO:0005739, GO:0004095, GO:0042802, GO:1990698, GO:0009437, GO:0006853, GO:0071398, GO:0007623, GO:0042755, GO:0030855, GO:0006635, GO:0006631, GO:0006006, GO:0097421, GO:0001676, GO:0032000, GO:0050796, GO:0019216, GO:0010883, GO:0043279, GO:0046677, GO:0042493, GO:0045471, GO:0031667, GO:0014070, GO:1904772, GO:0006641
CTELG00000000343.1	GO:0005737, GO:0005829, GO:0005654, GO:0005634, GO:0003677, GO:0046872, GO:0051301, GO:0051382, GO:0007064, GO:0045944, GO:0010468
CTELG00000000343.2	GO:0005737, GO:0005829, GO:0005654, GO:0005634, GO:0003677, GO:0046872, GO:0051301, GO:0051382, GO:0007064, GO:0045944, GO:0010468
CTELG00000000344.1	GO:0005783, GO:0004577, GO:0006488
CTELG00000000345.1	GO:0005634, GO:0003677, GO:0042802, GO:0006325, GO:0045665, GO:0033234, GO:0000122, GO:0010468
CTELG00000000346.1	GO:0005960, GO:0005739, GO:0005654, GO:0005886, GO:0019899, GO:0016594, GO:0004375, GO:0016829, GO:0042803, GO:0070280, GO:0030170, GO:1990830, GO:0006546, GO:0019464, GO:0065003, GO:1903442, GO:0036255
CTELG00000000347.1	GO:0005739, GO:0046872, GO:0004222, GO:0008233, GO:0120163, GO:0051044, GO:0052548
CTELG00000000349.1	GO:0016021, GO:0005765, GO:0015293
CTELG00000000351.1	GO:0005737, GO:0005829, GO:0042802, GO:0004648, GO:0030170, GO:0006564
CTELG00000000352.1	GO:0008893, GO:0046872
CTELG00000000353.1	GO:0005737, GO:0005615, GO:0005634, GO:0017053, GO:0003779, GO:0001227, GO:0003690, GO:0008083, GO:0008201, GO:0000166, GO:0000978, GO:0003712, GO:0003714, GO:0001222, GO:0015631, GO:0009987, GO:0098761, GO:0000122, GO:0051781, GO:0045944, GO:0034504, GO:0006357
CTELG00000000354.1	GO:0005634, GO:0003690, GO:0003712, GO:0006357
CTELG00000000355.1	GO:0016021, GO:0016020, GO:0043235, GO:0005509, GO:0005041, GO:0050750, GO:0001701
CTELG00000000356.1	GO:0005576, GO:0051424
CTELG00000000358.1	GO:0005737, GO:0005874, GO:0005875, GO:0005819, GO:0008017, GO:0008022, GO:0005102, GO:0015631, GO:0000226, GO:0031115, GO:0010968, GO:0007605, GO:0007601
CTELG00000000363.1	GO:0016323, GO:0005737, GO:0030659, GO:0005769, GO:0005783, GO:0034702, GO:0005770, GO:0005764, GO:0045121, GO:0005886, GO:0008076, GO:0005516, GO:0005251, GO:0044325, GO:0015271, GO:0005546, GO:0034236, GO:0034237, GO:0008157, GO:0097110, GO:0005249, GO:0086089, GO:1902282, GO:0071320, GO:0035690, GO:0072359, GO:0016458, GO:0048839, GO:0050892, GO:0086009, GO:0098914, GO:0060452, GO:0010460, GO:…
CTELG00000000364.1	GO:0004359, GO:0036381, GO:0006543, GO:0042823
CTELG00000000365.1	GO:0036381, GO:0042823
CTELG00000000365.2	GO:0036381, GO:0042823
CTELG00000000366.1	GO:0005615, GO:0046872, GO:0004252, GO:0007586
CTELG00000000367.1	GO:0000502
CTELG00000000370.1	GO:0031225, GO:0070062, GO:0005615, GO:0005886, GO:0016798, GO:0008081, GO:0004767, GO:0008270, GO:0006954, GO:0045087, GO:0046466, GO:0050728, GO:0034122, GO:0006685
CTELG00000000371.1	GO:0005730, GO:0005654, GO:0005669, GO:0003677, GO:0008270, GO:0030218, GO:0045944, GO:0045893, GO:0006351
CTELG00000000372.1	GO:0071944, GO:0034451, GO:0005737, GO:0005856, GO:0005829, GO:0030027, GO:0016604, GO:0005634, GO:0048471, GO:0005886, GO:0001726, GO:0005092, GO:0005178, GO:0019901, GO:0032148, GO:0031214, GO:0002043, GO:0030154, GO:0007160, GO:0044344, GO:0035924, GO:0033622, GO:0007229, GO:0051451, GO:0006933, GO:0090051, GO:0008285, GO:0070373, GO:0010764, GO:0051895, GO:0032091, GO:0006469, GO:0090315, GO:…
CTELG00000000372.2	GO:0071944, GO:0034451, GO:0005737, GO:0005856, GO:0005829, GO:0030027, GO:0016604, GO:0005634, GO:0048471, GO:0005886, GO:0001726, GO:0005092, GO:0005178, GO:0019901, GO:0032148, GO:0031214, GO:0002043, GO:0030154, GO:0007160, GO:0044344, GO:0035924, GO:0033622, GO:0007229, GO:0051451, GO:0006933, GO:0090051, GO:0008285, GO:0070373, GO:0010764, GO:0051895, GO:0032091, GO:0006469, GO:0090315, GO:…
CTELG00000000373.1	GO:0016021, GO:0016746
CTELG00000000374.1	GO:0005887, GO:0043005, GO:0045211, GO:0045202, GO:0022848, GO:0030594, GO:0004888, GO:0007268, GO:0034220, GO:0050877, GO:0042391, GO:0007165
CTELG00000000375.1	GO:0005783, GO:0017177, GO:0043231, GO:0005509, GO:0044325, GO:0051219, GO:0005080, GO:0044877, GO:0003723, GO:0001701, GO:0001889, GO:0006491, GO:0010977, GO:0006807
CTELG00000000377.1	GO:0005929, GO:0005789, GO:0071782, GO:0005768, GO:0005794, GO:0032593, GO:0048471, GO:0030670, GO:0005886, GO:0055037, GO:0055038, GO:0008021, GO:0005802, GO:0019003, GO:0005525, GO:0003924, GO:0007409, GO:0032869, GO:0071786, GO:0016197, GO:0045200, GO:0097051, GO:0043001, GO:0006893, GO:0030859, GO:1903361, GO:0072659, GO:0009306, GO:0017157, GO:0006904, GO:0016192
CTELG00000000378.1	GO:0005783, GO:0030176, GO:0102336, GO:0102337, GO:0102338, GO:0009922, GO:0102756, GO:0034625, GO:0034626, GO:0019367, GO:0035338, GO:0030148, GO:0006636, GO:0042761
CTELG00000000378.2	GO:0005783, GO:0030176, GO:0102336, GO:0102337, GO:0102338, GO:0009922, GO:0102756, GO:0034625, GO:0034626, GO:0019367, GO:0035338, GO:0030148, GO:0006636, GO:0042761
CTELG00000000379.1	GO:0005758, GO:0005747, GO:0008137
CTELG00000000380.1	GO:0005813, GO:0097546, GO:0097543, GO:0005929, GO:0005737, GO:0005634, GO:0005524, GO:0046872, GO:0106310, GO:0004674, GO:0106311, GO:0009887, GO:0007059, GO:0007368, GO:0007507, GO:0035330
CTELG00000000384.1	GO:0015935, GO:0003723, GO:0003735, GO:0006412
CTELG00000000387.1	GO:0005887, GO:0032217, GO:0032218
CTELG00000000388.1	GO:0016323, GO:0005737, GO:0072557, GO:0005524, GO:0043027, GO:0046872, GO:0042742, GO:0016045, GO:0006954, GO:0045087, GO:0043066, GO:0043154, GO:0043524, GO:0007399, GO:0070269
CTELG00000000392.1	GO:0030430, GO:0042025, GO:0019012, GO:0004190, GO:0003887, GO:0046872, GO:0003723, GO:0003964, GO:0004523, GO:0015074, GO:0006310, GO:0075713, GO:0046718, GO:0044826, GO:0075732
CTELG00000000394.1	GO:0070062, GO:0043202, GO:0005764, GO:0005539, GO:0046872, GO:0008449, GO:0016250, GO:0008484, GO:0006027, GO:0030200
CTELG00000000395.1	GO:0005783, GO:0005794, GO:0016021, GO:0005887, GO:0043231, GO:0005765, GO:0005654, GO:0005886, GO:0008509, GO:0015301, GO:0008271, GO:0015116, GO:0008272
CTELG00000000396.1	GO:0005525
CTELG00000000397.1	GO:0005737, GO:0005829, GO:0005769, GO:0031901, GO:0005768, GO:0033565, GO:0043231, GO:0005764, GO:0016020, GO:0032585, GO:0030141, GO:0042802, GO:0046872, GO:0019904, GO:0140036, GO:0044389, GO:0008333, GO:0010324, GO:0016525, GO:0010642, GO:0046426, GO:0030948, GO:1903543, GO:0010628, GO:0072657, GO:0006622, GO:0043405
CTELG00000000398.1	GO:0005576, GO:0005319, GO:0045735
CTELG00000000400.1	GO:0005886, GO:0044214, GO:0005524, GO:0046872, GO:0004675, GO:0030509, GO:0071363, GO:0002063, GO:0060350, GO:1902731, GO:0061036, GO:0032332, GO:0030166
CTELG00000000403.1	GO:0005737, GO:0005634, GO:0003729, GO:0006397, GO:0007399, GO:0000381, GO:0008380
CTELG00000000404.1	GO:0003676, GO:0008270, GO:0015074
CTELG00000000408.1	GO:0005576, GO:0005319, GO:0045735, GO:1904807, GO:1903427, GO:1904109
CTELG00000000409.1	GO:0000139, GO:0016021, GO:0005802, GO:0045130, GO:0001517, GO:0005975, GO:0042339, GO:0006044, GO:0006790
CTELG00000000410.1	GO:0005737, GO:0005886, GO:0005524, GO:0106310, GO:0106311, GO:0006887
CTELG00000000411.1	GO:0000139, GO:0016021, GO:0050656, GO:0050659, GO:0030206, GO:0019319
CTELG00000000412.1	GO:0005829, GO:0004476, GO:0008270, GO:0009298, GO:0061611, GO:0006486
CTELG00000000413.1	GO:1904115, GO:0005938, GO:0005737, GO:0031410, GO:0030425, GO:0005769, GO:0031966, GO:0005739, GO:0005634, GO:0050811, GO:0017022, GO:0005102, GO:0008089, GO:0098957, GO:0008333, GO:0048311, GO:0022008, GO:0008104, GO:0006493, GO:0006605, GO:0006357, GO:0047496
CTELG00000000413.2	GO:1904115, GO:0005938, GO:0005737, GO:0031410, GO:0030425, GO:0005769, GO:0031966, GO:0005739, GO:0005634, GO:0050811, GO:0017022, GO:0005102, GO:0008089, GO:0098957, GO:0008333, GO:0048311, GO:0022008, GO:0008104, GO:0006493, GO:0006605, GO:0006357, GO:0047496
CTELG00000000414.1	GO:0005737, GO:0010008, GO:0031594, GO:0098794, GO:0030672, GO:0043195, GO:0005096, GO:0008289, GO:0007268, GO:0046929, GO:1903422, GO:0007274, GO:0031175, GO:0043087, GO:0036466
CTELG00000000415.1	GO:0005829, GO:0004062, GO:0008146, GO:0050427, GO:0006068, GO:0051923
CTELG00000000416.1	GO:0005789, GO:0005794, GO:0000139, GO:0016020, GO:0030154, GO:0061951, GO:0007030, GO:0070925, GO:0006996, GO:0034976, GO:0007283
CTELG00000000418.1	GO:0031225, GO:0043005, GO:0005886, GO:0005918, GO:0042803, GO:0061343, GO:0007156, GO:0035160, GO:0016331, GO:0007424, GO:0035151, GO:0019991
CTELG00000000419.1	GO:0005737, GO:0004145, GO:0042802, GO:0008080, GO:0019809, GO:0046204, GO:0032920, GO:0032918, GO:0032919
CTELG00000000420.1	GO:0005576
CTELG00000000423.1	GO:0098858, GO:0009925, GO:0031254, GO:0005925, GO:0005887, GO:0005886, GO:0005509, GO:0050839, GO:0044877, GO:0016339, GO:0098609, GO:0044331, GO:0060269, GO:0050829, GO:0042247, GO:0030950, GO:0007440, GO:0007295, GO:0007442, GO:0007156, GO:0048477, GO:0007424, GO:0051491, GO:0045089, GO:1902463, GO:0007431
CTELG00000000426.1	GO:0005634, GO:0008081, GO:0016042, GO:0007165
CTELG00000000428.1	GO:0016021, GO:0005886, GO:0008517, GO:0015234, GO:0071934, GO:0015888, GO:0042723, GO:0055085
CTELG00000000429.1	GO:0070847, GO:0016592, GO:0003712, GO:0006357
CTELG00000000430.1	GO:0005737, GO:0005829, GO:0048471, GO:0004028, GO:0004029, GO:0016918, GO:0001758, GO:0042904, GO:0009952, GO:0001568, GO:0043010, GO:0048738, GO:0071300, GO:0009855, GO:0031076, GO:0048566, GO:0035115, GO:0030326, GO:0060324, GO:0030900, GO:0007507, GO:0001947, GO:0003007, GO:0030902, GO:0001822, GO:0001889, GO:0030324, GO:0007494, GO:0016331, GO:0008285, GO:0014032, GO:0021915, GO:0030182, GO:…
CTELG00000000431.1	GO:0005737, GO:0005829, GO:0005783, GO:0005576, GO:0000139, GO:0072559, GO:0005634, GO:0005524, GO:0042802, GO:0043565, GO:0008134, GO:0006919, GO:0071222, GO:0071224, GO:0050830, GO:0051607, GO:0006954, GO:0045087, GO:0032611, GO:0032612, GO:0032621, GO:0002523, GO:0002674, GO:0050728, GO:0032691, GO:0032088, GO:1901223, GO:0044546, GO:0043280, GO:0032731, GO:0032736, GO:0032753, GO:0032754, GO:…
CTELG00000000432.1	GO:0016021, GO:0016020, GO:0005886, GO:0005385, GO:0071577
CTELG00000000433.1	GO:0005737, GO:0036464, GO:0005829, GO:0030027, GO:0005654, GO:0005634, GO:0005886, GO:0038023, GO:0045184, GO:0090090, GO:0010633, GO:0050680, GO:0007165, GO:0016055
CTELG00000000434.1	GO:0005737, GO:0005829, GO:0005634, GO:0070513, GO:0002020, GO:0030674, GO:0006919, GO:0097190, GO:0071260, GO:0006977, GO:0008625, GO:0043065, GO:2001235, GO:0042981
CTELG00000000435.1	GO:0005801, GO:0005615, GO:0005794, GO:0005797, GO:0000139, GO:0016021, GO:0004559, GO:0030246, GO:0016787, GO:0016799, GO:0042802, GO:0015923, GO:0004572, GO:0046872, GO:0042803, GO:0001701, GO:0001889, GO:0048286, GO:0006013, GO:0007005, GO:0006491, GO:0050769, GO:0006517, GO:0006486, GO:0007585, GO:0060042, GO:0007033
CTELG00000000437.1	GO:0005813, GO:0005737, GO:0015630, GO:0005634, GO:0005819, GO:0051301, GO:0051298, GO:0046426, GO:0050776, GO:0051225
CTELG00000000438.1	GO:0030424, GO:0043194, GO:0009925, GO:0016323, GO:0009986, GO:0030425, GO:0014704, GO:0016328, GO:0005764, GO:0016020, GO:0031594, GO:0043005, GO:0033268, GO:0033270, GO:0005886, GO:0045211, GO:0042383, GO:0016529, GO:0014731, GO:0045202, GO:0030315, GO:0030018, GO:0045296, GO:0008092, GO:0044325, GO:0140031, GO:0030674, GO:0030507, GO:0005200, GO:0007411, GO:0007409, GO:0071286, GO:0045162, GO:…
CTELG00000000439.1	GO:0005801, GO:0070062, GO:0005797, GO:0000139, GO:0016021, GO:0016020, GO:0004559, GO:0030246, GO:0016799, GO:0004572, GO:0046872, GO:0042803, GO:0001701, GO:0001889, GO:0048286, GO:0006013, GO:0007005, GO:0006491, GO:0050769, GO:0006517, GO:0006486, GO:0007585, GO:0060042, GO:0007033
CTELG00000000440.1	GO:0005737, GO:0017022, GO:0061630, GO:0004842, GO:0008270, GO:1990830, GO:0043161, GO:0000209, GO:0043523
CTELG00000000442.1	GO:0005509, GO:0047862
CTELG00000000443.1	GO:0031932, GO:0008047, GO:0019901, GO:0043022, GO:0031532, GO:0009792, GO:0030010, GO:0030950, GO:0018105, GO:0030838, GO:0001938, GO:0050731, GO:0051897, GO:0032008, GO:0032956, GO:2000114, GO:0010468, GO:0043087, GO:0050727, GO:0033135, GO:0042325, GO:0051896, GO:0001932, GO:0031929
CTELG00000000443.2	GO:0031932, GO:0008047, GO:0019901, GO:0043022, GO:0031532, GO:0009792, GO:0030010, GO:0030950, GO:0018105, GO:0030838, GO:0001938, GO:0050731, GO:0051897, GO:0032008, GO:0032956, GO:2000114, GO:0010468, GO:0043087, GO:0050727, GO:0033135, GO:0042325, GO:0051896, GO:0001932, GO:0031929
CTELG00000000445.1	GO:0005634, GO:0003723
CTELG00000000450.1	GO:0015629, GO:0005737, GO:0005856, GO:0005794, GO:0016020, GO:0005874, GO:0005886, GO:0032587, GO:0003779, GO:0051015, GO:0016887, GO:0045296, GO:0005509, GO:0051011, GO:0003723, GO:0005198, GO:0043001, GO:0045104, GO:0045773, GO:0030177, GO:0030334, GO:0010632, GO:0051893, GO:0032886, GO:0150011, GO:0016055, GO:0042060
CTELG00000000451.1	GO:0016324, GO:0009925, GO:0005903, GO:0043292, GO:0005737, GO:0005829, GO:0005925, GO:0030056, GO:0045111, GO:0016020, GO:0048471, GO:0042383, GO:0016528, GO:0003779, GO:0030506, GO:0008092, GO:0047485, GO:0005200, GO:0008307, GO:0005198, GO:0031581, GO:0045104, GO:0007584, GO:0042060
CTELG00000000451.2	GO:0016324, GO:0009925, GO:0005903, GO:0043292, GO:0005737, GO:0005829, GO:0005925, GO:0030056, GO:0045111, GO:0016020, GO:0048471, GO:0042383, GO:0016528, GO:0003779, GO:0030506, GO:0008092, GO:0047485, GO:0005200, GO:0008307, GO:0005198, GO:0031581, GO:0045104, GO:0007584, GO:0042060
CTELG00000000452.1	GO:0005759, GO:0005739, GO:0005654, GO:0008260, GO:0008410, GO:0042802, GO:0060612, GO:0007420, GO:0046950, GO:0007507, GO:0046952, GO:0042182, GO:0035774, GO:0014823, GO:0042493, GO:0045471, GO:0009725, GO:0007584, GO:0042594
CTELG00000000453.1	GO:0000981, GO:0046982, GO:0000977, GO:0030154, GO:0007399, GO:0006357
CTELG00000000454.1	GO:0030136, GO:0031901, GO:0005768, GO:0005802, GO:1902936, GO:0080025, GO:0007040
CTELG00000000455.1	GO:0005576, GO:0004222, GO:0008270
CTELG00000000457.1	GO:0005783, GO:0005789, GO:0140284, GO:0005887, GO:0016020, GO:0044232, GO:0005886, GO:0035579, GO:0006935, GO:0043312, GO:0090026, GO:0090023
CTELG00000000459.1	GO:0016324, GO:0005768, GO:0070382, GO:0019898, GO:0005886, GO:0030141, GO:0030667, GO:0030658, GO:0046872, GO:0042043, GO:0005543, GO:0006887, GO:0006886, GO:0032418, GO:0071985, GO:0046676, GO:0001778, GO:0045921, GO:0050714, GO:1905684
CTELG00000000459.2	GO:0016324, GO:0005768, GO:0070382, GO:0019898, GO:0005886, GO:0030141, GO:0030667, GO:0030658, GO:0046872, GO:0042043, GO:0005543, GO:0006887, GO:0006886, GO:0032418, GO:0071985, GO:0046676, GO:0001778, GO:0045921, GO:0050714, GO:1905684
CTELG00000000462.1	GO:0001652, GO:0005634, GO:0003677, GO:0001228, GO:0003700, GO:0000978, GO:0071277, GO:0035865, GO:0061400, GO:0051090
CTELG00000000466.1	GO:0030424, GO:0009925, GO:0031252, GO:0009986, GO:0005925, GO:0016021, GO:0008201, GO:0005158, GO:0004725, GO:0032093, GO:0005001, GO:0048675, GO:0007411, GO:0007412, GO:0007155, GO:0060269, GO:0061484, GO:0008045, GO:1903386, GO:0046627, GO:0007399, GO:0048477, GO:0035335, GO:0008594, GO:0051491, GO:0120034, GO:0006470, GO:0045467, GO:0048841, GO:0031290, GO:0007283, GO:0051124
CTELG00000000466.2	GO:0030424, GO:0009925, GO:0031252, GO:0009986, GO:0005925, GO:0016021, GO:0008201, GO:0005158, GO:0004725, GO:0032093, GO:0005001, GO:0048675, GO:0007411, GO:0007412, GO:0007155, GO:0060269, GO:0061484, GO:0008045, GO:1903386, GO:0046627, GO:0007399, GO:0048477, GO:0035335, GO:0008594, GO:0051491, GO:0120034, GO:0006470, GO:0045467, GO:0048841, GO:0031290, GO:0007283, GO:0051124
CTELG00000000474.1	GO:0005737, GO:0005634, GO:0048471, GO:0005524, GO:0106310, GO:0004674, GO:0106311, GO:0044773, GO:0046777, GO:0042770
CTELG00000000474.2	GO:0005737, GO:0005634, GO:0048471, GO:0005524, GO:0106310, GO:0004674, GO:0106311, GO:0044773, GO:0046777, GO:0042770
CTELG00000000475.1	GO:0016021, GO:0005887, GO:0008188, GO:0001653, GO:0008344, GO:0002209, GO:0007629, GO:0007186, GO:0008345, GO:0007218, GO:0007204, GO:0032226
CTELG00000000477.1	GO:0016021, GO:0031965, GO:0030867, GO:0023041
CTELG00000000478.1	GO:1904423, GO:0005783, GO:0005789, GO:0016021, GO:0016765, GO:0019408, GO:0006486, GO:0002040
CTELG00000000479.1	GO:0030126, GO:0005829, GO:0005793, GO:0000139, GO:0005886, GO:0005198, GO:0006888, GO:0006891, GO:0006886
CTELG00000000480.1	GO:0000786, GO:0005634, GO:0003677, GO:0006334
CTELG00000000484.1	GO:0034451, GO:0005814, GO:0005813, GO:0035869, GO:0005737, GO:0005829, GO:0005576, GO:0016020, GO:0036038, GO:0005634, GO:0032391, GO:0032991, GO:0035580, GO:0042802, GO:0097711, GO:0060271, GO:0042462, GO:0000086, GO:0030902, GO:0043312, GO:0030916, GO:0090316, GO:0045893, GO:0048793, GO:0015031, GO:0070201, GO:0010389
CTELG00000000485.1	GO:0004190, GO:0004519, GO:0003676, GO:0003964, GO:0015074
CTELG00000000486.1	GO:0031901, GO:0012505, GO:0000139, GO:0016021, GO:0030285, GO:0045121, GO:0045335, GO:0000407, GO:0098837, GO:0055038, GO:0031201, GO:0008021, GO:0031982, GO:0005484, GO:0000149, GO:0000045, GO:0033344, GO:0006886, GO:0050821, GO:0048278, GO:0006906
CTELG00000000487.1	GO:0005777, GO:0016787, GO:0046872
CTELG00000000489.1	GO:0005694, GO:0005730, GO:0005654, GO:0043035, GO:0046872, GO:0009566, GO:0007281, GO:0048872, GO:0035264, GO:0048599, GO:0001541, GO:0060746, GO:0009791, GO:0006357, GO:0007283
CTELG00000000490.1	GO:0097129, GO:0000307, GO:0005737, GO:0005634, GO:0016538, GO:0008344, GO:0051301, GO:0071481, GO:0007616, GO:0044772, GO:1900087, GO:0000079
CTELG00000000491.1	GO:0005737, GO:0000121, GO:0043136, GO:0000287, GO:0098519, GO:0016791, GO:0008967, GO:0004725, GO:0016311, GO:0006114, GO:0006650, GO:0045721, GO:0035335
CTELG00000000493.1	GO:0034707, GO:0030659, GO:0005634, GO:0005886, GO:0005254, GO:0005244, GO:0034765
CTELG00000000494.1	GO:0005938, GO:0005856, GO:0003785, GO:0008289, GO:0042989
CTELG00000000496.1	GO:0005737, GO:0006457, GO:0000413
CTELG00000000497.1	GO:0000777, GO:0000776, GO:0070776, GO:1990467, GO:1990468, GO:0035267, GO:0005730, GO:0043968, GO:0044154, GO:0043972, GO:0043983, GO:0043981, GO:0043982
CTELG00000000505.1	GO:0005789, GO:0070330, GO:0020037, GO:0005506, GO:0004497
CTELG00000000506.1	GO:0005789, GO:0070330, GO:0101020, GO:0101021, GO:0020037, GO:0005506, GO:0004497, GO:0008401, GO:0008395, GO:0050649, GO:0008210, GO:0002933, GO:0070989, GO:0010628, GO:0042573, GO:0008202
CTELG00000000507.1	GO:0015969
CTELG00000000508.1	GO:0005694, GO:0032301, GO:0005524, GO:0030983, GO:0007049, GO:0006298
CTELG00000000508.2	GO:0005694, GO:0032301, GO:0005524, GO:0030983, GO:0007049, GO:0006298
CTELG00000000515.1	GO:0005814, GO:0005813, GO:0005929, GO:0005829, GO:0032991, GO:0007099, GO:0051298, GO:0032053, GO:0097711, GO:0000086, GO:1903723, GO:1902018, GO:0045724, GO:0016579, GO:0032465, GO:0010389
CTELG00000000517.1	GO:0046872, GO:0010824
CTELG00000000518.1	GO:0005743, GO:0005758, GO:0046872, GO:0072321
CTELG00000000519.1	GO:0016021, GO:0005747, GO:0008137, GO:0006120, GO:0032981
CTELG00000000520.1	GO:0005829, GO:0005634, GO:0032797, GO:0034719, GO:0005102, GO:0030277, GO:0010633, GO:0050680, GO:0010719, GO:0060394, GO:0000122, GO:0030512, GO:0000387
CTELG00000000522.1	GO:0016580, GO:0045596, GO:0030336, GO:0008284
CTELG00000000522.2	GO:0016580, GO:0045596, GO:0030336, GO:0008284
CTELG00000000523.1	GO:0016324, GO:0009925, GO:0005829, GO:0016328, GO:0005635, GO:0005049, GO:0007589, GO:0006611, GO:0006606
CTELG00000000524.1	GO:0019903, GO:0043666
CTELG00000000524.2	GO:0005829, GO:0005634, GO:0019903, GO:0019888, GO:0043666
CTELG00000000526.1	GO:0031410, GO:0050135, GO:0061809, GO:0016740, GO:0007338
CTELG00000000527.1	GO:0005829, GO:0005634, GO:0022624, GO:0008541, GO:0005198, GO:0007127, GO:0043248, GO:0006511
CTELG00000000528.1	GO:0005840
CTELG00000000530.1	GO:0005737, GO:0005829, GO:0070062, GO:0005739, GO:0005730, GO:0005654, GO:0003985, GO:0003988, GO:0006695, GO:0006635, GO:0006629
CTELG00000000531.1	GO:0097729, GO:0005930, GO:0005737, GO:0030286, GO:0005576, GO:0005874, GO:0031514, GO:0036157, GO:0005524, GO:0008569, GO:0045505, GO:0051959, GO:0060271, GO:0003341, GO:0007368, GO:0003351, GO:0051649, GO:0030317, GO:0007507, GO:0021670, GO:0007018, GO:0036158
CTELG00000000532.1	GO:0097729, GO:0005858, GO:0005930, GO:0005737, GO:0030286, GO:0005874, GO:0031514, GO:0036157, GO:0005524, GO:0008569, GO:0045505, GO:0051959, GO:0003777, GO:0060271, GO:0003341, GO:0007368, GO:0030317, GO:0007507, GO:0021670, GO:0007018, GO:0036158
CTELG00000000533.1	GO:0097729, GO:0005930, GO:0005737, GO:0030286, GO:0005576, GO:0005874, GO:0031514, GO:0036157, GO:0005524, GO:0008569, GO:0045505, GO:0051959, GO:0060271, GO:0003341, GO:0007368, GO:0003351, GO:0051649, GO:0030317, GO:0007507, GO:0021670, GO:0007018, GO:0036158
CTELG00000000534.1	GO:0005576, GO:0016021, GO:0044218, GO:0090729, GO:0006887
CTELG00000000535.1	GO:0046872, GO:0004497, GO:0016702, GO:0042572
CTELG00000000536.1	GO:0005887, GO:0098794, GO:0019899, GO:0001609, GO:0042802, GO:0007189, GO:0042755, GO:0060080, GO:0007626, GO:0046636, GO:0050728, GO:2001235, GO:0032230, GO:0001975, GO:0001963
CTELG00000000537.1	GO:0016021, GO:0005887, GO:0008188, GO:0001653, GO:0008344, GO:0002209, GO:0007629, GO:0007186, GO:0008345, GO:0007218, GO:0007204, GO:0032226
CTELG00000000538.1	GO:0005783, GO:0005789, GO:0005794, GO:0000136, GO:0000030, GO:0000032, GO:0006487
CTELG00000000539.1	GO:0012505, GO:0005789, GO:0016021, GO:0043231, GO:0016020, GO:0009055, GO:0020037, GO:0046872, GO:0045610, GO:0035206
CTELG00000000540.1	GO:0005783, GO:0005789, GO:0010008, GO:0005794, GO:0016021, GO:0019706, GO:0018230, GO:0006612
CTELG00000000541.1	GO:0005576, GO:0016491
CTELG00000000542.1	GO:0005813, GO:0043025, GO:0019005, GO:0030332, GO:0031145, GO:0006974, GO:0031571, GO:0050775, GO:2001224, GO:0016567, GO:0031146
CTELG00000000545.1	GO:0005737, GO:0005856, GO:0035324, GO:0035183, GO:0045172, GO:0003779, GO:0030036, GO:0007349, GO:0007301, GO:0030717, GO:0048477, GO:0007297, GO:0030723, GO:0007300
CTELG00000000546.1	GO:0005901, GO:0005737, GO:0098691, GO:0098982, GO:0098978, GO:0005887, GO:0099055, GO:0099056, GO:0016020, GO:0031965, GO:0005634, GO:0005886, GO:0030315, GO:0030018, GO:0004937, GO:0004930, GO:0046982, GO:0007202, GO:0071880, GO:0007512, GO:0007568, GO:0060402, GO:0061049, GO:0007267, GO:0060073, GO:0010507, GO:0001985, GO:0035024, GO:0150099, GO:0001994, GO:0035265, GO:0007200, GO:0097195, GO:…
CTELG00000000549.1	GO:0030424, GO:0031463, GO:0005737, GO:0005829, GO:0030425, GO:0048471, GO:0016605, GO:0005802, GO:0003779, GO:0019964, GO:0004842, GO:0006895, GO:0043066, GO:0043161, GO:1990390, GO:0015031, GO:0016567
CTELG00000000550.1	GO:0110070, GO:0005737, GO:0045171, GO:0030496, GO:1902410, GO:0140014, GO:0098813
CTELG00000000551.1	GO:0005737, GO:0061630, GO:0004842, GO:0008270, GO:1990830, GO:0043161, GO:0000209, GO:0043523
CTELG00000000552.1	GO:0005618, GO:0005576, GO:0030288, GO:0008663, GO:0008254, GO:0008253, GO:0046872, GO:0000166, GO:0009166
CTELG00000000553.1	GO:0004190, GO:0005524, GO:0003676, GO:0008270, GO:0015074
CTELG00000000554.1	GO:0004190, GO:0004519, GO:0003676, GO:0003964, GO:0008270, GO:0015074
CTELG00000000555.1	GO:0004190, GO:0004519, GO:0003676, GO:0003964, GO:0008270, GO:0015074
CTELG00000000556.1	GO:0000777, GO:0005829, GO:0061700, GO:0043657, GO:0005765, GO:0005635, GO:0031080, GO:0035859, GO:0005198, GO:0051315, GO:0051301, GO:0034629, GO:0034198, GO:0002534, GO:0050830, GO:0075733, GO:0007080, GO:0006406, GO:0006999, GO:0032008, GO:1904263, GO:0016925, GO:1900034, GO:0060964, GO:0006110, GO:0006409, GO:0016032, GO:0019083
CTELG00000000557.1	GO:0005829, GO:0061630, GO:0035556, GO:0043687
CTELG00000000558.1	GO:0005964, GO:0005886, GO:0005516, GO:0005977
CTELG00000000559.1	GO:0070062, GO:0016021
CTELG00000000560.1	GO:0000785, GO:0005654, GO:0005667, GO:1990841, GO:0001102, GO:0000977, GO:0008134, GO:0007049, GO:0030154, GO:0006325, GO:2000773, GO:2000134, GO:0010629, GO:0000122, GO:0045944, GO:0051302, GO:0043550, GO:0007346, GO:0016032
CTELG00000000562.1	GO:0005634, GO:0005524, GO:0003677, GO:0003678, GO:0006325, GO:0006364
CTELG00000000562.2	GO:0005730, GO:0005654, GO:0005634, GO:0005524, GO:0003678, GO:1990841, GO:0000978, GO:0007512, GO:0007628, GO:0035904, GO:0035909, GO:0048844, GO:0036302, GO:0008015, GO:0001568, GO:0001974, GO:0043010, GO:0060411, GO:0007417, GO:0006338, GO:0050890, GO:0021545, GO:0042471, GO:0035116, GO:0060429, GO:0060324, GO:0030540, GO:0048806, GO:0003007, GO:0001701, GO:0042472, GO:0060384, GO:0060173, GO:…
CTELG00000000563.1	GO:0098985, GO:0009986, GO:0005887, GO:0005886, GO:0098839, GO:0098793, GO:0089717, GO:0098983, GO:0045202, GO:0050839, GO:0042043, GO:0097110, GO:0038023, GO:0007268, GO:0007612, GO:0050804, GO:0007158, GO:0097104, GO:0099054, GO:0097105, GO:0035176, GO:0048488, GO:0071625
CTELG00000000564.1	GO:0005681, GO:0005524, GO:0106310, GO:0004674, GO:0106311, GO:0045292, GO:0018105, GO:0018107
CTELG00000000564.2	GO:0005681, GO:0005524, GO:0106310, GO:0004674, GO:0106311, GO:0045292, GO:0018105, GO:0018107
CTELG00000000564.3	GO:0005681, GO:0005524, GO:0106310, GO:0004674, GO:0106311, GO:0045292, GO:0018105, GO:0018107
CTELG00000000565.1	GO:0005776, GO:0000421, GO:0005737, GO:0031410, GO:0005829, GO:0005789, GO:0005794, GO:0000139, GO:0031625, GO:0000045, GO:0000422, GO:0006995, GO:0016236, GO:1901799, GO:0070972, GO:0015031
CTELG00000000566.1	GO:0071162, GO:0006260
CTELG00000000567.1	GO:0005829, GO:0030425, GO:0036513, GO:0005783, GO:0005789, GO:0044322, GO:0005794, GO:0030426, GO:0030176, GO:0016021, GO:0016020, GO:0043025, GO:0005634, GO:0048471, GO:0032991, GO:0000151, GO:1904288, GO:0051087, GO:0042802, GO:0046872, GO:0030674, GO:0038023, GO:0043130, GO:0061630, GO:0004842, GO:1990381, GO:0034450, GO:0007568, GO:1904380, GO:0030968, GO:0007611, GO:0090090, GO:0032092, GO:…
CTELG00000000568.1	GO:0005912, GO:0030424, GO:0031463, GO:0005737, GO:0030057, GO:0043204, GO:0045109, GO:0051865, GO:0016567, GO:2000312
CTELG00000000568.2	GO:0030424, GO:0031463, GO:0005737, GO:0005829, GO:0030425, GO:0005794, GO:0048471, GO:0016605, GO:0005802, GO:0003779, GO:0019964, GO:0004842, GO:0006895, GO:0043066, GO:0043161, GO:1990390, GO:0015031, GO:0016567
CTELG00000000569.1	GO:0005783, GO:0005921, GO:0005887, GO:0005886, GO:0005212, GO:0015250, GO:1990349, GO:0045785, GO:0051289, GO:0006833
CTELG00000000572.1	GO:0097731, GO:0005829, GO:0005739, GO:0005782, GO:0005777, GO:0031406, GO:0008198, GO:0031418, GO:0048244, GO:0019606, GO:0006103, GO:0001561, GO:0006720, GO:0097089, GO:0006625
CTELG00000000576.1	GO:0000139, GO:0016021, GO:0016020, GO:0008378, GO:0050512, GO:0015643, GO:0016758, GO:0001576, GO:0006688, GO:0007009
CTELG00000000578.1	GO:0005737, GO:0005765, GO:0016020, GO:0150032, GO:0030334, GO:0042127, GO:0043200, GO:0032868, GO:0031667, GO:0031929
CTELG00000000580.1	GO:0003676, GO:0008270, GO:0015074
CTELG00000000581.1	GO:0005737, GO:0005829, GO:0012505, GO:0005925, GO:0005794, GO:0031985, GO:0000139, GO:0016021, GO:0030285, GO:0043231, GO:0016020, GO:0048471, GO:0031201, GO:0005802, GO:0032588, GO:0005484, GO:0000149, GO:0019905, GO:0090161, GO:0006886, GO:0042147, GO:0048278, GO:0006906
CTELG00000000583.1	GO:0005694, GO:0000786, GO:0005634, GO:0003677, GO:0031491, GO:0071456, GO:0070828, GO:0006334, GO:0042127, GO:0097298, GO:0006355
CTELG00000000585.1	GO:0005829, GO:1902560, GO:0003920, GO:0046872, GO:0046037, GO:0006144, GO:0043101
CTELG00000000586.1	GO:0004518
CTELG00000000588.1	GO:0005829, GO:0005654, GO:0005634, GO:0005886, GO:0009653, GO:0060348, GO:0060325, GO:0001701, GO:0035264, GO:0042475, GO:0048705, GO:0001894
CTELG00000000589.1	GO:0005829, GO:0005654
CTELG00000000590.1	GO:0005743, GO:0005763, GO:0019843, GO:0003735, GO:0006412
CTELG00000000591.1	GO:0005813, GO:0005737, GO:0043231, GO:0030496, GO:0005654, GO:0005634, GO:0032991, GO:0005819, GO:0051233, GO:0000922, GO:0004721, GO:0106306, GO:0106307, GO:0008420, GO:0030957, GO:0001096, GO:0051301, GO:0070940, GO:0010458, GO:0061052, GO:0043923, GO:0050434, GO:0006470, GO:0006366, GO:0006368
CTELG00000000592.1	GO:0000775, GO:0005634
CTELG00000000593.1	GO:0005794, GO:0000139, GO:0016021, GO:0015386, GO:0015385, GO:0071805, GO:0051453
CTELG00000000593.2	GO:0005794, GO:0000139, GO:0016021, GO:0015386, GO:0015385, GO:0071805, GO:0051453
CTELG00000000594.1	GO:0005829, GO:0005634, GO:0051131, GO:0043248
CTELG00000000596.1	GO:0005737, GO:0016021, GO:0008168, GO:0032259
CTELG00000000597.1	GO:0009986, GO:0005829, GO:0045171, GO:0015630, GO:0005886, GO:0008201, GO:0001525, GO:0030154, GO:0010595, GO:0014909
CTELG00000000598.1	GO:0005783, GO:0016021, GO:0090090, GO:0045668, GO:0045780, GO:0045600, GO:0045672, GO:0043462, GO:0051480
CTELG00000000599.1	GO:0005737, GO:0031410, GO:0042765, GO:0016255, GO:0051402, GO:0030182
CTELG00000000600.1	GO:0035097, GO:0005634, GO:0003682, GO:0003677, GO:0032452, GO:0006338, GO:0034721, GO:0007275, GO:0031061, GO:0045892, GO:0051574, GO:0048863
CTELG00000000600.2	GO:0035098, GO:0035097, GO:0005739, GO:0005654, GO:0005634, GO:0003682, GO:0003677, GO:0032452, GO:0008134, GO:1990830, GO:0007417, GO:0006338, GO:0034721, GO:0001889, GO:0060044, GO:0010614, GO:0045814, GO:0031061, GO:0000122, GO:0045892, GO:0051574, GO:0048536, GO:0048863, GO:0048538
CTELG00000000601.1	GO:0005789, GO:0016021, GO:0031965, GO:0004553, GO:0005975, GO:0043568, GO:0051897, GO:0048741
CTELG00000000602.1	GO:0051082, GO:0006606, GO:0042273
CTELG00000000604.1	GO:0042995, GO:0016607, GO:0005634, GO:0048471, GO:0005886, GO:0017020, GO:0008157, GO:0019888, GO:0061028, GO:1902309, GO:0035308, GO:1903589, GO:0001938, GO:0035307, GO:0051489, GO:0014066, GO:0035304, GO:1903670
CTELG00000000605.1	GO:0016021, GO:0032039, GO:0031965, GO:0005634, GO:0001832, GO:0001833, GO:0043066, GO:0043154, GO:0016180, GO:0034474
CTELG00000000605.2	GO:0016021, GO:0032039, GO:0031965, GO:0005634, GO:0001832, GO:0001833, GO:0043066, GO:0043154, GO:0016180, GO:0034474
CTELG00000000605.3	GO:0016021, GO:0032039, GO:0031965, GO:0005634, GO:0001832, GO:0001833, GO:0043066, GO:0043154, GO:0016180, GO:0034474
CTELG00000000607.1	GO:0030119, GO:0005905, GO:0030659, GO:0005829, GO:0005794, GO:0000139, GO:0043231, GO:0005765, GO:0032588, GO:0019886, GO:0006886, GO:0050690, GO:0016192
CTELG00000000608.1	GO:0005737, GO:0005829, GO:0070062, GO:0005654, GO:0045174, GO:0004364, GO:0050610, GO:0016491, GO:0071243, GO:1901687, GO:0006749, GO:0035722, GO:0019852, GO:0032259, GO:0060315, GO:0055114, GO:0060316, GO:0014810, GO:0010881, GO:0010880, GO:0042178
CTELG00000000609.1	GO:0030673, GO:0016323, GO:0009898, GO:0005856, GO:0005829, GO:0031430, GO:0043005, GO:0005634, GO:0005886, GO:0045211, GO:0042383, GO:0016529, GO:0014731, GO:0030018, GO:0051117, GO:0008093, GO:0019899, GO:0044325, GO:0019903, GO:0030507, GO:0005200, GO:0005198, GO:0007010, GO:0006888, GO:0006887, GO:0045199, GO:0010638, GO:0072659, GO:0007165
CTELG00000000610.1	GO:0003964
CTELG00000000613.1	GO:0005829, GO:0036126, GO:0015631, GO:0030154, GO:0032273, GO:1901317, GO:0007283
CTELG00000000614.1	GO:0005829, GO:0036126, GO:0015631, GO:0030154, GO:0032273, GO:1901317, GO:0007283
CTELG00000000618.1	GO:0005737, GO:0032045, GO:0005765, GO:0006914, GO:0010506
CTELG00000000619.1	GO:0030014, GO:0030015, GO:0005634, GO:0000932, GO:0030331, GO:0060090, GO:0042974, GO:0048589, GO:0031047, GO:0033147, GO:0048387, GO:0000122, GO:0017148, GO:0000288, GO:0010606, GO:1900153, GO:0060213
CTELG00000000620.1	GO:0008180, GO:0030027, GO:0001726, GO:0005509, GO:0050429, GO:0004435, GO:0071364, GO:0035924, GO:0007173, GO:0001701, GO:0035556, GO:0046488, GO:0009395, GO:0010634
CTELG00000000622.1	GO:0008021, GO:0002244
CTELG00000000624.1	GO:0015629, GO:0005615, GO:0005654, GO:0003682, GO:0003723, GO:0003714, GO:0042593, GO:0046627, GO:0000122
CTELG00000000625.1	GO:0005737, GO:0005634
CTELG00000000628.1	GO:0032580, GO:0016021, GO:0031127, GO:0008107, GO:0005975, GO:0036065, GO:0021772, GO:0001954, GO:0010595, GO:1904906, GO:1903672, GO:0006486, GO:0030155, GO:0001936
CTELG00000000634.1	GO:0009986, GO:0005887, GO:0045121, GO:0043005, GO:0032809, GO:0005886, GO:0042734, GO:0003779, GO:0043014, GO:0048487, GO:0005330, GO:0046872, GO:0008504, GO:0005326, GO:0005328, GO:0005334, GO:0051583, GO:0015844, GO:0098810, GO:0006836, GO:0015874, GO:0051620, GO:0042493, GO:0048265, GO:0035725
CTELG00000000637.1	GO:0005737, GO:0005769, GO:0045121, GO:0005886, GO:0032991, GO:0019781, GO:0046982, GO:0031625, GO:0033314, GO:0051402, GO:0032446, GO:0045116, GO:0042981, GO:0043523
CTELG00000000638.1	GO:0005829, GO:0001228, GO:0000981, GO:0046872, GO:0000978, GO:0002244, GO:0006355, GO:0060712
CTELG00000000639.1	GO:0005737, GO:0005829, GO:0001772, GO:0005942, GO:0046935, GO:0006952, GO:0035556, GO:0009968, GO:0050868, GO:0046854, GO:0043687, GO:0010498, GO:0016567, GO:0007259, GO:0040008
CTELG00000000640.1	GO:0016021, GO:0005743, GO:0005739, GO:0070469, GO:0051537, GO:0046872, GO:0008121, GO:0022904
CTELG00000000641.1	GO:0005634, GO:0003677, GO:0001228, GO:0046872, GO:0000978, GO:0006357
CTELG00000000644.1	GO:0005737, GO:0005829, GO:0012505, GO:0016021, GO:0005634, GO:0005886, GO:0031497, GO:0006325, GO:0008156, GO:0006998, GO:0008104
CTELG00000000644.2	GO:0005737, GO:0005829, GO:0012505, GO:0016021, GO:0005634, GO:0005886, GO:0031497, GO:0006325, GO:0008156, GO:0006998, GO:0008104
CTELG00000000646.1	GO:0005737, GO:0005634, GO:0030218
CTELG00000000648.1	GO:0048471, GO:0003677, GO:0001228, GO:0000981, GO:0000978, GO:0043565, GO:1990837, GO:0008134, GO:0009887, GO:0007420, GO:0009880, GO:0001654, GO:0045638, GO:0000122, GO:0031016, GO:0110024, GO:0008284, GO:0045931, GO:0045944, GO:0006357, GO:0070848, GO:0009612, GO:0008542
CTELG00000000648.2	GO:0048471, GO:0003677, GO:0001228, GO:0000981, GO:0000978, GO:0043565, GO:1990837, GO:0008134, GO:0009887, GO:0007420, GO:0009880, GO:0001654, GO:0045638, GO:0000122, GO:0031016, GO:0110024, GO:0008284, GO:0045931, GO:0045944, GO:0006357, GO:0070848, GO:0009612, GO:0008542
CTELG00000000649.1	GO:0005737, GO:0008336, GO:0005506, GO:0045329
CTELG00000000650.1	GO:0005737, GO:0005634, GO:0005886, GO:0005524, GO:0106310, GO:0004674, GO:0106311, GO:0006897, GO:0018105
CTELG00000000652.1	GO:0030673, GO:0016323, GO:0009898, GO:0005856, GO:0005829, GO:0031430, GO:0043005, GO:0005634, GO:0005886, GO:0045211, GO:0042383, GO:0016529, GO:0014731, GO:0030018, GO:0051117, GO:0008093, GO:0019899, GO:0044325, GO:0019903, GO:0030507, GO:0005200, GO:0005198, GO:0007010, GO:0006888, GO:0006887, GO:0045199, GO:0010638, GO:0072659, GO:0007165
CTELG00000000653.1	GO:0005634, GO:0046983, GO:0008270
CTELG00000000656.1	GO:0005829, GO:1990130, GO:0005765, GO:0005764, GO:0048471, GO:0005096, GO:0044877, GO:0034198, GO:0035556, GO:0032007, GO:1904262, GO:0010506
CTELG00000000657.1	GO:0005829, GO:1990130, GO:0005765, GO:0005764, GO:0048471, GO:0005096, GO:0044877, GO:0034198, GO:0035556, GO:0032007, GO:1904262, GO:0010506
CTELG00000000658.1	GO:0005769, GO:0016020, GO:0005524, GO:0035091, GO:0106310, GO:0004674, GO:0106311, GO:0007165
CTELG00000000659.1	GO:0005783, GO:0005789, GO:0030176, GO:0043231, GO:0005637, GO:0031090, GO:0043235, GO:0050613, GO:0050661, GO:0016627, GO:0006695, GO:0016126
CTELG00000000660.1	GO:0005737, GO:0005634, GO:0005667, GO:0001228, GO:0000981, GO:0000978, GO:1990837, GO:0000976, GO:0048856, GO:0009653, GO:0048701, GO:0061197, GO:0048699, GO:0042472, GO:0008584, GO:0030238, GO:0046661, GO:0072075, GO:0051451, GO:0061055, GO:0043066, GO:0043524, GO:1902725, GO:0045892, GO:0030910, GO:0060037, GO:0090190, GO:0045893, GO:0072107, GO:0034504, GO:0072095, GO:0050678, GO:0032880, GO:…
CTELG00000000662.1	GO:0000139, GO:0016021, GO:0031227, GO:0016788, GO:0006506, GO:0006505
CTELG00000000664.1	GO:0005581, GO:0005737, GO:0005576
CTELG00000000666.1	GO:0005737, GO:0031410, GO:0005829, GO:0044306, GO:0031965, GO:0005654, GO:0005634, GO:0032991, GO:0005509, GO:0005525, GO:0003934, GO:0030742, GO:0003924, GO:0042802, GO:0051019, GO:0042803, GO:0044877, GO:0031369, GO:0008270, GO:0035998, GO:0042416, GO:0045776, GO:0050884, GO:0006809, GO:0010460, GO:0051000, GO:0065003, GO:0042559, GO:0008217, GO:0014916, GO:2000121, GO:0034341, GO:0032496, GO:…
CTELG00000000667.1	GO:0005737, GO:0043240, GO:0043231, GO:0016604, GO:0005635, GO:0005654, GO:0005634, GO:0046872, GO:0061630, GO:0031625, GO:0004842, GO:0006974, GO:0006281, GO:0007276, GO:0036297, GO:0006513, GO:0042127
CTELG00000000667.2	GO:0005737, GO:0043240, GO:0043231, GO:0016604, GO:0005635, GO:0005654, GO:0005634, GO:0046872, GO:0061630, GO:0031625, GO:0004842, GO:0006974, GO:0006281, GO:0007276, GO:0036297, GO:0006513, GO:0042127
CTELG00000000667.3	GO:0005737, GO:0043240, GO:0043231, GO:0016604, GO:0005635, GO:0005654, GO:0005634, GO:0046872, GO:0061630, GO:0031625, GO:0004842, GO:0006974, GO:0006281, GO:0007276, GO:0036297, GO:0006513, GO:0042127
CTELG00000000667.4	GO:0005737, GO:0043240, GO:0043231, GO:0016604, GO:0005635, GO:0005654, GO:0005634, GO:0046872, GO:0061630, GO:0031625, GO:0004842, GO:0006974, GO:0006281, GO:0007276, GO:0036297, GO:0006513, GO:0042127
CTELG00000000668.1	GO:0034464, GO:0005813, GO:0036064, GO:0060170, GO:0005929, GO:0005829, GO:0097730, GO:0001103, GO:0060271, GO:0048560, GO:1905515, GO:0015031, GO:0050893
CTELG00000000669.1	GO:0005739, GO:0004591, GO:0030976, GO:0006096, GO:0006099
CTELG00000000671.1	GO:0005769, GO:0060076, GO:0016021, GO:0030285, GO:1990030, GO:0098793, GO:0008021, GO:0030672, GO:0005313, GO:0005326, GO:0015293, GO:0022857, GO:0006820, GO:0007420, GO:0021766, GO:1990384, GO:0003407, GO:0098700, GO:0001504, GO:0050803, GO:0006814, GO:0035249
CTELG00000000671.2	GO:0060076, GO:0016021, GO:0030285, GO:0043005, GO:0030672, GO:0005313, GO:0005326, GO:0015293, GO:0022857, GO:0006820, GO:1990384, GO:0098700, GO:0050803, GO:0006814, GO:0035249
CTELG00000000673.1	GO:0005930, GO:0036064, GO:0005829, GO:0015630, GO:0005739, GO:0005654, GO:0032391, GO:0120206, GO:0120200, GO:0000226, GO:0045494, GO:1903621, GO:1903546, GO:0050896, GO:0007601
CTELG00000000675.1	GO:0005737, GO:0005829, GO:0005815, GO:0016607, GO:0005654, GO:0005634, GO:0030289, GO:0045722, GO:0006470
CTELG00000000676.1	GO:0005930, GO:0097546
CTELG00000000676.2	GO:0005930, GO:0097546
CTELG00000000676.3	GO:0005930, GO:0097546
CTELG00000000677.1	GO:0031526, GO:0005887, GO:0005743, GO:0005886, GO:0005774, GO:0003824, GO:0044877, GO:0006865, GO:0005975
CTELG00000000678.1	GO:0043296, GO:0005737, GO:0005856, GO:0005886, GO:0031032, GO:0003383, GO:0034613, GO:0032970
CTELG00000000678.2	GO:0043296, GO:0005737, GO:0005856, GO:0005886, GO:0031032, GO:0003383, GO:0034613, GO:0032970
CTELG00000000679.1	GO:0005829, GO:0005783, GO:0055088, GO:0032471, GO:0030488
CTELG00000000680.1	GO:0005576, GO:0005615, GO:0004180, GO:0004181, GO:0008270, GO:0006508
CTELG00000000682.1	GO:0005737, GO:0005634, GO:0004879, GO:0043565, GO:0008270, GO:0032869, GO:0006357, GO:0048511
CTELG00000000683.1	GO:0005813, GO:0036064, GO:0005737, GO:0005829, GO:1902636, GO:0031514, GO:0005634, GO:0005524, GO:0001103, GO:0051082, GO:0014824, GO:0048854, GO:0051216, GO:0021987, GO:0051131, GO:0060271, GO:0050910, GO:0032502, GO:0060324, GO:0045444, GO:0021766, GO:0046907, GO:0033210, GO:0030837, GO:0038108, GO:0045776, GO:0010629, GO:0034260, GO:1905515, GO:0045494, GO:0040018, GO:0006457, GO:0060296, GO:…
CTELG00000000685.1	GO:0005737, GO:0071796, GO:0032435, GO:0031397
CTELG00000000686.1	GO:0005737, GO:0005783, GO:0005576, GO:0072559, GO:0005634, GO:0005524, GO:0043565, GO:0008134, GO:0006954, GO:0045087, GO:1901223, GO:0043280, GO:0032753, GO:2000553, GO:0045630, GO:0045944, GO:0002830
CTELG00000000690.1	GO:0005737, GO:0005634, GO:0000943, GO:0004190, GO:0005524, GO:0003677, GO:0003887, GO:0008233, GO:0004540, GO:0003723, GO:0003964, GO:0004523, GO:0008270, GO:0015074, GO:0006310, GO:0032197
CTELG00000000692.1	GO:0016021, GO:0005886, GO:0030246, GO:0005534, GO:0051861, GO:0038023, GO:0006897, GO:0051132
CTELG00000000693.1	GO:0005814, GO:0005813, GO:0005694, GO:0005737, GO:0005829, GO:0097386, GO:0044224, GO:0072687, GO:0030496, GO:0072686, GO:0043209, GO:0005634, GO:0033010, GO:0033270, GO:0043204, GO:0048471, GO:0043220, GO:0005819, GO:0004407, GO:0070403, GO:0017136, GO:0046970, GO:0034979, GO:0008134, GO:0016740, GO:0042903, GO:0008270, GO:0061433, GO:0071456, GO:0034599, GO:0060271, GO:0070933, GO:0016525, GO:…
CTELG00000000694.1	GO:0005759, GO:0005739, GO:0002161, GO:0005524, GO:0004822, GO:0000049, GO:0006428, GO:0032543
CTELG00000000695.1	GO:0005769, GO:0005794, GO:0016021, GO:0005886, GO:0004941, GO:0007189, GO:1901098, GO:1904504, GO:0097746, GO:0006940
CTELG00000000697.1	GO:0016021, GO:0005654, GO:0005886, GO:0005509, GO:0004930, GO:0045176, GO:0098609, GO:0007417, GO:0048105, GO:0001736, GO:0042249, GO:0007156, GO:0060490, GO:0001843, GO:0001764, GO:0060488, GO:0060489, GO:0090251, GO:0032956, GO:0007266, GO:0060071
CTELG00000000698.1	GO:0070062, GO:0005576, GO:0005615, GO:0043231, GO:0005764, GO:0016020, GO:0005654, GO:0052740, GO:0016411, GO:0047499, GO:0004622, GO:0008374, GO:0102545, GO:0052739, GO:0008970, GO:0102567, GO:0102568, GO:0005543, GO:0004806, GO:0008270, GO:0006672, GO:0006651, GO:0009062, GO:0006650, GO:0006629, GO:0034638, GO:0046338, GO:0006644
CTELG00000000699.1	GO:0005634, GO:0003677, GO:0003700, GO:0043565, GO:0008285, GO:0050768, GO:0045892, GO:0008284, GO:0050769, GO:0045893, GO:0042659, GO:0006355
CTELG00000000700.1	GO:0005794, GO:0000139
CTELG00000000701.1	GO:0005730, GO:0005654, GO:0003723, GO:0006364
CTELG00000000702.1	GO:0005730, GO:0005654, GO:0003723, GO:0006364
CTELG00000000703.1	GO:0005737, GO:0005856, GO:0005576, GO:0003779, GO:0004181, GO:0008017, GO:0061564, GO:0140253, GO:0060716, GO:0045766, GO:0001938, GO:0006508, GO:0045765, GO:0000768
CTELG00000000705.1	GO:0005881, GO:0016020, GO:0004090, GO:0044105, GO:0050038, GO:0042732, GO:0006006, GO:0005997
CTELG00000000708.1	GO:0016021, GO:0005542, GO:0022857
CTELG00000000710.1	GO:0005777, GO:0003973, GO:0010181, GO:0008891, GO:0052853, GO:0052854, GO:0052852, GO:0001561, GO:0046296, GO:0006979
CTELG00000000711.1	GO:0008270
CTELG00000000712.1	GO:0005829, GO:0000139, GO:0005795, GO:0017119, GO:0032588, GO:0044877, GO:0006888, GO:0007030, GO:0006891, GO:0015031
CTELG00000000713.1	GO:0005581, GO:0062023, GO:0016021, GO:0030246, GO:0030169, GO:0046872, GO:0038187, GO:0005044, GO:0038023, GO:0071360, GO:0042742, GO:0006955, GO:0006910, GO:0060355, GO:0034138
CTELG00000000714.1	GO:0005829, GO:0005886, GO:0016208
CTELG00000000714.2	GO:0005829, GO:0005886, GO:0016208
CTELG00000000715.1	GO:0016706, GO:0005506, GO:0031418, GO:0017000, GO:1901336, GO:0055114
CTELG00000000716.1	GO:0051213, GO:0046872
CTELG00000000717.1	GO:0000785, GO:0005737, GO:0016020, GO:0031965, GO:0005654, GO:0005634, GO:0003682, GO:0003723, GO:0001955, GO:0042742, GO:0045087, GO:0051151, GO:0045787, GO:1900087, GO:0043123, GO:1900245, GO:1900246, GO:0006275, GO:0016032
CTELG00000000718.1	GO:0005789, GO:0000139, GO:0016021, GO:0016192
CTELG00000000719.1	GO:0016021, GO:0016787
CTELG00000000720.1	GO:0030425, GO:0005759, GO:0005739, GO:0043025, GO:0005634, GO:0051537, GO:0046872, GO:0015035, GO:0044571, GO:0030097, GO:0106034, GO:0106035
CTELG00000000721.1	GO:0005634, GO:0000976, GO:0045944
CTELG00000000722.1	GO:0005737, GO:0005874, GO:0005525, GO:0003924, GO:0005200, GO:0000226, GO:0007017, GO:0000278
CTELG00000000723.1	GO:0005737, GO:0005874, GO:0005525, GO:0003924, GO:0005200, GO:0007017
CTELG00000000724.1	GO:0005737, GO:0005874, GO:0005525, GO:0003924, GO:0005200, GO:0000226, GO:0007017, GO:0000278
CTELG00000000725.1	GO:0005737, GO:0005874, GO:0005525, GO:0003924, GO:0005200, GO:0000226, GO:0007017, GO:0000278
CTELG00000000726.1	GO:0005737, GO:0005874, GO:0005525, GO:0003924, GO:0005200, GO:0000226, GO:0007017, GO:0000278
CTELG00000000727.1	GO:0005737, GO:0005874, GO:0005525, GO:0003924, GO:0005200, GO:0007017
CTELG00000000729.1	GO:0005829, GO:0016607, GO:0005634, GO:0000981, GO:0001227, GO:0000977, GO:0008134, GO:0000976, GO:0090427, GO:0009952, GO:0061312, GO:0060346, GO:0060444, GO:0071392, GO:0002063, GO:0035115, GO:0035116, GO:0048598, GO:0035880, GO:0070166, GO:0003416, GO:0003198, GO:0060364, GO:0043066, GO:0008285, GO:0032792, GO:0045599, GO:0045617, GO:0000122, GO:2000678, GO:0045892, GO:0002076, GO:0001649, GO:…
CTELG00000000729.2	GO:0005829, GO:0016607, GO:0005634, GO:0000981, GO:0001227, GO:0000977, GO:0008134, GO:0000976, GO:0090427, GO:0009952, GO:0061312, GO:0060346, GO:0060444, GO:0071392, GO:0002063, GO:0035115, GO:0035116, GO:0048598, GO:0035880, GO:0070166, GO:0003416, GO:0003198, GO:0060364, GO:0043066, GO:0008285, GO:0032792, GO:0045599, GO:0045617, GO:0000122, GO:2000678, GO:0045892, GO:0002076, GO:0001649, GO:…
CTELG00000000731.1	GO:0005783, GO:0005789, GO:0016021, GO:0005741, GO:0005739, GO:0004602, GO:0004364, GO:0071449, GO:0055114
CTELG00000000732.1	GO:0005783, GO:0005789, GO:0016021, GO:0005741, GO:0005739, GO:0004602, GO:0004364, GO:0071449, GO:0055114
CTELG00000000733.1	GO:0019008, GO:0051539, GO:0061799, GO:0061798, GO:0005525, GO:0046872, GO:0006777, GO:0032324
CTELG00000000734.1	GO:0016324, GO:0005737, GO:0031410, GO:0019898, GO:0005654, GO:0005886, GO:0005509, GO:0005544, GO:1901611, GO:0001786
CTELG00000000736.1	GO:0042584, GO:0005737, GO:0005829, GO:0005925, GO:0016021, GO:0042470, GO:0016020, GO:0030061, GO:0048471, GO:0005886, GO:0001725, GO:0031982, GO:0051015, GO:0005262, GO:0005509, GO:0005544, GO:0048306, GO:0038024, GO:0015485, GO:0035374, GO:0019899, GO:0005525, GO:0008201, GO:0015276, GO:0001786, GO:0097190, GO:0031214, GO:0070509, GO:0070588, GO:0006816, GO:0003418, GO:0051560, GO:0051283, GO:…
CTELG00000000738.1	GO:0031085, GO:0005085, GO:1903232, GO:0016192
CTELG00000000743.1	GO:0005618, GO:0005576
CTELG00000000747.1	GO:0005737, GO:0005829, GO:0005654, GO:0005634, GO:0005123, GO:0006915, GO:0060442, GO:0060743, GO:0043687, GO:0016567, GO:2000001, GO:1902041, GO:0051438
CTELG00000000749.1	GO:0016324, GO:0016021, GO:0005355, GO:0015293, GO:0006814
CTELG00000000750.1	GO:0005576, GO:0008201, GO:0004867, GO:0007596
CTELG00000000751.1	GO:0005576, GO:0008201, GO:0004867, GO:0007596
CTELG00000000752.1	GO:0005576, GO:0008201, GO:0004867, GO:0007596
CTELG00000000754.1	GO:0005901, GO:0005737, GO:0005887, GO:0031965, GO:0005634, GO:0005886, GO:0004937, GO:0004930, GO:0046982, GO:0071880, GO:0007188, GO:0007267, GO:0007186, GO:0035556, GO:0150099, GO:0007200, GO:0007204, GO:0001996, GO:0043410, GO:0045907, GO:0055117
CTELG00000000757.1	GO:0003964, GO:0006313
CTELG00000000758.1	GO:0015030, GO:0071013, GO:0005737, GO:0005829, GO:0005794, GO:0016607, GO:0005654, GO:0005634, GO:0071005, GO:0046540, GO:0003723, GO:0000481, GO:0045292, GO:0000398, GO:0045585, GO:0000387
CTELG00000000759.1	GO:0005783, GO:0005789, GO:0005765, GO:0016020, GO:0005634, GO:0052650, GO:0001649
CTELG00000000760.1	GO:0005789, GO:0001917, GO:0060342, GO:0052650, GO:0004745, GO:0110095, GO:0045494, GO:0001523, GO:0042572, GO:0007601
CTELG00000000762.1	GO:0031225, GO:0005829, GO:0009897, GO:0019898, GO:0005886, GO:0043235, GO:0008046, GO:0016167, GO:0038023, GO:0005102, GO:0007411, GO:0000165, GO:0007399, GO:0001764, GO:0007422, GO:0007165, GO:0048485
CTELG00000000763.1	GO:0031526, GO:0005886, GO:0090314, GO:0044070
CTELG00000000766.1	GO:0005829, GO:0005769, GO:0031901, GO:0005768, GO:0001772, GO:0005886, GO:0014069, GO:0035255, GO:0035091, GO:0032266, GO:1990090, GO:0016197, GO:0099638, GO:0061951, GO:0006886, GO:1903609, GO:0007399, GO:1904719, GO:1904313, GO:1990126, GO:0007165
CTELG00000000767.1	GO:0032579, GO:0031410, GO:0005615, GO:0009374, GO:0005509
CTELG00000000769.1	GO:0005604, GO:0062023, GO:0031012, GO:0005509, GO:0005201, GO:0007411, GO:0031104, GO:0008347, GO:0001764, GO:0048678
CTELG00000000771.1	GO:0005581, GO:0005737, GO:0005576
CTELG00000000772.1	GO:0016021, GO:0004930, GO:0009881, GO:0016038, GO:0007602, GO:0018298, GO:0007601
CTELG00000000773.1	GO:0005829, GO:0005634, GO:0005886, GO:0005096, GO:0003924, GO:0007186, GO:0000188, GO:0008277, GO:0007165
CTELG00000000773.2	GO:0005829, GO:0005634, GO:0005886, GO:0005096, GO:0003924, GO:0007186, GO:0000188, GO:0008277, GO:0007165
CTELG00000000774.1	GO:0005901, GO:0030659, GO:0005856, GO:0005769, GO:0055038, GO:0032587, GO:0070300, GO:0030036, GO:0070836, GO:0006897, GO:0097320
CTELG00000000775.1	GO:0000793, GO:0016604, GO:0005654, GO:0005721, GO:0005524, GO:0042393, GO:0035173, GO:0004715, GO:0004713, GO:0008270, GO:0006974, GO:0006333, GO:0006338, GO:0016572, GO:0045815, GO:0006357
CTELG00000000775.2	GO:0000793, GO:0016604, GO:0005654, GO:0005721, GO:0005524, GO:0042393, GO:0035173, GO:0004715, GO:0004713, GO:0008270, GO:0006974, GO:0006333, GO:0006338, GO:0016572, GO:0045815, GO:0006357
CTELG00000000776.1	GO:0005737, GO:0005871, GO:0005874, GO:0005524, GO:0016887, GO:0008017, GO:0003777, GO:0007018
CTELG00000000776.2	GO:0005737, GO:0005871, GO:0005874, GO:0005524, GO:0016887, GO:0008017, GO:0003777, GO:0007018
CTELG00000000776.3	GO:0005737, GO:0005871, GO:0005874, GO:0005524, GO:0016887, GO:0008017, GO:0003777, GO:0007018
CTELG00000000777.1	GO:0032154, GO:0032420, GO:0005525, GO:0003924, GO:0043297, GO:0000281, GO:0031334, GO:1902766, GO:0007264, GO:0044319
CTELG00000000778.1	GO:0005737, GO:0004016, GO:0005524, GO:0006171
CTELG00000000779.1	GO:0005694, GO:0005634, GO:0003682, GO:0042799, GO:0018024, GO:0046872, GO:1904047, GO:0006281, GO:0034773, GO:0007517, GO:2001034, GO:0045830
CTELG00000000780.1	GO:0016021, GO:0006915, GO:0060271, GO:0007224
CTELG00000000781.1	GO:0005737, GO:0000902, GO:0009566, GO:0048873, GO:0048808, GO:0008584, GO:0016567, GO:0007286
CTELG00000000784.1	GO:0005654, GO:0046872, GO:0043565, GO:0007049
CTELG00000000785.1	GO:0005654, GO:0046872, GO:0043565, GO:0007049
CTELG00000000785.2	GO:0005654, GO:0046872, GO:0043565, GO:0007049
CTELG00000000785.3	GO:0005654, GO:0046872, GO:0043565, GO:0007049
CTELG00000000786.1	GO:0005737, GO:0005829, GO:0045111, GO:0005634, GO:0005697, GO:0051721, GO:0070034, GO:0042162, GO:0006406, GO:0000184, GO:0035303
CTELG00000000786.2	GO:0005737, GO:0005829, GO:0045111, GO:0005634, GO:0005697, GO:0051721, GO:0070034, GO:0042162, GO:0006406, GO:0000184, GO:0035303
CTELG00000000789.1	GO:0005096, GO:0051056
CTELG00000000792.1	GO:0016491, GO:0008270
CTELG00000000795.1	GO:0016324, GO:0016021, GO:0015129, GO:0015293, GO:0006814
CTELG00000000796.1	GO:0005737, GO:0045171, GO:0005730, GO:0005654, GO:0032040, GO:0003723, GO:0006364
CTELG00000000799.1	GO:0030424, GO:0030425, GO:0005768, GO:0005887, GO:0043005, GO:0043204, GO:0005886, GO:0045202, GO:0004979, GO:0004930, GO:0001965, GO:0031681, GO:0038047, GO:0042923, GO:0042277, GO:0005245, GO:0007197, GO:0043951, GO:0051481, GO:0045019, GO:0061358, GO:0007218, GO:0038003, GO:0007200, GO:0070374, GO:0050769, GO:2000310, GO:0019233
CTELG00000000801.1	GO:0005912, GO:0005911, GO:0005737, GO:0030425, GO:0005634, GO:0043204, GO:0005886, GO:0014069, GO:0008013, GO:0045296, GO:0007155, GO:0098609, GO:0007043, GO:0060997, GO:0060828, GO:0007165, GO:0050808, GO:0016055
CTELG00000000801.2	GO:0005912, GO:0005911, GO:0005737, GO:0005634, GO:0005886, GO:0045296, GO:0016339, GO:0098609, GO:0007043, GO:0007275
CTELG00000000802.1	GO:0000139, GO:0016021, GO:0016757, GO:0006506
CTELG00000000803.1	GO:0005737, GO:0005829, GO:0005794, GO:0000139, GO:0005802, GO:0008047, GO:0005525, GO:0003924, GO:0046872, GO:0019904, GO:0031584, GO:0007030, GO:0048193, GO:0006886, GO:0034067, GO:0042147, GO:0009404, GO:0016192
CTELG00000000806.1	GO:0005618, GO:0005576, GO:0031176, GO:0045493
CTELG00000000810.1	GO:0030424, GO:0016323, GO:0005887, GO:0045202, GO:0008519, GO:0015079, GO:0015379, GO:0019901, GO:0140157, GO:0006884, GO:0071476, GO:0071477, GO:0007268, GO:0055064, GO:1902476, GO:0006811, GO:0055075, GO:1990573
CTELG00000000811.1	GO:0005737, GO:0005634, GO:0000943, GO:0004190, GO:0005524, GO:0003677, GO:0003887, GO:0008233, GO:0004540, GO:0003723, GO:0003964, GO:0004523, GO:0008270, GO:0015074, GO:0006310, GO:0032197
CTELG00000000812.1	GO:0015934, GO:0003735, GO:0006412
CTELG00000000812.2	GO:0015934, GO:0003735, GO:0006412
CTELG00000000814.1	GO:0005938, GO:0005886, GO:0055037, GO:0070374
CTELG00000000814.2	GO:0005938, GO:0005886, GO:0055037, GO:0070374
CTELG00000000816.1	GO:0005887, GO:0043005, GO:0045202, GO:0001587, GO:0030594, GO:0007610, GO:0048598, GO:0007507, GO:0050795, GO:0006939, GO:0042310
CTELG00000000819.1	GO:0009986, GO:0030425, GO:0009897, GO:0098666, GO:0005887, GO:0005886, GO:0045202, GO:0071886, GO:0004930, GO:0004993, GO:0001587, GO:0042802, GO:0030594, GO:0051378, GO:0001662, GO:0035095, GO:0006874, GO:0019934, GO:0007268, GO:0007631, GO:0007187, GO:0098664, GO:0048016, GO:0007626, GO:0045963, GO:0040013, GO:0007200, GO:0007208, GO:0031583, GO:0014057, GO:0051482, GO:0070374, GO:0045600, GO:…
CTELG00000000820.1	GO:0016021, GO:0047372, GO:0004620, GO:0052651, GO:0006660, GO:1905344
CTELG00000000820.2	GO:0016021, GO:0047372, GO:0004620, GO:0052651, GO:0006660
CTELG00000000820.3	GO:0016021, GO:0047372, GO:0004620, GO:0052651, GO:0006660
CTELG00000000821.1	GO:0000139, GO:0016021, GO:0005739, GO:0009055, GO:0043295, GO:0020037, GO:0016829, GO:0050220, GO:0015035, GO:0001516
CTELG00000000822.1	GO:0005737, GO:0016363, GO:0016607, GO:0005634, GO:0032991, GO:0005681, GO:0000346, GO:0005687, GO:0005688, GO:0005524, GO:0043008, GO:0016887, GO:0042802, GO:0044877, GO:0003723, GO:0003724, GO:0008186, GO:0030621, GO:0017070, GO:0001889, GO:0006406, GO:0000398, GO:2000002, GO:0061051, GO:2000573, GO:0032786, GO:0045727, GO:1904707, GO:0010501, GO:0008380, GO:0000245, GO:0046784
CTELG00000000824.1	GO:0005737, GO:0016021, GO:0005770, GO:0043025, GO:0005886, GO:0055037, GO:0005375, GO:0042802, GO:0006878, GO:0072719, GO:0015677, GO:0098705, GO:0055085
CTELG00000000825.1	GO:0005737, GO:0005840, GO:0019843, GO:0003735, GO:0006412
CTELG00000000826.1	GO:0005829, GO:1990745, GO:0010008, GO:0000938, GO:0005794, GO:0016020, GO:0048471, GO:0055037, GO:0032588, GO:0019905, GO:0010668, GO:0048611, GO:0032456, GO:0006896, GO:0007041, GO:0015031, GO:0042147
CTELG00000000827.1	GO:0005829, GO:0070062, GO:0016597, GO:0003824, GO:0016403, GO:0016813, GO:0046872, GO:0006527, GO:0006525, GO:0000052, GO:0008285, GO:1900038, GO:0043116, GO:0007263, GO:0045766, GO:0045429, GO:0050999, GO:0003073
CTELG00000000828.1	GO:0005737, GO:0005634, GO:0046329, GO:0001933
CTELG00000000829.1	GO:0005789, GO:0005741, GO:0004128, GO:0071949, GO:0006695
CTELG00000000830.1	GO:0005737, GO:0016020, GO:0005730, GO:0005654, GO:0005634, GO:0044530, GO:0003677, GO:0003726, GO:0003725, GO:0046872, GO:0003723, GO:0008251, GO:0006382, GO:0016553, GO:0098586, GO:0051607, GO:0060216, GO:0030218, GO:0002244, GO:0061484, GO:0045087, GO:0035280, GO:0006397, GO:0043066, GO:0044387, GO:1900369, GO:0060339, GO:0001649, GO:0045070, GO:0031054, GO:0006611, GO:0006606, GO:0035455, GO:…
CTELG00000000830.2	GO:0005737, GO:0016020, GO:0005730, GO:0005654, GO:0005634, GO:0044530, GO:0003677, GO:0003726, GO:0003725, GO:0046872, GO:0003723, GO:0008251, GO:0006382, GO:0016553, GO:0098586, GO:0051607, GO:0060216, GO:0030218, GO:0002244, GO:0061484, GO:0045087, GO:0035280, GO:0006397, GO:0043066, GO:0044387, GO:1900369, GO:0060339, GO:0001649, GO:0045070, GO:0031054, GO:0006611, GO:0006606, GO:0035455, GO:…
CTELG00000000831.1	GO:0005524, GO:0016882, GO:0046872, GO:0017000
CTELG00000000832.1	GO:0005604, GO:0005615, GO:0046872, GO:0004222, GO:0008237, GO:0035262, GO:0016540, GO:0008104, GO:0030334, GO:1903354, GO:0031638
CTELG00000000834.1	GO:0005737, GO:0005783, GO:0005794, GO:0000139, GO:0030176, GO:0016020, GO:0005634, GO:0035497, GO:0001228, GO:0003700, GO:0042802, GO:0046982, GO:0000978, GO:0000977, GO:0043565, GO:1990837, GO:0000976, GO:0031625, GO:0030968, GO:0001654, GO:0043065, GO:1903893, GO:0010508, GO:0045944, GO:1990440, GO:0007601
CTELG00000000835.1	GO:0051213, GO:0046872
CTELG00000000836.1	GO:0005829, GO:0004055, GO:0005524, GO:0006526, GO:0000050
CTELG00000000836.2	GO:0005829, GO:0004055, GO:0005524, GO:0006526, GO:0000050
CTELG00000000838.1	GO:0032580, GO:0016021, GO:0046920, GO:0008417, GO:0036065, GO:0006486
CTELG00000000839.1	GO:0070877, GO:0005730, GO:0005634, GO:0014069, GO:0017151, GO:0003725, GO:0004521, GO:0001530, GO:0046872, GO:0070878, GO:0042803, GO:0070412, GO:0004525, GO:0046332, GO:0050829, GO:0050830, GO:0010586, GO:0010628, GO:0031054, GO:0031053, GO:0030422, GO:0010468, GO:0050727, GO:2000628, GO:0045589, GO:0042254, GO:0006396, GO:0016075
CTELG00000000840.1	GO:0020002, GO:0016020, GO:0019013, GO:0004190, GO:0003677, GO:0003887, GO:0003723, GO:0003964, GO:0004523, GO:0039660, GO:0008270, GO:0015074, GO:0006310
CTELG00000000841.1	GO:0005737, GO:0005634, GO:0030154
CTELG00000000842.1	GO:0005829, GO:0005769, GO:0012505, GO:0005794, GO:0016021, GO:0030285, GO:0016020, GO:0005654, GO:0048471, GO:0045335, GO:0055037, GO:0031201, GO:0008021, GO:0005802, GO:0032588, GO:0005484, GO:0000149, GO:0019905, GO:0032456, GO:0007032, GO:0090161, GO:0048193, GO:0006886, GO:1903827, GO:0032880, GO:0042147, GO:0016189, GO:0048278, GO:0006906, GO:0016192
CTELG00000000843.1	GO:0005524, GO:0004305, GO:0006657, GO:0001701, GO:0035264, GO:0006646, GO:0016310, GO:0001890, GO:0009791
CTELG00000000848.1	GO:0003676, GO:0008270, GO:0006397, GO:0008380
CTELG00000000849.1	GO:0005892, GO:0005887, GO:0043005, GO:0045211, GO:0045202, GO:0022848, GO:0030594, GO:0004888, GO:0098655, GO:0007268, GO:0034220, GO:0050877, GO:0042391, GO:0007165, GO:0007271
CTELG00000000850.1	GO:0016021, GO:0005887, GO:0008188, GO:0001653, GO:0008344, GO:0002209, GO:0007629, GO:0007186, GO:0008345, GO:0007218, GO:0007204, GO:0032226
CTELG00000000853.1	GO:0016021, GO:0005887, GO:0005308, GO:0008028, GO:0015293, GO:0015881, GO:0015718
CTELG00000000855.1	GO:0005829, GO:0004084, GO:0009082
CTELG00000000862.1	GO:0016324, GO:0005737, GO:0016021, GO:0043186, GO:0005886, GO:0017151, GO:0007281, GO:0018996, GO:0007275
CTELG00000000864.1	GO:0005615, GO:0005764, GO:0008234
CTELG00000000866.1	GO:0000785, GO:0005662, GO:0005634, GO:0016605, GO:0003684, GO:0003697, GO:0006284, GO:0006260, GO:0000076, GO:0000724, GO:0006298, GO:0006289, GO:0034502, GO:0000723
CTELG00000000873.1	GO:0005634, GO:0046872, GO:0046983, GO:0006355
CTELG00000000874.1	GO:0042995, GO:0048788, GO:0098982, GO:0098978, GO:0060077, GO:0005886, GO:0014069, GO:0098831, GO:0042734, GO:0045202, GO:0031982, GO:0044325, GO:0046872, GO:0019901, GO:0017124, GO:0098882, GO:0060478, GO:0048791, GO:0030154, GO:0006886, GO:0060291, GO:0007269, GO:1903861, GO:2000463, GO:0010628, GO:0097151, GO:0050806, GO:0031632, GO:0010808, GO:0065003, GO:0048169, GO:0042391, GO:0048167, GO:…
CTELG00000000875.1	GO:0005737, GO:0005789, GO:0016021, GO:0043231, GO:0005743, GO:0052869, GO:0020037, GO:0005506, GO:0102033, GO:0004497, GO:0016712, GO:0008395, GO:0042738, GO:0097267, GO:0006082, GO:0055114, GO:0006805
CTELG00000000877.1	GO:0003676, GO:0008270, GO:0015074
CTELG00000000882.1	GO:0005739, GO:0008233, GO:0006629, GO:0006508, GO:0019216
CTELG00000000883.1	GO:0005737, GO:0005524, GO:0046872, GO:0008531, GO:0009398, GO:0009231, GO:0006771
CTELG00000000885.1	GO:0016021, GO:0005886, GO:0004175, GO:0004222, GO:0008270
CTELG00000000886.1	GO:0005783, GO:0005794, GO:0000139, GO:0030176, GO:0031902, GO:0097038, GO:0005886, GO:0048149, GO:0001751, GO:0046667, GO:0048263, GO:0035225, GO:0046843, GO:0006888, GO:0016197, GO:0038004, GO:0061331, GO:0007476, GO:0007474, GO:0016318, GO:0043703, GO:0050714, GO:0042749, GO:0048865, GO:0007421, GO:0007601
CTELG00000000888.1	GO:0032281, GO:0043197, GO:0030666, GO:0098688, GO:0005886, GO:0045211, GO:0004971, GO:0001540, GO:0015276, GO:0038023, GO:1904315, GO:0007215, GO:2000310
CTELG00000000889.1	GO:0005887, GO:0043005, GO:0045211, GO:0045202, GO:0022848, GO:0005262, GO:0030594, GO:0004888, GO:0007268, GO:0034220, GO:0050877, GO:0042391, GO:0007165
CTELG00000000890.1	GO:0005813, GO:0097542, GO:0005929, GO:0030992, GO:0046872, GO:0030154, GO:0035735, GO:0001822, GO:0007283
CTELG00000000891.1	GO:0005887, GO:0005509, GO:0007155, GO:0007156
CTELG00000000893.1	GO:0015629, GO:0005887, GO:0005886, GO:0004930, GO:0008188, GO:0031628, GO:0042277, GO:0007186, GO:0045761, GO:2000479, GO:0043408
CTELG00000000894.1	GO:0031526, GO:0016021, GO:0005886, GO:0012506, GO:0015225, GO:0015233, GO:0008523, GO:0015293, GO:1905135, GO:0015878, GO:0015887, GO:0006814, GO:0150104
CTELG00000000894.2	GO:0016021, GO:0015355, GO:0015293, GO:0006814
CTELG00000000894.3	GO:0016021, GO:0015355, GO:0015293, GO:0006814
CTELG00000000896.1	GO:0005886, GO:0019003, GO:0005525, GO:0003924, GO:0007165
CTELG00000000899.1	GO:0016020, GO:0047442, GO:0020037, GO:0005506, GO:0004508, GO:0007548, GO:0006694
CTELG00000000900.1	GO:0016021, GO:0005887, GO:0008528, GO:0004930, GO:0008188, GO:0007186
CTELG00000000901.1	GO:0003964, GO:0006313
CTELG00000000902.1	GO:0000139, GO:0016021, GO:0050656, GO:0008467, GO:0006024, GO:0015015, GO:0050819, GO:0006477, GO:0046596
CTELG00000000903.1	GO:0000139, GO:0016021, GO:0008467, GO:0015015, GO:0050819, GO:0006477, GO:0046596
CTELG00000000904.1	GO:0005634, GO:0000981, GO:0046983, GO:0000978, GO:1990837, GO:0000122, GO:0030182, GO:0010468, GO:0006357, GO:0021520, GO:0021522, GO:0097476
CTELG00000000907.1	GO:0020002, GO:0016020, GO:0019013, GO:0004190, GO:0003677, GO:0003887, GO:0003723, GO:0003964, GO:0004523, GO:0039660, GO:0008270, GO:0015074, GO:0006310
CTELG00000000909.1	GO:0016021, GO:0005887, GO:0008188, GO:0001653, GO:0008344, GO:0002209, GO:0007629, GO:0007186, GO:0008345, GO:0007218, GO:0007204, GO:0032226
CTELG00000000911.1	GO:0020037, GO:0046872, GO:0019825, GO:0005344
CTELG00000000912.1	GO:0020037, GO:0046872, GO:0019825, GO:0005344
CTELG00000000913.1	GO:0005509, GO:0030234, GO:0019722, GO:0000226
CTELG00000000914.1	GO:0015629, GO:0016235, GO:0031234, GO:0032587, GO:0005524, GO:0034988, GO:0004715, GO:0001784, GO:0019901, GO:0005102, GO:0030282, GO:0030154, GO:0050830, GO:0045087, GO:0007229, GO:0032815, GO:0038083, GO:0030335, GO:0001819, GO:0043306, GO:0043552, GO:0014068, GO:0042127, GO:0008360, GO:0045088, GO:0050764, GO:0045859, GO:0048705, GO:0007169
CTELG00000000915.1	GO:0005813, GO:0005737, GO:0005856, GO:0005829, GO:0005634, GO:0005886, GO:0005524, GO:0046872, GO:0004672, GO:0106310, GO:0004674, GO:0106311, GO:0072518, GO:0030036, GO:0031032, GO:0030866, GO:0048598, GO:0000281, GO:0018107, GO:0010825, GO:0032956, GO:1901888, GO:0042752, GO:0007266, GO:0048511, GO:0006939
CTELG00000000916.1	GO:0005783, GO:0016020, GO:0008417, GO:0046922, GO:0001525, GO:0006004, GO:0007507, GO:0007399, GO:0007219, GO:0006493, GO:0008593, GO:0001756
CTELG00000000917.1	GO:0031672, GO:0005737, GO:0072357, GO:0030018, GO:0071889, GO:0004857, GO:0019208, GO:0046982, GO:0019901, GO:0051017, GO:0070650, GO:0007409, GO:0060028, GO:0001889, GO:0021555, GO:0008045, GO:0030155, GO:0008360, GO:0035507, GO:0007165
CTELG00000000917.2	GO:0031672, GO:0005737, GO:0072357, GO:0030018, GO:0071889, GO:0004857, GO:0019208, GO:0046982, GO:0019901, GO:0051017, GO:0070650, GO:0007409, GO:0060028, GO:0001889, GO:0021555, GO:0008045, GO:0030155, GO:0008360, GO:0035507, GO:0007165
CTELG00000000917.3	GO:0031672, GO:0005737, GO:0072357, GO:0030018, GO:0071889, GO:0004857, GO:0019208, GO:0046982, GO:0019901, GO:0051017, GO:0070650, GO:0007409, GO:0060028, GO:0001889, GO:0021555, GO:0008045, GO:0030155, GO:0008360, GO:0035507, GO:0007165
CTELG00000000917.4	GO:0031672, GO:0005737, GO:0072357, GO:0030018, GO:0071889, GO:0004857, GO:0019208, GO:0046982, GO:0019901, GO:0051017, GO:0070650, GO:0007409, GO:0060028, GO:0001889, GO:0021555, GO:0008045, GO:0030155, GO:0008360, GO:0035507, GO:0007165
CTELG00000000918.1	GO:0031672, GO:0015629, GO:0005813, GO:0043292, GO:0005737, GO:0005829, GO:0000776, GO:0005730, GO:0005886, GO:0072357, GO:0030018, GO:0071889, GO:0004857, GO:0019208, GO:0019901, GO:0035690, GO:0007098, GO:0000278, GO:0043086, GO:0035508, GO:0045944, GO:0006470, GO:0030155, GO:0035507, GO:0046822, GO:0007165
CTELG00000000919.1	GO:0005743, GO:0005763, GO:0003735, GO:0032543
CTELG00000000921.1	GO:0016324, GO:0005737, GO:0016021, GO:0043186, GO:0005886, GO:0017151, GO:0007281, GO:0018996, GO:0007275
CTELG00000000922.1	GO:0031965, GO:0005730, GO:0005654, GO:0034388, GO:0032040, GO:0003723, GO:0030515, GO:0030490, GO:0006364
CTELG00000000923.1	GO:0031965, GO:0005730, GO:0005654, GO:0034388, GO:0032040, GO:0003723, GO:0030515, GO:0030490, GO:0006364
CTELG00000000924.1	GO:0005912, GO:0030424, GO:0009986, GO:0030136, GO:0030425, GO:0098978, GO:0000139, GO:0005798, GO:0005634, GO:0097038, GO:0005886, GO:0046930, GO:0014069, GO:0097060, GO:0097197, GO:0004175, GO:0046872, GO:0004222, GO:1902945, GO:0042803, GO:0019901, GO:0017124, GO:0034332, GO:0090102, GO:0051089, GO:0001701, GO:0006509, GO:0042117, GO:0007162, GO:0010629, GO:0007219, GO:0046931, GO:0030307, GO:…
CTELG00000000925.1	GO:0005912, GO:0030424, GO:0009986, GO:0030136, GO:0005737, GO:0043197, GO:0005788, GO:0070062, GO:0005925, GO:0098978, GO:0005794, GO:0000139, GO:0005798, GO:0016021, GO:0043231, GO:0016020, GO:0043025, GO:0005634, GO:0097038, GO:0005886, GO:0046930, GO:0014069, GO:0045211, GO:0035579, GO:0097060, GO:0008021, GO:0070821, GO:0097197, GO:0005802, GO:0004175, GO:0005178, GO:0046872, GO:0004222, GO:…
CTELG00000000926.1	GO:0005892, GO:0030424, GO:0005737, GO:0030425, GO:0043204, GO:0005886, GO:0045211, GO:0042166, GO:0015464, GO:0022848, GO:0001540, GO:0017081, GO:0042803, GO:0015643, GO:0000187, GO:0006816, GO:0006874, GO:0050890, GO:0032720, GO:0045766, GO:0008284, GO:0001666, GO:0035094, GO:0007165
CTELG00000000927.1	GO:0030425, GO:0016021, GO:0005886, GO:0005509, GO:0000904, GO:0098609, GO:0007156, GO:2000171, GO:0001764, GO:0010842
CTELG00000000928.1	GO:0030424, GO:0031410, GO:0030425, GO:0005886, GO:0045202, GO:0043083, GO:0043195, GO:0008233, GO:0005044, GO:0004252, GO:0006887, GO:0006508, GO:0031638
CTELG00000000930.1	GO:0005887, GO:0043235, GO:0005524, GO:0004714, GO:0001525, GO:0001568, GO:0071603, GO:0007507, GO:0007275, GO:0045766, GO:0033674, GO:0007169, GO:0001944
CTELG00000000931.1	GO:0000139, GO:0016021, GO:0047756, GO:0001537, GO:0050659, GO:0008146, GO:0016051, GO:0051216, GO:0002063, GO:0030206, GO:0030204, GO:0048589, GO:0042733, GO:0030326, GO:0048704, GO:0048703, GO:0001701, GO:0043066, GO:0030512, GO:0033037, GO:0036342, GO:0009791, GO:0030166, GO:0042127, GO:0007585
CTELG00000000934.1	GO:0005095, GO:0005085, GO:0046872, GO:0004435, GO:1902634, GO:0002253, GO:0050830, GO:0048015, GO:0042307, GO:0007264
CTELG00000000937.1	GO:0005095, GO:0005085, GO:0046872, GO:0004435, GO:1902634, GO:0002253, GO:0050830, GO:0048015, GO:0042307, GO:0007264
CTELG00000000938.1	GO:0032580, GO:0005797, GO:0016021, GO:0046920, GO:0008417, GO:0018392, GO:0036065, GO:0036071, GO:0007399, GO:0006486
CTELG00000000940.1	GO:0030424, GO:0030425, GO:0005768, GO:0005887, GO:0043005, GO:0043204, GO:0005886, GO:0045202, GO:0004979, GO:0004930, GO:0001965, GO:0031681, GO:0038047, GO:0042923, GO:0042277, GO:0005245, GO:0007197, GO:0043951, GO:0051481, GO:0045019, GO:0061358, GO:0007218, GO:0038003, GO:0007200, GO:0070374, GO:0050769, GO:2000310, GO:0019233
CTELG00000000942.1	GO:0030425, GO:0005887, GO:0005886, GO:0045202, GO:0004930, GO:0004993, GO:0030594, GO:0051378, GO:0007193, GO:0007198, GO:0007268, GO:0007186, GO:0007187
CTELG00000000944.1	GO:0010008, GO:0016021, GO:0005886, GO:0004800, GO:0033798, GO:0042446
CTELG00000000946.1	GO:0005783, GO:0005789, GO:0016021, GO:0003841, GO:0004366, GO:0102420, GO:0016024, GO:0019432
CTELG00000000946.2	GO:0005783, GO:0005789, GO:0016021, GO:0003841, GO:0004366, GO:0102420, GO:0016024, GO:0019432
CTELG00000000947.1	GO:0005737, GO:0005634, GO:0003729, GO:0000340, GO:0006370, GO:0051028
CTELG00000000948.1	GO:0000139, GO:0016021, GO:0050656, GO:0050659, GO:0030206, GO:0019319
CTELG00000000949.1	GO:0000139, GO:0016021, GO:0050656, GO:0050659, GO:0030206, GO:0019319
CTELG00000000950.1	GO:0030424, GO:0005829, GO:0016021, GO:0005886, GO:0008021, GO:0004983, GO:0001602, GO:0001601, GO:0007568, GO:0007631, GO:0006006, GO:0007626, GO:0051481, GO:0046888, GO:0003151, GO:0030432, GO:0045907, GO:0008217, GO:0040014, GO:0032355, GO:0019233
CTELG00000000951.1	GO:0005783, GO:0005789, GO:0005794, GO:0000139, GO:0016021, GO:0005886, GO:0019706, GO:0018230, GO:0072659, GO:0018345, GO:0006612
CTELG00000000953.1	GO:0005829, GO:0016021, GO:0005887, GO:0005765, GO:0005764, GO:0016020, GO:0005886, GO:0030672, GO:0005351, GO:0015136, GO:0015538, GO:0022857, GO:0006865, GO:0006820, GO:0006811, GO:0009617, GO:0015739
CTELG00000000954.1	GO:0005887, GO:0004937, GO:0004930, GO:0071880, GO:0007267, GO:0007200, GO:0007204, GO:0001996, GO:0043410, GO:0045907
CTELG00000000957.1	GO:0000139, GO:0016021, GO:0001537, GO:0008146, GO:0016051, GO:0050655
CTELG00000000958.1	GO:0030425, GO:0005887, GO:0016020, GO:0045202, GO:0004930, GO:0004993, GO:1901363, GO:0004969, GO:0030594, GO:0007268, GO:0048565, GO:0003382, GO:0007187, GO:0001696, GO:0001698, GO:0048732, GO:0001697, GO:0007613, GO:1900139, GO:0045907, GO:0048167, GO:1901998, GO:0008542
CTELG00000000961.1	GO:0005829, GO:0005844, GO:0019901, GO:0019887, GO:0043022, GO:0034198, GO:1990253, GO:0033674, GO:0036003, GO:0006417
CTELG00000000962.1	GO:0005813, GO:0000781, GO:0005737, GO:0005634, GO:0033063, GO:0005657, GO:0005524, GO:0008094, GO:0000400, GO:0043015, GO:0003697, GO:0006974, GO:0051276, GO:0000724, GO:0036297, GO:0006289, GO:0007131, GO:0051726, GO:0042148, GO:0000723, GO:0000722
CTELG00000000964.1	GO:0005829, GO:0005886, GO:0008076, GO:0005509, GO:0005267, GO:0015459, GO:0005244, GO:0072659, GO:1901379
CTELG00000000965.1	GO:0005783, GO:0005789, GO:0016021, GO:0046872, GO:0061630, GO:0006986
CTELG00000000966.1	GO:0030424, GO:0016323, GO:0005737, GO:0005615, GO:0016021, GO:0005886, GO:0004895, GO:0007411, GO:0007413, GO:0007409, GO:0007417, GO:0007157
CTELG00000000967.1	GO:0005829, GO:0005789, GO:0016021, GO:0004031, GO:0050660, GO:0004497, GO:0004499, GO:0016174, GO:0050661, GO:0017144, GO:0070995, GO:0055114, GO:0090181
CTELG00000000971.1	GO:0005737, GO:0008074, GO:0048786, GO:0005525, GO:0004383, GO:0020037, GO:0046872, GO:0071732, GO:0006182, GO:0019934, GO:0038060, GO:0099555
CTELG00000000972.1	GO:0005829, GO:0005794, GO:0000139, GO:0016021, GO:0031228, GO:0005654, GO:0005802, GO:0001517, GO:0008146, GO:0005975, GO:0006954, GO:0018146, GO:0007275, GO:0006044, GO:0006790
CTELG00000000973.1	GO:0005509
CTELG00000000974.1	GO:0005739, GO:0005634, GO:0005657, GO:0043139, GO:0033678, GO:0005524, GO:0051880, GO:0000287, GO:0017116, GO:0010521, GO:0042162, GO:0032508, GO:0006310, GO:0006281, GO:0006260, GO:0000002, GO:0051974, GO:0032211, GO:0032204, GO:0000723
CTELG00000000978.1	GO:0031252, GO:0043198, GO:0000145, GO:0090543, GO:0030426, GO:0032584, GO:0005902, GO:0043209, GO:0035748, GO:0043005, GO:0043025, GO:0014069, GO:0032991, GO:0045202, GO:0008021, GO:0030165, GO:0047485, GO:0044877, GO:0007268, GO:0030010, GO:0006887, GO:0006893, GO:0055108, GO:0044091, GO:0048709, GO:0048341, GO:0050850, GO:0006612, GO:0051223, GO:0006904, GO:0006903, GO:0090522
CTELG00000000979.1	GO:0005737, GO:0030145, GO:0070006
CTELG00000000981.1	GO:0016021, GO:0005886, GO:0007155
CTELG00000000983.1	GO:0005737, GO:0004573, GO:0009311
CTELG00000000983.2	GO:0005737, GO:0004573, GO:0009311
CTELG00000000983.3	GO:0005737, GO:0004573, GO:0009311
CTELG00000000984.1	GO:0030424, GO:0005737, GO:0030425, GO:0016020, GO:0043005, GO:0005730, GO:0005634, GO:0014069, GO:0098793, GO:0032991, GO:0005096, GO:0008017, GO:0031210, GO:0008429, GO:0045545, GO:0030036, GO:0030325, GO:0021764, GO:0048844, GO:0007420, GO:0048593, GO:0007154, GO:0071549, GO:0034605, GO:1990090, GO:0021987, GO:0050890, GO:0030199, GO:0030198, GO:0008625, GO:0021897, GO:0048853, GO:0061534, GO:…
CTELG00000000985.1	GO:0005829, GO:0016021, GO:0005654, GO:0005886, GO:0015137, GO:0017153, GO:0015141, GO:0098656, GO:0015746
CTELG00000000986.1	GO:0005829, GO:0016021, GO:0005654, GO:0005886, GO:0015137, GO:0017153, GO:0015141, GO:0098656, GO:0015746
CTELG00000000988.1	GO:0005618, GO:0005576, GO:0031176, GO:0045493
CTELG00000000994.1	GO:0003676, GO:0008270, GO:0015074
CTELG00000000995.1	GO:0016021
CTELG00000000998.1	GO:0005762, GO:0004525, GO:0003723, GO:0070125, GO:0006396
CTELG00000001000.1	GO:0005634, GO:0005700, GO:0042799, GO:0007049, GO:0051301, GO:0016571
CTELG00000001002.1	GO:0005634, GO:0031490, GO:0042393, GO:0006355
CTELG00000001003.1	GO:0005814, GO:0005813, GO:0036064, GO:0005929, GO:0005737, GO:0005829, GO:0005654, GO:0005886, GO:0046983, GO:0060271, GO:0003382, GO:1903445, GO:1901214
CTELG00000001003.2	GO:0005814, GO:0005813, GO:0036064, GO:0005929, GO:0005737, GO:0005829, GO:0005654, GO:0005886, GO:0046983, GO:0060271, GO:0003382, GO:1903445, GO:1901214
CTELG00000001004.1	GO:0030137, GO:0030663, GO:0005783, GO:0005789, GO:0005793, GO:0033116, GO:0005794, GO:0032580, GO:0016021, GO:0007030, GO:0034260, GO:0072659, GO:0015031, GO:0016192
CTELG00000001005.1	GO:0005737, GO:0005874, GO:0015630, GO:0031514, GO:0005634, GO:0060271, GO:0060294
CTELG00000001006.1	GO:0016021, GO:0005743, GO:0006843
CTELG00000001007.1	GO:0009925, GO:0016021, GO:0031430, GO:0055120, GO:0019902, GO:0030674, GO:0060298
CTELG00000001008.1	GO:0005694, GO:0005730, GO:0003677, GO:0006281, GO:0006260
CTELG00000001013.1	GO:0005737, GO:0005654, GO:0005634, GO:0003677, GO:0046872, GO:0003730, GO:0003723, GO:0003712, GO:0048255, GO:0045893, GO:1901796, GO:0008380, GO:0006366, GO:0006367
CTELG00000001014.1	GO:0005737, GO:0005844, GO:1905538, GO:0004860, GO:0043022, GO:0071468, GO:0034198, GO:0072755, GO:0042149, GO:0070301, GO:1990253, GO:0071494, GO:0060548, GO:0031953, GO:0001933, GO:0031333, GO:0000122, GO:0097201, GO:1990138, GO:0045666, GO:0071264
CTELG00000001015.1	GO:0016021, GO:0015179
CTELG00000001016.1	GO:0032580, GO:0016021, GO:0046920, GO:0008417, GO:0036065, GO:0006486
CTELG00000001017.1	GO:0032580, GO:0016021, GO:0046920, GO:0008417, GO:0036065, GO:0006486
CTELG00000001021.1	GO:0005576, GO:0005886, GO:0045202, GO:0003990, GO:0042135
CTELG00000001023.1	GO:0020037, GO:0046872, GO:0019825, GO:0005344
CTELG00000001024.1	GO:0016021, GO:0031966, GO:0005739, GO:0015658, GO:0009083, GO:0015803, GO:0120161
CTELG00000001024.2	GO:0016021, GO:0031966, GO:0005739, GO:0015658, GO:0009083, GO:0015803, GO:0120161
CTELG00000001024.3	GO:0016021, GO:0031966, GO:0005739, GO:0015658, GO:0009083, GO:0015803, GO:0120161
CTELG00000001026.1	GO:0005737, GO:0005634, GO:0004869
CTELG00000001028.1	GO:0005737, GO:0005634, GO:0045211, GO:0046872, GO:0007399, GO:0007528, GO:0048666, GO:0048665, GO:0045666, GO:0021522
CTELG00000001028.2	GO:0005737, GO:0005634, GO:0045211, GO:0046872, GO:0007399, GO:0007528, GO:0048666, GO:0048665, GO:0045666, GO:0021522
CTELG00000001029.1	GO:0005813, GO:0005737, GO:0005794, GO:0005874, GO:0005634, GO:0017134, GO:0043015, GO:0008017, GO:0042803, GO:0008543, GO:0034453, GO:0051260, GO:0007286
CTELG00000001029.2	GO:0005813, GO:0005737, GO:0005794, GO:0005874, GO:0005634, GO:0017134, GO:0043015, GO:0008017, GO:0042803, GO:0008543, GO:0034453, GO:0051260, GO:0007286
CTELG00000001031.1	GO:0005886, GO:0033181, GO:0000221, GO:0008553, GO:0046961, GO:0045176, GO:0035002, GO:1902600, GO:0007430
CTELG00000001032.1	GO:0005874, GO:0007165
CTELG00000001033.1	GO:0035556
CTELG00000001035.1	GO:0000178, GO:0005615, GO:0005634, GO:0046872, GO:0006396
CTELG00000001036.1	GO:0031012, GO:0046872, GO:0007155
CTELG00000001037.1	GO:0005741, GO:0005739, GO:0016491, GO:0042462, GO:0050773, GO:0010842
CTELG00000001037.2	GO:0005741, GO:0005739, GO:0016491, GO:0042462, GO:0050773, GO:0010842
CTELG00000001038.1	GO:0005794, GO:0000139, GO:0005764, GO:0045335, GO:0030670, GO:0005886, GO:0005525, GO:0003924, GO:0006914, GO:0090383, GO:0090385, GO:0015031, GO:0032482
CTELG00000001039.1	GO:0005654
CTELG00000001040.1	GO:0000777, GO:0005829, GO:0043657, GO:0005635, GO:0031080, GO:0007049, GO:0051301, GO:0007059, GO:0075733, GO:0006406, GO:0016925, GO:1900034, GO:0060964, GO:0006110, GO:0006409, GO:0016032, GO:0019083
CTELG00000001041.1	GO:0030424, GO:0009925, GO:0005737, GO:0009898, GO:0005829, GO:0005769, GO:0005883, GO:0055037, GO:0001540, GO:0035650, GO:0035612, GO:0035615, GO:0030276, GO:0050750, GO:0005546, GO:0001784, GO:0035591, GO:0005102, GO:0030159, GO:0042982, GO:0071345, GO:0042632, GO:0008203, GO:0034383, GO:1905581, GO:0048260, GO:1905602, GO:1904707, GO:0031623, GO:0006898, GO:0090118, GO:0043393, GO:1903076
CTELG00000001042.1	GO:0005794, GO:0016021, GO:0097730, GO:0005886, GO:1904067, GO:0008528, GO:0046982, GO:0042803, GO:1904066, GO:1904068
CTELG00000001043.1	GO:0009986, GO:0005794, GO:0005764, GO:0005739, GO:0005791, GO:0004065, GO:0046872, GO:0003943, GO:0008484, GO:0097065, GO:0006914, GO:0007417, GO:0061580, GO:0010976, GO:0010632, GO:0043627, GO:0051597, GO:0007584, GO:0009268
CTELG00000001044.1	GO:0045177, GO:0030424, GO:0016021, GO:0004725, GO:0005001, GO:0007411, GO:0060446, GO:0007417, GO:0007616, GO:0008045, GO:0042059, GO:0040037, GO:0030948, GO:0007424, GO:0006470
CTELG00000001045.1	GO:0003676, GO:0008270, GO:0015074
CTELG00000001046.1	GO:0004190, GO:0004519, GO:0003676, GO:0003964, GO:0015074
CTELG00000001047.1	GO:0003676, GO:0008270, GO:0015074
CTELG00000001048.1	GO:0045177, GO:0030424, GO:0016021, GO:0004725, GO:0005001, GO:0007411, GO:0060446, GO:0007417, GO:0007616, GO:0008045, GO:0042059, GO:0040037, GO:0030948, GO:0007424, GO:0006470
CTELG00000001050.1	GO:0045177, GO:0030424, GO:0016021, GO:0004725, GO:0005001, GO:0007411, GO:0060446, GO:0007417, GO:0007616, GO:0008045, GO:0042059, GO:0040037, GO:0030948, GO:0007424, GO:0006470
CTELG00000001053.1	GO:0016021, GO:0008061, GO:0046872
CTELG00000001055.1	GO:0005737, GO:0043027, GO:0046872, GO:0016740, GO:0007275, GO:0043066, GO:0043154, GO:0051865
CTELG00000001055.2	GO:0005737, GO:0043027, GO:0046872, GO:0016740, GO:0007275, GO:0043066, GO:0043154, GO:0051865
CTELG00000001056.1	GO:0005737, GO:0005829, GO:0045121, GO:0005654, GO:0005634, GO:0032991, GO:0043027, GO:0046872, GO:0044877, GO:0016740, GO:0061630, GO:0004842, GO:0071356, GO:1990001, GO:0070266, GO:0043154, GO:0060546, GO:0042326, GO:2000378, GO:1902916, GO:0031398, GO:0042981, GO:0060544, GO:1901222
CTELG00000001057.1	GO:0003964, GO:0006313
CTELG00000001059.1	GO:0005730, GO:0004521, GO:0000480, GO:0000447, GO:0000479, GO:0006364
CTELG00000001060.1	GO:0005829, GO:0031235, GO:0006915, GO:0043066, GO:0030335, GO:0051491, GO:0010269
CTELG00000001062.1	GO:0044297, GO:0036464, GO:0022625, GO:0030425, GO:0003735, GO:0006412
CTELG00000001064.1	GO:0016323, GO:0016021, GO:0016020, GO:0005524, GO:0016887, GO:0042626, GO:0008559, GO:0034634, GO:0034775, GO:0055085, GO:0042908
CTELG00000001064.2	GO:0016323, GO:0016021, GO:0016020, GO:0005524, GO:0016887, GO:0042626, GO:0008559, GO:0034634, GO:0034775, GO:0055085, GO:0042908
CTELG00000001064.3	GO:0016324, GO:0009925, GO:0016323, GO:0005737, GO:0005887, GO:0016328, GO:0016020, GO:0005886, GO:0140359, GO:0042887, GO:0005524, GO:0016887, GO:0015431, GO:0034040, GO:0042626, GO:0008559, GO:0015562, GO:0034634, GO:0005324, GO:0042910, GO:0060326, GO:1904646, GO:0140115, GO:0034775, GO:0071716, GO:0015911, GO:0060548, GO:1901215, GO:0033700, GO:0045332, GO:0030335, GO:0050729, GO:0042493, GO:…
CTELG00000001065.1	GO:0005737, GO:0005576, GO:0005635, GO:0048471, GO:0005509, GO:0008201, GO:0005080, GO:0030154, GO:1903363, GO:0033689, GO:0007399, GO:0030501, GO:0045669, GO:0010468
CTELG00000001067.1	GO:0005737, GO:0005634, GO:0005509, GO:0030234, GO:0004341, GO:0008270, GO:0006874, GO:0019853, GO:0032781, GO:0050848
CTELG00000001068.1	GO:0005737, GO:0005634, GO:0005509, GO:0030234, GO:0004341, GO:0008270, GO:0006874, GO:0019853, GO:0032781, GO:0050848
CTELG00000001069.1	GO:0005737, GO:0097431, GO:0005643, GO:0003723, GO:0043130, GO:0007049, GO:0051301, GO:0071407, GO:0006406, GO:0060236, GO:0006405, GO:0000972
CTELG00000001070.1	GO:0005829, GO:0016831, GO:0004300, GO:0006635
CTELG00000001078.1	GO:0005737, GO:0005829, GO:0010008, GO:0070062, GO:0048471, GO:0045296, GO:0005096, GO:0017124, GO:0016197, GO:2001136, GO:0051056, GO:0007266, GO:0007264, GO:0033572
CTELG00000001078.2	GO:0005737, GO:0005829, GO:0010008, GO:0070062, GO:0048471, GO:0045296, GO:0005096, GO:0017124, GO:0016197, GO:2001136, GO:0051056, GO:0007266, GO:0007264, GO:0033572
CTELG00000001078.3	GO:0005737, GO:0005829, GO:0010008, GO:0070062, GO:0048471, GO:0045296, GO:0005096, GO:0017124, GO:0016197, GO:2001136, GO:0051056, GO:0007266, GO:0007264, GO:0033572
CTELG00000001078.4	GO:0005737, GO:0005829, GO:0010008, GO:0070062, GO:0048471, GO:0045296, GO:0005096, GO:0017124, GO:0016197, GO:2001136, GO:0051056, GO:0007266, GO:0007264, GO:0033572
CTELG00000001079.1	GO:0005929, GO:0016021, GO:0005774, GO:0060271
CTELG00000001081.1	GO:0003964
CTELG00000001082.1	GO:0005737, GO:0016363, GO:0016607, GO:0005634, GO:0000347, GO:0000445, GO:0000346, GO:0003677, GO:0003723, GO:0006915, GO:0006406, GO:0006397, GO:2000002, GO:0048297, GO:0032786, GO:0000018, GO:0032784, GO:0031297, GO:0008380, GO:0007165, GO:0046784
CTELG00000001082.2	GO:0005737, GO:0016363, GO:0016607, GO:0005634, GO:0000347, GO:0000445, GO:0000346, GO:0003677, GO:0003723, GO:0006915, GO:0006406, GO:0006397, GO:2000002, GO:0048297, GO:0032786, GO:0000018, GO:0032784, GO:0031297, GO:0008380, GO:0007165, GO:0046784
CTELG00000001083.1	GO:0016021, GO:0031966, GO:0005739, GO:0006915, GO:0042981
CTELG00000001084.1	GO:0030424, GO:0030426, GO:0005887, GO:0099061, GO:0030285, GO:0043204, GO:0005886, GO:0043395, GO:0008201, GO:0042803, GO:0004725, GO:0030517, GO:0048681, GO:0048671, GO:0061000, GO:0035335, GO:0006470, GO:0099560
CTELG00000001087.1	GO:0005737, GO:0005829, GO:0005730, GO:0005634, GO:0019900, GO:0033132, GO:0046676
CTELG00000001088.1	GO:0016607, GO:0005634, GO:0071007, GO:0071005, GO:0003723, GO:0000398, GO:0007283
CTELG00000001090.1	GO:0016021, GO:0005886, GO:0050840, GO:0007339, GO:0007155
CTELG00000001093.1	GO:0070062, GO:0005576, GO:0005615, GO:0004602, GO:0042802, GO:0004601, GO:0008430, GO:0008134, GO:0034599, GO:0042744, GO:0006982
CTELG00000001095.1	GO:0016021, GO:0008080
CTELG00000001096.1	GO:0016021, GO:0031966, GO:0030867, GO:0017188, GO:0008080
CTELG00000001098.1	GO:0004102, GO:0042136
CTELG00000001099.1	GO:0030121, GO:0030122, GO:0016021, GO:0043195, GO:0005277, GO:0022857, GO:0042910, GO:0007268
CTELG00000001102.1	GO:0003677, GO:0008270, GO:0007010, GO:0007275, GO:0022604
CTELG00000001104.1	GO:0005737, GO:0046872, GO:0070006, GO:0070084
CTELG00000001105.1	GO:0005737, GO:0004022, GO:0106322, GO:0106321, GO:0008270, GO:0006069
CTELG00000001106.1	GO:0005737, GO:0005634
CTELG00000001108.1	GO:0005615, GO:0070700, GO:0005125, GO:0008083, GO:0051216, GO:0001649, GO:0010862, GO:0060395
CTELG00000001109.1	GO:0003677, GO:0003700, GO:0000981, GO:0000977, GO:0007411, GO:0007409, GO:0009593, GO:0016048, GO:0021516, GO:0007399, GO:0030182, GO:0001764, GO:0006357, GO:0050954, GO:0021559
CTELG00000001110.1	GO:0005663, GO:0005634, GO:0005524, GO:0003689, GO:0007049, GO:0006260
CTELG00000001111.1	GO:0032580, GO:0016021, GO:0046920, GO:0006486
CTELG00000001112.1	GO:0007275
CTELG00000001122.1	GO:0000785, GO:0003682, GO:0046872, GO:0004842, GO:0048026, GO:0051865, GO:0006513, GO:0006275
CTELG00000001123.1	GO:0030126, GO:0005615, GO:0060038, GO:0014066
CTELG00000001124.1	GO:0030424, GO:0005789, GO:0030426, GO:0016021, GO:0016020, GO:0043025, GO:0097038, GO:0047389, GO:0008889, GO:0004435, GO:0021895, GO:0006629, GO:0045746, GO:0031175, GO:0045787, GO:0045666, GO:0048505, GO:0021522
CTELG00000001125.1	GO:0000139, GO:0016021, GO:0016757, GO:0071555, GO:0006486
CTELG00000001127.1	GO:0005737, GO:0005783, GO:0005789, GO:0004105, GO:0042802, GO:0031210, GO:0006657, GO:0001541, GO:0006656, GO:0007283
CTELG00000001129.1	GO:0000139, GO:0016021, GO:0005802, GO:0045130, GO:0001517, GO:0008146, GO:0006012, GO:0006954, GO:0042339, GO:0006044, GO:0006790
CTELG00000001131.1	GO:0005737, GO:0005634
CTELG00000001132.1	GO:0005658, GO:0005635, GO:0016363, GO:0005730, GO:0005654, GO:0005634, GO:0051539, GO:0003682, GO:0003677, GO:0003887, GO:0046872, GO:0000166, GO:0006260, GO:0006270, GO:0006269, GO:0006271, GO:0006303, GO:0006273, GO:0006272
CTELG00000001133.1	GO:0000981, GO:0000977, GO:0048484, GO:0048666, GO:0003322, GO:0006357, GO:0021539, GO:0021537, GO:0021794
CTELG00000001135.1	GO:0016235, GO:0005829, GO:0005654, GO:0005634, GO:0005667, GO:0017053, GO:0033613, GO:0001228, GO:0001227, GO:0046974, GO:0046872, GO:0000978, GO:0043565, GO:0046332, GO:0003713, GO:0003712, GO:0000976, GO:0050873, GO:0048468, GO:0070828, GO:0030853, GO:0000122, GO:0045892, GO:0030512, GO:0022008, GO:0090336, GO:0120162, GO:0045893, GO:0043457, GO:0006357, GO:0060021, GO:0035019, GO:0019827, GO:…
CTELG00000001136.1	GO:0005739, GO:0005524, GO:0046872, GO:0004775, GO:0006099
CTELG00000001137.1	GO:0005737, GO:0005829, GO:0005778, GO:0005777, GO:0005524, GO:0016887, GO:0008289, GO:0008022, GO:0044877, GO:0060152, GO:0007031, GO:0016558, GO:0006625
CTELG00000001137.2	GO:0005737, GO:0005829, GO:0005778, GO:0005777, GO:0005524, GO:0016887, GO:0008289, GO:0008022, GO:0044877, GO:0060152, GO:0007031, GO:0016558, GO:0006625
CTELG00000001141.1	GO:0005737, GO:0004190, GO:0003677, GO:0003887, GO:0004519, GO:0046872, GO:0003723, GO:0003964, GO:0015074, GO:0006310
CTELG00000001142.1	GO:0005634, GO:0048471, GO:0003677, GO:0000981, GO:0000978, GO:0031625, GO:0008270, GO:0045453, GO:0019221, GO:0007249, GO:2000660, GO:0046329, GO:0043508, GO:0032088, GO:0045671, GO:0000122, GO:2000678, GO:0010804, GO:0006355
CTELG00000001142.2	GO:0005634, GO:0048471, GO:0003677, GO:0000981, GO:0000978, GO:0031625, GO:0008270, GO:0045453, GO:0019221, GO:0007249, GO:2000660, GO:0046329, GO:0043508, GO:0032088, GO:0045671, GO:0000122, GO:2000678, GO:0010804, GO:0006355
CTELG00000001143.1	GO:0005739, GO:0005634, GO:0042781, GO:0046872, GO:0007281, GO:0051321, GO:0072684, GO:0002119, GO:0040026
CTELG00000001144.1	GO:0046658, GO:0009986, GO:0062023, GO:0005576, GO:0005615, GO:0005796, GO:0005887, GO:0016477, GO:0090263, GO:1905475
CTELG00000001145.1	GO:0046658, GO:0062023, GO:0005615, GO:0016477, GO:0009966
CTELG00000001146.1	GO:0012505, GO:0016020, GO:0005085, GO:0043547, GO:0007264
CTELG00000001146.2	GO:0012505, GO:0016020, GO:0005085, GO:0043547, GO:0007264
CTELG00000001146.3	GO:0012505, GO:0016020, GO:0005085, GO:0043547, GO:0007264
CTELG00000001148.1	GO:0009986, GO:0005737, GO:0070062, GO:0005925, GO:0004198, GO:0006508, GO:0007165
CTELG00000001150.1	GO:0005634, GO:0006397, GO:0051028, GO:2001253, GO:0090239, GO:0010793, GO:0050684, GO:0008380
CTELG00000001151.1	GO:0016021, GO:0001405, GO:0005744, GO:0001671, GO:0030150
CTELG00000001152.1	GO:0005634, GO:0046983, GO:0008270
CTELG00000001154.1	GO:0005634, GO:0003677, GO:0046872, GO:0046983
CTELG00000001155.1	GO:0005634, GO:0046983, GO:0008270
CTELG00000001157.1	GO:0003964, GO:0006313
CTELG00000001158.1	GO:0005737, GO:0005634, GO:0000943, GO:0004190, GO:0005524, GO:0003677, GO:0003887, GO:0008233, GO:0004540, GO:0003723, GO:0003964, GO:0004523, GO:0008270, GO:0015074, GO:0006310, GO:0032197
CTELG00000001160.1	GO:0005858, GO:0005929, GO:0030286, GO:0036156, GO:0005874, GO:0005524, GO:0008569, GO:0005509, GO:0045505, GO:0051959, GO:0003341, GO:0036159, GO:0007018
CTELG00000001161.1	GO:0005858, GO:0005929, GO:0005829, GO:0030286, GO:0036156, GO:0005874, GO:0005524, GO:0008569, GO:0005509, GO:0045505, GO:0051959, GO:0003777, GO:0003341, GO:0060285, GO:0036159, GO:0007018
CTELG00000001162.1	GO:0005858, GO:0005929, GO:0005829, GO:0030286, GO:0036156, GO:0005874, GO:0005524, GO:0008569, GO:0005509, GO:0045505, GO:0051959, GO:0003777, GO:0003341, GO:0060285, GO:0036159, GO:0007018
CTELG00000001163.1	GO:0071782, GO:0048471, GO:0005128, GO:0042802, GO:0005135, GO:0019904, GO:0030971, GO:0061630, GO:0004842, GO:0008270, GO:0006914, GO:0097191, GO:0030336, GO:0008285, GO:1901525, GO:0051091, GO:0045732, GO:2000379, GO:0010498, GO:0051865, GO:0000209, GO:2000114, GO:0045619, GO:0043408, GO:0045637, GO:0051896
CTELG00000001164.1	GO:0005737, GO:0047102, GO:0097053, GO:0001889
CTELG00000001168.1	GO:0034703, GO:0016020, GO:0005886, GO:0043235, GO:0005262, GO:0005509, GO:0030246, GO:0006812, GO:0071468, GO:0001581, GO:0050982, GO:0050915
CTELG00000001171.1	GO:0016021, GO:0016020, GO:0005886, GO:0004930, GO:0007186, GO:0072659
CTELG00000001173.1	GO:0030424, GO:0034707, GO:0032590, GO:1902711, GO:0098982, GO:0005887, GO:0043005, GO:0098794, GO:0045211, GO:0045202, GO:0005254, GO:0004890, GO:0022851, GO:0005237, GO:0030594, GO:1904315, GO:0030534, GO:0071420, GO:0007268, GO:1902476, GO:0007214, GO:1904862, GO:0034220, GO:0050877, GO:0009791, GO:0042391, GO:0060078, GO:0007165, GO:0051932
CTELG00000001174.1	GO:0030424, GO:0034707, GO:0032590, GO:1902711, GO:0098982, GO:0005887, GO:0043005, GO:0098794, GO:0045211, GO:0045202, GO:0005254, GO:0004890, GO:0022851, GO:0005237, GO:0030594, GO:1904315, GO:0030534, GO:0071420, GO:0007268, GO:1902476, GO:0007214, GO:1904862, GO:0034220, GO:0050877, GO:0009791, GO:0042391, GO:0060078, GO:0007165, GO:0051932
CTELG00000001179.1	GO:0005829, GO:0071339, GO:0005654, GO:0005634, GO:0032991, GO:0000124, GO:0046695, GO:0005669, GO:0033276, GO:0017162, GO:0003677, GO:0046982, GO:0016251, GO:0003713, GO:0006915, GO:0006352, GO:0016573, GO:0045786, GO:0008285, GO:0043065, GO:2001244, GO:0045944, GO:0060261, GO:1901796, GO:0042795, GO:0006366, GO:0006367
CTELG00000001179.2	GO:0005829, GO:0071339, GO:0005654, GO:0005634, GO:0032991, GO:0000124, GO:0046695, GO:0005669, GO:0033276, GO:0017162, GO:0003677, GO:0046982, GO:0016251, GO:0003713, GO:0006915, GO:0006352, GO:0016573, GO:0045786, GO:0008285, GO:0043065, GO:2001244, GO:0045944, GO:0060261, GO:1901796, GO:0042795, GO:0006366, GO:0006367
CTELG00000001180.1	GO:0005884, GO:0005923, GO:0030054, GO:0009986, GO:0005737, GO:0031410, GO:0005829, GO:0030139, GO:0009897, GO:0016021, GO:0030027, GO:0005654, GO:0005886, GO:0001726, GO:0001725, GO:0043532, GO:0038023, GO:0030036, GO:0001525, GO:0043534, GO:0042074, GO:0007043, GO:0034613, GO:0006935, GO:0003365, GO:0001702, GO:0035329, GO:0001701, GO:0016525, GO:0034260, GO:0043116, GO:0043536, GO:0045793, GO:…
CTELG00000001181.1	GO:0032281, GO:0032279, GO:0009986, GO:0030425, GO:0032839, GO:0043198, GO:0043197, GO:0005783, GO:0005789, GO:0098978, GO:0030426, GO:0005887, GO:0099061, GO:0099055, GO:0099056, GO:0008328, GO:0016020, GO:0043005, GO:0043025, GO:0043204, GO:0099544, GO:0005886, GO:0014069, GO:0098839, GO:0045211, GO:0042734, GO:0032991, GO:0098685, GO:0036477, GO:0045202, GO:0097060, GO:0008021, GO:0030672, GO:…
CTELG00000001182.1	GO:0005829, GO:0005739, GO:0043235, GO:0008253, GO:0046872
CTELG00000001186.1	GO:0005737, GO:0005743, GO:0005759, GO:0042645, GO:0005730, GO:0032991, GO:0005524, GO:0005509, GO:0004087, GO:0004088, GO:0004175, GO:0016595, GO:0072341, GO:0005543, GO:0044877, GO:0006207, GO:0055081, GO:0070409, GO:0071242, GO:0071320, GO:0044344, GO:0071377, GO:0071400, GO:0019240, GO:0006541, GO:0070365, GO:0050667, GO:0007494, GO:0046209, GO:0006807, GO:0014075, GO:0043200, GO:0071548, GO:…
CTELG00000001187.1	GO:0005829, GO:0009897, GO:0005615, GO:0005886, GO:0003676, GO:0015035, GO:0055114, GO:0040008, GO:0007624
CTELG00000001187.2	GO:0005829, GO:0009897, GO:0005615, GO:0005886, GO:0003676, GO:0015035, GO:0055114, GO:0040008, GO:0007624
CTELG00000001188.1	GO:0005737, GO:0005829, GO:0030426, GO:0016020, GO:0005634, GO:0070410, GO:0004197, GO:0008234, GO:1990380, GO:0004843, GO:0101005, GO:0048675, GO:0030509, GO:0007049, GO:0051301, GO:0016477, GO:0044267, GO:0007059, GO:0007292, GO:0000122, GO:0001764, GO:1901537, GO:0016579, GO:0071947, GO:0050821, GO:0006625, GO:0016567, GO:0042752, GO:0048511, GO:0007179
CTELG00000001189.1	GO:0005759, GO:0005739, GO:0005524, GO:0016421, GO:0046872, GO:0004658, GO:0016042
CTELG00000001189.2	GO:0005759, GO:0005739, GO:0005524, GO:0016421, GO:0046872, GO:0004658, GO:0016042
CTELG00000001189.3	GO:0005759, GO:0005739, GO:0005524, GO:0016421, GO:0046872, GO:0004658, GO:0016042
CTELG00000001194.1	GO:0005739, GO:0005525, GO:0003924, GO:0003746, GO:0070125
CTELG00000001195.1	GO:0016607, GO:0005654, GO:0046966, GO:0061630, GO:0008270, GO:0006974, GO:0006281, GO:2000780, GO:1901315, GO:0000209, GO:2000779, GO:0045995, GO:0006511
CTELG00000001196.1	GO:0016607, GO:0005654, GO:0061630, GO:0006974, GO:0006281, GO:2000780, GO:1901315, GO:0000209, GO:2000779, GO:0045995, GO:0006511
CTELG00000001196.2	GO:0016607, GO:0005654, GO:0061630, GO:0006974, GO:0006281, GO:2000780, GO:1901315, GO:0000209, GO:2000779, GO:0045995, GO:0006511
CTELG00000001197.1	GO:0016607, GO:0005654, GO:0061630, GO:0006974, GO:0006281, GO:2000780, GO:1901315, GO:0000209, GO:2000779, GO:0045995, GO:0006511
CTELG00000001200.1	GO:0005634, GO:0003723, GO:0006396
CTELG00000001203.1	GO:0005654, GO:0005634, GO:0031213, GO:0042393, GO:0046872, GO:0003712, GO:0034080, GO:0006338, GO:0006352, GO:0043392, GO:0045892, GO:0006334, GO:0016584, GO:0045944, GO:0045893, GO:0050434
CTELG00000001207.1	GO:0016021, GO:0005886, GO:0005412, GO:0006814
CTELG00000001208.1	GO:0016021, GO:0043005, GO:0032589, GO:0005886, GO:0015485, GO:0050976, GO:0007638, GO:1905789, GO:1905792, GO:0009612
CTELG00000001209.1	GO:0070062, GO:0000139, GO:0016021, GO:0016020, GO:0106325, GO:0106326, GO:0003829, GO:0008109, GO:0005975, GO:0002426, GO:0050892, GO:0060993, GO:0016266, GO:0006493, GO:0048729
CTELG00000001209.2	GO:0070062, GO:0000139, GO:0016021, GO:0016020, GO:0106325, GO:0106326, GO:0003829, GO:0008109, GO:0005975, GO:0002426, GO:0050892, GO:0060993, GO:0016266, GO:0006493, GO:0048729
CTELG00000001210.1	GO:0005576, GO:0005615, GO:0004175, GO:0046872, GO:0004222, GO:0008237, GO:0007565, GO:0006508, GO:0032354, GO:0051384
CTELG00000001211.1	GO:0016021, GO:0005886, GO:0004930, GO:0042562, GO:0042923
CTELG00000001213.1	GO:0005737, GO:0005777, GO:0003884, GO:0008445, GO:0071949, GO:0006533, GO:0006531, GO:0019478
CTELG00000001216.1	GO:0005634, GO:0003677, GO:0042393, GO:0070122, GO:0046872, GO:0008237, GO:0004843, GO:0003713, GO:0006338, GO:0035522, GO:0045944
CTELG00000001218.1	GO:0005952, GO:0005634, GO:0030552, GO:0008603, GO:0043936, GO:0034599, GO:0030448, GO:0051784, GO:0009405, GO:0043945, GO:0043949, GO:0010738
CTELG00000001218.2	GO:0005952, GO:0005634, GO:0030552, GO:0008603, GO:0043936, GO:0034599, GO:0030448, GO:0051784, GO:0009405, GO:0043945, GO:0043949, GO:0010738
CTELG00000001219.1	GO:0000793, GO:0005634, GO:0003677, GO:0003916, GO:0003917, GO:0003723, GO:0007059, GO:0006265
CTELG00000001220.1	GO:0005737, GO:0005634, GO:0003682, GO:0030332, GO:0042393, GO:0042802, GO:0030154, GO:0006334, GO:0045944, GO:0060215, GO:0007283
CTELG00000001221.1	GO:0005634, GO:0001228, GO:0046872, GO:0000978, GO:0006357
CTELG00000001221.2	GO:0005634, GO:0001228, GO:0046872, GO:0000978, GO:0006357
CTELG00000001223.1	GO:0030424, GO:0043194, GO:0009925, GO:0016323, GO:0009986, GO:0043034, GO:0005856, GO:0030425, GO:0014704, GO:0016328, GO:0005764, GO:0016020, GO:0031594, GO:0043005, GO:0033268, GO:0033270, GO:0005886, GO:0045211, GO:0042383, GO:0016529, GO:0014731, GO:0045202, GO:0030315, GO:0030018, GO:0045296, GO:0008092, GO:0044325, GO:0140031, GO:0030674, GO:0030507, GO:0005200, GO:0007411, GO:0007409, GO:…
CTELG00000001224.1	GO:0005829, GO:0005769, GO:0005768, GO:0010008, GO:0043231, GO:0044354, GO:0016020, GO:0030904, GO:0046872, GO:1901981, GO:0006897, GO:0016197, GO:0034058, GO:0090160, GO:0048549, GO:0042147
CTELG00000001226.1	GO:0005901, GO:0005737, GO:0005829, GO:0005871, GO:0000776, GO:0005828, GO:0005874, GO:0015630, GO:0005815, GO:0061673, GO:1990023, GO:0005634, GO:0001726, GO:0003779, GO:0005524, GO:0008574, GO:0016887, GO:0008017, GO:0003777, GO:0051010, GO:0070463, GO:0019886, GO:0071392, GO:0007140, GO:0007019, GO:0007018, GO:0007080, GO:0000070, GO:0015031, GO:0070507, GO:0006890, GO:0072520
CTELG00000001227.1	GO:0000243, GO:0005685, GO:0071004, GO:0003729, GO:0030627, GO:0030619, GO:0008270, GO:0000395, GO:0000387
CTELG00000001228.1	GO:0016021, GO:0005886, GO:0005524, GO:0046872, GO:0005391
CTELG00000001228.2	GO:0016021, GO:0005886, GO:0005524, GO:0046872, GO:0005391
CTELG00000001229.1	GO:0005747, GO:0006120
CTELG00000001231.1	GO:0005694, GO:0005829, GO:0005795, GO:0045111, GO:0005815, GO:0005654, GO:0005886, GO:0008289, GO:0000132, GO:1904780, GO:0046604
CTELG00000001232.1	GO:0012505, GO:0005789, GO:0016021, GO:0006457
CTELG00000001236.1	GO:0016514, GO:0003713, GO:0045893
CTELG00000001237.1	GO:0005634, GO:0043527, GO:0106004, GO:0006400
CTELG00000001238.1	GO:0015629, GO:0005654, GO:0005634, GO:0003677, GO:0001228, GO:0000981, GO:0000978, GO:1990837, GO:0009887, GO:0030154, GO:0045165, GO:0060271, GO:0031018, GO:0002064, GO:0001889, GO:0030512, GO:0048935, GO:0030335, GO:0045944, GO:0001952
CTELG00000001239.1	GO:0015629, GO:0005737, GO:0005829, GO:0005524, GO:0004683, GO:0004687, GO:0055003, GO:0071347, GO:0060298, GO:0006468, GO:0002528, GO:0045214, GO:0048769
CTELG00000001240.1	GO:0005887, GO:0005261, GO:0015280, GO:0048545, GO:0035725
CTELG00000001241.1	GO:0005887, GO:0044736, GO:0015280, GO:0071467, GO:0070207, GO:0035725
CTELG00000001242.1	GO:0009986, GO:0030669, GO:0030425, GO:0005887, GO:0005874, GO:0043025, GO:0005886, GO:0043235, GO:0005524, GO:1904929, GO:0005109, GO:0046872, GO:0031435, GO:0004714, GO:0017147, GO:0014002, GO:0030509, GO:0030282, GO:0001502, GO:0045165, GO:0042733, GO:0030538, GO:0042472, GO:0007254, GO:1905517, GO:0030539, GO:0007275, GO:0090090, GO:0008285, GO:0007399, GO:0090263, GO:0030335, GO:0043507, GO:…
CTELG00000001243.1	GO:0016324, GO:0030659, GO:0016021, GO:0015280, GO:0035725
CTELG00000001244.1	GO:0031012, GO:0005576, GO:0005615, GO:0005886, GO:0005509, GO:0005113, GO:0008233, GO:0045453, GO:0001569, GO:0043010, GO:0060220, GO:0051216, GO:0030154, GO:0001708, GO:0048469, GO:0007267, GO:0003413, GO:0035988, GO:0048596, GO:0048557, GO:0042733, GO:0009880, GO:0072498, GO:0003382, GO:0090136, GO:0060323, GO:0001947, GO:0001701, GO:0016539, GO:0097421, GO:0060135, GO:0001763, GO:0035264, GO:…
CTELG00000001245.1	GO:0005783, GO:0005788, GO:0005789, GO:0005768, GO:0005794, GO:0016021, GO:0043231, GO:0005764, GO:0016020, GO:0005886, GO:0004065, GO:0046872, GO:0004773, GO:0008484, GO:0008544, GO:0007565, GO:0006687, GO:0006706
CTELG00000001246.1	GO:0005789, GO:0016021, GO:0004800, GO:0042446, GO:0061074
CTELG00000001247.1	GO:0005730, GO:0005654, GO:0032040, GO:0003723, GO:0000462, GO:0006364
CTELG00000001249.1	GO:0009897, GO:0070062, GO:0005887, GO:0016020, GO:0005886, GO:0005178, GO:0007155, GO:0071404, GO:0007342, GO:0014905, GO:0008285, GO:0090331, GO:0030913, GO:0031623, GO:1905521, GO:0007338, GO:0035036
CTELG00000001250.1	GO:0005634, GO:0008234, GO:0004843, GO:0008270, GO:0007049, GO:0051301, GO:0007059, GO:1904667, GO:0043161, GO:0016579, GO:0090266
CTELG00000001251.1	GO:0005829, GO:0016607, GO:0005634, GO:0030544, GO:0061608, GO:0034605, GO:0007030, GO:0030324, GO:0006606, GO:0015031
CTELG00000001252.1	GO:0046872, GO:0003729, GO:0016973
CTELG00000001252.2	GO:0046872, GO:0003729, GO:0016973
CTELG00000001253.1	GO:0000139, GO:0016021, GO:0008375, GO:0008454, GO:0046872, GO:0006487
CTELG00000001254.1	GO:0070062
CTELG00000001254.2	GO:0070062
CTELG00000001254.3	GO:0070062
CTELG00000001254.4	GO:0070062
CTELG00000001255.1	GO:0005737, GO:0031410, GO:0005886, GO:0015031
CTELG00000001255.2	GO:0005737, GO:0031410, GO:0005886, GO:0015031
CTELG00000001256.1	GO:0005664, GO:0005524, GO:0003677, GO:0006260
CTELG00000001257.1	GO:0005737, GO:0005829, GO:0016428, GO:0000049, GO:0001510, GO:0002946, GO:0030488, GO:0006400
CTELG00000001257.2	GO:0005737, GO:0005829, GO:0016428, GO:0000049, GO:0001510, GO:0002946, GO:0030488, GO:0006400
CTELG00000001257.3	GO:0005737, GO:0005829, GO:0016428, GO:0000049, GO:0001510, GO:0002946, GO:0030488, GO:0006400
CTELG00000001258.1	GO:0016021, GO:0005886, GO:0004930, GO:0009881, GO:0007602, GO:0018298, GO:0007601
CTELG00000001259.1	GO:0005615, GO:0016798, GO:0046872, GO:0008081, GO:0004767, GO:0046513, GO:0006685
CTELG00000001260.1	GO:0005737, GO:0005874, GO:0005525, GO:0003924, GO:0005200, GO:0007017
CTELG00000001261.1	GO:0005737, GO:0005874, GO:0005525, GO:0003924, GO:0005200, GO:0000226, GO:0007017, GO:0000278
CTELG00000001262.1	GO:0003950, GO:0000215, GO:0045859, GO:0008033, GO:0006388
CTELG00000001263.1	GO:0005759, GO:0005739, GO:0051213, GO:0046872, GO:0006974, GO:0006631, GO:0010883, GO:1902445
CTELG00000001264.1	GO:0005829, GO:0140007, GO:0005765, GO:0005654, GO:0034198, GO:0042149, GO:0002314, GO:1904262, GO:0032006
CTELG00000001265.1	GO:1904115, GO:0005829, GO:0016021, GO:0005634, GO:0045202, GO:0008021, GO:0000187, GO:0048490, GO:0097194, GO:2001234, GO:0060125, GO:1902277, GO:0042981, GO:0051726, GO:2001236, GO:1902041, GO:0032483
CTELG00000001266.1	GO:0003676, GO:0008270, GO:0015074
CTELG00000001267.1	GO:0005938, GO:0032154, GO:0005737, GO:0005829, GO:0030139, GO:0005768, GO:0031527, GO:0090543, GO:0005886, GO:0055038, GO:0001726, GO:0032587, GO:0019003, GO:0005525, GO:0003924, GO:0047485, GO:0031996, GO:0030154, GO:0030866, GO:0032456, GO:0090162, GO:0097284, GO:0006886, GO:0001889, GO:0033028, GO:2000009, GO:0007399, GO:0030838, GO:0120183, GO:0051549, GO:1903078, GO:0050714, GO:0034394, GO:…
CTELG00000001268.1	GO:0000777, GO:0005524, GO:0003677, GO:0003678, GO:0015616, GO:0007049, GO:0051301, GO:0016539
CTELG00000001269.1	GO:0005858
CTELG00000001269.2	GO:0005858
CTELG00000001270.1	GO:0005759, GO:0005747, GO:0005654, GO:0003954, GO:0044877, GO:0007623, GO:0032981, GO:1901006
CTELG00000001271.1	GO:0005829, GO:0005925, GO:0005886, GO:0048786, GO:0045296, GO:0007155, GO:0007528, GO:0050808
CTELG00000001271.2	GO:0005829, GO:0005925, GO:0005886, GO:0048786, GO:0045296, GO:0007155, GO:0007528, GO:0050808
CTELG00000001271.3	GO:0005829, GO:0005925, GO:0005886, GO:0048786, GO:0045296, GO:0007155, GO:0007528, GO:0050808
CTELG00000001271.4	GO:0005829, GO:0005925, GO:0005886, GO:0048786, GO:0045296, GO:0007155, GO:0007528, GO:0050808
CTELG00000001273.1	GO:0016798, GO:0008152
CTELG00000001274.1	GO:0000981, GO:0001227, GO:0046872, GO:0000977, GO:0000122, GO:0006357
CTELG00000001274.2	GO:0000981, GO:0001227, GO:0046872, GO:0000977, GO:0000122, GO:0006357
CTELG00000001275.1	GO:0005737, GO:0008199, GO:0004322, GO:0006879, GO:0006826
CTELG00000001276.1	GO:0005634
CTELG00000001276.2	GO:0005634
CTELG00000001277.1	GO:0005783, GO:0005789, GO:0016021, GO:0005811, GO:0052689, GO:0004622, GO:0102545, GO:0034638
CTELG00000001278.1	GO:0005737, GO:0031410, GO:0005829, GO:0005794, GO:0005654, GO:0005886, GO:0031932, GO:0070300, GO:0005547, GO:0043325, GO:0080025, GO:0005546, GO:0019901, GO:0030950, GO:0046580, GO:0033138, GO:1900407, GO:0038203
CTELG00000001279.1	GO:0005892, GO:0005887, GO:0043005, GO:0045211, GO:0045202, GO:0015464, GO:0022848, GO:0030594, GO:0035095, GO:0007268, GO:0034220, GO:0007399, GO:0050877, GO:0042391, GO:0007165, GO:0060084
CTELG00000001281.1	GO:0005737, GO:0005871, GO:0001673, GO:0005874, GO:0005524, GO:0016887, GO:0008017, GO:0003777, GO:0007018
CTELG00000001283.1	GO:0005737, GO:0005634, GO:0016706, GO:0004177, GO:0004175, GO:0046872, GO:0035064, GO:0004497, GO:0018126
CTELG00000001286.1	GO:0005694, GO:0005634, GO:0000795, GO:0001824, GO:0051321, GO:0042138, GO:0051598, GO:0051177, GO:0048477, GO:0060629, GO:0007283, GO:0007130
CTELG00000001289.1	GO:0005741, GO:0046872, GO:0046982, GO:0042803, GO:0008479, GO:0101030
CTELG00000001290.1	GO:0005794, GO:0000139, GO:0016021, GO:0030246, GO:0046872, GO:0005112, GO:0004653, GO:0060271, GO:0007368, GO:0007220, GO:0061314, GO:0018243, GO:0008593
CTELG00000001291.1	GO:0005794, GO:0000139, GO:0016021, GO:0030246, GO:0046872, GO:0004653, GO:0018243
CTELG00000001292.1	GO:0005794, GO:0000139, GO:0016021, GO:0030246, GO:0046872, GO:0004653, GO:0018243
CTELG00000001293.1	GO:0016021, GO:0005887, GO:0008188, GO:0001653, GO:0008344, GO:0002209, GO:0007629, GO:0007186, GO:0008345, GO:0007218, GO:0007204, GO:0032226
CTELG00000001295.1	GO:0005794, GO:0005887, GO:0016020, GO:0045121, GO:0030670, GO:0005886, GO:0035354, GO:0042802, GO:0071723, GO:0050135, GO:0061809, GO:0038023, GO:0035663, GO:0004888, GO:0001775, GO:0071221, GO:0071727, GO:0042495, GO:0006955, GO:0006954, GO:0045087, GO:0042116, GO:0001774, GO:0002755, GO:0032755, GO:0032757, GO:0034137, GO:0032760, GO:0007165, GO:0034130, GO:0002224, GO:0038123
CTELG00000001296.1	GO:0005739, GO:0004038, GO:0050897, GO:0008270, GO:0000256
CTELG00000001297.1	GO:0005737, GO:0005829, GO:0005654, GO:0005634, GO:0019900, GO:0016791, GO:0004721, GO:0106306, GO:0106307, GO:0004725, GO:0008138, GO:0008270, GO:0016311, GO:0033133, GO:0006470
CTELG00000001300.1	GO:0005654, GO:0000127, GO:0003677, GO:0042791, GO:0035914, GO:0006383, GO:0006384, GO:0042797
CTELG00000001302.1	GO:0016021, GO:0005886, GO:0005228, GO:0015271
CTELG00000001303.1	GO:0005794, GO:0000139, GO:0016021, GO:0005654, GO:0005524, GO:0016301, GO:0046872, GO:0016773, GO:0030166
CTELG00000001303.2	GO:0005794, GO:0000139, GO:0016021, GO:0005654, GO:0005524, GO:0016301, GO:0046872, GO:0016773, GO:0030166
CTELG00000001304.1	GO:0032587, GO:0019902, GO:0035091, GO:0006661, GO:1900027
CTELG00000001304.2	GO:0032587, GO:0019902, GO:0035091, GO:0006661, GO:1900027
CTELG00000001305.1	GO:0016021, GO:0022857
CTELG00000001305.2	GO:0016021, GO:0022857
CTELG00000001307.1	GO:0034451, GO:0005737, GO:0005829, GO:0004017, GO:0005524, GO:0004550, GO:0006172, GO:0046034, GO:0006173, GO:0015949, GO:0006165, GO:0009142, GO:0006163, GO:0009220
CTELG00000001309.1	GO:0042765, GO:0003923, GO:0016255
CTELG00000001310.1	GO:0004022, GO:0008270
CTELG00000001310.2	GO:0004022, GO:0008270
CTELG00000001312.1	GO:0031901, GO:0005783, GO:0046872, GO:0035091, GO:0015031
CTELG00000001313.1	GO:0005634, GO:0003677, GO:0000981
CTELG00000001314.1	GO:0016021, GO:0004521
CTELG00000001317.1	GO:0005737, GO:0005634
CTELG00000001318.1	GO:0005694, GO:0005634, GO:0003677, GO:0046974, GO:1990841, GO:0008270, GO:0070828, GO:0051567, GO:0010629, GO:0090309, GO:0007265
CTELG00000001318.2	GO:0005694, GO:0005634, GO:0003677, GO:0046974, GO:1990841, GO:0008270, GO:0070828, GO:0051567, GO:0010629, GO:0090309, GO:0007265
CTELG00000001320.1	GO:0016324, GO:0016323, GO:0016021, GO:0016020, GO:0005886, GO:0031982, GO:0042887, GO:0015297, GO:0015179, GO:0061459, GO:0022857, GO:0042910, GO:0089718, GO:0098655, GO:0006812, GO:1902475, GO:0097638, GO:0015695, GO:0055085, GO:0042908
CTELG00000001322.1	GO:0005615, GO:0031985, GO:0000139, GO:0016021, GO:0005802, GO:0003829, GO:0060352, GO:0009101, GO:0060993, GO:0050901, GO:0016266, GO:0032868, GO:0048729
CTELG00000001323.1	GO:0016021
CTELG00000001324.1	GO:0034703, GO:0005887, GO:0043025, GO:1990635, GO:0016028, GO:0005262, GO:0005261, GO:0070679, GO:0008381, GO:0015279, GO:0007628, GO:0070588, GO:0006816, GO:0006812, GO:0050908, GO:0006828, GO:0050884, GO:0051480, GO:0009416
CTELG00000001326.1	GO:0005581, GO:0062023, GO:0031012, GO:0005576, GO:0032991, GO:0005518, GO:0007155, GO:0030198
CTELG00000001326.2	GO:0005581, GO:0062023, GO:0031012, GO:0005576, GO:0032991, GO:0005518, GO:0007155, GO:0030198
CTELG00000001327.1	GO:0005581, GO:0062023, GO:0031012, GO:0005576, GO:0007155
CTELG00000001329.1	GO:0030424, GO:0030425, GO:0005768, GO:0005887, GO:0043005, GO:0043204, GO:0005886, GO:0045202, GO:0004979, GO:0004930, GO:0001965, GO:0031681, GO:0038047, GO:0042923, GO:0042277, GO:0005245, GO:0007197, GO:0043951, GO:0051481, GO:0045019, GO:0061358, GO:0007218, GO:0038003, GO:0007200, GO:0070374, GO:0050769, GO:2000310, GO:0019233
CTELG00000001330.1	GO:0005737, GO:0005783, GO:0005768, GO:0005887, GO:0005764, GO:0016020, GO:0005886, GO:0043195, GO:0004951, GO:0004930, GO:0017046, GO:0031532, GO:0031100, GO:0007409, GO:0032870, GO:0038188, GO:0042755, GO:0007631, GO:0030900, GO:0007186, GO:0001696, GO:0030073, GO:0001764, GO:0031016, GO:0030157, GO:0007204, GO:0090274, GO:0002023, GO:0051924, GO:0046883, GO:0043266, GO:0051384, GO:0009408, GO:…
CTELG00000001331.1	GO:0016021, GO:0005886, GO:0015054, GO:0008284, GO:0007204
CTELG00000001333.1	GO:0005737, GO:1904047, GO:0008119, GO:0017144, GO:0032259, GO:0014070, GO:0033574
CTELG00000001336.1	GO:0031012, GO:0005615, GO:0016021, GO:0005886, GO:0007339, GO:0098609
CTELG00000001337.1	GO:0004190, GO:0004519, GO:0003676, GO:0003964, GO:0015074
CTELG00000001339.1	GO:0005737, GO:0005829, GO:0001760, GO:0016831, GO:0016787, GO:0008270, GO:1904985, GO:0019748
CTELG00000001340.1	GO:0005737, GO:0030425, GO:0005576, GO:0038039, GO:0098982, GO:0005887, GO:0005886, GO:0045211, GO:0042734, GO:0098685, GO:0004965, GO:0099579, GO:0004888, GO:0007193, GO:0007186, GO:0007214, GO:0150099
CTELG00000001343.1	GO:0000786, GO:0005634, GO:0003690, GO:0031492, GO:0030261, GO:0031936, GO:0045910, GO:0006334, GO:0016584, GO:0006355
CTELG00000001344.1	GO:0071013, GO:0000785, GO:0070062, GO:0005730, GO:0005654, GO:0005634, GO:0046540, GO:0005682, GO:0005524, GO:0003723, GO:0003724, GO:0000354, GO:0000398, GO:0062176, GO:0008380, GO:0000375
CTELG00000001345.1	GO:0005930, GO:0034464, GO:0034451, GO:0036064, GO:0060170, GO:0005929, GO:0032266, GO:0001103, GO:0060271, GO:0046907, GO:0015031
CTELG00000001348.1	GO:0010008, GO:0007165
CTELG00000001350.1	GO:0005737, GO:0047021, GO:0047020, GO:0004090, GO:0050221, GO:0017144, GO:0042373
CTELG00000001350.2	GO:0005737, GO:0047021, GO:0047020, GO:0004090, GO:0050221, GO:0017144, GO:0042373
CTELG00000001350.3	GO:0005737, GO:0047021, GO:0047020, GO:0004090, GO:0050221, GO:0017144, GO:0042373
CTELG00000001351.1	GO:0031431, GO:0016604, GO:0005654, GO:0005634, GO:0008047, GO:0003676, GO:0043539, GO:0008270, GO:0006260, GO:0000082, GO:0010571, GO:1901987
CTELG00000001354.1	GO:0005662, GO:0005654, GO:0035861, GO:0003684, GO:0003697, GO:0006284, GO:0042769, GO:0006260, GO:0000724, GO:0070987, GO:0042276, GO:0000082, GO:0036297, GO:0006298, GO:0006289, GO:0006297, GO:0033683, GO:0006295, GO:0006296, GO:0006294, GO:0006293, GO:0042127, GO:1900034, GO:0007346, GO:1901796, GO:0000723, GO:0032201, GO:0006283, GO:0019985
CTELG00000001354.2	GO:0005662, GO:0005654, GO:0035861, GO:0003684, GO:0003697, GO:0006284, GO:0042769, GO:0006260, GO:0000724, GO:0070987, GO:0042276, GO:0000082, GO:0036297, GO:0006298, GO:0006289, GO:0006297, GO:0033683, GO:0006295, GO:0006296, GO:0006294, GO:0006293, GO:0042127, GO:1900034, GO:0007346, GO:1901796, GO:0000723, GO:0032201, GO:0006283, GO:0019985
CTELG00000001355.1	GO:0005737, GO:0005765, GO:0034198, GO:0032008
CTELG00000001358.1	GO:0005737, GO:0005634
CTELG00000001359.1	GO:0009986, GO:0016020, GO:0045121, GO:0005743, GO:0031966, GO:0042645, GO:0005753, GO:0000275, GO:0005739, GO:0043209, GO:0005886, GO:0045259, GO:0045261, GO:0043531, GO:0043532, GO:0005524, GO:0016887, GO:0005509, GO:0030228, GO:0042288, GO:0046933, GO:0046961, GO:0001525, GO:0006754, GO:0046034, GO:0098761, GO:0006629, GO:0042776, GO:0006933, GO:0043536, GO:1902600, GO:0006898, GO:0051453
CTELG00000001360.1	GO:0005737, GO:0005759, GO:0005747, GO:0005739, GO:0008137, GO:0003954, GO:0006120
CTELG00000001361.1	GO:0032279, GO:0031083, GO:0030425, GO:0098978, GO:0098686, GO:0016020, GO:0043025, GO:0048471, GO:0005886, GO:0014069, GO:0031201, GO:0030672, GO:0005484, GO:0019905, GO:0098967, GO:0006887, GO:0060291, GO:0031629, GO:0016082, GO:0006906, GO:0099003
CTELG00000001364.1	GO:0005654, GO:0003677, GO:0030374, GO:0007131
CTELG00000001365.1	GO:0005737, GO:0097730, GO:0097225, GO:0030154, GO:0042048, GO:1905516, GO:1902093, GO:1990834, GO:0007608, GO:0007283
CTELG00000001367.1	GO:0019005, GO:0031146, GO:0006511
CTELG00000001367.2	GO:0005737
CTELG00000001368.1	GO:0005737, GO:0052657, GO:0004422, GO:0042802, GO:0000287, GO:0000166, GO:0006168, GO:0046038, GO:0032263, GO:0006178, GO:0046100, GO:0043103, GO:0046040, GO:0032264, GO:0045964, GO:0006164, GO:0006166
CTELG00000001369.1	GO:0030424, GO:0031463, GO:0005737, GO:0005829, GO:0030425, GO:0048471, GO:0016605, GO:0005802, GO:0003779, GO:0019964, GO:0004842, GO:0006895, GO:0043066, GO:0043161, GO:1990390, GO:0015031, GO:0016567
CTELG00000001371.1	GO:0016491
CTELG00000001372.1	GO:0097731, GO:0036064, GO:0005929, GO:0005737, GO:0005874, GO:0005524, GO:0070739, GO:0015631, GO:0070740, GO:0000226, GO:0018200, GO:0018095, GO:0120222
CTELG00000001373.1	GO:0005739, GO:0033615
CTELG00000001376.1	GO:0008305, GO:0046872, GO:0007155, GO:0030154, GO:0007229, GO:0007399
CTELG00000001377.1	GO:0009986, GO:0005576, GO:0005102, GO:0048856
CTELG00000001380.1	GO:0005737, GO:0016404, GO:0051287, GO:0070403, GO:0004957, GO:0097070, GO:0007565, GO:0045786, GO:0030728, GO:0007567, GO:0006693, GO:1905828, GO:0070493, GO:0007179
CTELG00000001383.1	GO:0004040, GO:0043864
CTELG00000001384.1	GO:0004040, GO:0043864
CTELG00000001385.1	GO:0004040, GO:0043864
CTELG00000001386.1	GO:0016021, GO:0016020, GO:0005886, GO:0042590
CTELG00000001387.1	GO:0005783, GO:0048471, GO:0004128, GO:0050660, GO:0020037, GO:0046872, GO:0016174, GO:0003958, GO:0016653, GO:0048468, GO:0006091, GO:0042593, GO:0030073, GO:0006739, GO:0055114, GO:0046677, GO:0006801
CTELG00000001388.1	GO:0005737, GO:0005654, GO:0001227, GO:0046872, GO:0000978, GO:0016740, GO:0007049, GO:0051301, GO:0016567, GO:0040008, GO:0006357
CTELG00000001389.1	GO:0005634, GO:0000981, GO:0046872, GO:0000978, GO:0006357
CTELG00000001390.1	GO:0005681, GO:0006397, GO:0008380
CTELG00000001391.1	GO:0000785, GO:0005737, GO:0005829, GO:0005739, GO:0005652, GO:0016363, GO:0005524, GO:0009374, GO:0004077, GO:0004078, GO:0004079, GO:0004080, GO:0018271, GO:0019899, GO:0042802, GO:0071110, GO:0016570, GO:0009305, GO:0070781
CTELG00000001392.1	GO:0005654, GO:0005509
CTELG00000001393.1	GO:0009986, GO:0005887, GO:0048471, GO:0043235, GO:0005524, GO:0019903, GO:0004713, GO:0004714, GO:0030154, GO:0002066, GO:0007275, GO:0010629, GO:0038083, GO:0033674, GO:0006468, GO:0001558, GO:0070372, GO:0010966, GO:0032006, GO:0007283, GO:0007169
CTELG00000001394.1	GO:0009986, GO:0005887, GO:0016020, GO:0048471, GO:0043235, GO:0005524, GO:0019903, GO:0004713, GO:0004714, GO:0030154, GO:0002066, GO:0007275, GO:0010629, GO:0038083, GO:0033674, GO:0006468, GO:0001558, GO:0070372, GO:0010966, GO:0032006, GO:0007283, GO:0007169
CTELG00000001395.1	GO:0016021, GO:0005886, GO:0005524, GO:0004713, GO:0004714, GO:0030154, GO:0002066, GO:0006468, GO:0001558, GO:0070372, GO:0032006, GO:0007169
CTELG00000001395.2	GO:0016021, GO:0005886, GO:0005524, GO:0004713, GO:0004714, GO:0030154, GO:0002066, GO:0006468, GO:0001558, GO:0070372, GO:0032006, GO:0007169
CTELG00000001395.3	GO:0016021, GO:0005886, GO:0005524, GO:0004713, GO:0004714, GO:0030154, GO:0002066, GO:0006468, GO:0001558, GO:0070372, GO:0032006, GO:0007169
CTELG00000001396.1	GO:0005654, GO:0005634, GO:0003677, GO:0000981
CTELG00000001397.1	GO:0005737, GO:0004459, GO:0005975, GO:0019752
CTELG00000001397.2	GO:0005737, GO:0004459, GO:0005975, GO:0019752
CTELG00000001400.1	GO:0005737, GO:0004471, GO:0004473, GO:0046872, GO:0051287, GO:0008948
CTELG00000001401.1	GO:0019902
CTELG00000001403.1	GO:0016324, GO:0070062, GO:0005615, GO:0005796, GO:0005887, GO:0005886, GO:0031982, GO:0002039, GO:0000978, GO:0003712, GO:0019221, GO:0006977, GO:0006978, GO:0033629, GO:1902166, GO:0010944, GO:0016266, GO:0090240, GO:0036003, GO:0043618, GO:0002223
CTELG00000001404.1	GO:0020003
CTELG00000001405.1	GO:0003964, GO:0006313
CTELG00000001407.1	GO:0004190, GO:0004519, GO:0003676, GO:0003964, GO:0008270, GO:0015074
CTELG00000001408.1	GO:0004190, GO:0005524, GO:0003676, GO:0008270, GO:0015074
CTELG00000001409.1	GO:0016323, GO:0005737, GO:0005829, GO:0016021, GO:0005887, GO:0005654, GO:0005886, GO:0008021, GO:0015093, GO:0042802, GO:0005381, GO:0017046, GO:0006879, GO:0003158, GO:1903988, GO:0055072, GO:0034755, GO:0002260, GO:0060586, GO:0043066, GO:0045944, GO:0034395, GO:0060345
CTELG00000001409.2	GO:0016323, GO:0005737, GO:0005829, GO:0016021, GO:0005887, GO:0005654, GO:0005886, GO:0008021, GO:0015093, GO:0042802, GO:0005381, GO:0017046, GO:0006879, GO:0003158, GO:1903988, GO:0055072, GO:0034755, GO:0002260, GO:0060586, GO:0043066, GO:0045944, GO:0034395, GO:0060345
CTELG00000001409.3	GO:0016323, GO:0005737, GO:0005829, GO:0016021, GO:0005887, GO:0005654, GO:0005886, GO:0008021, GO:0015093, GO:0042802, GO:0005381, GO:0017046, GO:0006879, GO:0003158, GO:1903988, GO:0055072, GO:0034755, GO:0002260, GO:0060586, GO:0043066, GO:0045944, GO:0034395, GO:0060345
CTELG00000001410.1	GO:0033391, GO:0005737, GO:0005829, GO:0043186, GO:0071546, GO:1990904, GO:0046872, GO:0043046, GO:0031047, GO:0007281, GO:0051321, GO:0007275, GO:0034587, GO:0007283
CTELG00000001411.1	GO:0070062, GO:0005654, GO:0005634, GO:0005524, GO:0016887, GO:0003682, GO:0042393, GO:0006325, GO:0031936, GO:0045944, GO:0045893, GO:0006357
CTELG00000001412.1	GO:0005654, GO:0005634, GO:0005524, GO:0016887, GO:0003682, GO:0042393, GO:0070577, GO:0031936, GO:0045944
CTELG00000001414.1	GO:0005829, GO:0016020, GO:0005802, GO:0005525, GO:0007369, GO:0043001, GO:0034067, GO:0042147
CTELG00000001418.1	GO:0005739, GO:0005634, GO:0043139, GO:0005524, GO:0003677, GO:0006310, GO:0006281, GO:0000002, GO:0000723
CTELG00000001418.2	GO:0005739, GO:0005634, GO:0043139, GO:0005524, GO:0003677, GO:0006310, GO:0006281, GO:0000002, GO:0000723
CTELG00000001419.1	GO:0005739, GO:0005634, GO:0043139, GO:0005524, GO:0003677, GO:0006310, GO:0006281, GO:0000002, GO:0000723
CTELG00000001420.1	GO:0005739, GO:0005634, GO:0005657, GO:0043139, GO:0005524, GO:0003677, GO:0032508, GO:0006310, GO:0006281, GO:0006260, GO:0000002, GO:0000723
CTELG00000001423.1	GO:0070110, GO:0030425, GO:0009897, GO:0070062, GO:0005576, GO:0005615, GO:0005896, GO:0016020, GO:0043025, GO:0005900, GO:0005886, GO:0043235, GO:0004897, GO:0005127, GO:0019955, GO:0004896, GO:0019838, GO:0042802, GO:0019970, GO:0004921, GO:0045509, GO:0070120, GO:0019221, GO:0005977, GO:0070106, GO:0070757, GO:0070102, GO:0060576, GO:0048861, GO:0043066, GO:0070104, GO:0038165, GO:0002675, GO:…
CTELG00000001424.1	GO:0005829, GO:0016282, GO:0033290, GO:0005852, GO:0071541, GO:0070062, GO:0003723, GO:0003743, GO:0002183, GO:0001732, GO:0006413
CTELG00000001424.2	GO:0005829, GO:0016282, GO:0033290, GO:0005852, GO:0071541, GO:0070062, GO:0003723, GO:0003743, GO:0002183, GO:0001732, GO:0006413
CTELG00000001425.1	GO:0016021
CTELG00000001426.1	GO:0003964, GO:0006313
CTELG00000001428.1	GO:0005654, GO:0043138, GO:0005524, GO:0007399, GO:0022008
CTELG00000001428.2	GO:0005654, GO:0043138, GO:0005524, GO:0007399, GO:0022008
CTELG00000001429.1	GO:0005635, GO:0005640, GO:0005634, GO:0005524, GO:0016887, GO:0008017, GO:0030336, GO:0032703, GO:0007026, GO:0007399, GO:0022008, GO:1905929, GO:0031116
CTELG00000001432.1	GO:0005829, GO:0005768, GO:0000139, GO:0005802, GO:0006895, GO:0015031
CTELG00000001433.1	GO:0000932, GO:0035198, GO:0030371, GO:0061630, GO:0004842, GO:0008270, GO:0010172, GO:0008543, GO:0000082, GO:0035278, GO:0010586, GO:0017148, GO:0021915, GO:0043161, GO:0051865, GO:0000209, GO:0060964, GO:2000177, GO:0072089
CTELG00000001434.1	GO:0005737, GO:0005783, GO:0032580, GO:0000139, GO:0016604, GO:0005634, GO:0061630, GO:0004842, GO:0007049, GO:0007030, GO:0061025, GO:0045732, GO:0043161, GO:0070936, GO:0000209, GO:0016567, GO:0016601, GO:0030334, GO:0006511
CTELG00000001435.1	GO:0044297, GO:0005929, GO:0005829, GO:0002177, GO:0005739, GO:0043005, GO:0097225, GO:0031982, GO:0003779, GO:0043014, GO:0048487, GO:0051087, GO:0001664, GO:0031072, GO:0030544, GO:0051879, GO:0031625, GO:0034613, GO:0034620, GO:0060548, GO:0007286
CTELG00000001437.1	GO:0005794, GO:0000139, GO:0016021, GO:0004559, GO:0004569
CTELG00000001438.1	GO:0003743
CTELG00000001439.1	GO:0003743
CTELG00000001441.1	GO:0032580, GO:0016021, GO:0043229, GO:0003831, GO:0046872, GO:0035250, GO:0006491, GO:0042125
CTELG00000001442.1	GO:0005789, GO:0016021, GO:0031966, GO:0080101, GO:0000773, GO:0004608, GO:0032259, GO:0006656
CTELG00000001442.2	GO:0005789, GO:0016021, GO:0031966, GO:0080101, GO:0000773, GO:0004608, GO:0032259, GO:0006656
CTELG00000001443.1	GO:0005737, GO:0016020, GO:0045202, GO:0030154, GO:0007268, GO:0007275, GO:0007283
CTELG00000001443.2	GO:0005737, GO:0016020, GO:0045202, GO:0030154, GO:0007268, GO:0007275, GO:0007283
CTELG00000001443.3	GO:0005737, GO:0016020, GO:0045202, GO:0030154, GO:0007268, GO:0007275, GO:0007283
CTELG00000001445.1	GO:0005634, GO:0070888, GO:0046982, GO:0030154, GO:0007399, GO:0045666
CTELG00000001447.1	GO:0005884, GO:0008180, GO:0030863, GO:0005737, GO:0005856, GO:0016020, GO:0030016, GO:0005634, GO:0030017, GO:0005865, GO:0003779, GO:0051015, GO:0005523, GO:0007015, GO:0008344, GO:0070307, GO:0006936, GO:0030239, GO:0051694
CTELG00000001448.1	GO:0005858, GO:0030286, GO:0005874, GO:0005524, GO:0008569, GO:0045505, GO:0051959, GO:0060285, GO:0007018
CTELG00000001449.1	GO:0005858, GO:0030286, GO:0005874, GO:0005524, GO:0008569, GO:0045505, GO:0051959, GO:0060285, GO:0007018
CTELG00000001450.1	GO:1905202, GO:0005759, GO:0005739, GO:0005524, GO:0004485, GO:0015936, GO:0006552
CTELG00000001451.1	GO:0004334, GO:0046872, GO:1902000, GO:0006559, GO:0006572
CTELG00000001454.1	GO:0032580, GO:0016021, GO:0046920, GO:0008417, GO:0036065, GO:0006486
CTELG00000001455.2	GO:0005737, GO:0005829, GO:0070971, GO:0000139, GO:0043231, GO:0042802, GO:0048208, GO:0006888, GO:0043123
CTELG00000001457.1	GO:0005879, GO:0005814, GO:0060271, GO:0001947
CTELG00000001459.1	GO:0003676, GO:0008270, GO:0015074
CTELG00000001464.1	GO:0003676, GO:0008270, GO:0015074
CTELG00000001465.1	GO:0005634, GO:0030544
CTELG00000001466.1	GO:0005759, GO:0005739, GO:0005886, GO:0005524, GO:0004830, GO:0070183, GO:0006436, GO:0001570
CTELG00000001468.1	GO:0016021, GO:0043235, GO:0005509, GO:0015031, GO:0006898
CTELG00000001469.1	GO:0005654, GO:0005634, GO:0003677, GO:0042393, GO:0003723, GO:0006325, GO:0045815, GO:2000779, GO:0006357, GO:0007165, GO:0006366, GO:0019079
CTELG00000001470.1	GO:0005737, GO:0005794, GO:0016021, GO:0000151, GO:0046872, GO:0031624, GO:0061630, GO:0032436, GO:0000209, GO:0006511
CTELG00000001471.1	GO:0046872, GO:0004748, GO:0009263, GO:0006260
CTELG00000001471.2	GO:0046872, GO:0004748, GO:0009263, GO:0006260
CTELG00000001472.1	GO:0005730, GO:0009968, GO:0042273
CTELG00000001472.2	GO:0005730, GO:0009968, GO:0042273
CTELG00000001472.3	GO:0005730, GO:0009968, GO:0042273
CTELG00000001472.4	GO:0005730, GO:0009968, GO:0042273
CTELG00000001473.1	GO:0043679, GO:0009986, GO:0005737, GO:0005887, GO:0005886, GO:0043235, GO:0001725, GO:0005524, GO:1904929, GO:0004714, GO:0042813, GO:0017147, GO:0014002, GO:0048839, GO:0007275, GO:0007399, GO:0043123, GO:0033674, GO:0043410, GO:0010976, GO:0051092, GO:0014068, GO:0043408, GO:0007605, GO:0007169
CTELG00000001474.1	GO:0004190, GO:0003677, GO:0003887, GO:0046872, GO:0003723, GO:0003964, GO:0004523, GO:0015074, GO:0006310, GO:0075713, GO:0046718, GO:0044826
CTELG00000001475.1	GO:0005737, GO:0046872, GO:0061630, GO:0004842, GO:0090263, GO:0051865, GO:0016567
CTELG00000001475.2	GO:0005737, GO:0046872, GO:0004842, GO:0090263, GO:0051865, GO:0016567
CTELG00000001475.3	GO:0005737, GO:0046872, GO:0004842, GO:0090263, GO:0051865, GO:0016567
CTELG00000001476.1	GO:0031252, GO:0071944, GO:0005737, GO:0005881, GO:0045111, GO:0005634, GO:0035327, GO:0010698, GO:0048487, GO:0003682, GO:0035035, GO:0042393, GO:0035257, GO:0008134, GO:0090630, GO:0001525, GO:0071391, GO:0007030, GO:0031023, GO:0051895, GO:0034260, GO:2000251, GO:0043085, GO:0010595, GO:0051491, GO:0043547, GO:0090316, GO:0045944, GO:2000114, GO:0042594, GO:0035148
CTELG00000001476.2	GO:0031252, GO:0071944, GO:0005737, GO:0005881, GO:0045111, GO:0005634, GO:0035327, GO:0010698, GO:0048487, GO:0003682, GO:0035035, GO:0042393, GO:0035257, GO:0008134, GO:0090630, GO:0001525, GO:0071391, GO:0007030, GO:0031023, GO:0051895, GO:0034260, GO:2000251, GO:0043085, GO:0010595, GO:0051491, GO:0043547, GO:0090316, GO:0045944, GO:2000114, GO:0042594, GO:0035148
CTELG00000001476.3	GO:0031252, GO:0071944, GO:0005737, GO:0005881, GO:0045111, GO:0005634, GO:0035327, GO:0010698, GO:0048487, GO:0003682, GO:0035035, GO:0042393, GO:0035257, GO:0008134, GO:0090630, GO:0001525, GO:0071391, GO:0007030, GO:0031023, GO:0051895, GO:0034260, GO:2000251, GO:0043085, GO:0010595, GO:0051491, GO:0043547, GO:0090316, GO:0045944, GO:2000114, GO:0042594, GO:0035148
CTELG00000001477.1	GO:0005829, GO:0005886, GO:0005096, GO:0090630, GO:0006886, GO:0043087, GO:0042147
CTELG00000001478.1	GO:0005829, GO:0005886, GO:0005096, GO:0090630, GO:0006886, GO:0043087, GO:0042147
CTELG00000001479.1	GO:0005737, GO:0010494, GO:0005829, GO:0005794, GO:0048471, GO:0005844, GO:1990904, GO:0005802, GO:0005154, GO:0008022, GO:0003723, GO:0021702, GO:0048872, GO:0040015, GO:0002091, GO:0050905, GO:0048812, GO:0033962, GO:0010603, GO:0034063
CTELG00000001480.1	GO:0005737, GO:0004514, GO:0009435, GO:0034213
CTELG00000001481.1	GO:0005737, GO:0005829, GO:0005524, GO:0016773, GO:0050277, GO:0005975, GO:0035963, GO:0071353, GO:0071222, GO:0009052, GO:0016310, GO:0050727, GO:0043030
CTELG00000001482.1	GO:0005737, GO:0003755, GO:0003712, GO:0006805
CTELG00000001483.1	GO:0005743, GO:0042645, GO:0005739, GO:0043209, GO:0045202, GO:0005525, GO:0003924, GO:0003746, GO:0070125, GO:0045471, GO:0006414
CTELG00000001484.1	GO:0005840, GO:0003735, GO:0006412
CTELG00000001485.1	GO:0005737, GO:0043198, GO:0019898, GO:0030426, GO:0005886, GO:0001726, GO:0052659, GO:0052658, GO:0004445, GO:0034485, GO:0004439, GO:0017124, GO:0046855, GO:0031115, GO:0010977, GO:0033137, GO:0046856
CTELG00000001486.1	GO:0005737, GO:0005856, GO:0005829, GO:0016020, GO:0005524, GO:0046872, GO:0030165, GO:0019901, GO:0106310, GO:0004674, GO:0030291, GO:0106311, GO:0097110, GO:0017124, GO:0001223, GO:0031032, GO:0048699, GO:0035556, GO:0000278, GO:0000281, GO:0035331, GO:0051402, GO:0018107, GO:0032467
CTELG00000001489.1	GO:0005829, GO:0005654, GO:0005634, GO:0051539, GO:0003677, GO:0046872, GO:0045145, GO:0036297
CTELG00000001492.1	GO:0004190, GO:0004519, GO:0003676, GO:0003964, GO:0015074
CTELG00000001493.1	GO:0030681, GO:0005655, GO:0005730, GO:0000172, GO:0000171, GO:0004526, GO:0033204, GO:0006364, GO:0001682, GO:0008033
CTELG00000001494.1	GO:0042645, GO:0005739, GO:0043139, GO:0005524, GO:0003678, GO:0003697, GO:0006264
CTELG00000001499.1	GO:0000139, GO:0016021, GO:0008375, GO:0008454, GO:0046872, GO:0006487
CTELG00000001501.1	GO:0044297, GO:0030054, GO:0043197, GO:0070062, GO:0005639, GO:0005887, GO:0005765, GO:0016020, GO:0043025, GO:0048471, GO:0005886, GO:0014069, GO:0043195, GO:0005524, GO:0045296, GO:0005507, GO:0004931, GO:0042802, GO:0099604, GO:0001614, GO:0005102, GO:0008270, GO:0097190, GO:0048266, GO:0007596, GO:0070588, GO:0019722, GO:0071318, GO:0071294, GO:0042118, GO:0034220, GO:0051899, GO:1904124, GO:…
CTELG00000001501.2	GO:0044297, GO:0030054, GO:0043197, GO:0070062, GO:0005639, GO:0005887, GO:0005765, GO:0016020, GO:0043025, GO:0048471, GO:0005886, GO:0014069, GO:0043195, GO:0005524, GO:0045296, GO:0005507, GO:0004931, GO:0042802, GO:0099604, GO:0001614, GO:0005102, GO:0008270, GO:0097190, GO:0048266, GO:0007596, GO:0070588, GO:0019722, GO:0071318, GO:0071294, GO:0042118, GO:0034220, GO:0051899, GO:1904124, GO:…
CTELG00000001503.1	GO:0005634, GO:0061629, GO:0006357
CTELG00000001505.1	GO:0005912, GO:0005737, GO:0005829, GO:0043197, GO:0098978, GO:0042587, GO:0043005, GO:0043025, GO:0005730, GO:0005654, GO:0005634, GO:0043204, GO:0005886, GO:0098794, GO:0098793, GO:0000164, GO:0072357, GO:0098641, GO:0046872, GO:0016791, GO:0004721, GO:0008157, GO:0106306, GO:0004722, GO:0106307, GO:0044877, GO:0043021, GO:0048754, GO:0007049, GO:0051301, GO:0032922, GO:0016311, GO:0043153, GO:…
CTELG00000001512.1	GO:0005694, GO:0005654, GO:0008408, GO:0008853, GO:0071479, GO:0000077, GO:0006281, GO:0051598
CTELG00000001513.1	GO:0005671, GO:0000124, GO:0070461, GO:0019899, GO:0035064, GO:0047485, GO:0071169, GO:0016573, GO:0043966
CTELG00000001514.1	GO:0005737, GO:0005874, GO:0005525, GO:0003924, GO:0005200, GO:0007017
CTELG00000001515.1	GO:0016787
CTELG00000001516.1	GO:0016787
CTELG00000001518.1	GO:0005901, GO:0005737, GO:0005829, GO:0005815, GO:0005739, GO:0072686, GO:0005634, GO:0005886, GO:0031143, GO:0005524, GO:0042802, GO:0004707, GO:0004708, GO:0019902, GO:0001784, GO:0004674, GO:0008353, GO:0006915, GO:0050853, GO:0060020, GO:0061308, GO:0007049, GO:0007166, GO:0034198, GO:0071276, GO:0006974, GO:1903351, GO:0097011, GO:0034614, GO:0071356, GO:0019858, GO:0038127, GO:0070371, GO:…
CTELG00000001518.2	GO:0005901, GO:0005737, GO:0005856, GO:0005829, GO:0005769, GO:0005925, GO:0005794, GO:0005770, GO:0005739, GO:0005635, GO:0005654, GO:0005634, GO:0005886, GO:0032991, GO:0031143, GO:0005524, GO:0042802, GO:0004707, GO:0004708, GO:0019902, GO:0001784, GO:0097110, GO:0000187, GO:0000186, GO:0007568, GO:0006915, GO:0019369, GO:0007411, GO:0060020, GO:0030509, GO:0061308, GO:0051216, GO:0072584, GO:…
CTELG00000001519.1	GO:0000791, GO:0005700, GO:0048188, GO:0035327, GO:0042800, GO:0003723, GO:0044648, GO:0051568, GO:0080182
CTELG00000001520.1	GO:0005694, GO:0016607, GO:0048188, GO:0018024, GO:0003723, GO:0002244, GO:0051568
CTELG00000001520.2	GO:0005694, GO:0016607, GO:0048188, GO:0018024, GO:0003723, GO:0002244, GO:0051568
CTELG00000001520.3	GO:0005694, GO:0016607, GO:0048188, GO:0018024, GO:0003723, GO:0002244, GO:0051568
CTELG00000001520.4	GO:0005694, GO:0016607, GO:0048188, GO:0018024, GO:0003723, GO:0002244, GO:0051568
CTELG00000001522.1	GO:0005615, GO:0005507, GO:0016491, GO:0006953, GO:0007596
CTELG00000001523.1	GO:0005737, GO:0000151, GO:0046872, GO:0031624, GO:0061630, GO:0032436, GO:0000209, GO:0006511
CTELG00000001523.2	GO:0005737, GO:0000151, GO:0046872, GO:0031624, GO:0061630, GO:0032436, GO:0000209, GO:0006511
CTELG00000001524.1	GO:0005737, GO:0005829, GO:0070062, GO:0043005, GO:0004155, GO:0009055, GO:0042802, GO:0070404, GO:0070402, GO:0006520, GO:0035690, GO:0051066, GO:0006559, GO:0001889, GO:0010044, GO:0033762, GO:0010288, GO:0006729
CTELG00000001525.1	GO:0005737, GO:0016881, GO:0010279, GO:0010252, GO:0009734, GO:0009733, GO:0009826
CTELG00000001525.2	GO:0005737, GO:0016881, GO:0010279, GO:0010252, GO:0009734, GO:0009733, GO:0009826
CTELG00000001526.1	GO:0005509, GO:0019722
CTELG00000001528.1	GO:0030673, GO:0016323, GO:0009898, GO:0005856, GO:0005829, GO:0031430, GO:0043005, GO:0005634, GO:0005886, GO:0045211, GO:0042383, GO:0016529, GO:0014731, GO:0030018, GO:0051117, GO:0008093, GO:0019899, GO:0044325, GO:0019903, GO:0030507, GO:0005200, GO:0005198, GO:0007010, GO:0006888, GO:0006887, GO:0045199, GO:0010638, GO:0072659, GO:0007165
CTELG00000001529.1	GO:0005509, GO:0030234, GO:0019722, GO:0000226
CTELG00000001530.1	GO:0016021, GO:0045211, GO:0004970
CTELG00000001532.1	GO:0005509
CTELG00000001532.2	GO:0005509
CTELG00000001533.1	GO:0004332, GO:0006096
CTELG00000001536.1	GO:0005829, GO:0005783, GO:0005743, GO:0005739, GO:0051537, GO:0050660, GO:0046872, GO:0016491, GO:0097194
CTELG00000001537.1	GO:0001917, GO:0052650, GO:0004745, GO:0110095, GO:0042572, GO:0007601
CTELG00000001537.2	GO:0001917, GO:0052650, GO:0004745, GO:0110095, GO:0042572, GO:0007601
CTELG00000001538.1	GO:0008137
CTELG00000001540.1	GO:0030425, GO:0016021, GO:0043025, GO:0032809, GO:0043204, GO:0005886, GO:0008076, GO:0005251, GO:0044325, GO:0046982, GO:0005249, GO:0071805, GO:0006813, GO:0051260, GO:0072659, GO:0034765
CTELG00000001541.1	GO:0005903, GO:0005783, GO:0005789, GO:0016021, GO:0008422, GO:0005975, GO:0002089, GO:0050896, GO:0007601
CTELG00000001542.1	GO:0005903, GO:0005783, GO:0005789, GO:0016021, GO:0008422, GO:0005975, GO:0002089, GO:0050896, GO:0007601
CTELG00000001543.1	GO:0016021, GO:0005750, GO:0009060, GO:0006122, GO:0034551
CTELG00000001544.1	GO:0016021, GO:0005886, GO:0140359, GO:0005524, GO:0016887, GO:0015431, GO:0008559, GO:0042910, GO:0071716, GO:0050729, GO:0042493
CTELG00000001545.1	GO:0005730, GO:0043565, GO:0003714, GO:0008134, GO:0006355, GO:0048511
CTELG00000001546.1	GO:0004392, GO:0046872, GO:0006788, GO:0015979
CTELG00000001546.2	GO:0004392, GO:0046872, GO:0006788, GO:0015979
CTELG00000001547.1	GO:0000781, GO:0005637, GO:0007129, GO:0070197, GO:0045141
CTELG00000001547.2	GO:0000781, GO:0005637, GO:0007129, GO:0070197, GO:0045141
CTELG00000001547.3	GO:0000781, GO:0005637, GO:0070187, GO:0007129, GO:0070197, GO:0045141
CTELG00000001548.1	GO:0030134, GO:0005737, GO:0005829, GO:0005783, GO:0005793, GO:0012507, GO:0005794, GO:0000139, GO:0043231, GO:0046872, GO:0004620, GO:0003723, GO:0048208, GO:0007030, GO:0006886
CTELG00000001549.1	GO:0005829, GO:0005739, GO:0005654, GO:0018773, GO:0047621, GO:0034545, GO:0046872, GO:0008948
CTELG00000001551.1	GO:0005829, GO:0005783, GO:0005786, GO:0008312, GO:0043022, GO:0005047, GO:0030911, GO:0006614
CTELG00000001552.1	GO:0005832, GO:0005524, GO:0051082, GO:0006457
CTELG00000001553.1	GO:0016021, GO:0005743, GO:0005739, GO:0070469, GO:0097250, GO:0043066, GO:0055114
CTELG00000001554.1	GO:0000139, GO:0005634, GO:0005819, GO:0005525, GO:0007049, GO:0051301, GO:0015031
CTELG00000001556.1	GO:0005737, GO:0016021, GO:0005887, GO:0005886, GO:0016029, GO:0046872, GO:0070300, GO:1990050, GO:0031210, GO:0008525, GO:0035091, GO:0008526, GO:0006816, GO:0071482, GO:0016059, GO:0046488, GO:0015914, GO:0007602, GO:0007603, GO:0016056, GO:0007608, GO:0007601
CTELG00000001556.2	GO:0005737, GO:0016021, GO:0005887, GO:0005886, GO:0016029, GO:0046872, GO:0070300, GO:1990050, GO:0031210, GO:0008525, GO:0035091, GO:0008526, GO:0006816, GO:0071482, GO:0016059, GO:0046488, GO:0015914, GO:0007602, GO:0007603, GO:0016056, GO:0007608, GO:0007601
CTELG00000001557.1	GO:0016020, GO:0005730, GO:0005524, GO:0003723, GO:0003724, GO:0010976, GO:0006364
CTELG00000001558.1	GO:0016607, GO:0005730, GO:0005654, GO:0005634, GO:0005681, GO:0005689, GO:0005524, GO:0003725, GO:0003723, GO:0003724, GO:0006397, GO:0000398, GO:0043279, GO:0009636, GO:0008380
CTELG00000001559.1	GO:0070062, GO:0005887, GO:0016020, GO:0005886, GO:0102490, GO:0005524, GO:0102485, GO:0102486, GO:0102491, GO:0102488, GO:0102487, GO:0102489, GO:0007596, GO:0007155, GO:0034656
CTELG00000001560.1	GO:0005654, GO:0005634, GO:0003677, GO:0003713, GO:0000976, GO:0060612, GO:0030325, GO:0048468, GO:1990830, GO:0060325, GO:0045444, GO:0060613, GO:0008585, GO:0010761, GO:0001822, GO:0001889, GO:0008584, GO:0035264, GO:0048644, GO:0000122, GO:0045892, GO:0006807, GO:0048008, GO:0051091, GO:0009791, GO:0006357, GO:0060021, GO:0048705
CTELG00000001561.1	GO:0012505, GO:0005783, GO:0033116, GO:0016021, GO:0016020, GO:0005886, GO:0005774, GO:0006914, GO:0007030
CTELG00000001561.2	GO:0012505, GO:0005783, GO:0033116, GO:0016021, GO:0016020, GO:0005886, GO:0005774, GO:0006914, GO:0007030
CTELG00000001561.3	GO:0012505, GO:0005783, GO:0033116, GO:0016021, GO:0016020, GO:0005886, GO:0005774, GO:0006914, GO:0007030
CTELG00000001561.4	GO:0012505, GO:0005783, GO:0033116, GO:0016021, GO:0016020, GO:0005886, GO:0005774, GO:0006914, GO:0007030
CTELG00000001561.5	GO:0012505, GO:0005783, GO:0033116, GO:0016021, GO:0016020, GO:0005886, GO:0005774, GO:0006914, GO:0007030
CTELG00000001562.1	GO:0005737, GO:0005634, GO:0019005, GO:0009873, GO:0010105, GO:0016567, GO:0009723, GO:0031146, GO:0006511
CTELG00000001563.1	GO:0000421, GO:0031410, GO:0000139, GO:0097637, GO:0030173, GO:0043273, GO:0036384, GO:0004382, GO:0017110, GO:0017111, GO:0045134, GO:0046036, GO:0046712, GO:0034656, GO:0006256
CTELG00000001563.2	GO:0000421, GO:0031410, GO:0000139, GO:0097637, GO:0030173, GO:0043273, GO:0036384, GO:0004382, GO:0017110, GO:0017111, GO:0045134, GO:0046036, GO:0046712, GO:0034656, GO:0006256
CTELG00000001563.3	GO:0000421, GO:0031410, GO:0000139, GO:0097637, GO:0030173, GO:0043273, GO:0036384, GO:0004382, GO:0017110, GO:0017111, GO:0045134, GO:0046036, GO:0046712, GO:0034656, GO:0006256
CTELG00000001567.1	GO:0015629, GO:0031463, GO:0005737, GO:0005829, GO:0030027, GO:0001726, GO:0001725, GO:0003779, GO:0042802, GO:0042803, GO:0016567
CTELG00000001568.1	GO:0044305, GO:0005737, GO:0098978, GO:0005739, GO:0030156, GO:0099626
CTELG00000001568.2	GO:0044305, GO:0005737, GO:0098978, GO:0005739, GO:0030156, GO:0099626
CTELG00000001568.3	GO:0044305, GO:0005737, GO:0098978, GO:0005739, GO:0030156, GO:0099626
CTELG00000001569.1	GO:0044305, GO:0005737, GO:0098978, GO:0005739, GO:0030156, GO:0099626
CTELG00000001569.2	GO:0044305, GO:0005737, GO:0098978, GO:0005739, GO:0030156, GO:0099626
CTELG00000001569.3	GO:0044305, GO:0005737, GO:0098978, GO:0005739, GO:0030156, GO:0099626
CTELG00000001571.1	GO:0005737, GO:0005856, GO:0005634, GO:0045202, GO:0030156, GO:0009566, GO:0007286
CTELG00000001572.1	GO:0005783, GO:0016021, GO:0043231, GO:0003851, GO:0047263, GO:0008489, GO:0007010, GO:0006682, GO:0006688, GO:0042552, GO:0048812, GO:0030913, GO:0002175
CTELG00000001573.1	GO:0030288, GO:0018741, GO:0046983, GO:0018909
CTELG00000001574.1	GO:0005887, GO:0005886, GO:0098794, GO:0043083, GO:0004930, GO:0005096, GO:0007189, GO:0007166, GO:0099558, GO:0061743, GO:0007520, GO:0016525, GO:0016322, GO:0051965, GO:0048814
CTELG00000001575.1	GO:0005912, GO:0030424, GO:0031463, GO:0005737, GO:0030057, GO:0043204, GO:0045109, GO:0051865, GO:0016567, GO:2000312
CTELG00000001576.1	GO:0016021, GO:0005886, GO:0045211, GO:0008066, GO:0004970, GO:0015276, GO:0038023, GO:1904315, GO:0120169, GO:0050965, GO:0050804, GO:0035249
CTELG00000001577.1	GO:0016021, GO:0005886, GO:0045211, GO:0008066, GO:0004970, GO:0015276, GO:0038023, GO:1904315, GO:0120169, GO:0050965, GO:0050804, GO:0035249
CTELG00000001578.1	GO:0099617, GO:0005743, GO:0005759, GO:0003858, GO:0005543, GO:0060612, GO:0007420, GO:0001889, GO:0046686, GO:0051412, GO:0042493, GO:0032355, GO:0045471, GO:0060416, GO:0009725, GO:0032868, GO:0007584, GO:0042594, GO:0009636
CTELG00000001581.1	GO:0003964
CTELG00000001586.1	GO:0009986, GO:0098978, GO:0099061, GO:0099059, GO:1905606, GO:0099179, GO:0099560
CTELG00000001588.1	GO:0016021, GO:0005886, GO:0004930, GO:0005525, GO:0005229, GO:0042924, GO:0001607, GO:0043006, GO:0050482, GO:0006816, GO:0019722, GO:0007267, GO:0007417, GO:0007631, GO:0007186, GO:0007625, GO:0048016, GO:0007218, GO:0007200, GO:0007204, GO:0002023, GO:0051930, GO:0006940, GO:0048265
CTELG00000001589.1	GO:0019135, GO:0016491, GO:0008612
CTELG00000001592.1	GO:0003676, GO:0008270
CTELG00000001593.1	GO:0003676, GO:0008270, GO:0015074
CTELG00000001595.1	GO:0005576, GO:0043657, GO:0009405
CTELG00000001597.1	GO:0005737, GO:0038039, GO:1902710, GO:0005887, GO:0043005, GO:0005886, GO:0045211, GO:0004965, GO:0046982, GO:0004888, GO:0007268, GO:0007186, GO:0007214, GO:0007194, GO:0150099
CTELG00000001601.1	GO:0030424, GO:0030425, GO:0005769, GO:0010008, GO:0005887, GO:0045121, GO:0043025, GO:0005886, GO:0098797, GO:0043235, GO:0005524, GO:0005509, GO:0004714, GO:0006919, GO:0000187, GO:0071300, GO:0001838, GO:0048484, GO:0035860, GO:0007156, GO:0060384, GO:0000165, GO:0033619, GO:0007275, GO:0007399, GO:0001755, GO:0007158, GO:0030182, GO:0042551, GO:0061146, GO:0033630, GO:0030335, GO:0045793, GO:…
CTELG00000001602.1	GO:0005615, GO:0005125, GO:0008083, GO:0051216, GO:0030154, GO:0001503
CTELG00000001603.1	GO:0016324, GO:0031526, GO:0016021, GO:0047499, GO:0004622, GO:0102545, GO:0004623, GO:0102567, GO:0102568, GO:0004620, GO:0050253, GO:0004806, GO:0046340, GO:0034638, GO:0046338, GO:0034478, GO:0006644, GO:2000344, GO:0042572, GO:0019433
CTELG00000001604.1	GO:0016324, GO:0031526, GO:0016021, GO:0047499, GO:0004622, GO:0102545, GO:0004623, GO:0102567, GO:0102568, GO:0004620, GO:0050253, GO:0004806, GO:0046340, GO:0034638, GO:0046338, GO:0034478, GO:0006644, GO:2000344, GO:0042572, GO:0019433
CTELG00000001605.1	GO:0005789, GO:0016021, GO:0015036, GO:0034976
CTELG00000001607.1	GO:0005814, GO:0005737, GO:0005634, GO:0005524, GO:0008289, GO:0008017, GO:0003777, GO:0007018, GO:0051225
CTELG00000001608.1	GO:0005847, GO:0003723, GO:0006398, GO:0006378, GO:0098789
CTELG00000001609.1	GO:0016021, GO:0005887, GO:0042263, GO:0008188, GO:0004983, GO:0004995, GO:0038002, GO:0007186, GO:0030536, GO:0007194, GO:0007218, GO:0042048, GO:1990834, GO:0007217
CTELG00000001610.1	GO:0005677, GO:0005737, GO:0031011, GO:0016363, GO:0005654, GO:0005634, GO:0031519, GO:0005667, GO:0003682, GO:0000987, GO:0003677, GO:0001217, GO:0001227, GO:0000400, GO:0046872, GO:0003723, GO:0000978, GO:0043565, GO:1990837, GO:0046332, GO:0000976, GO:0009952, GO:0030183, GO:0048593, GO:0048468, GO:0006974, GO:0071347, GO:0034644, GO:0051276, GO:0000724, GO:0010467, GO:0071707, GO:0061052, GO:…
CTELG00000001611.1	GO:0005789, GO:0016021, GO:0031966, GO:0016859, GO:0050251, GO:0042284, GO:0046513, GO:0006633, GO:0043217
CTELG00000001612.1	GO:0005737, GO:0043231, GO:0005654, GO:0005886, GO:0003729
CTELG00000001613.1	GO:0000785, GO:0071162, GO:0042555, GO:0005524, GO:0003678, GO:0003688, GO:0007049, GO:0006270, GO:0006268, GO:0030174
CTELG00000001614.1	GO:0000781, GO:0005794, GO:0035097, GO:0044666, GO:0005654, GO:0005634, GO:0048188, GO:0005802, GO:0042802, GO:0042803, GO:0006348, GO:0016197, GO:0051568, GO:0045652
CTELG00000001615.1	GO:0005923, GO:0005737, GO:0005856, GO:0005829, GO:0005847, GO:0097165, GO:0005654, GO:0005886, GO:0007155, GO:0031124, GO:0006406, GO:0006378, GO:0000398, GO:0032091, GO:0035307, GO:0006369
CTELG00000001616.1	GO:0000139, GO:0016021, GO:0047275, GO:0006486
CTELG00000001617.1	GO:0005768, GO:0005764, GO:0008239, GO:0008236, GO:0006508
CTELG00000001618.1	GO:0016020, GO:0035091, GO:0048264, GO:0009953, GO:2000016, GO:0046329, GO:0043508, GO:0031333
CTELG00000001618.2	GO:0016020, GO:0035091, GO:0048264, GO:0009953, GO:2000016, GO:0046329, GO:0043508, GO:0031333
CTELG00000001619.1	GO:0005737, GO:0005634, GO:0005819, GO:0005524, GO:0106310, GO:0004674, GO:0106311, GO:0018105
CTELG00000001622.1	GO:0005938, GO:0005737, GO:0030659, GO:0005829, GO:0005783, GO:0005789, GO:0005902, GO:0005730, GO:0005634, GO:0048471, GO:0005886, GO:0005819, GO:0003779, GO:0006974, GO:0071456, GO:0051295, GO:0070649, GO:0051758, GO:0035556, GO:0046907, GO:0007275, GO:0043066, GO:0042177, GO:0048477, GO:0040038, GO:2000781, GO:0015031, GO:0016192
CTELG00000001622.2	GO:0005938, GO:0005737, GO:0030659, GO:0005829, GO:0005783, GO:0005789, GO:0005902, GO:0005730, GO:0005634, GO:0048471, GO:0005886, GO:0005819, GO:0003779, GO:0006974, GO:0071456, GO:0051295, GO:0070649, GO:0051758, GO:0035556, GO:0046907, GO:0007275, GO:0043066, GO:0042177, GO:0048477, GO:0040038, GO:2000781, GO:0015031, GO:0016192
CTELG00000001625.1	GO:0016021
CTELG00000001627.1	GO:0005829, GO:0016607, GO:0005654, GO:0005634, GO:0001227, GO:0000122, GO:0032204
CTELG00000001629.1	GO:0005811, GO:0030496, GO:0005739, GO:0005886, GO:0016491, GO:0009247
CTELG00000001630.1	GO:0005829, GO:0005524, GO:0006915, GO:0042742, GO:0016045, GO:0006954, GO:0045087, GO:0042981
CTELG00000001631.1	GO:0005737, GO:0005874, GO:0005525, GO:0003924, GO:0005200, GO:0007017
CTELG00000001632.1	GO:0005783, GO:0005788, GO:0005789, GO:0005768, GO:0005794, GO:0016021, GO:0043231, GO:0005764, GO:0016020, GO:0005886, GO:0004065, GO:0046872, GO:0004773, GO:0008484, GO:0008544, GO:0007565, GO:0006687, GO:0006706
CTELG00000001633.1	GO:0005739, GO:0005654, GO:0005634, GO:0003700, GO:0042802, GO:0045814, GO:0045892, GO:0051090, GO:0006357, GO:0009615
CTELG00000001633.2	GO:0005739, GO:0005654, GO:0005634, GO:0003700, GO:0042802, GO:0045814, GO:0045892, GO:0051090, GO:0006357, GO:0009615
CTELG00000001636.1	GO:0043679, GO:0030425, GO:0005615, GO:0016020, GO:0043005, GO:0043025, GO:0043204, GO:0048471, GO:0005791, GO:0030141, GO:0034774, GO:0005802, GO:0030133, GO:0051087, GO:0004175, GO:0042802, GO:0043559, GO:0044877, GO:0004252, GO:0022008, GO:0031016, GO:0043043, GO:0016486, GO:0021983, GO:0050714, GO:0016540, GO:0016485, GO:0006508, GO:0048678, GO:0051592, GO:0010157, GO:0042493, GO:0070542, GO:…
CTELG00000001636.2	GO:0004252
CTELG00000001637.1	GO:0036064, GO:0005794, GO:0008017, GO:0000226
CTELG00000001639.1	GO:0005759, GO:0005739, GO:0005730, GO:0018812, GO:0006631, GO:0046949
CTELG00000001639.2	GO:0005759, GO:0005739, GO:0005730, GO:0018812, GO:0006631, GO:0046949
CTELG00000001640.1	GO:0120103, GO:0005814, GO:0005813, GO:0005829, GO:0005874, GO:0072686
CTELG00000001641.1	GO:0005911, GO:0034451, GO:0005814, GO:0005813, GO:0036064, GO:0005737, GO:0097733, GO:0030030, GO:0007098, GO:0030010, GO:0031023, GO:0001764, GO:1902017, GO:0035148
CTELG00000001642.1	GO:0030054, GO:0042995, GO:0005814, GO:0005813, GO:0005737, GO:0030030, GO:0007098, GO:0043009
CTELG00000001643.1	GO:0005783, GO:0005789, GO:0016021, GO:0005525, GO:0008374, GO:0016409, GO:0016746, GO:0007275, GO:0018345, GO:0007224
CTELG00000001645.1	GO:0070531, GO:0070552, GO:0005737, GO:0005634, GO:0031593, GO:0006915, GO:0007049, GO:0051301, GO:0006325, GO:0006302, GO:0045739, GO:0010212, GO:0072425
CTELG00000001646.1	GO:0005829, GO:0042645, GO:0005739, GO:0005730, GO:0005654, GO:0035770, GO:0005524, GO:0003724, GO:0019843, GO:1902775
CTELG00000001647.1	GO:0036064, GO:0005737, GO:0044458
CTELG00000001648.1	GO:0005783, GO:0005576, GO:0004382, GO:0045134, GO:0051084, GO:0046034, GO:0034656, GO:0045821, GO:0006487, GO:0014066
CTELG00000001651.1	GO:0005509, GO:0007049, GO:0051301
CTELG00000001652.1	GO:0005576, GO:0008201, GO:0004867, GO:0007596
CTELG00000001653.1	GO:0005887, GO:0005886, GO:0008076, GO:0044325, GO:0022843, GO:0005249, GO:0048150, GO:0007619, GO:0007612, GO:0007611, GO:0042066, GO:1903818, GO:0071805, GO:0006813, GO:0008016, GO:0042391, GO:0007608
CTELG00000001654.1	GO:0005737, GO:0012505, GO:0005783, GO:0005789, GO:0016021, GO:0003846, GO:0071617, GO:0016746, GO:0036149, GO:0008654, GO:0045723, GO:0019432
CTELG00000001655.1	GO:0043130, GO:0006915
CTELG00000001656.1	GO:0005783, GO:0005739, GO:0044325, GO:0006915, GO:0000045, GO:0032469, GO:1990456, GO:0034497, GO:0072659, GO:0016032
CTELG00000001657.1	GO:0004735, GO:0055129
CTELG00000001659.1	GO:0005680, GO:0031461, GO:0005737, GO:0005730, GO:0005654, GO:0005634, GO:0097602, GO:0061630, GO:0034450, GO:0008270, GO:0031145, GO:0007049, GO:0051301, GO:0045842, GO:0070979, GO:0016567, GO:0006511
CTELG00000001660.1	GO:0005829, GO:0004553, GO:0047402, GO:0005975
CTELG00000001661.1	GO:0000794, GO:0005737, GO:0005856, GO:0005874, GO:0042645, GO:0005739, GO:0005637, GO:0005640, GO:0005654, GO:0005634, GO:0048471, GO:1990904, GO:0048487, GO:0003723, GO:0003697, GO:0031625, GO:0051028, GO:0000961, GO:0070129
CTELG00000001661.2	GO:0000794, GO:0005737, GO:0005856, GO:0005874, GO:0042645, GO:0005739, GO:0005637, GO:0005640, GO:0005654, GO:0005634, GO:0048471, GO:1990904, GO:0048487, GO:0003723, GO:0003697, GO:0031625, GO:0051028, GO:0000961, GO:0070129
CTELG00000001662.1	GO:0016021, GO:0031307, GO:0043231, GO:0005741, GO:0005739, GO:0004095, GO:0042802, GO:1990698, GO:0009437, GO:0071398, GO:0042755, GO:0030855, GO:0006635, GO:0006631, GO:0006006, GO:0010876, GO:0097421, GO:0001676, GO:0032000, GO:0031998, GO:0046320, GO:0050796, GO:0010883, GO:0043279, GO:0046677, GO:0042493, GO:0045471, GO:0031667, GO:0014070, GO:1904772, GO:0006641
CTELG00000001664.1	GO:0045335, GO:0008168, GO:0032259
CTELG00000001666.1	GO:0005737, GO:0005856, GO:0005516, GO:0007275, GO:0016055
CTELG00000001667.1	GO:0016021, GO:0022857
CTELG00000001668.1	GO:0005829, GO:0098978, GO:0005654, GO:0005634, GO:0098843, GO:0098685, GO:0046872, GO:0061630, GO:0006915, GO:0032480, GO:0043161, GO:0099546, GO:0070936, GO:0050691, GO:0032648, GO:0016032
CTELG00000001669.1	GO:0005737, GO:0004190, GO:0003677, GO:0003887, GO:0004519, GO:0046872, GO:0003723, GO:0003964, GO:0015074, GO:0006310
CTELG00000001670.1	GO:0003676, GO:0008270, GO:0015074
CTELG00000001672.1	GO:0005813, GO:0005829, GO:0070652, GO:0005874, GO:0005819, GO:0051011, GO:0051301, GO:0007098, GO:0097711, GO:0000086, GO:0010389, GO:0051225
CTELG00000001672.2	GO:0005813, GO:0005829, GO:0070652, GO:0005874, GO:0005819, GO:0051011, GO:0051301, GO:0007098, GO:0097711, GO:0000086, GO:0010389, GO:0051225
CTELG00000001674.1	GO:0042995, GO:0031314, GO:0005794, GO:0005739, GO:0071949, GO:0016491, GO:0016709, GO:0016712, GO:0006744
CTELG00000001675.1	GO:0005881, GO:0015630, GO:0044782
CTELG00000001676.1	GO:0003700, GO:0046872, GO:0000978, GO:1990837, GO:0006357
CTELG00000001676.2	GO:0005634, GO:0046872, GO:1990837, GO:0003712, GO:0006357
CTELG00000001676.3	GO:0003700, GO:0046872, GO:0000978, GO:1990837, GO:0006357
CTELG00000001676.4	GO:0005634, GO:0046872, GO:1990837, GO:0003712, GO:0006357
CTELG00000001678.1	GO:0032580, GO:0005797, GO:0016021, GO:0046920, GO:0008417, GO:0018392, GO:0036065, GO:0036071, GO:0007399, GO:0006486
CTELG00000001679.1	GO:0005887, GO:0005886, GO:0005524, GO:0005525, GO:0004383, GO:0042562, GO:0042802, GO:0016941, GO:0017046, GO:0001653, GO:0004672, GO:0060348, GO:0097011, GO:0006182, GO:0019934, GO:0051447, GO:1900194, GO:0001503, GO:0010753, GO:0007168, GO:0008217, GO:1903779, GO:0022414, GO:0007165
CTELG00000001682.1	GO:0016021, GO:0005542, GO:0022857
CTELG00000001685.1	GO:0005737, GO:0005634, GO:0051213, GO:0046872
CTELG00000001686.1	GO:0005737, GO:0005634, GO:0016442, GO:0070578, GO:0005524, GO:0004530, GO:0004386, GO:0046872, GO:0070883, GO:0004525, GO:0003723, GO:0006309, GO:0035195, GO:0035279, GO:0031054, GO:0035196, GO:0030422, GO:0050767, GO:0090501, GO:0030423, GO:0021591
CTELG00000001688.1	GO:0005829, GO:0005777, GO:0051537, GO:0009055, GO:0071949, GO:0050660, GO:0070674, GO:0005506, GO:0030151, GO:0043546, GO:0004854, GO:0004855, GO:0034418, GO:0009115
CTELG00000001689.1	GO:0005739, GO:0005654, GO:0005525, GO:0003924, GO:0043024, GO:0008135, GO:0003743, GO:0070124, GO:0032790
CTELG00000001690.1	GO:0035064, GO:0008270
CTELG00000001691.1	GO:0005737, GO:0005856, GO:0005829, GO:0031901, GO:0005794, GO:0030027, GO:0005634, GO:0001726, GO:0032587, GO:0005085, GO:0046872, GO:1901981, GO:0031267, GO:0030036, GO:0007010, GO:0046847, GO:0007186, GO:0043065, GO:0043507, GO:0008360, GO:0043087, GO:0051056
CTELG00000001693.1	GO:1905103, GO:0022857, GO:0034486
CTELG00000001694.1	GO:1905103, GO:0022857, GO:0034486
CTELG00000001695.1	GO:0005737, GO:0005829, GO:0005782, GO:0005777, GO:0003884, GO:0008445, GO:0071949, GO:0006533, GO:0006531, GO:0034641, GO:0019478, GO:0007625, GO:0042445, GO:0007320, GO:0006625
CTELG00000001697.1	GO:0005576, GO:0032991, GO:0045499, GO:0005096, GO:0008233, GO:0005102, GO:0090630, GO:0007049, GO:0050919, GO:1903665, GO:0072659, GO:0031157, GO:0030435
CTELG00000001698.1	GO:0005887, GO:0005267, GO:0022841, GO:0005249, GO:0007588, GO:0097623, GO:1990573, GO:0071805, GO:0006813, GO:0034765, GO:0060075, GO:0030322
CTELG00000001700.1	GO:0031012, GO:0005576, GO:0005509, GO:0030246, GO:0005540, GO:0007155, GO:0007417, GO:0001501
CTELG00000001703.1	GO:0005737, GO:0005829, GO:0005739, GO:0005634, GO:0005886, GO:0005524, GO:0016887, GO:0031072, GO:0051787, GO:0044183, GO:0051082, GO:0034620, GO:0051085, GO:0008340, GO:0006457, GO:0042026, GO:0042594, GO:0006986, GO:0016192
CTELG00000001704.1	GO:0016021, GO:0005886, GO:0030246, GO:0004930, GO:0007166
CTELG00000001710.1	GO:0005615, GO:0005125, GO:0008083, GO:0008201, GO:0042802, GO:0014839, GO:0010592, GO:0010759
CTELG00000001711.1	GO:0005615, GO:0005125, GO:0008083, GO:0032924, GO:0042593, GO:0016319, GO:0045572, GO:0002052, GO:0010862, GO:0045464, GO:0044719, GO:0050803, GO:0009749, GO:0060395
CTELG00000001716.1	GO:0000814, GO:0043328
CTELG00000001717.1	GO:0009986, GO:1990433, GO:0005737, GO:0005829, GO:0005769, GO:0030139, GO:0005788, GO:0005768, GO:0005796, GO:0016021, GO:0005887, GO:0005770, GO:0005654, GO:0005634, GO:0005886, GO:0032991, GO:0005509, GO:0003682, GO:0035035, GO:0004888, GO:0050699, GO:0007015, GO:0008356, GO:0007411, GO:0007298, GO:0043697, GO:0030154, GO:0045165, GO:0022416, GO:0008407, GO:0060289, GO:0048749, GO:0001745, GO:…
CTELG00000001718.1	GO:0032579, GO:0031410, GO:0005615, GO:0009374, GO:0005509
CTELG00000001718.2	GO:0032579, GO:0031410, GO:0005615, GO:0009374, GO:0005509
CTELG00000001722.1	GO:0016021, GO:0020037, GO:0005506, GO:0004497, GO:0016705
CTELG00000001723.1	GO:0005829, GO:0005634, GO:0005886, GO:0036377, GO:0010035, GO:0009610
CTELG00000001724.1	GO:0005829, GO:0005871, GO:0005874, GO:0005886, GO:0005524, GO:0016887, GO:0008017, GO:0003777, GO:0007018
CTELG00000001726.1	GO:0030424, GO:0005829, GO:0030425, GO:0005871, GO:0005874, GO:0005886, GO:0005524, GO:0016887, GO:0008017, GO:0003777, GO:0007018
CTELG00000001727.1	GO:0005737, GO:0005802, GO:0051087, GO:0045505, GO:0070286, GO:0003341, GO:0030317, GO:0036159, GO:0036158
CTELG00000001730.2	GO:0005912, GO:0005925, GO:0098978, GO:0005887, GO:0099061, GO:0099056, GO:0005886, GO:0098685, GO:0046875, GO:0001618, GO:0034332, GO:0009653, GO:0009887, GO:0007411, GO:0048514, GO:0007155, GO:0002042, GO:0007267, GO:0048013, GO:0001945, GO:0010839, GO:0010977, GO:0072178, GO:1903849, GO:2000727, GO:0008284, GO:1901216, GO:0099054, GO:0050920, GO:0099072, GO:0099149, GO:0031295, GO:0048845
CTELG00000001733.1	GO:0016324, GO:0031526, GO:0016021, GO:0005886, GO:0015184, GO:0015175, GO:0042605, GO:0015811, GO:0015804
CTELG00000001734.1	GO:0008024, GO:0036464, GO:0016592, GO:0016020, GO:0005654, GO:0005634, GO:0070691, GO:0016605, GO:0008023, GO:0097322, GO:0005524, GO:0003682, GO:0004693, GO:0003677, GO:0016301, GO:0004672, GO:0019901, GO:0004674, GO:0000978, GO:0008353, GO:0001223, GO:0008283, GO:0071345, GO:0006281, GO:0071157, GO:1900364, GO:0070816, GO:0010613, GO:2001168, GO:0033129, GO:1903839, GO:0045944, GO:0050434, GO:…
CTELG00000001735.1	GO:0044297, GO:0005737, GO:0005634
CTELG00000001736.1	GO:0005887, GO:0008076, GO:0015269, GO:0005267, GO:0015459, GO:0001508, GO:0005513, GO:0019228, GO:0006813
CTELG00000001737.1	GO:0005768, GO:0010008, GO:0016021, GO:0005765, GO:0005764, GO:0005267, GO:0022841, GO:0090385, GO:0071805, GO:0035751
CTELG00000001737.2	GO:0005768, GO:0010008, GO:0016021, GO:0005765, GO:0005764, GO:0005267, GO:0022841, GO:0090385, GO:0071805, GO:0035751
CTELG00000001738.1	GO:0005737, GO:0005759, GO:0005739, GO:0005730, GO:0005654, GO:0005634, GO:0004518, GO:0035641
CTELG00000001738.2	GO:0005737, GO:0005759, GO:0005739, GO:0005730, GO:0005654, GO:0005634, GO:0004518, GO:0035641
CTELG00000001738.3	GO:0005737, GO:0005759, GO:0005739, GO:0005730, GO:0005654, GO:0005634, GO:0004518, GO:0035641
CTELG00000001740.1	GO:0043564, GO:0070419, GO:0005654, GO:1990904, GO:0051575, GO:0005524, GO:0003684, GO:0003678, GO:0003723, GO:0042162, GO:0071480, GO:0071481, GO:0006310, GO:0006303, GO:0045892, GO:0000723
CTELG00000001740.2	GO:0043564, GO:0070419, GO:0005654, GO:1990904, GO:0051575, GO:0005524, GO:0003684, GO:0003678, GO:0003723, GO:0042162, GO:0071480, GO:0071481, GO:0006310, GO:0006303, GO:0045892, GO:0000723
CTELG00000001742.1	GO:0005737, GO:0043564, GO:0070419, GO:0005730, GO:0005654, GO:0005634, GO:0032991, GO:0032993, GO:0005667, GO:0051575, GO:0005524, GO:0030332, GO:0003684, GO:0003678, GO:0008094, GO:0003690, GO:0008022, GO:0044877, GO:0042162, GO:0000976, GO:0002218, GO:0071475, GO:0006974, GO:0071480, GO:0071481, GO:0006302, GO:0097680, GO:0006303, GO:0045087, GO:0045892, GO:0045621, GO:0050769, GO:0045860, GO:…
CTELG00000001744.1	GO:0005524, GO:0004674
CTELG00000001745.1	GO:0005764, GO:0004190
CTELG00000001746.1	GO:0005764, GO:0004190
CTELG00000001747.1	GO:0005783, GO:0005789, GO:0016021, GO:0003841, GO:0016024, GO:0006654, GO:0001819
CTELG00000001750.1	GO:0005930, GO:0005929, GO:0005829, GO:0005874, GO:0015630, GO:0005524, GO:0070735, GO:0070736, GO:0035082, GO:0060271, GO:0018094
CTELG00000001752.1	GO:0005769, GO:0060076, GO:0016021, GO:0030285, GO:1990030, GO:0098793, GO:0008021, GO:0030672, GO:0005313, GO:0005326, GO:0015293, GO:0022857, GO:0006820, GO:0007420, GO:0021766, GO:1990384, GO:0003407, GO:0098700, GO:0001504, GO:0050803, GO:0006814, GO:0035249
CTELG00000001755.1	GO:0005576, GO:0007218
CTELG00000001756.1	GO:0005783, GO:0070765, GO:0005887, GO:0005770, GO:0055037, GO:0004175, GO:0034205, GO:0006509, GO:0007220, GO:0035333, GO:0007219, GO:0043085, GO:0016485, GO:0050821
CTELG00000001759.1	GO:0005887, GO:0044736, GO:0071467, GO:0070207, GO:0035725
CTELG00000001760.1	GO:0005737
CTELG00000001761.1	GO:0005694, GO:0005737, GO:0016607, GO:0005730, GO:0005654, GO:0005634, GO:0003723, GO:0045292, GO:0007275, GO:0040019, GO:0000381
CTELG00000001763.1	GO:0030430, GO:0042025, GO:0019012, GO:0004190, GO:0003887, GO:0046872, GO:0003723, GO:0003964, GO:0004523, GO:0015074, GO:0006310, GO:0075713, GO:0046718, GO:0044826, GO:0075732
CTELG00000001766.1	GO:0005829, GO:0050656, GO:0004027, GO:0047704, GO:0050294, GO:0008146, GO:0050427, GO:0030573, GO:0008203, GO:0006068, GO:0019216, GO:0008202, GO:0051923, GO:0042403, GO:0006805
CTELG00000001767.1	GO:0005737, GO:0005768, GO:0009897, GO:0016021, GO:0003779, GO:0019957, GO:0016493, GO:0071791, GO:0019956, GO:0042802, GO:0019722, GO:0060326, GO:0007267, GO:0071222, GO:0006935, GO:0006955, GO:0006954, GO:0000165, GO:2000110, GO:0007204, GO:0014808, GO:0070723
CTELG00000001771.1	GO:0030424, GO:0005737, GO:0043025, GO:0008021, GO:0016597, GO:0004058, GO:0016831, GO:0019899, GO:0036468, GO:0019904, GO:0030170, GO:0015842, GO:0006584, GO:0006520, GO:0071312, GO:0035690, GO:0071363, GO:0007623, GO:0042416, GO:0033076, GO:0010259, GO:0052314, GO:0046684, GO:0009636, GO:0042427
CTELG00000001771.2	GO:0030424, GO:0005737, GO:0043025, GO:0008021, GO:0016597, GO:0004058, GO:0016831, GO:0019899, GO:0036468, GO:0019904, GO:0030170, GO:0015842, GO:0006584, GO:0006520, GO:0071312, GO:0035690, GO:0071363, GO:0007623, GO:0042416, GO:0033076, GO:0010259, GO:0052314, GO:0046684, GO:0009636, GO:0042427
CTELG00000001771.3	GO:0030424, GO:0005737, GO:0043025, GO:0008021, GO:0016597, GO:0004058, GO:0016831, GO:0019899, GO:0036468, GO:0019904, GO:0030170, GO:0015842, GO:0042423, GO:0006584, GO:0006520, GO:0071312, GO:0035690, GO:0071363, GO:0007623, GO:0042416, GO:0042417, GO:0033076, GO:0010259, GO:0052314, GO:0046684, GO:0009636, GO:0042427
CTELG00000001773.1	GO:0031045, GO:0005768, GO:0098690, GO:0016021, GO:0099056, GO:0005886, GO:0015375, GO:0046872, GO:0007268, GO:1903804, GO:0001504, GO:0035725, GO:0060012
CTELG00000001776.1	GO:0005737, GO:0005634
CTELG00000001778.1	GO:0016021, GO:0008146
CTELG00000001780.1	GO:0016021, GO:0008146
CTELG00000001781.1	GO:0016021, GO:0008146
CTELG00000001782.1	GO:0005737, GO:0016881
CTELG00000001784.1	GO:0005634, GO:0000981, GO:0000978, GO:0001103, GO:0043565, GO:0000122, GO:0006357
CTELG00000001786.1	GO:0005905, GO:0016021, GO:0043235, GO:0034361, GO:0034185, GO:0005509, GO:0048306, GO:0038025, GO:0034189, GO:0030229, GO:0008203, GO:0048813, GO:0034436, GO:0006869, GO:1900006, GO:0045860, GO:0006898, GO:0021517, GO:0034447
CTELG00000001787.1	GO:0035578, GO:0005576, GO:0003682, GO:0050873, GO:0042742, GO:0043066, GO:0040015, GO:0043312, GO:0008284, GO:0120162, GO:0045944, GO:0009409
CTELG00000001790.1	GO:0016021, GO:0005887, GO:0008188, GO:0001653, GO:0008344, GO:0002209, GO:0007629, GO:0007186, GO:0008345, GO:0007218, GO:0007204, GO:0032226
CTELG00000001791.1	GO:0005759, GO:0042802, GO:0030145, GO:0004784, GO:0001315, GO:0043524, GO:1902176, GO:1904706, GO:0032364, GO:0030335, GO:1905461, GO:1905932, GO:0051289, GO:0006357, GO:0006801
CTELG00000001792.1	GO:0005737, GO:0016607, GO:0005634, GO:0036396, GO:0007049, GO:0080009, GO:0006397, GO:0007275, GO:0000381, GO:0042981, GO:0008380
CTELG00000001794.1	GO:0005912, GO:0045177, GO:0016324, GO:0071944, GO:0051286, GO:0032154, GO:0030864, GO:0030175, GO:0005925, GO:0030027, GO:0005902, GO:0030496, GO:0043209, GO:0005886, GO:0001726, GO:0032420, GO:0030315, GO:0003779, GO:0051117, GO:0019904, GO:0045176, GO:0051016, GO:0036120, GO:0097067, GO:0061028, GO:0045184, GO:0030033, GO:1903392, GO:0045792, GO:0034260, GO:0034111, GO:0030335, GO:1903364, GO:…
CTELG00000001795.1	GO:0015629, GO:0005884, GO:0045177, GO:0016324, GO:0016323, GO:0005938, GO:0036064, GO:0019898, GO:0071437, GO:0005902, GO:0031528, GO:0032587, GO:0001931, GO:0051015, GO:0050839, GO:0051017, GO:0035088, GO:0008360
CTELG00000001796.1	GO:0017017, GO:0106306, GO:0106307, GO:0004725
CTELG00000001797.1	GO:0005654, GO:0046872, GO:0043565, GO:0007049
CTELG00000001798.1	GO:0030176, GO:0016020, GO:0005635, GO:0005637, GO:0032991, GO:0003690, GO:0004175, GO:0046872, GO:0004222, GO:0007628, GO:0030282, GO:0071586, GO:1990036, GO:0061762, GO:0061337, GO:0048739, GO:0003231, GO:0044255, GO:0006974, GO:0071480, GO:0006325, GO:0051276, GO:0008340, GO:0006281, GO:0008544, GO:0003417, GO:0001942, GO:0003007, GO:1990164, GO:0043969, GO:0043979, GO:0044029, GO:0006925, GO:…
CTELG00000001799.1	GO:0005737, GO:0005783, GO:0070628, GO:0051131, GO:0080129
CTELG00000001799.2	GO:0005737, GO:0005783, GO:0051131, GO:0043248
CTELG00000001799.3	GO:0005737, GO:0005783, GO:0070628, GO:0051131, GO:0080129
CTELG00000001799.4	GO:0005737, GO:0005783, GO:0051131, GO:0043248
CTELG00000001799.5	GO:0005737, GO:0005783, GO:0051131, GO:0043248
CTELG00000001800.1	GO:0030424, GO:0005829, GO:0030425, GO:0031234, GO:0005794, GO:0030426, GO:0005654, GO:0005634, GO:0043204, GO:0048471, GO:0045211, GO:0042734, GO:0030154, GO:0071364, GO:0032869, GO:1990314, GO:0036120, GO:0045600, GO:0071902, GO:0038203
CTELG00000001801.1	GO:0030424, GO:0005737, GO:0030425, GO:0048471, GO:0002165, GO:0050768, GO:1904799, GO:0016246, GO:0035071, GO:0007430
CTELG00000001802.1	GO:0009405
CTELG00000001803.1	GO:0005737, GO:0019905, GO:0042113, GO:0006887
CTELG00000001807.1	GO:0005737, GO:0005654, GO:0005634, GO:0000987, GO:0001228, GO:0003700, GO:0000981, GO:0035035, GO:0046872, GO:0000978, GO:1990837, GO:1990079, GO:0071294, GO:0007417, GO:0045944, GO:0045893, GO:0006357, GO:0046686, GO:0006979, GO:0006351
CTELG00000001809.1	GO:0005840, GO:0019843, GO:0003735, GO:0006412
CTELG00000001811.1	GO:0005783, GO:0016021, GO:0043231, GO:0003851, GO:0047263, GO:0008489, GO:0007010, GO:0006682, GO:0006688, GO:0042552, GO:0048812, GO:0030913, GO:0002175
CTELG00000001812.1	GO:0050660, GO:0016614
CTELG00000001813.1	GO:0016811, GO:0019740, GO:0006212
CTELG00000001814.1	GO:0005737, GO:0005829, GO:0005654, GO:0005634, GO:0005667, GO:0035538, GO:0003677, GO:0003700, GO:0000981, GO:0001227, GO:0046982, GO:0008134, GO:0009653, GO:0097009, GO:0055089, GO:0042593, GO:0010255, GO:0035556, GO:0071157, GO:0090324, GO:0033137, GO:0045892, GO:0008284, GO:0045723, GO:0045821, GO:0046889, GO:0045944, GO:0045893, GO:0006357, GO:0006355, GO:0070328
CTELG00000001815.1	GO:0005737, GO:0070062, GO:0099147, GO:0098978, GO:0043005, GO:0043025, GO:0005886, GO:0042802, GO:0019901, GO:0035556, GO:0099173, GO:0009966
CTELG00000001817.1	GO:0005783, GO:0005789, GO:0016021, GO:0004169, GO:0000030, GO:0055074, GO:0035269
CTELG00000001820.1	GO:0005905, GO:0030136, GO:0098894, GO:0005794, GO:0005886, GO:0042734, GO:0008021, GO:0005545, GO:0030276, GO:0032050, GO:0005546, GO:0000149, GO:0007268, GO:0048268, GO:0072583, GO:0150007, GO:0006897, GO:0007270, GO:0042331, GO:2000370, GO:0006898, GO:0016185, GO:0048488, GO:0048489, GO:0006900
CTELG00000001821.1	GO:0005912, GO:0005604, GO:0005938, GO:0030054, GO:0032154, GO:0062023, GO:0005576, GO:0005509, GO:0007049, GO:0051301, GO:0007157, GO:0007156, GO:0009617
CTELG00000001822.1	GO:0005576, GO:0004252, GO:0006956, GO:0006957, GO:0006958
CTELG00000001823.1	GO:0005789, GO:0005743, GO:0070330, GO:0101020, GO:0101021, GO:0020037, GO:0030544, GO:0051879, GO:0106256, GO:0005506, GO:0008210, GO:0006631, GO:0042572, GO:0006694
CTELG00000001823.2	GO:0005789, GO:0005743, GO:0070330, GO:0101020, GO:0101021, GO:0020037, GO:0030544, GO:0051879, GO:0106256, GO:0005506, GO:0008210, GO:0006631, GO:0042572, GO:0006694
CTELG00000001827.1	GO:1990904, GO:0003730, GO:0043021, GO:0035368, GO:0001514
CTELG00000001834.1	GO:0005737, GO:0071345, GO:0071398, GO:0071354, GO:0044320, GO:0071356, GO:0006112, GO:0070584, GO:2001170, GO:0046325, GO:0046627, GO:1903077, GO:0001933, GO:2001171, GO:0070346, GO:0010628, GO:2000379, GO:0045944, GO:0010635, GO:0051881, GO:2000377
CTELG00000001839.1	GO:0005576, GO:0007218
CTELG00000001842.1	GO:0016021, GO:0005887, GO:0008188, GO:0001653, GO:0008344, GO:0002209, GO:0007629, GO:0007186, GO:0008345, GO:0007218, GO:0007204, GO:0032226
CTELG00000001844.1	GO:0005737, GO:0005829, GO:0016887, GO:0003924, GO:0006281
CTELG00000001848.1	GO:0016021, GO:0005887, GO:0008188, GO:0001653, GO:0008344, GO:0002209, GO:0007629, GO:0007186, GO:0008345, GO:0007218, GO:0007204, GO:0032226
CTELG00000001850.1	GO:0000981, GO:0001227, GO:0046872, GO:0000977, GO:0000122, GO:0006357
CTELG00000001851.1	GO:0005829, GO:0005654, GO:0005634, GO:0003755, GO:0003723, GO:1901407
CTELG00000001852.1	GO:0044717, GO:0044715, GO:0044716, GO:0000287, GO:0046057, GO:0046067, GO:0046712
CTELG00000001852.2	GO:0044717, GO:0044715, GO:0044716, GO:0000287, GO:0046057, GO:0046067, GO:0046712
CTELG00000001854.1	GO:0019013, GO:0004190, GO:0003677, GO:0003887, GO:0004170, GO:0003723, GO:0003964, GO:0004523, GO:0039660, GO:0008270, GO:0015074, GO:0006310, GO:0075713, GO:0046718, GO:0044826
CTELG00000001857.1	GO:0003964, GO:0006313
CTELG00000001858.1	GO:0005737, GO:0005576, GO:0005615, GO:0005794, GO:0005764, GO:0004557, GO:0003824, GO:0016936, GO:0017041, GO:0016787, GO:0042803, GO:0052692, GO:0005102, GO:0016139, GO:0046479, GO:0046477, GO:0045019, GO:0051001, GO:0009311
CTELG00000001863.1	GO:0030424, GO:0009986, GO:0005737, GO:0031410, GO:0030425, GO:0005769, GO:0031901, GO:0000139, GO:0005887, GO:0005770, GO:0031902, GO:0043025, GO:0005886, GO:0032991, GO:0043235, GO:0055037, GO:0055038, GO:0005524, GO:0005004, GO:0042802, GO:0019900, GO:0048406, GO:0010465, GO:0043121, GO:0005166, GO:0005030, GO:0042803, GO:0004713, GO:0004675, GO:0004714, GO:0007568, GO:0007411, GO:0060385, GO:…
CTELG00000001867.1	GO:0005789, GO:0000139, GO:0016021
CTELG00000001867.2	GO:0005789, GO:0000139, GO:0016021
CTELG00000001868.1	GO:0005938, GO:0030054, GO:0005905, GO:0030864, GO:0030863, GO:0005737, GO:0043197, GO:0005925, GO:0098978, GO:0030027, GO:1990023, GO:0005886, GO:0002102, GO:0098871, GO:0001726, GO:0030427, GO:0051015, GO:0071933, GO:0005522, GO:0070064, GO:0031532, GO:0030041, GO:0007420, GO:0048870, GO:0097062, GO:0048041, GO:0006886, GO:0097581, GO:0098885, GO:2001237, GO:0048812, GO:0030838, GO:0045987, GO:…
CTELG00000001869.1	GO:0070852, GO:0043204, GO:0048471, GO:0005506, GO:0004511, GO:0009072, GO:0042416, GO:0042136, GO:0021522
CTELG00000001870.1	GO:0005887, GO:0005262, GO:0006816, GO:0033500, GO:0071260, GO:0007231
CTELG00000001871.1	GO:0016021
CTELG00000001874.1	GO:0005634, GO:0003700, GO:0000981, GO:0042802, GO:0046872, GO:0000977, GO:1990837, GO:0007281, GO:0060179, GO:0001541, GO:0006357, GO:0007548
CTELG00000001875.1	GO:0005813, GO:0005737, GO:0005874, GO:0005524, GO:0008569, GO:0008017, GO:0051294, GO:0007018, GO:0046603, GO:0051647, GO:0051289
CTELG00000001874.2	GO:0005634, GO:0003700, GO:0000981, GO:0042802, GO:0046872, GO:0000977, GO:1990837, GO:0007281, GO:0060179, GO:0001541, GO:0006357, GO:0007548
CTELG00000001876.1	GO:0005829, GO:0017172, GO:0008198, GO:0016702, GO:0006534, GO:0019448, GO:0046439, GO:0007595, GO:0043200, GO:0051591, GO:0045471, GO:0033762, GO:0051384, GO:0010243, GO:0042412
CTELG00000001878.1	GO:0030686, GO:0005730, GO:0000447
CTELG00000001879.1	GO:0030686, GO:0005730, GO:0003723, GO:0000447
CTELG00000001880.1	GO:0005737, GO:0097153, GO:0097199, GO:0097200, GO:0006919, GO:0006915, GO:0097192, GO:0008630, GO:0043065
CTELG00000001882.1	GO:0005576, GO:0005509, GO:0004222, GO:0008270, GO:0030154, GO:0007275
CTELG00000001883.1	GO:0009986, GO:0005794, GO:0005764, GO:0005739, GO:0005791, GO:0004065, GO:0046872, GO:0003943, GO:0008484, GO:0097065, GO:0006914, GO:0007417, GO:0061580, GO:0010976, GO:0010632, GO:0043627, GO:0051597, GO:0007584, GO:0009268
CTELG00000001884.1	GO:0030127, GO:0005783, GO:0070971, GO:0005789, GO:0032580, GO:0005525, GO:0003924, GO:0046872, GO:0006888, GO:0006886, GO:0061024, GO:0070863, GO:0003400, GO:0016050
CTELG00000001885.1	GO:0005763, GO:0003735, GO:0032543, GO:0006412
CTELG00000001885.2	GO:0005763, GO:0003735, GO:0032543, GO:0006412
CTELG00000001886.1	GO:0045211, GO:0060292
CTELG00000001887.1	GO:0005829, GO:0070062, GO:0032991, GO:0047150, GO:0008168, GO:0044877, GO:0008270, GO:0006579, GO:0006577, GO:0071267, GO:0009086, GO:0006479
CTELG00000001888.1	GO:0005737, GO:0047150, GO:0008270, GO:0006579, GO:0009086, GO:0032259
CTELG00000001889.1	GO:0070382, GO:0016021, GO:0005886, GO:0005509, GO:0005544, GO:0030276, GO:0001786, GO:0000149, GO:0017156, GO:0071277, GO:0017158, GO:0014059, GO:0016192
CTELG00000001895.1	GO:0032580, GO:0016021, GO:0046920, GO:0008417, GO:0036065, GO:0006486
CTELG00000001896.1	GO:0005777, GO:0003997, GO:0071949, GO:0042803, GO:0033540, GO:0009062, GO:0019395, GO:0006091, GO:0050665, GO:0006629, GO:0006693
CTELG00000001896.2	GO:0005777, GO:0003997, GO:0071949, GO:0042803, GO:0033540, GO:0009062, GO:0019395, GO:0006091, GO:0050665, GO:0006629, GO:0006693
CTELG00000001897.1	GO:0005783, GO:0005788, GO:0005506, GO:0031418, GO:0016702, GO:0004656, GO:0018401
CTELG00000001897.2	GO:0005783, GO:0005788, GO:0005506, GO:0031418, GO:0016702, GO:0004656, GO:0018401
CTELG00000001898.1	GO:0031307, GO:0005777, GO:0042803, GO:0000266, GO:0090141, GO:0090314, GO:0006626
CTELG00000001898.2	GO:0031307, GO:0005777, GO:0042803, GO:0000266, GO:0090141, GO:0090314, GO:0006626
CTELG00000001900.1	GO:0005768, GO:0005794, GO:0005797, GO:0000139, GO:0016021, GO:0005802, GO:0008375, GO:0003827, GO:0046872, GO:0016262, GO:0016757, GO:0006972, GO:0006491, GO:0006486
CTELG00000001901.1	GO:0031672, GO:0005887, GO:0031430, GO:0005524, GO:0090736, GO:0019902, GO:0004672, GO:0034613, GO:0031034, GO:1905905, GO:0010628, GO:0040017, GO:1905552, GO:0060298, GO:0045989, GO:0014722, GO:0045214, GO:0030241, GO:0071688
CTELG00000001902.1	GO:0016021, GO:0022857, GO:0006915, GO:0006811
CTELG00000001903.1	GO:0005737, GO:0030170, GO:0008483, GO:1901605, GO:0009058
CTELG00000001904.1	GO:0005576, GO:0004222, GO:0008270, GO:0042338
CTELG00000001905.1	GO:0016021, GO:0045211, GO:0022848, GO:0004888
CTELG00000001907.1	GO:0005829, GO:0070062, GO:0005739, GO:0005654, GO:0047617, GO:0052689, GO:0000062, GO:0036042, GO:0102991, GO:0016290, GO:0042803, GO:0006637, GO:0015937, GO:0006631, GO:0036116, GO:0051792, GO:0036114, GO:1900535
CTELG00000001907.2	GO:0005829, GO:0070062, GO:0005739, GO:0005654, GO:0047617, GO:0052689, GO:0000062, GO:0036042, GO:0102991, GO:0016290, GO:0042803, GO:0006637, GO:0015937, GO:0006631, GO:0036116, GO:0051792, GO:0036114, GO:1900535
CTELG00000001912.1	GO:0005794, GO:0016021, GO:0015297, GO:0022857, GO:0001835
CTELG00000001914.1	GO:0005813, GO:0005737, GO:0060077, GO:0005886, GO:0097120
CTELG00000001915.1	GO:0030877, GO:0005737, GO:0031410, GO:0005634, GO:0005886, GO:0008013, GO:0042803, GO:0007275, GO:0090090, GO:0046330, GO:0016055
CTELG00000001918.1	GO:0005829, GO:0010008, GO:0005794, GO:0016020, GO:0005640, GO:0005886, GO:1902387, GO:1902388, GO:0008289, GO:0005543, GO:1902389, GO:0035627, GO:0120009, GO:0010507, GO:0032691, GO:1900226
CTELG00000001919.1	GO:0032281, GO:0032279, GO:0044308, GO:0044297, GO:0009986, GO:0005911, GO:0005829, GO:0030425, GO:0032590, GO:0043198, GO:0043197, GO:0032591, GO:0005769, GO:0031901, GO:0005783, GO:0005789, GO:0060076, GO:0098978, GO:0099061, GO:0008328, GO:0016020, GO:0031594, GO:0043005, GO:0044309, GO:0043025, GO:0099544, GO:0005886, GO:0098794, GO:0014069, GO:0098839, GO:0045211, GO:0032991, GO:0055037, GO:…
CTELG00000001922.1	GO:0005737, GO:0032433, GO:0016459, GO:0001917, GO:0001750, GO:0032426, GO:0003779, GO:0005524, GO:0000146, GO:0106310, GO:0004674, GO:0106311, GO:0060088, GO:0090103, GO:0018105, GO:0018107, GO:0051491, GO:0046777, GO:0050896, GO:0007605, GO:0007601
CTELG00000001925.1	GO:0005783, GO:0017177, GO:0006491, GO:0006487
CTELG00000001926.1	GO:0005813, GO:0005737, GO:0005829, GO:0098978, GO:0098686, GO:0016021, GO:0098794, GO:0000151, GO:0046872, GO:0008134, GO:0031624, GO:0061630, GO:0000226, GO:0032436, GO:0000209, GO:0099576, GO:0006511
CTELG00000001926.2	GO:0005813, GO:0005737, GO:0005829, GO:0098978, GO:0098686, GO:0016021, GO:0098794, GO:0000151, GO:0046872, GO:0008134, GO:0031624, GO:0061630, GO:0000226, GO:0032436, GO:0000209, GO:0099576, GO:0006511
CTELG00000001927.1	GO:0005783, GO:0005789, GO:0016021, GO:0016831, GO:0030170, GO:0008117, GO:0001667, GO:0008209, GO:0097190, GO:0006672, GO:0008210, GO:0060325, GO:0006631, GO:0008585, GO:0010761, GO:0030097, GO:0001822, GO:0033327, GO:0001553, GO:0006807, GO:0048008, GO:0009791, GO:0040014, GO:0060021, GO:0048705, GO:0007283, GO:0030149, GO:0006665, GO:0001570
CTELG00000001928.1	GO:0005829, GO:0005768, GO:0070062, GO:0043231, GO:0005770, GO:0016020, GO:0044232, GO:0015485, GO:0008289, GO:0005543, GO:0032934, GO:0015248, GO:0019886, GO:0006699, GO:0008203, GO:0016192
CTELG00000001931.1	GO:0005576, GO:0005764, GO:0008061, GO:0070492, GO:0005975
CTELG00000001932.1	GO:0005737, GO:0005739, GO:0016979, GO:0017118, GO:0009249
CTELG00000001933.1	GO:0016021, GO:0005654, GO:0005886, GO:0004930, GO:0042802, GO:1904408, GO:0008502, GO:0007186, GO:0046325, GO:0045820
CTELG00000001935.1	GO:0062023, GO:0005509, GO:0008201, GO:0007155, GO:0016525
CTELG00000001936.1	GO:0005634, GO:0043425, GO:0046982, GO:0043565, GO:0007275, GO:0048635, GO:0000122, GO:0045892, GO:0007219
CTELG00000001938.1	GO:0005634, GO:0043425, GO:0046982, GO:0043565, GO:0007275, GO:0048635, GO:0000122, GO:0045892, GO:0007219
CTELG00000001941.1	GO:0005764, GO:0005509, GO:0004423, GO:0008484, GO:0006027
CTELG00000001942.1	GO:0005892, GO:0098691, GO:0005887, GO:0099055, GO:0099056, GO:0016020, GO:0043005, GO:0032991, GO:0045202, GO:0022848, GO:0030594, GO:0004888, GO:0007268, GO:0034220, GO:0051899, GO:0050877, GO:0014059, GO:0042391, GO:2000300, GO:0007165
CTELG00000001944.1	GO:0019012
CTELG00000001945.1	GO:0005604, GO:0005587, GO:0062023, GO:0031012, GO:0005576, GO:0005615, GO:0005201, GO:0007568, GO:0001525, GO:0071560, GO:0038063, GO:0035987, GO:0030198, GO:0016525, GO:0014823, GO:0006351
CTELG00000001946.1	GO:0005634, GO:0003677, GO:0001228, GO:0003700, GO:0000981, GO:0042802, GO:0019901, GO:0000978, GO:0000977, GO:0021764, GO:0001708, GO:0021987, GO:0021902, GO:0001661, GO:0001947, GO:0030902, GO:0000122, GO:0045892, GO:0030182, GO:0045944, GO:1902667, GO:0010468, GO:0010975, GO:0010092
CTELG00000001948.1	GO:0031045, GO:0005768, GO:0098690, GO:0016021, GO:0005886, GO:0098793, GO:0015187, GO:0015375, GO:0046872, GO:1903804, GO:0015816, GO:0098810, GO:0001504, GO:0035725, GO:0060012
CTELG00000001949.1	GO:0005737, GO:0030496, GO:0005634, GO:0019887, GO:0044877, GO:0006913, GO:0045648, GO:1902531, GO:0045859
CTELG00000001951.1	GO:0016021, GO:0005887, GO:0008261, GO:0004930, GO:0008188, GO:0007186, GO:0007218
CTELG00000001956.1	GO:0030424, GO:0045178, GO:0005604, GO:0031012, GO:0098965, GO:0005576, GO:0005615, GO:0098978, GO:0016021, GO:0045121, GO:0031594, GO:0098684, GO:0005886, GO:0045202, GO:0030548, GO:0005509, GO:0035374, GO:0002162, GO:0050840, GO:0005539, GO:0043395, GO:0008201, GO:0043236, GO:0043237, GO:0033691, GO:0038023, GO:0030297, GO:0031532, GO:0007420, GO:0030154, GO:0046847, GO:0007213, GO:0010977, GO:…
CTELG00000001957.1	GO:0030424, GO:0045178, GO:0005604, GO:0031012, GO:0098965, GO:0005576, GO:0005615, GO:0098978, GO:0016021, GO:0045121, GO:0031594, GO:0098684, GO:0005886, GO:0045202, GO:0030548, GO:0005509, GO:0035374, GO:0002162, GO:0050840, GO:0005539, GO:0043395, GO:0008201, GO:0043236, GO:0043237, GO:0033691, GO:0038023, GO:0030297, GO:0031532, GO:0007420, GO:0030154, GO:0046847, GO:0007213, GO:0010977, GO:…
CTELG00000001958.1	GO:0005576, GO:0005509, GO:0030154, GO:0007275
CTELG00000001959.1	GO:0005604, GO:0062023, GO:0005829, GO:0070062, GO:0005576, GO:0005796, GO:0016021, GO:0043202, GO:0005886, GO:0045202, GO:0005509, GO:0035374, GO:0002162, GO:0043395, GO:0043236, GO:0033691, GO:0005200, GO:0009887, GO:0045162, GO:0030198, GO:0007213, GO:0006024, GO:0006027, GO:0007528, GO:0051491, GO:0043547, GO:0045887, GO:0045944, GO:0043113, GO:0001523, GO:0007165, GO:0050808, GO:0009888
CTELG00000001964.1	GO:0035267, GO:0016363, GO:0031965, GO:0005654, GO:0005634, GO:0070577, GO:0140030, GO:0008022, GO:0005200, GO:0043968, GO:0043967, GO:0000278, GO:0045944, GO:0045893, GO:0040008
CTELG00000001965.1	GO:0005634, GO:0048471, GO:0005886, GO:0005085, GO:0060047, GO:0001947, GO:0015031
CTELG00000001965.2	GO:0005634, GO:0048471, GO:0005886, GO:0005085, GO:0060047, GO:0001947, GO:0015031
CTELG00000001967.1	GO:0005885, GO:0005737, GO:0005634, GO:0035861, GO:0003779, GO:0034314
CTELG00000001968.1	GO:0071013, GO:0016607, GO:0005634, GO:0071005, GO:0046540, GO:0005682, GO:0050681, GO:0043021, GO:0003723, GO:0003713, GO:0000398, GO:0045944, GO:0006403, GO:0000244
CTELG00000001968.2	GO:0071013, GO:0016607, GO:0071005, GO:0046540, GO:0005682, GO:0050681, GO:0043021, GO:0003723, GO:0003713, GO:0000398, GO:0045944, GO:0006403, GO:0000244
CTELG00000001969.1	GO:0005737, GO:0019005, GO:0016567, GO:0032006, GO:0031146
CTELG00000001970.1	GO:0000139, GO:0005741, GO:0030867, GO:0004430, GO:0071889, GO:0005524, GO:0048015
CTELG00000001971.1	GO:0031463, GO:0005634, GO:0048471, GO:0042803, GO:0016567
CTELG00000001974.1	GO:0030127, GO:0031463, GO:0005737, GO:0031410, GO:0005783, GO:0070971, GO:0005789, GO:0005768, GO:0000139, GO:0005634, GO:0005509, GO:0048306, GO:0042802, GO:0000287, GO:0046983, GO:0042803, GO:0030674, GO:0043495, GO:1990756, GO:0006919, GO:0001525, GO:0006915, GO:0034605, GO:0048208, GO:0006888, GO:0006886, GO:0051898, GO:0032007, GO:0030948, GO:0014032, GO:0014029, GO:0045766, GO:0043280, GO:…
CTELG00000001976.1	GO:0015629, GO:0032839, GO:0005615, GO:0043025, GO:0014069, GO:0051015, GO:0060090, GO:0031208, GO:0030036, GO:0007420, GO:0016567
CTELG00000001977.1	GO:0005886, GO:0033180, GO:0005774, GO:0005524, GO:0046933, GO:0046961
CTELG00000001978.1	GO:0005737, GO:0005829, GO:0031415, GO:0005634, GO:0010485, GO:0008080, GO:0004596, GO:0052858, GO:0034087, GO:0016573, GO:0007064, GO:0071962, GO:0006474
CTELG00000001981.1	GO:0005737, GO:0005874, GO:0005524, GO:0008017, GO:0003777, GO:0007018
CTELG00000001983.1	GO:0030424, GO:0031463, GO:0005737, GO:0005829, GO:0030425, GO:0048471, GO:0016605, GO:0005802, GO:0003779, GO:0019964, GO:0004842, GO:0006895, GO:0043066, GO:0043161, GO:1990390, GO:0015031, GO:0016567
CTELG00000001984.1	GO:0098978, GO:0016021, GO:0045211, GO:1902004, GO:0099054
CTELG00000001986.1	GO:0005829, GO:0005654, GO:0005509, GO:0004364, GO:0000287, GO:0004667, GO:0042803, GO:0006749, GO:2000255, GO:0001516, GO:0006693
CTELG00000001987.1	GO:0016021, GO:0005886, GO:0005230, GO:0042802, GO:0004888
CTELG00000001988.1	GO:0005737, GO:0004602, GO:0006979
CTELG00000001990.1	GO:0005737, GO:0005829, GO:0005634, GO:0005886, GO:0004001, GO:0005524, GO:0005507, GO:0019900, GO:0006169, GO:0044209, GO:0016032
CTELG00000001991.1	GO:0008270
CTELG00000001992.1	GO:0008270
CTELG00000001993.1	GO:0005576, GO:0004555, GO:0005991
CTELG00000001993.2	GO:0005576, GO:0004555, GO:0005991
CTELG00000001994.1	GO:0007264
CTELG00000001995.1	GO:0032281, GO:0005789, GO:0005887, GO:0098839, GO:0004971, GO:0004970, GO:0015277, GO:0035235
CTELG00000001996.1	GO:0032281, GO:0005789, GO:0005887, GO:0098839, GO:0004971, GO:0004970, GO:0015277, GO:0035235
CTELG00000001997.1	GO:0016324, GO:0009986, GO:0098591, GO:0070062, GO:0016021, GO:0016020, GO:0005886, GO:0005524, GO:0016887, GO:0042626, GO:0008559, GO:0099038, GO:0015562, GO:0140328, GO:0090554, GO:0090555, GO:0005215, GO:0031625, GO:0042910, GO:0099040, GO:0140115, GO:0000086, GO:0045332, GO:1901529, GO:2001225, GO:0047484, GO:0042493, GO:0072089, GO:0070633, GO:0055085, GO:0150104, GO:1990962
CTELG00000001999.1	GO:0016021, GO:0005887, GO:0008028, GO:0015293, GO:0015718
CTELG00000002000.1	GO:0071013, GO:0005730, GO:0005524, GO:0003729, GO:0003723, GO:0003724, GO:0003743
CTELG00000002001.1	GO:0005813
CTELG00000002002.1	GO:0016021, GO:0005886
CTELG00000002005.1	GO:0005524, GO:0016301, GO:0046872, GO:0050262, GO:0061769, GO:0009435
CTELG00000002006.1	GO:0005737, GO:0005829, GO:0005743, GO:0005739, GO:0043005, GO:0045202, GO:0016784, GO:0042802, GO:0004792, GO:0070814, GO:0001822, GO:0001889, GO:0021510, GO:0019346
CTELG00000002007.1	GO:0042802
CTELG00000002008.1	GO:0005737, GO:0097255, GO:1990904, GO:0070286, GO:0000492, GO:0006364
CTELG00000002008.2	GO:0005737, GO:0097255, GO:1990904, GO:0070286, GO:0000492, GO:0006364
CTELG00000002011.1	GO:0005737, GO:0005829, GO:0005739, GO:0005654, GO:0005634, GO:0017053, GO:0030332, GO:0003713, GO:0003714, GO:0030183, GO:0050859, GO:0045599, GO:0050728, GO:0046329, GO:1900045, GO:0034122, GO:0000122, GO:0010804, GO:0010875, GO:0035360, GO:0045944, GO:0045598, GO:0019216, GO:0098780
CTELG00000002015.1	GO:0070369, GO:0071664, GO:0005829, GO:0005654, GO:0005634, GO:0016605, GO:0032993, GO:0005667, GO:0070016, GO:0008013, GO:0003682, GO:0001228, GO:0003700, GO:0045295, GO:0035257, GO:0019901, GO:0000978, GO:0001103, GO:0043565, GO:0008134, GO:0000976, GO:0001568, GO:0030282, GO:0060070, GO:0044334, GO:0007050, GO:0001678, GO:0009267, GO:0048557, GO:0030538, GO:0048619, GO:0060325, GO:0045444, GO:…
CTELG00000002016.1	GO:0005737, GO:0005829, GO:0005634, GO:0016589, GO:0004427, GO:0000287, GO:0006338, GO:0035076, GO:0042766, GO:0006796, GO:0045893, GO:0035206
CTELG00000002017.1	GO:0005737, GO:0046872, GO:0003723, GO:0006355
CTELG00000002018.1	GO:0005776, GO:0030136, GO:0005829, GO:0005789, GO:0005768, GO:0012507, GO:0005794, GO:0000139, GO:0016021, GO:0043231, GO:0031902, GO:0044306, GO:0043025, GO:0048471, GO:0031201, GO:0008021, GO:0032588, GO:0005484, GO:0000149, GO:0006914, GO:0006888, GO:0090161, GO:0006896, GO:0006891, GO:0006623, GO:0042147, GO:0048280, GO:0050882
CTELG00000002019.1	GO:0005840, GO:0003735, GO:0006412
CTELG00000002020.1	GO:0005737, GO:0005829, GO:0019902, GO:0010923
CTELG00000002021.1	GO:0005737, GO:0005524, GO:0000287, GO:0106310, GO:0004674, GO:0106311, GO:0050321, GO:0060351, GO:0001958, GO:0035556, GO:0035108, GO:0000226, GO:0035264, GO:1904263, GO:1904515, GO:0006468, GO:0032880, GO:0048705
CTELG00000002024.1	GO:0070062, GO:0005654, GO:0005634, GO:0046872, GO:0004721, GO:0106306, GO:0106307, GO:0008420, GO:0006470, GO:0006357
CTELG00000002025.1	GO:0005829, GO:0005782, GO:0047603, GO:0003986, GO:0047617, GO:0052689, GO:0033882, GO:0016289, GO:0044466, GO:0047994, GO:0052815, GO:0102991, GO:0016290, GO:0004778, GO:0006637, GO:0036109, GO:0006699, GO:0043649, GO:0033540, GO:0009062, GO:0045225, GO:0016559, GO:0006625, GO:0016032
CTELG00000002025.2	GO:0005829, GO:0005782, GO:0047603, GO:0003986, GO:0047617, GO:0052689, GO:0033882, GO:0016289, GO:0044466, GO:0047994, GO:0052815, GO:0102991, GO:0016290, GO:0004778, GO:0006637, GO:0036109, GO:0006699, GO:0043649, GO:0033540, GO:0009062, GO:0045225, GO:0016559, GO:0006625, GO:0016032
CTELG00000002026.1	GO:0005789, GO:0070330, GO:0020037, GO:0005506
CTELG00000002027.1	GO:0005737, GO:0016020, GO:0047677, GO:0004096, GO:0020037, GO:0047987, GO:0005506, GO:0019369, GO:0031408
CTELG00000002027.2	GO:0005737, GO:0016020, GO:0047677, GO:0004096, GO:0020037, GO:0047987, GO:0005506, GO:0019369, GO:0031408
CTELG00000002027.3	GO:0005737, GO:0016020, GO:0047677, GO:0004096, GO:0020037, GO:0047987, GO:0005506, GO:0019369, GO:0031408
CTELG00000002027.4	GO:0005737, GO:0016020, GO:0047677, GO:0004096, GO:0020037, GO:0047987, GO:0005506, GO:0019369, GO:0031408
CTELG00000002028.1	GO:0005829, GO:0001917, GO:0005524, GO:0004385, GO:0046034, GO:0046060, GO:0006185, GO:0046054, GO:0046711, GO:0019673, GO:0034436, GO:0046037, GO:0046939, GO:0006163, GO:0006805
CTELG00000002028.2	GO:0005829, GO:0001917, GO:0005524, GO:0004385, GO:0046034, GO:0046060, GO:0006185, GO:0046054, GO:0046711, GO:0019673, GO:0034436, GO:0046037, GO:0046939, GO:0006163, GO:0006805
CTELG00000002030.1	GO:0005856, GO:0098978, GO:0043005, GO:0043025, GO:0048471, GO:0014069, GO:0098793, GO:0005524, GO:0019899, GO:0005085, GO:0046872, GO:0106310, GO:0106311, GO:0008344, GO:0007411, GO:0007409, GO:0001662, GO:0048148, GO:0061368, GO:0007417, GO:0046959, GO:0035556, GO:0007595, GO:0042711, GO:0060137, GO:0007613, GO:0098885, GO:0060125, GO:0007399, GO:0007528, GO:0099645, GO:0098989, GO:0060999, GO:…
CTELG00000002031.1	GO:0030016, GO:0005886, GO:0030017, GO:0035023
CTELG00000002032.1	GO:0005737, GO:0005524, GO:0106310, GO:0106311, GO:0007411, GO:0007417
CTELG00000002034.1	GO:0030176, GO:0004022, GO:0047044, GO:0047023, GO:0004745, GO:0047035, GO:0042904, GO:0008209, GO:0042448
CTELG00000002035.1	GO:0009986, GO:0016021, GO:0005886, GO:0004938, GO:0030168, GO:0006940, GO:0019229
CTELG00000002037.1	GO:0005929, GO:0043025, GO:0004114, GO:0048101, GO:0005516, GO:0004117, GO:0030552, GO:0046872, GO:0061179, GO:0051592, GO:0007608, GO:0007165
CTELG00000002039.1	GO:0005788, GO:0050660, GO:0016491, GO:0030433
CTELG00000002039.2	GO:0005788, GO:0050660, GO:0016491, GO:0030433
CTELG00000002042.1	GO:0030424, GO:0031410, GO:0030425, GO:0005886, GO:0045202, GO:0043083, GO:0043195, GO:0008233, GO:0005044, GO:0004252, GO:0006887, GO:0006508, GO:0031638
CTELG00000002042.2	GO:0030424, GO:0031410, GO:0030425, GO:0005886, GO:0045202, GO:0043083, GO:0043195, GO:0008233, GO:0005044, GO:0004252, GO:0006887, GO:0006508, GO:0031638
CTELG00000002043.1	GO:0000184
CTELG00000002043.2	GO:0000184
CTELG00000002044.1	GO:0005813, GO:0031965, GO:0005654, GO:0005634, GO:0016605, GO:0001228, GO:0000981, GO:0042802, GO:0046872, GO:0046983, GO:0000978, GO:0043565, GO:1990837, GO:0061665, GO:0019789, GO:0003713, GO:0003712, GO:0044828, GO:0045944, GO:1990466, GO:0006355, GO:0016032
CTELG00000002045.1	GO:0016021, GO:0016020
CTELG00000002047.1	GO:0016021, GO:0005886, GO:0004930
CTELG00000002048.1	GO:0031225, GO:0009986, GO:0005829, GO:0016020, GO:0005654, GO:0005886, GO:0097060, GO:0008253, GO:0008198, GO:0000166, GO:0046086, GO:0046085, GO:0006196, GO:0007159, GO:0050728
CTELG00000002049.1	GO:0005576, GO:0004252, GO:0007596, GO:0042730, GO:0048771
CTELG00000002050.1	GO:0003964
CTELG00000002051.1	GO:0016021, GO:0021984, GO:0009887, GO:0009952, GO:0008015, GO:0048701, GO:0048839, GO:0042694, GO:0031290, GO:0007519, GO:0007224
CTELG00000002053.1	GO:0005615, GO:0004181, GO:0008270, GO:0006508
CTELG00000002054.1	GO:0005634, GO:0003677, GO:0015074, GO:0006313
CTELG00000002056.1	GO:0005576, GO:0030246, GO:0046872
CTELG00000002057.1	GO:0016021, GO:0005886, GO:0050840, GO:0007339, GO:0007155
CTELG00000002059.1	GO:0005576, GO:0005509, GO:0003824, GO:0071711, GO:0007155, GO:0008406, GO:0007399
CTELG00000002060.1	GO:0031012, GO:0005615, GO:0016021, GO:0005886, GO:0007339, GO:0098609
CTELG00000002065.1	GO:0030424, GO:0043679, GO:0044295, GO:0070852, GO:0032584, GO:0016021, GO:0031966, GO:0005886, GO:0019838, GO:0008201, GO:0046872, GO:0017154, GO:0005021, GO:0001525, GO:0009887, GO:0007411, GO:0007155, GO:0098743, GO:0035767, GO:0051491, GO:0022035, GO:0048729, GO:0048010
CTELG00000002067.1	GO:0005576
CTELG00000002068.1	GO:0005576
CTELG00000002070.1	GO:0005589, GO:0062023, GO:0005788, GO:0070062, GO:0031012, GO:0005576, GO:0005615, GO:1903561, GO:0042383, GO:0030020, GO:0004867, GO:0007155, GO:0030198, GO:0007517
CTELG00000002071.1	GO:0005576, GO:0042742, GO:0042832, GO:0045087, GO:0050777
CTELG00000002071.2	GO:0005576, GO:0042742, GO:0042832, GO:0045087, GO:0050777
CTELG00000002072.1	GO:0000139, GO:0016021, GO:0047756, GO:0001537, GO:0050659, GO:0008146, GO:0016051, GO:0051216, GO:0002063, GO:0030206, GO:0030204, GO:0048589, GO:0042733, GO:0030326, GO:0048704, GO:0048703, GO:0001701, GO:0043066, GO:0030512, GO:0033037, GO:0036342, GO:0009791, GO:0030166, GO:0042127, GO:0007585
CTELG00000002074.1	GO:0030425, GO:0005769, GO:0016021, GO:0043025, GO:0005886, GO:0005509, GO:0030276, GO:0005112, GO:0004888, GO:0007417, GO:0006897, GO:0010001, GO:0001764, GO:0007220, GO:0007219, GO:0048741, GO:0007416
CTELG00000002076.1	GO:0005576, GO:0042742, GO:0042832, GO:0045087, GO:0050777
CTELG00000002079.1	GO:0005759, GO:0005739, GO:0008097, GO:0004792, GO:0035928, GO:0051029, GO:0019346
CTELG00000002082.1	GO:0030128, GO:0030125, GO:0005768, GO:0043231, GO:0005886, GO:0030276, GO:0005543, GO:0048568, GO:0006897, GO:0001701, GO:1903671, GO:0030948, GO:0007219, GO:0045747, GO:0030100
CTELG00000002083.1	GO:0005829, GO:1904047, GO:0016740, GO:0000455, GO:0030490, GO:0000154
CTELG00000002084.1	GO:0005737, GO:0005524, GO:0016887, GO:0005525, GO:0046872, GO:0043023, GO:0043022
CTELG00000002086.1	GO:0005634, GO:0016706, GO:0032452, GO:0106155, GO:0006338, GO:0016577, GO:0051321
CTELG00000002087.1	GO:0005887
CTELG00000002088.1	GO:0005634, GO:0003723
CTELG00000002089.1	GO:0030496, GO:0005886, GO:0005525, GO:0003924, GO:0006915, GO:0007049, GO:0051301, GO:0007265, GO:0001928, GO:0060178
CTELG00000002090.1	GO:0016021
CTELG00000002095.1	GO:0005930, GO:0031514, GO:0008233, GO:0060271, GO:0060285, GO:0030317, GO:0000226, GO:0007288
CTELG00000002097.1	GO:0005634, GO:0043425, GO:0003677, GO:0003700, GO:0000981, GO:0003690, GO:0042802, GO:0046982, GO:0042803, GO:0044877, GO:0000978, GO:0043565, GO:1990837, GO:0007595, GO:0055088, GO:0045944, GO:0000432, GO:0045893, GO:0006357
CTELG00000002099.1	GO:0005634, GO:0001228, GO:0043565, GO:0030154, GO:0045892, GO:0045944
CTELG00000002099.2	GO:0005634, GO:0001228, GO:0043565, GO:0030154, GO:0045892, GO:0045944
CTELG00000002100.1	GO:0031045, GO:0005768, GO:0098690, GO:0099056, GO:0005886, GO:0015187, GO:0015375, GO:0046872, GO:1903804, GO:0015816, GO:0098810, GO:0001504, GO:0035725, GO:0060012
CTELG00000002101.1	GO:0032580, GO:0005797, GO:0016021, GO:0046920, GO:0008417, GO:0018392, GO:0036065, GO:0036071, GO:0007399, GO:0006486
CTELG00000002101.2	GO:0032580, GO:0005797, GO:0016021, GO:0046920, GO:0008417, GO:0018392, GO:0036065, GO:0036071, GO:0007399, GO:0006486
CTELG00000002106.1	GO:0009986, GO:1990433, GO:0005737, GO:0005829, GO:0005769, GO:0030139, GO:0005788, GO:0005768, GO:0005796, GO:0016021, GO:0005887, GO:0005770, GO:0005654, GO:0005634, GO:0005886, GO:0032991, GO:0005509, GO:0003682, GO:0035035, GO:0004888, GO:0050699, GO:0007015, GO:0008356, GO:0007411, GO:0007298, GO:0043697, GO:0030154, GO:0045165, GO:0022416, GO:0008407, GO:0060289, GO:0048749, GO:0001745, GO:…
CTELG00000002107.1	GO:0016021, GO:0005886, GO:0043235, GO:0005524, GO:0005525, GO:0004383, GO:0042562, GO:0016941, GO:0017046, GO:0001653, GO:0004672, GO:0019901, GO:0007166, GO:0006182, GO:0019934, GO:0042417, GO:0035556, GO:0048662, GO:0010753, GO:0007168, GO:0007165
CTELG00000002107.2	GO:0016021, GO:0005886, GO:0043235, GO:0005524, GO:0005525, GO:0004383, GO:0042562, GO:0016941, GO:0017046, GO:0001653, GO:0004672, GO:0019901, GO:0007166, GO:0006182, GO:0019934, GO:0042417, GO:0035556, GO:0048662, GO:0010753, GO:0007168, GO:0007165
CTELG00000002108.1	GO:0005739, GO:0005524, GO:0008444, GO:0032049
CTELG00000002108.2	GO:0005739, GO:0005524, GO:0008444, GO:0032049
CTELG00000002108.3	GO:0005739, GO:0005524, GO:0008444, GO:0032049
CTELG00000002110.1	GO:0008180, GO:0005737, GO:0000338
CTELG00000002110.2	GO:0008180, GO:0005737, GO:0000338
CTELG00000002112.1	GO:0016324, GO:0016323, GO:0010008, GO:0016021, GO:0005743, GO:0031966, GO:0005886, GO:0097228, GO:0030672, GO:0042802, GO:0010348, GO:0005451, GO:0015385, GO:0072583, GO:0030317, GO:0034220, GO:2001206, GO:0061178, GO:0006814
CTELG00000002112.2	GO:0016324, GO:0016323, GO:0010008, GO:0016021, GO:0005743, GO:0031966, GO:0005886, GO:0097228, GO:0030672, GO:0042802, GO:0010348, GO:0005451, GO:0015385, GO:0072583, GO:0030317, GO:0034220, GO:2001206, GO:0061178, GO:0006814
CTELG00000002115.1	GO:0005742, GO:0005739, GO:0046930, GO:0015288, GO:0008320, GO:0071456, GO:0006811, GO:0030150, GO:0006626
CTELG00000002118.1	GO:0016021, GO:0005886, GO:0036374, GO:0102953, GO:0103068, GO:0006536, GO:0006750, GO:0006751, GO:0031638
CTELG00000002119.1	GO:0070062, GO:0005615, GO:0016021, GO:0005886, GO:0036374, GO:0102953, GO:0103068, GO:0002951, GO:0000048, GO:0006520, GO:0019344, GO:0006631, GO:0006536, GO:0006750, GO:0006751, GO:1901750, GO:0006691, GO:0031179, GO:0006508, GO:0002682, GO:0050727, GO:0032355, GO:0032496, GO:0034612, GO:0007283, GO:0006805, GO:0031638
CTELG00000002120.1	GO:0003964
CTELG00000002121.1	GO:0005929, GO:0016021, GO:0005887, GO:0005886, GO:0008528, GO:0004966, GO:0042923, GO:0017046, GO:0007189, GO:0007188, GO:0007166, GO:0007631, GO:0007186, GO:0090663, GO:0043647, GO:0007611, GO:0007275, GO:0006936, GO:0007194, GO:0031175, GO:0007218, GO:0046488, GO:0007200, GO:0007204, GO:1902608, GO:0045944
CTELG00000002127.1	GO:0005783, GO:1902260, GO:0051260
CTELG00000002129.1	GO:0005737, GO:0005856, GO:0043014, GO:0000226, GO:0007023, GO:0007021
CTELG00000002129.2	GO:0005737, GO:0005856, GO:0043014, GO:0000226, GO:0007023, GO:0007021
CTELG00000002130.1	GO:0005794, GO:0016021, GO:0005886, GO:0008021
CTELG00000002130.2	GO:0005794, GO:0016021, GO:0005886, GO:0008021
CTELG00000002130.3	GO:0005794, GO:0016021, GO:0005886, GO:0008021
CTELG00000002131.1	GO:0005576, GO:0006957
CTELG00000002133.1	GO:0032579, GO:0031410, GO:0005615, GO:0009374, GO:0005509
CTELG00000002134.1	GO:0016324, GO:0005887, GO:0005902, GO:0005886, GO:0008508, GO:0015721, GO:0009617
CTELG00000002135.1	GO:0031045, GO:0005768, GO:0098690, GO:0016021, GO:0005886, GO:0098793, GO:0015187, GO:0015375, GO:0046872, GO:1903804, GO:0015816, GO:0098810, GO:0001504, GO:0035725, GO:0060012
CTELG00000002138.1	GO:0005901, GO:0005737, GO:0005829, GO:0005811, GO:0016020, GO:0005739, GO:0005634, GO:0102259, GO:0102258, GO:0047372, GO:0033878, GO:0050253, GO:0042134, GO:0004771, GO:0004806, GO:0008203, GO:0046340, GO:0046485, GO:0016042, GO:0006363, GO:0006361, GO:0019433
CTELG00000002139.1	GO:0080008, GO:0005737, GO:0005829, GO:0005739, GO:0005654, GO:0005634, GO:0043687, GO:0016567
CTELG00000002141.1	GO:0031463, GO:0031464, GO:0031465, GO:0031467, GO:0005737, GO:0005634, GO:0019005, GO:0061663, GO:0008270, GO:0043161, GO:0006513, GO:0045116, GO:0016567, GO:0031146
CTELG00000002142.1	GO:0000177, GO:0005829, GO:0000178, GO:0000176, GO:0005730, GO:0005654, GO:0000175, GO:0004519, GO:0005085, GO:0003723, GO:0071034, GO:0016075, GO:0006364
CTELG00000002143.1	GO:0005938, GO:0005815, GO:0030427, GO:0000922, GO:0000902, GO:0031175
CTELG00000002144.1	GO:0005938, GO:0005815, GO:0030427, GO:0000922, GO:0004857, GO:0000902, GO:1904428, GO:0031175
CTELG00000002144.2	GO:0005938, GO:0005815, GO:0030427, GO:0000922, GO:0004857, GO:0000902, GO:1904428, GO:0031175
CTELG00000002146.1	GO:0016324, GO:0016021, GO:0050135, GO:0061809, GO:0003401, GO:0060026, GO:0045087, GO:0048935, GO:0060049, GO:0007165
CTELG00000002146.2	GO:0016324, GO:0016021, GO:0050135, GO:0061809, GO:0003401, GO:0060026, GO:0045087, GO:0048935, GO:0060049, GO:0007165
CTELG00000002149.1	GO:0005576, GO:0005615, GO:0019897, GO:0098984, GO:0001917, GO:0005547, GO:0043325, GO:0080025, GO:0032266, GO:0005546, GO:0070273, GO:0010314, GO:0001786, GO:0016062, GO:0007155, GO:0051260, GO:0010842, GO:0007601
CTELG00000002153.1	GO:0005905, GO:0031594, GO:0005886, GO:0055037, GO:0120043, GO:0005547, GO:0043325, GO:0072583, GO:0007274, GO:0030838, GO:2000601, GO:0015031, GO:0030833
CTELG00000002153.2	GO:0005905, GO:0031594, GO:0005886, GO:0055037, GO:0120043, GO:0005547, GO:0043325, GO:0072583, GO:0007274, GO:0030838, GO:2000601, GO:0015031, GO:0030833
CTELG00000002153.3	GO:0005905, GO:0031594, GO:0005886, GO:0055037, GO:0120043, GO:0005547, GO:0043325, GO:0072583, GO:0007274, GO:0030838, GO:2000601, GO:0015031, GO:0030833
CTELG00000002154.1	GO:0005694, GO:0036064, GO:0005737, GO:0005829, GO:0000123, GO:0016607, GO:0005634, GO:0005886, GO:0046872, GO:0003713, GO:0006915, GO:0043966, GO:0043983, GO:0043981, GO:0043982, GO:0090090, GO:2000134
CTELG00000002155.1	GO:0005737, GO:0005654, GO:0005634, GO:0000981, GO:0001227, GO:0046872, GO:0000977, GO:0000122, GO:0045892, GO:0006357
CTELG00000002155.2	GO:0005737, GO:0005654, GO:0005634, GO:0000981, GO:0001227, GO:0046872, GO:0000977, GO:0000122, GO:0045892, GO:0006357
CTELG00000002157.1	GO:0031901, GO:0010008, GO:0005794, GO:0016021, GO:0043231, GO:0031902, GO:0005765, GO:0032588, GO:0015085, GO:0005384, GO:0046873, GO:0070588, GO:0006874, GO:0032468, GO:0032472, GO:0071421, GO:0006487, GO:0035751
CTELG00000002157.2	GO:0031901, GO:0010008, GO:0005794, GO:0016021, GO:0043231, GO:0031902, GO:0005765, GO:0032588, GO:0015085, GO:0005384, GO:0046873, GO:0070588, GO:0006874, GO:0032468, GO:0032472, GO:0071421, GO:0006487, GO:0035751
CTELG00000002157.3	GO:0031901, GO:0010008, GO:0005794, GO:0016021, GO:0043231, GO:0031902, GO:0005765, GO:0032588, GO:0015085, GO:0005384, GO:0046873, GO:0070588, GO:0006874, GO:0032468, GO:0032472, GO:0071421, GO:0006487, GO:0035751
CTELG00000002158.1	GO:0005829, GO:0005769, GO:0005783, GO:0043231, GO:0005730, GO:0003779, GO:0005102, GO:0007015, GO:0007292, GO:0007275, GO:0048477
CTELG00000002159.1	GO:0005737, GO:0005634, GO:0003682, GO:0035064, GO:0003713, GO:0006325
CTELG00000002160.1	GO:0005634, GO:0003682, GO:0003677
CTELG00000002160.2	GO:0005634, GO:0003682, GO:0003677
CTELG00000002163.1	GO:0030425, GO:0005887, GO:0043209, GO:0043005, GO:0005886, GO:0045202, GO:0016907, GO:0004930, GO:0004993, GO:0004969, GO:0030594, GO:0007197, GO:0007268, GO:0050890, GO:0042756, GO:0042755, GO:0007187, GO:0007612, GO:0007613, GO:0007194, GO:0045776, GO:0014053, GO:0014050, GO:0014063, GO:0007204, GO:0050679, GO:0001505, GO:0014061, GO:0014070
CTELG00000002164.1	GO:0005737, GO:0005829, GO:0005654, GO:0005634, GO:0046872, GO:0008127, GO:0003712, GO:0007586, GO:0030224, GO:0006366
CTELG00000002165.1	GO:0005737, GO:0031012, GO:0005887, GO:0031594, GO:0043005, GO:0043025, GO:0005886, GO:0045211, GO:0031005, GO:0042802, GO:0046982, GO:0042803, GO:0007155, GO:0022416, GO:0048058, GO:0001745, GO:0042051, GO:0031122, GO:0099559, GO:0048790, GO:0008045, GO:0007274, GO:0034116, GO:0040017, GO:0001941, GO:0099190, GO:0097090, GO:0045467, GO:0034110, GO:2000331, GO:0050808, GO:0051124, GO:0016200, GO:…
CTELG00000002169.1	GO:0005783, GO:0005576, GO:0005634
CTELG00000002170.1	GO:0005797, GO:0000139, GO:0000138, GO:0016021, GO:0005802
CTELG00000002170.2	GO:0005797, GO:0000139, GO:0000138, GO:0016021, GO:0005802
CTELG00000002172.1	GO:0017101, GO:0005829, GO:0004814, GO:0005524, GO:0006420
CTELG00000002173.1	GO:0017101, GO:0005829, GO:0004814, GO:0005524, GO:0006420
CTELG00000002173.2	GO:0017101, GO:0005829, GO:0005654, GO:0004814, GO:0005524, GO:0006420
CTELG00000002175.1	GO:0003964
CTELG00000002178.1	GO:0016021, GO:0005787, GO:0008233, GO:0045047, GO:0006465
CTELG00000002178.2	GO:0016021, GO:0005787, GO:0008233, GO:0045047, GO:0006465
CTELG00000002179.1	GO:0022625, GO:0005783, GO:0003735, GO:0006412
CTELG00000002180.1	GO:0005829, GO:0005634, GO:0004197, GO:0046872, GO:0004843, GO:0007610, GO:0016579, GO:0032228, GO:0006511
CTELG00000002183.1	GO:0005634
CTELG00000002184.1	GO:0005634
CTELG00000002186.1	GO:0005694, GO:0005634, GO:0003677, GO:0035064, GO:0051287, GO:0050661, GO:0016491
CTELG00000002187.1	GO:0043197, GO:0060076, GO:0098978, GO:0099061, GO:0098685, GO:1904861, GO:0050804, GO:0097119, GO:0099560
CTELG00000002189.1	GO:0001650, GO:0005654, GO:0005634, GO:0032783, GO:0008023, GO:0035327, GO:0010468, GO:0007286, GO:0006366, GO:0006368
CTELG00000002190.1	GO:0005634, GO:0046872, GO:0035064, GO:0007049, GO:0008285, GO:0045893, GO:0006606, GO:0010941
CTELG00000002191.1	GO:0005737, GO:0005759, GO:0005524, GO:0004817, GO:0046872, GO:0006423
CTELG00000002194.1	GO:0030134, GO:0030659, GO:0005783, GO:0005793, GO:0005794, GO:0016021, GO:0006888, GO:0007030, GO:0006886
CTELG00000002195.1	GO:0004190, GO:0004519, GO:0003676, GO:0003964, GO:0015074
CTELG00000002201.1	GO:0005887, GO:0005509, GO:0007420, GO:0007155, GO:0007156
CTELG00000002202.1	GO:0044291, GO:0030426, GO:0005887, GO:0005509, GO:0007155, GO:0030900, GO:0007156
CTELG00000002204.1	GO:0005887, GO:0005509, GO:0007155, GO:0007156, GO:0010923
CTELG00000002205.1	GO:0031526, GO:0016021, GO:0005886, GO:0012506, GO:0015225, GO:0015233, GO:0008523, GO:0015293, GO:1905135, GO:0015878, GO:0015887, GO:0006814, GO:0150104
CTELG00000002213.1	GO:0016021, GO:0005887, GO:0008188, GO:0001653, GO:0008344, GO:0002209, GO:0007629, GO:0007186, GO:0008345, GO:0007218, GO:0007204, GO:0032226
CTELG00000002214.1	GO:0003964, GO:0006313
CTELG00000002215.1	GO:0005829, GO:0098978, GO:0008074, GO:0048786, GO:0098831, GO:0032991, GO:0005525, GO:0004383, GO:0020037, GO:0051879, GO:0043167, GO:0046872, GO:0044877, GO:0071732, GO:0006182, GO:0019934, GO:0038060, GO:0099555
CTELG00000002218.1	GO:0005524, GO:0016301, GO:0016773, GO:0097175, GO:0006040, GO:0005975, GO:0009254
CTELG00000002219.1	GO:0005783, GO:0016021, GO:0005634, GO:0005886, GO:0005254, GO:0005229, GO:0017128, GO:0046983, GO:0061591, GO:0061590, GO:0061589, GO:0061588, GO:1902476, GO:0006821, GO:0055085
CTELG00000002221.1	GO:0005814, GO:0005929, GO:0005737, GO:0005874, GO:0005524, GO:0008017, GO:0003777, GO:0010457, GO:0060271, GO:0034454, GO:0007018
CTELG00000002224.1	GO:0007417
CTELG00000002229.1	GO:0003964, GO:0006313
CTELG00000002230.1	GO:0030424, GO:0005929, GO:0005829, GO:0030425, GO:0043025, GO:0005634, GO:0043204, GO:0005886, GO:0005509, GO:0005506, GO:0030145, GO:0106306, GO:0004722, GO:0106307, GO:0050906
CTELG00000002231.1	GO:0032133, GO:0000775, GO:0005737, GO:0005730, GO:0032991, GO:0005819, GO:0007049, GO:0051301
CTELG00000002232.1	GO:0005829, GO:0005789, GO:0070062, GO:0005770, GO:0005764, GO:0042470, GO:0045335, GO:0030670, GO:0005886, GO:0032588, GO:0030133, GO:0019003, GO:0005525, GO:0003924, GO:0042802, GO:0052405, GO:0045921, GO:0015031, GO:0032482, GO:0032880, GO:0042147
CTELG00000002233.1	GO:0005829, GO:0005576, GO:0016020
CTELG00000002234.1	GO:0016021, GO:0005509, GO:0004252
CTELG00000002236.1	GO:0005737, GO:0070421, GO:0005739, GO:0005654, GO:0005634, GO:0005524, GO:0003677, GO:0003910, GO:0003909, GO:0008270, GO:0006288, GO:0007049, GO:0051301, GO:0071897, GO:0006266, GO:0051103, GO:0006302, GO:0097681, GO:0000724, GO:0006273, GO:0043504, GO:0007005, GO:0090298, GO:0006297, GO:0006283
CTELG00000002237.1	GO:0005737, GO:0043564, GO:0070419, GO:0005730, GO:0005654, GO:0005634, GO:0005886, GO:0032991, GO:0032993, GO:1990904, GO:0090734, GO:0032040, GO:0051575, GO:0005524, GO:0003684, GO:0045027, GO:0003678, GO:0008094, GO:0003691, GO:0008022, GO:0044877, GO:0003723, GO:0042162, GO:0000976, GO:0034511, GO:0031625, GO:0002218, GO:0007420, GO:0008283, GO:0071475, GO:0006974, GO:0071398, GO:0071480, GO:…
CTELG00000002238.1	GO:0016021, GO:0022857
CTELG00000002239.1	GO:0005739, GO:0005634, GO:0005657, GO:0043139, GO:0005524, GO:0003677, GO:0032508, GO:0006310, GO:0006281, GO:0006260, GO:0000002, GO:0000723
CTELG00000002240.1	GO:0005829, GO:0003937, GO:0004643, GO:0042803, GO:0006189
CTELG00000002241.1	GO:0005737, GO:0005739, GO:0005634, GO:0045087, GO:0051341, GO:0061635
CTELG00000002242.1	GO:0005737, GO:0004190, GO:0003677, GO:0003887, GO:0004519, GO:0046872, GO:0003723, GO:0003964, GO:0015074, GO:0006310
CTELG00000002244.1	GO:0005753, GO:0000276, GO:0005739, GO:0042776, GO:1902600
CTELG00000002245.1	GO:0030127, GO:0030134, GO:0005737, GO:0005829, GO:0005783, GO:0070971, GO:0005789, GO:0012507, GO:0000139, GO:0043231, GO:0048471, GO:0030120, GO:0048306, GO:0005198, GO:0019886, GO:0002474, GO:0048208, GO:0090114, GO:0090110, GO:0007029, GO:0006888, GO:0006886, GO:0036498, GO:0051592
CTELG00000002247.1	GO:0045177, GO:0035577, GO:0009986, GO:0005737, GO:0005789, GO:0030175, GO:0005794, GO:0098686, GO:0030285, GO:0030027, GO:0031902, GO:0005765, GO:0016020, GO:0043005, GO:0048471, GO:0045335, GO:0030670, GO:0005886, GO:0031091, GO:0031143, GO:0030141, GO:0030667, GO:0031201, GO:0008021, GO:0005802, GO:0030133, GO:0005484, GO:0000149, GO:0019905, GO:0017156, GO:0006888, GO:0008333, GO:0043308, GO:…
CTELG00000002250.1	GO:0005737, GO:0043231, GO:0005654, GO:0005634, GO:0030374, GO:0046332, GO:0003713, GO:0008270, GO:0030521, GO:0048844, GO:0007569, GO:0048096, GO:0048589, GO:0003007, GO:0001701, GO:0048146, GO:0045747, GO:1903508, GO:0045582, GO:0045944, GO:0021852, GO:0033233, GO:0060395, GO:0007179, GO:0001570, GO:0007296
CTELG00000002251.1	GO:0005737, GO:0043231, GO:0005654, GO:0005634, GO:0030374, GO:0046332, GO:0003713, GO:0008270, GO:0030521, GO:0048844, GO:0007569, GO:0048096, GO:0048589, GO:0003007, GO:0001701, GO:0048146, GO:0045747, GO:1903508, GO:0045582, GO:0045944, GO:0021852, GO:0033233, GO:0060395, GO:0007179, GO:0001570, GO:0007296
CTELG00000002252.1	GO:0005737, GO:0005856, GO:0005096, GO:0043547, GO:0007264
CTELG00000002253.1	GO:0005737, GO:0005856, GO:0046872, GO:0030154, GO:0007275, GO:0001503
CTELG00000002253.2	GO:0005737, GO:0005856, GO:0046872, GO:0030154, GO:0007275, GO:0001503
CTELG00000002253.3	GO:0005737, GO:0005856, GO:0046872, GO:0030154, GO:0007275, GO:0001503
CTELG00000002253.4	GO:0005737, GO:0005856, GO:0046872, GO:0030154, GO:0007275, GO:0001503
CTELG00000002253.5	GO:0005737, GO:0005856, GO:0046872, GO:0030154, GO:0007275, GO:0001503
CTELG00000002255.1	GO:0005856, GO:0005829, GO:0005925, GO:0005634, GO:0005200, GO:0008134, GO:0017166, GO:0007015, GO:0007155, GO:0031589, GO:0006936, GO:0000122, GO:0051495, GO:0043410, GO:0051496
CTELG00000002256.1	GO:0071986, GO:0034613, GO:0071230, GO:0032008
CTELG00000002259.1	GO:0003677, GO:0046872, GO:0045944
CTELG00000002260.1	GO:0005840
CTELG00000002261.1	GO:0000775, GO:0005737, GO:0005634, GO:0000159, GO:0000922, GO:0046872, GO:0106306, GO:0106307, GO:0008637, GO:0043161, GO:0010468, GO:0046677, GO:0034976, GO:0042542
CTELG00000002262.1	GO:0005829, GO:0005925, GO:0043231, GO:0005730, GO:0005654, GO:0005886
CTELG00000002268.1	GO:0031012, GO:0005615, GO:0016021, GO:0038023, GO:0007155, GO:0007165
CTELG00000002269.1	GO:0036374, GO:0102953, GO:0103068, GO:0006751
CTELG00000002270.1	GO:0005829, GO:0004645, GO:0042803, GO:0016154, GO:0009032, GO:0009887, GO:0006935, GO:0000002, GO:0006206, GO:0006213, GO:1905333, GO:0031641, GO:0051969
CTELG00000002271.1	GO:0005829, GO:0005634, GO:0032991, GO:0042802, GO:0061676, GO:0070140, GO:0016926, GO:0006611, GO:0070646, GO:0032434
CTELG00000002273.1	GO:0005925, GO:0005634, GO:0001228, GO:0000981, GO:0046872, GO:0000978, GO:0000977, GO:0043565, GO:1990837, GO:0017124, GO:0006913, GO:0050714, GO:0045944, GO:0006357
CTELG00000002274.1	GO:0005634, GO:0000981, GO:0046872, GO:0000978, GO:0000977, GO:0001708, GO:0022416, GO:0048749, GO:0007480, GO:0000122, GO:0045892, GO:0006357
CTELG00000002275.1	GO:0005730, GO:0005654, GO:0005634, GO:0005681, GO:0005689, GO:0071005, GO:0003723, GO:1990935, GO:0006397, GO:0000398, GO:0048026, GO:0008380, GO:0000375
CTELG00000002276.1	GO:0101003, GO:0005886, GO:0030667, GO:0043312
CTELG00000002277.1	GO:0005576, GO:0005794, GO:0000139, GO:0016021, GO:0005524, GO:0046872, GO:0016773, GO:0004672, GO:0106310, GO:0004674, GO:0106311, GO:0006468
CTELG00000002277.2	GO:0005576, GO:0005794, GO:0000139, GO:0016021, GO:0005524, GO:0046872, GO:0016773, GO:0004672, GO:0106310, GO:0004674, GO:0106311, GO:0006468
CTELG00000002278.1	GO:0005737, GO:0016881
CTELG00000002279.1	GO:0030424, GO:0043194, GO:0009925, GO:0016323, GO:0009986, GO:0030425, GO:0014704, GO:0016328, GO:0005764, GO:0016020, GO:0031594, GO:0043005, GO:0033268, GO:0033270, GO:0005886, GO:0045211, GO:0042383, GO:0016529, GO:0014731, GO:0045202, GO:0030315, GO:0030018, GO:0045296, GO:0008092, GO:0044325, GO:0140031, GO:0030674, GO:0030507, GO:0005200, GO:0007411, GO:0007409, GO:0071286, GO:0045162, GO:…
CTELG00000002280.1	GO:0015629, GO:0005776, GO:0000421, GO:0005930, GO:0044297, GO:0031410, GO:0005829, GO:0005794, GO:0000139, GO:0005764, GO:0005874, GO:0005875, GO:0048471, GO:0005886, GO:0005790, GO:0097225, GO:0048487, GO:0050811, GO:0008017, GO:0031625, GO:0000045, GO:0000422, GO:0006995, GO:0008625, GO:0016236, GO:0000226, GO:0015031
CTELG00000002282.1	GO:0005654, GO:0005634, GO:0031519, GO:0035102, GO:0003682, GO:0003677, GO:0042393, GO:0008270, GO:0016574, GO:0007275, GO:0070317, GO:0045892
CTELG00000002284.1	GO:0000139, GO:0016021, GO:0015165, GO:0008643
CTELG00000002284.2	GO:0005794, GO:0030173, GO:0015165, GO:0008643
CTELG00000002285.1	GO:0005634, GO:0043425, GO:0046982, GO:0043565, GO:0007275, GO:0048635, GO:0000122, GO:0045892, GO:0007219
CTELG00000002286.1	GO:0005634, GO:0000987, GO:0003677, GO:0003700, GO:0000981, GO:0001227, GO:0046983, GO:0000978, GO:0043565, GO:1990837, GO:0008344, GO:0009952, GO:0007549, GO:0008345, GO:0010629, GO:0000122, GO:0014019, GO:0045840, GO:0002052, GO:0007465, GO:1902692, GO:0050767, GO:0006357, GO:0007540
CTELG00000002286.2	GO:0005634, GO:0000987, GO:0003677, GO:0003700, GO:0000981, GO:0001227, GO:0046983, GO:0000978, GO:0043565, GO:1990837, GO:0008344, GO:0009952, GO:0007549, GO:0008345, GO:0010629, GO:0000122, GO:0014019, GO:0045840, GO:0002052, GO:0007465, GO:1902692, GO:0050767, GO:0006357, GO:0007540
CTELG00000002287.1	GO:0005783, GO:0016021, GO:0043231, GO:0008250, GO:0008047, GO:0006486, GO:0006487, GO:0018279, GO:0031647, GO:0034097, GO:0042110
CTELG00000002288.1	GO:0015629, GO:0005737, GO:0005829, GO:0005886, GO:0030041, GO:0044782
CTELG00000002289.1	GO:0005576, GO:0005102, GO:0009880, GO:0072013, GO:0039018, GO:0039020, GO:0016055
CTELG00000002291.1	GO:0009986, GO:0005737, GO:0031012, GO:0005615, GO:0005125, GO:0005109, GO:0003714, GO:0030325, GO:0001658, GO:0060070, GO:0045165, GO:0009267, GO:0071560, GO:0001838, GO:0001837, GO:0008585, GO:0030237, GO:0042445, GO:0033080, GO:0060993, GO:0001889, GO:0008584, GO:0060231, GO:0072273, GO:0072174, GO:2000180, GO:2001234, GO:0045596, GO:0030336, GO:0040037, GO:2000019, GO:0061369, GO:2000225, GO:…
CTELG00000002293.1	GO:0016021, GO:0031430, GO:0045211, GO:0055120, GO:0045202, GO:0015269, GO:0060072, GO:0005249, GO:0048149, GO:0040011, GO:0050804, GO:0043050, GO:0006813, GO:0034765, GO:0046928, GO:0042493, GO:0045214
CTELG00000002294.1	GO:0016021, GO:0016020, GO:0043005, GO:0043025, GO:0005886, GO:0045211, GO:0015269, GO:0060072, GO:0005244, GO:0048512, GO:0007623, GO:0045433, GO:1900074, GO:0006813, GO:0034765, GO:0008582, GO:0042493
CTELG00000002295.1	GO:0016021, GO:0005886, GO:0005509, GO:0005112, GO:0001525, GO:0072554, GO:0001974, GO:0001569, GO:0003209, GO:0003208, GO:0044344, GO:0035924, GO:0035912, GO:0043537, GO:1903588, GO:0090051, GO:0008285, GO:0010596, GO:0010629, GO:0045746, GO:0000122, GO:0061314, GO:0007219, GO:0003344, GO:0010628, GO:2000179, GO:0045747, GO:0061074, GO:0050767, GO:0030217, GO:0060579, GO:0003222
CTELG00000002297.1	GO:0005581, GO:0031012, GO:0005615, GO:0016021, GO:0030246, GO:0030169, GO:0046872, GO:0038187
CTELG00000002298.1	GO:0060271, GO:0032474
CTELG00000002299.1	GO:0005576, GO:0004222, GO:0008270
CTELG00000002302.1	GO:0030137, GO:0005783, GO:0005793, GO:0005768, GO:0042406, GO:0005764, GO:0016020, GO:0016471, GO:0051082, GO:0006879, GO:0036295, GO:0007042, GO:1905146, GO:0070072
CTELG00000002302.2	GO:0030137, GO:0005783, GO:0005793, GO:0005768, GO:0042406, GO:0005764, GO:0016020, GO:0016471, GO:0051082, GO:0006879, GO:0036295, GO:0007042, GO:1905146, GO:0070072
CTELG00000002303.1	GO:0005654, GO:0000981, GO:0046872, GO:0000978, GO:1990830, GO:0006357
CTELG00000002303.2	GO:0005654, GO:0000981, GO:0046872, GO:0000978, GO:1990830, GO:0006357
CTELG00000002304.1	GO:0005634, GO:0001228, GO:0046872, GO:0000978, GO:0006357
CTELG00000002305.1	GO:0005576, GO:0005615, GO:0005764, GO:0004620, GO:0009395
CTELG00000002308.1	GO:0016021, GO:0005886, GO:0046872, GO:0004222, GO:0008237, GO:0006508
CTELG00000002309.1	GO:0016021, GO:0005886, GO:0048149, GO:0034220, GO:0035264
CTELG00000002313.1	GO:0046332, GO:0006351
CTELG00000002314.1	GO:0005829, GO:0031226, GO:0005634, GO:0005915, GO:0005524, GO:0004698, GO:0046872, GO:0005543, GO:0004674, GO:0034334, GO:0034332, GO:0007420, GO:0030031, GO:0045217, GO:0045216, GO:0007502, GO:0048546, GO:0021744, GO:0035050, GO:0000132, GO:0016332, GO:0048699, GO:0007507, GO:0035556, GO:0045199, GO:0008078, GO:0001738, GO:0001841, GO:0007405, GO:0007097, GO:0042476, GO:0018105, GO:0035845, GO:…
CTELG00000002316.1	GO:0032279, GO:0005903, GO:0030863, GO:0043197, GO:0008290, GO:0098686, GO:0014704, GO:0030027, GO:0016020, GO:0043025, GO:0014069, GO:0098685, GO:0097224, GO:0071203, GO:0030018, GO:0003779, GO:0051015, GO:0048487, GO:0008154, GO:0051016, GO:0000902, GO:0030030, GO:0007010, GO:0030032, GO:0048747, GO:0051490, GO:0031115, GO:0031175, GO:0022604, GO:0010591, GO:0090036
CTELG00000002319.1	GO:0005694, GO:0005829, GO:0005634, GO:0051301, GO:0007076
CTELG00000002319.2	GO:0005694, GO:0005829, GO:0005634, GO:0051301, GO:0007076
CTELG00000002319.3	GO:0005694, GO:0005829, GO:0005634, GO:0051301, GO:0007076
CTELG00000002325.1	GO:0005829, GO:0004066, GO:0005524, GO:0042149, GO:0006541, GO:0070981, GO:0043066, GO:0045931
CTELG00000002326.1	GO:0005829, GO:0005794, GO:0005730, GO:0005654, GO:0005634, GO:0005773, GO:0046872, GO:0004842, GO:0010771, GO:0045665, GO:0070936, GO:0006511
CTELG00000002328.1	GO:0005737, GO:0016021, GO:0005886, GO:0004930, GO:0042562, GO:0004977, GO:0007189, GO:0019222
CTELG00000002330.1	GO:0015629, GO:0031463, GO:0005737, GO:0005829, GO:0030027, GO:0001726, GO:0003779, GO:0042802, GO:0043687, GO:0016567
CTELG00000002331.1	GO:0005829, GO:0102531, GO:0016791, GO:0016311, GO:0045455
CTELG00000002332.1	GO:0005615, GO:0031985, GO:0000139, GO:0016021, GO:0005802, GO:0003829, GO:0060352, GO:0009101, GO:0060993, GO:0050901, GO:0016266, GO:0032868, GO:0048729
CTELG00000002334.1	GO:0005576, GO:0008745, GO:0042834, GO:0008270, GO:0045087, GO:0002814, GO:0061060, GO:0009253, GO:0045752
CTELG00000002336.1	GO:0044305, GO:0005901, GO:0071944, GO:0005737, GO:0005856, GO:0005829, GO:0043197, GO:0045121, GO:0005739, GO:0005654, GO:0005634, GO:0048471, GO:0001917, GO:0005886, GO:0014069, GO:0032991, GO:0042383, GO:0016529, GO:0033017, GO:0045202, GO:0030315, GO:0012506, GO:0030018, GO:0034618, GO:0046870, GO:0048306, GO:0005516, GO:0050660, GO:0010181, GO:0020037, GO:0044325, GO:0050661, GO:0003958, GO:…
CTELG00000002337.1	GO:0005524, GO:0047696, GO:0004703, GO:0031623, GO:0007165
CTELG00000002337.2	GO:0005524, GO:0047696, GO:0004703, GO:0031623, GO:0007165
CTELG00000002337.3	GO:0005524, GO:0047696, GO:0004703, GO:0031623, GO:0007165
CTELG00000002338.1	GO:0003964, GO:0006313
CTELG00000002340.1	GO:0030424, GO:0030425, GO:0005635, GO:0005634, GO:0043204, GO:0043291, GO:0008021, GO:0048149, GO:0032502, GO:0061534, GO:0030431, GO:0007035
CTELG00000002341.1	GO:0005743, GO:0005759, GO:0005739, GO:0071949, GO:0004657, GO:0019470, GO:0008631, GO:0010942, GO:0006562, GO:0010133, GO:0006560
CTELG00000002343.1	GO:0016021, GO:0005886, GO:0055120, GO:0015459, GO:0006937, GO:0043266
CTELG00000002345.1	GO:0016021, GO:1990708, GO:0008585, GO:0042593, GO:0008584, GO:0060745, GO:0007613, GO:0035846, GO:0001964
CTELG00000002346.1	GO:0005737, GO:0005634
CTELG00000002346.2	GO:0005737, GO:0005634
CTELG00000002347.1	GO:0005783, GO:0016021, GO:0005811, GO:0030061, GO:0005741, GO:0005739, GO:0031594, GO:0045211, GO:0048487, GO:0008017, GO:0060090, GO:0034237, GO:0019901, GO:0030346, GO:0019903, GO:0003723, GO:0140374, GO:0010614, GO:0035308, GO:0042308
CTELG00000002348.1	GO:0030424, GO:0043005, GO:0043025, GO:0005524, GO:0046872, GO:0004672, GO:0106310, GO:0106311, GO:0043277, GO:0006914, GO:0007411, GO:0007409, GO:0016477, GO:0040024, GO:0008340, GO:0009792, GO:0045138, GO:0012501, GO:0046777, GO:0006468, GO:0030516, GO:0008361, GO:0040014, GO:0032880
CTELG00000002348.2	GO:0030424, GO:0043005, GO:0043025, GO:0005524, GO:0046872, GO:0004672, GO:0106310, GO:0106311, GO:0043277, GO:0006914, GO:0007411, GO:0007409, GO:0016477, GO:0040024, GO:0008340, GO:0009792, GO:0045138, GO:0012501, GO:0046777, GO:0006468, GO:0030516, GO:0008361, GO:0040014, GO:0032880
CTELG00000002350.1	GO:0062023, GO:0005788, GO:0009897, GO:0070062, GO:0005576, GO:0005615, GO:1903561, GO:0019897, GO:0016020, GO:0005178, GO:0008429, GO:0001786, GO:0001525, GO:0043277, GO:0007155, GO:0044267, GO:0006911, GO:0006910, GO:0050766, GO:0043687, GO:0007338
CTELG00000002351.1	GO:0016021, GO:0005886, GO:0043235, GO:0005524, GO:0005525, GO:0004383, GO:0042562, GO:0016941, GO:0017046, GO:0001653, GO:0004672, GO:0019901, GO:0007166, GO:0006182, GO:0019934, GO:0042417, GO:0035556, GO:0048662, GO:0010753, GO:0007168, GO:0007165
CTELG00000002354.1	GO:0009986, GO:0005829, GO:0005615, GO:0005654, GO:0005886, GO:0042056, GO:0005125, GO:0005126, GO:0004167, GO:0042802, GO:0042289, GO:0050178, GO:0002020, GO:0007569, GO:0007166, GO:0030330, GO:0006954, GO:0045087, GO:0090344, GO:0071157, GO:0032269, GO:0043518, GO:0010629, GO:1902166, GO:0010760, GO:0002906, GO:0033033, GO:0090238, GO:0030890, GO:2000343, GO:0070374, GO:0048146, GO:0031666, GO:…
CTELG00000002355.1	GO:0005737, GO:0005783, GO:0005789, GO:0016021, GO:0005634, GO:0031490, GO:0000987, GO:0003700, GO:0000981, GO:0046982, GO:0000978, GO:0000977, GO:0060612, GO:0001525, GO:0006915, GO:0030154, GO:0071230, GO:0071498, GO:0042149, GO:0071353, GO:0071499, GO:0071222, GO:0071375, GO:0035356, GO:0042632, GO:0001935, GO:0055089, GO:0001889, GO:0007517, GO:0043066, GO:0045579, GO:0045600, GO:2000347, GO:…
CTELG00000002357.1	GO:0015629, GO:0044291, GO:0043034, GO:0005737, GO:0005829, GO:0070062, GO:0005925, GO:0005765, GO:0016020, GO:0005634, GO:0005886, GO:0042383, GO:0030315, GO:0031982, GO:0045296, GO:0042802, GO:0003723, GO:0044548, GO:0097493, GO:0043484, GO:1901385
CTELG00000002358.1	GO:0016021, GO:0005886, GO:0004930, GO:0009881, GO:0007602, GO:0018298, GO:0007601
CTELG00000002361.1	GO:0005737, GO:1990533, GO:0005634, GO:0004519, GO:0046872, GO:0001745, GO:0048132, GO:0008315, GO:0030718, GO:0036098, GO:0007141, GO:0051321, GO:0051078, GO:0000212, GO:0070651, GO:0070966, GO:0070481, GO:0016441, GO:0032790, GO:0071025, GO:0007291, GO:0048137
CTELG00000002362.1	GO:0005524, GO:0061631, GO:0031625, GO:0004842, GO:0044257, GO:0043161, GO:0070936, GO:0070534, GO:0000209, GO:0016567, GO:0006511
CTELG00000002363.1	GO:0005737, GO:0005634, GO:0001816, GO:0045944
CTELG00000002364.1	GO:0031526, GO:0016021, GO:0005886, GO:0012506, GO:0015225, GO:0015233, GO:0008523, GO:0015293, GO:1905135, GO:0015878, GO:0015887, GO:0006814, GO:0150104
CTELG00000002366.1	GO:0005737, GO:0005829, GO:0005634, GO:0003723, GO:0007569, GO:0043508, GO:0045892
CTELG00000002367.1	GO:0016021, GO:0005886, GO:0043235, GO:0005524, GO:0005525, GO:0004383, GO:0042562, GO:0016941, GO:0017046, GO:0001653, GO:0004672, GO:0019901, GO:0007166, GO:0006182, GO:0019934, GO:0042417, GO:0035556, GO:0048662, GO:0010753, GO:0007168, GO:0007165
CTELG00000002367.2	GO:0016021, GO:0005886, GO:0043235, GO:0005524, GO:0005525, GO:0004383, GO:0042562, GO:0016941, GO:0017046, GO:0001653, GO:0004672, GO:0019901, GO:0007166, GO:0006182, GO:0019934, GO:0042417, GO:0035556, GO:0048662, GO:0010753, GO:0007168, GO:0007165
CTELG00000002368.1	GO:0005615, GO:0005507, GO:0016491, GO:0006953, GO:0007596
CTELG00000002369.1	GO:0003676, GO:0008270, GO:0015074
CTELG00000002372.1	GO:0016021
CTELG00000002373.1	GO:0005737, GO:1990124, GO:0043005, GO:0005634, GO:0005844, GO:0045202, GO:0005095, GO:0035925, GO:0003730, GO:0008187, GO:0043023, GO:0043024, GO:0043022, GO:0008135, GO:0000900, GO:0071243, GO:0071456, GO:0032869, GO:0034599, GO:2000766, GO:1900248, GO:0034260, GO:0045900
CTELG00000002374.1	GO:0005794, GO:0032580, GO:0000139, GO:0016021, GO:0008378, GO:0046872, GO:0003945, GO:0005975, GO:0018146, GO:0006643, GO:0006486
CTELG00000002376.1	GO:0004364, GO:0006749
CTELG00000002377.1	GO:0000139, GO:0016021, GO:0047756, GO:0008146, GO:0016051, GO:0030206, GO:0008045, GO:0007517, GO:0030166
CTELG00000002377.2	GO:0000139, GO:0016021, GO:0047756, GO:0008146, GO:0016051, GO:0030206, GO:0008045, GO:0007517, GO:0030166
CTELG00000002378.1	GO:0004364, GO:0006749
CTELG00000002378.2	GO:0004364, GO:0006749
CTELG00000002379.1	GO:0005634, GO:0003677, GO:0008270, GO:0045944, GO:0010468
CTELG00000002380.1	GO:0005829, GO:0030729, GO:0005524, GO:0006631, GO:0032024
CTELG00000002383.1	GO:0000785, GO:0005737, GO:0005829, GO:0035145, GO:0005654, GO:0005634, GO:0000932, GO:0044530, GO:0005524, GO:0003682, GO:0004386, GO:0003723, GO:0003724, GO:0042162, GO:0008270, GO:0061158, GO:0044770, GO:0071347, GO:0071222, GO:0006281, GO:0006260, GO:0009048, GO:0071044, GO:0006406, GO:0000956, GO:0000294, GO:0000184, GO:0061014, GO:0032204, GO:0006449, GO:0032201, GO:0016032
CTELG00000002385.1	GO:0005737, GO:0070062, GO:0005871, GO:0005874, GO:0005524, GO:0016887, GO:0008017, GO:0003777, GO:0007018
CTELG00000002387.1	GO:0005768, GO:0017119, GO:0016021, GO:0016020, GO:0005802, GO:0046872, GO:0061630, GO:0006896, GO:0006623, GO:0006511
CTELG00000002388.1	GO:0005576
CTELG00000002389.1	GO:0030132, GO:0030130, GO:0071439, GO:0045334, GO:0005768, GO:0005764, GO:0042470, GO:0030117, GO:0005739, GO:0072686, GO:0098684, GO:0098835, GO:0005819, GO:1990763, GO:0032051, GO:0097718, GO:0042802, GO:0019904, GO:0019901, GO:0005198, GO:0006914, GO:0051301, GO:0048268, GO:0006886, GO:0000278, GO:1900126, GO:0006898
CTELG00000002389.2	GO:0030118, GO:0030132, GO:0030130, GO:0071439, GO:0045334, GO:0030669, GO:0030136, GO:0005829, GO:0036020, GO:0005768, GO:0070062, GO:1903561, GO:0005925, GO:0005764, GO:0042470, GO:0016020, GO:0072686, GO:1990498, GO:0005886, GO:0032991, GO:0005819, GO:0032588, GO:0032051, GO:0097718, GO:0003725, GO:0050750, GO:0019901, GO:0003723, GO:0005198, GO:1990381, GO:0150093, GO:0019886, GO:0006914, GO:…
CTELG00000002392.1	GO:0005730, GO:0005654, GO:0070545, GO:0030687, GO:0043021, GO:0003723, GO:0031017, GO:0000466, GO:0000463, GO:0048709, GO:0051726
CTELG00000002393.1	GO:0005789, GO:0016021, GO:0031965, GO:0004553, GO:0005975, GO:0043568, GO:0051897, GO:0048741
CTELG00000002395.1	GO:0031011, GO:0005730, GO:0005654, GO:0006338, GO:0006310, GO:0006281
CTELG00000002396.1	GO:0036464, GO:0005829, GO:0022625, GO:0005925, GO:0016020, GO:0005634, GO:0042788, GO:0014069, GO:0005791, GO:0045296, GO:0003677, GO:0003723, GO:0003735, GO:0002181, GO:0000184, GO:0006355, GO:0000027, GO:0006614, GO:0006412, GO:0006413, GO:0019083
CTELG00000002397.1	GO:0016282, GO:0033290, GO:0005852, GO:0003743, GO:0031369, GO:0001732, GO:0006413
CTELG00000002397.2	GO:0016282, GO:0033290, GO:0005852, GO:0003743, GO:0031369, GO:0001732, GO:0006413
CTELG00000002398.1	GO:0005730, GO:0030687, GO:0030688, GO:0062105, GO:0008173, GO:0016435, GO:0008650, GO:0000453, GO:0000466, GO:0000463, GO:0001510, GO:0031167
CTELG00000002400.1	GO:0005730, GO:0005654, GO:0030687, GO:0030688, GO:0062105, GO:0003723, GO:0008173, GO:0016435, GO:0008650, GO:0000453, GO:0000466, GO:0000463, GO:0001510, GO:0031167
CTELG00000002401.1	GO:0005737, GO:0042470, GO:0005634, GO:0034605, GO:0000165, GO:0046827, GO:0034504
CTELG00000002402.1	GO:0005737, GO:0005634, GO:0030154, GO:0007275, GO:0007283
CTELG00000002403.1	GO:0005814, GO:0005813, GO:0005737, GO:0043231, GO:0005654, GO:0042802
CTELG00000002406.1	GO:0050896, GO:0007601
CTELG00000002407.1	GO:0045171, GO:0031966, GO:0005739, GO:0072686, GO:0016604, GO:0005654, GO:0005634, GO:0003723, GO:0019843, GO:0030182, GO:0070131
CTELG00000002408.1	GO:0005730, GO:0005634, GO:0005524, GO:0004386, GO:0003723, GO:0003724, GO:0000462
CTELG00000002410.1	GO:0005783, GO:0009506, GO:0009536, GO:0005773, GO:0003838, GO:0009793, GO:0032259, GO:0016126
CTELG00000002411.1	GO:0030479, GO:0015629, GO:0005737, GO:0016363, GO:0051015, GO:0030042, GO:0051014, GO:0007049, GO:0051301
CTELG00000002412.1	GO:0005737, GO:0005829, GO:0005764, GO:0016020, GO:0005739, GO:0005886, GO:0005509, GO:0004198, GO:0008092, GO:0019899, GO:0070301, GO:0060056, GO:0030837, GO:1901223, GO:0010666, GO:1903238, GO:0043117, GO:0016540, GO:0006508, GO:0032801, GO:0050790, GO:1990776, GO:0097264
CTELG00000002413.1	GO:0005912, GO:0005856, GO:0031941, GO:0048471, GO:0031143, GO:0001725, GO:0030018, GO:0003779, GO:0008092, GO:0046872, GO:0051371, GO:0005080, GO:0030036, GO:0007507, GO:0061061, GO:0045214
CTELG00000002415.1	GO:0000139, GO:0016021, GO:0005802, GO:0045130, GO:0001517, GO:0005975, GO:0042339, GO:0006044, GO:0006790
CTELG00000002416.1	GO:0005634, GO:0001228, GO:0000981, GO:0000978, GO:0008270, GO:0007411, GO:0007409, GO:0048813, GO:0042593, GO:1904178, GO:0061179, GO:0000122, GO:0045944, GO:0045604, GO:0006357
CTELG00000002417.1	GO:0030686, GO:0005730, GO:0005654, GO:0005524, GO:0005525, GO:0003924, GO:0003723, GO:0034511, GO:0000479, GO:0000462, GO:0006364
CTELG00000002418.1	GO:0030686, GO:0005730, GO:0005654, GO:0005524, GO:0005525, GO:0003924, GO:0003723, GO:0034511, GO:0000479, GO:0000462, GO:0006364
CTELG00000002419.1	GO:0030686, GO:0005730, GO:0005654, GO:0005524, GO:0005525, GO:0003924, GO:0003723, GO:0034511, GO:0000479, GO:0000462, GO:0006364
CTELG00000002421.1	GO:0005789, GO:0016021, GO:0016491
CTELG00000002421.2	GO:0005789, GO:0016021, GO:0016491
CTELG00000002422.1	GO:0005634, GO:0008234, GO:0004843, GO:0008270, GO:0007049, GO:0006325, GO:0016579, GO:0006511
CTELG00000002424.1	GO:0005730, GO:0005654, GO:0005669, GO:0000439, GO:0005675, GO:0071480, GO:0006281, GO:0000462, GO:0006289, GO:0006294, GO:0070816, GO:0006366, GO:0006362, GO:0006367
CTELG00000002425.1	GO:0005737, GO:0005743, GO:0005759, GO:0005739, GO:0005654, GO:0003857, GO:0042802, GO:0070403, GO:0006635, GO:0046676, GO:0120162, GO:0050796, GO:0014823, GO:0042493, GO:0032868
CTELG00000002427.1	GO:0005737, GO:0005743, GO:0005759, GO:0005739, GO:0005654, GO:0003857, GO:0042802, GO:0070403, GO:0006635, GO:0046676, GO:0120162, GO:0050796, GO:0014823, GO:0042493, GO:0032868
CTELG00000002429.1	GO:0031012, GO:0005576, GO:0005539, GO:0008201, GO:0001525, GO:0071456, GO:0030198, GO:0021888, GO:2000352, GO:0043524, GO:0001764, GO:0007263, GO:0019800, GO:0010811, GO:0010976, GO:0002931, GO:0061042
CTELG00000002431.1	GO:0005576, GO:0001872, GO:0004553, GO:0005975, GO:0045087
CTELG00000002432.1	GO:0005576, GO:0001872, GO:0004553, GO:0005975, GO:0045087
CTELG00000002436.1	GO:0016021, GO:0005261, GO:0022840, GO:0005272, GO:0005244, GO:0070588, GO:0071805, GO:0034765, GO:0060075, GO:0035725
CTELG00000002437.1	GO:0005737, GO:0005829, GO:0005634, GO:0004177, GO:0070006, GO:0042277, GO:0008270, GO:0071456, GO:0043171, GO:0006508
CTELG00000002437.2	GO:0005737, GO:0005829, GO:0070062, GO:0005634, GO:0004177, GO:0070006, GO:0042277, GO:0008270, GO:0071456, GO:0043171, GO:1903955, GO:0000209, GO:0006508
CTELG00000002438.1	GO:0015629, GO:0030864, GO:0005737, GO:0005856, GO:0005829, GO:0030425, GO:0043197, GO:0044326, GO:0030175, GO:0098978, GO:0030426, GO:1990761, GO:0030027, GO:0031594, GO:0043005, GO:0043025, GO:0098871, GO:0014069, GO:0045202, GO:0051015, GO:0051020, GO:0042802, GO:0044325, GO:0008022, GO:0019904, GO:0019901, GO:0008157, GO:0044877, GO:0007015, GO:0007568, GO:0019722, GO:0097237, GO:0060079, GO:…
CTELG00000002438.2	GO:0015629, GO:0030864, GO:0005737, GO:0005856, GO:0005829, GO:0030425, GO:0043197, GO:0044326, GO:0030175, GO:0098978, GO:0030426, GO:1990761, GO:0030027, GO:0031594, GO:0043005, GO:0043025, GO:0098871, GO:0014069, GO:0045202, GO:0051015, GO:0051020, GO:0042802, GO:0044325, GO:0008022, GO:0019904, GO:0019901, GO:0008157, GO:0044877, GO:0007015, GO:0007568, GO:0019722, GO:0097237, GO:0060079, GO:…
CTELG00000002439.1	GO:0015629, GO:0032432, GO:0005737, GO:0030175, GO:0032433, GO:0030027, GO:0005902, GO:0001726, GO:0051015, GO:0005509, GO:0043027, GO:0035727, GO:0005546, GO:0042803, GO:0051693, GO:0030042, GO:0030041, GO:0051014, GO:0045010, GO:0008154, GO:0051016, GO:0071364, GO:0035729, GO:0060327, GO:0007173, GO:0032233, GO:0030335, GO:0010634, GO:0051125, GO:0008360, GO:2000392, GO:0061041, GO:0009617
CTELG00000002439.2	GO:0015629, GO:0032432, GO:0005737, GO:0030175, GO:0032433, GO:0030027, GO:0005902, GO:0001726, GO:0051015, GO:0005509, GO:0043027, GO:0035727, GO:0005546, GO:0042803, GO:0051693, GO:0030042, GO:0030041, GO:0051014, GO:0045010, GO:0008154, GO:0051016, GO:0071364, GO:0035729, GO:0060327, GO:0007173, GO:0032233, GO:0030335, GO:0010634, GO:0051125, GO:0008360, GO:2000392, GO:0061041, GO:0009617
CTELG00000002440.1	GO:0005759, GO:0004042, GO:0034618, GO:0103045, GO:0006526, GO:0016310, GO:0000050
CTELG00000002440.2	GO:0005759, GO:0004042, GO:0034618, GO:0103045, GO:0006526, GO:0016310, GO:0000050
CTELG00000002441.1	GO:0016021, GO:0005887, GO:0008188, GO:0001653, GO:0008344, GO:0002209, GO:0007629, GO:0007186, GO:0008345, GO:0007218, GO:0007204, GO:0032226
CTELG00000002442.1	GO:0016021, GO:0005887, GO:0008028, GO:0015293, GO:0015718, GO:0046415
CTELG00000002443.1	GO:0005764, GO:0005509, GO:0004423, GO:0008484, GO:0006027
CTELG00000002444.1	GO:0016021, GO:0005887, GO:0008028, GO:0015293, GO:0015718
CTELG00000002445.1	GO:0002080, GO:0070062, GO:0015630, GO:0005634, GO:0002081, GO:0036126, GO:0060271, GO:0060294, GO:0030317, GO:0060378
CTELG00000002446.1	GO:0005576, GO:0030246, GO:0046872
CTELG00000002448.1	GO:0005737, GO:0005856, GO:0005516, GO:0007275, GO:0016055
CTELG00000002451.1	GO:0048476, GO:0005730, GO:0003677, GO:0004519, GO:0046872, GO:0006302, GO:0031573, GO:0031297, GO:0000712, GO:0072429
CTELG00000002452.1	GO:0033106, GO:0005783, GO:0005789, GO:0005794, GO:0000139, GO:0016021, GO:0032588, GO:0000030, GO:0051999
CTELG00000002453.1	GO:0005887, GO:0032217
CTELG00000002453.2	GO:0005887, GO:0032217
CTELG00000002453.3	GO:0005887, GO:0032217
CTELG00000002453.4	GO:0005887, GO:0032217
CTELG00000002457.1	GO:0005576, GO:0032991, GO:0045499, GO:0005096, GO:0008233, GO:0005102, GO:0090630, GO:0007049, GO:0050919, GO:1903665, GO:0072659, GO:0031157, GO:0030435
CTELG00000002457.2	GO:0005576, GO:0032991, GO:0045499, GO:0005096, GO:0008233, GO:0005102, GO:0090630, GO:0007049, GO:0050919, GO:1903665, GO:0072659, GO:0031157, GO:0030435
CTELG00000002458.1	GO:0003964
CTELG00000002463.1	GO:0031225, GO:0043005, GO:0005886, GO:0005918, GO:0042803, GO:0061343, GO:0007156, GO:0035160, GO:0016331, GO:0007424, GO:0035151, GO:0019991
CTELG00000002464.1	GO:0005912, GO:0005737, GO:0005856, GO:0031941, GO:0005925, GO:0001725, GO:0005667, GO:0030018, GO:0003779, GO:0098641, GO:0046872, GO:0051371, GO:0003713, GO:0030036, GO:0030950, GO:0010761, GO:0007507, GO:0030011, GO:0061061, GO:0006357, GO:0001666, GO:0006979, GO:0043149
CTELG00000002465.1	GO:0005737, GO:0016020, GO:0047677, GO:0004096, GO:0020037, GO:0047987, GO:0005506, GO:0019369, GO:0031408
CTELG00000002465.2	GO:0005737, GO:0016020, GO:0047677, GO:0004096, GO:0020037, GO:0047987, GO:0005506, GO:0019369, GO:0031408
CTELG00000002470.1	GO:0005783, GO:0016021, GO:0043231, GO:0003851, GO:0008120, GO:0047263, GO:0008489, GO:0007010, GO:0006682, GO:0009247, GO:0042552, GO:0048812, GO:0030913, GO:0002175
CTELG00000002471.1	GO:0005783, GO:0016021, GO:0043231, GO:0003851, GO:0008120, GO:0047263, GO:0008489, GO:0007010, GO:0006682, GO:0009247, GO:0042552, GO:0048812, GO:0030913, GO:0002175
CTELG00000002472.1	GO:0016324, GO:0009925, GO:0016323, GO:0005737, GO:0005887, GO:0005886, GO:0008520, GO:0015229, GO:0071361, GO:0019852, GO:0015882, GO:1901215, GO:1903861, GO:0006979, GO:0070904
CTELG00000002475.1	GO:0009986, GO:0005929, GO:0005789, GO:0005576, GO:0000139, GO:0005887, GO:0016020, GO:0005654, GO:0005634, GO:0005886, GO:0043235, GO:0005509, GO:0019899, GO:0051059, GO:0038023, GO:0009887, GO:0006915, GO:0060413, GO:0007411, GO:0046849, GO:0007050, GO:0001709, GO:1990705, GO:0061073, GO:0042742, GO:0030326, GO:0072104, GO:0072015, GO:0001947, GO:0030097, GO:0072574, GO:0006959, GO:0001701, GO:…
CTELG00000002476.1	GO:0016021, GO:0005886, GO:0015171, GO:0015220, GO:0005307, GO:0008292, GO:0003333, GO:0015871
CTELG00000002477.1	GO:0005912, GO:0030424, GO:0031463, GO:0005737, GO:0030057, GO:0043204, GO:0045109, GO:0051865, GO:0016567, GO:2000312
CTELG00000002478.1	GO:0005813, GO:0005737, GO:0070286, GO:0007288
CTELG00000002480.1	GO:0005794, GO:0000139, GO:0017119, GO:0016020, GO:0032588, GO:0006888, GO:0006891, GO:0015031
CTELG00000002481.1	GO:0005730, GO:0005634, GO:0003723, GO:0042254
CTELG00000002483.1	GO:0071818, GO:0005737, GO:0005829, GO:0005730, GO:0005654, GO:0051087, GO:0051220, GO:1904378, GO:0045048, GO:0071816
CTELG00000002484.1	GO:0005829, GO:0005783, GO:0005634, GO:0000502, GO:0051117, GO:0004197, GO:0032183, GO:0004843, GO:0031625, GO:1904293, GO:0016579, GO:0071108, GO:0070536, GO:0006511
CTELG00000002488.1	GO:0016021, GO:0005886, GO:0061827, GO:0097225, GO:0004995, GO:1902093, GO:0070472
CTELG00000002489.1	GO:0010008, GO:0016021, GO:0005886, GO:0022857, GO:0001569, GO:0003319, GO:0003143, GO:0048703, GO:0006869, GO:0061035, GO:0003376, GO:0001944
CTELG00000002493.1	GO:0008175, GO:0030488, GO:0031591
CTELG00000002494.1	GO:0032580, GO:0000139, GO:0016021, GO:0008376, GO:0047238, GO:0046872, GO:0050510, GO:0030206
CTELG00000002498.1	GO:0005730, GO:0003723, GO:0048820, GO:0042274
CTELG00000002502.1	GO:0030054, GO:0005737, GO:0005887, GO:0043231, GO:0005765, GO:0016020, GO:0005654, GO:0048471, GO:0005886, GO:0031982, GO:0050821
CTELG00000002503.1	GO:0000139, GO:0016021, GO:0005802, GO:0045130, GO:0001517, GO:0008146, GO:0006012, GO:0006954, GO:0042339, GO:0006044, GO:0006790
CTELG00000002504.1	GO:0005789, GO:0012507, GO:0000139, GO:0016021, GO:0032934, GO:0008203, GO:0090110, GO:0032933
CTELG00000002507.1	GO:0005814, GO:0005813, GO:0036064, GO:0005737, GO:0007099, GO:0010457, GO:0032053, GO:0007368
CTELG00000002508.1	GO:0005737, GO:0005829, GO:0005794, GO:0005902, GO:0005739, GO:0005654, GO:0005634, GO:0005886, GO:0090575, GO:0019899, GO:0042802, GO:0016491, GO:0071560, GO:0097191, GO:0072332, GO:0030178, GO:0001649, GO:2001238, GO:2001241, GO:0045944, GO:0048705, GO:0016055
CTELG00000002510.1	GO:0043657, GO:0043231, GO:0031965, GO:0005643, GO:0005654, GO:0075733, GO:0006406, GO:0006606, GO:0016925, GO:1900034, GO:0060964, GO:0006110, GO:0006409, GO:0016032, GO:0019083
CTELG00000002511.1	GO:1990391, GO:0000118, GO:0005654, GO:0003682, GO:0003677, GO:0046872, GO:0007596, GO:0006325, GO:0000122
CTELG00000002512.1	GO:0003676, GO:0008270, GO:0015074
CTELG00000002515.1	GO:0030054, GO:0005829, GO:0005615, GO:0016021, GO:0048471, GO:0005886, GO:0019901, GO:0004725, GO:0005001, GO:0038128, GO:0001701, GO:0010633, GO:0070373, GO:0006470
CTELG00000002516.1	GO:0042720, GO:0005739, GO:0008236, GO:0006627
CTELG00000002516.2	GO:0042720, GO:0005739, GO:0008236, GO:0006627
CTELG00000002516.3	GO:0042720, GO:0005739, GO:0008236, GO:0006627
CTELG00000002517.1	GO:0071014, GO:0061632, GO:0000398
CTELG00000002518.1	GO:0045179, GO:0043296, GO:0016324, GO:0005923, GO:0005829, GO:0005730, GO:0005654, GO:0000132, GO:1904777, GO:0008284, GO:0090175, GO:0098725
CTELG00000002519.1	GO:0005829, GO:0016020, GO:0005654, GO:0005802, GO:0042802, GO:0090160, GO:0015031
CTELG00000002519.2	GO:0005829, GO:0005794, GO:0016020, GO:0005654, GO:0005802, GO:0042802, GO:0090160, GO:0015031
CTELG00000002519.3	GO:0005829, GO:0016020, GO:0005654, GO:0005802, GO:0042802, GO:0090160, GO:0015031
CTELG00000002520.1	GO:0005789, GO:0000139, GO:0005524, GO:0046872, GO:0106310, GO:0106311, GO:0007049, GO:0010923
CTELG00000002520.2	GO:0005789, GO:0000139, GO:0005524, GO:0046872, GO:0106310, GO:0106311, GO:0007049, GO:0010923
CTELG00000002523.1	GO:0030122, GO:0140312, GO:0035615, GO:0008289, GO:0048268, GO:0072583, GO:0006886, GO:0006898
CTELG00000002523.2	GO:0030122, GO:0140312, GO:0035615, GO:0008289, GO:0048268, GO:0072583, GO:0006886, GO:0006898
CTELG00000002523.3	GO:0030122, GO:0140312, GO:0035615, GO:0008289, GO:0048268, GO:0072583, GO:0006886, GO:0006898
CTELG00000002524.1	GO:0005829, GO:0004066, GO:0005524, GO:0042149, GO:0006541, GO:0070981, GO:0043066, GO:0045931
CTELG00000002525.1	GO:0032281, GO:0031012, GO:0005615, GO:0098978, GO:0099061, GO:0045211, GO:0043395, GO:0097113, GO:0072578, GO:0051965, GO:1901629, GO:0051963, GO:0050808
CTELG00000002526.1	GO:0005737, GO:0005768, GO:0010008, GO:0005887, GO:0042802, GO:0050135, GO:0061809, GO:0019843, GO:0038023, GO:0004888, GO:0006954, GO:0045087, GO:0002755, GO:0043408, GO:0009615, GO:0034178, GO:0002224
CTELG00000002527.1	GO:0005737, GO:0090543, GO:0005874, GO:0030496, GO:0072686, GO:0030246, GO:0008017, GO:0007049, GO:0051301, GO:0035556, GO:1902412
CTELG00000002528.1	GO:0009986, GO:0030425, GO:0016021, GO:0031594, GO:0043025, GO:0005886, GO:0044853, GO:0014069, GO:0097060, GO:0034185, GO:0005509, GO:0042803, GO:0030971, GO:0097110, GO:0150094, GO:0048813, GO:0009953, GO:0042733, GO:0006897, GO:0001942, GO:0001822, GO:0060173, GO:0050771, GO:0090090, GO:0030279, GO:0042475, GO:0050731, GO:1901631, GO:1904395, GO:0097104, GO:0097105, GO:0009954, GO:0071340, GO:…
CTELG00000002530.1	GO:0005861, GO:0006937
CTELG00000002531.1	GO:0005861, GO:0003779, GO:0046872
CTELG00000002535.1	GO:0071013, GO:0016607, GO:0005654, GO:0005634, GO:0005681, GO:0005686, GO:0071005, GO:0071004, GO:0003723, GO:0008270, GO:0000389, GO:0006397, GO:0000398, GO:0010976, GO:0000245, GO:1903241
CTELG00000002537.1	GO:0030424, GO:0005604, GO:0062023, GO:0036062, GO:0008021, GO:0005102, GO:0009887, GO:0007411, GO:0071711, GO:0033627, GO:0035001, GO:0007507, GO:0035011, GO:0007498, GO:0045886, GO:0030155, GO:0030334, GO:0045995, GO:0034446, GO:0009888
CTELG00000002538.1	GO:0005634, GO:0003700, GO:0046872, GO:0043565, GO:0007175, GO:0045892
CTELG00000002538.2	GO:0005634, GO:0003700, GO:0046872, GO:0043565, GO:0007175, GO:0045892
CTELG00000002538.3	GO:0005634, GO:0003700, GO:0046872, GO:0043565, GO:0007175, GO:0045892
CTELG00000002539.1	GO:0080008, GO:0005737, GO:0019005, GO:0019901, GO:0043161, GO:0016567, GO:0010824, GO:0007088, GO:0031146
CTELG00000002540.1	GO:0005634, GO:0008157, GO:0004865, GO:0061630, GO:0050830, GO:0001818, GO:0032515, GO:0035308, GO:0006511
CTELG00000002541.1	GO:0005829, GO:0048471, GO:0050660, GO:0010181, GO:0050661, GO:0003958, GO:0016491, GO:0016709, GO:0008219, GO:0036245, GO:0016226
CTELG00000002542.1	GO:0000506, GO:0016021, GO:0017176, GO:0006506
CTELG00000002544.1	GO:0032580, GO:0016021, GO:0046920, GO:0036065, GO:0006486
CTELG00000002545.1	GO:0036064, GO:0005737, GO:0008017, GO:0007288
CTELG00000002547.1	GO:0016324, GO:0005604, GO:0005737, GO:0016021, GO:1990075, GO:0002141, GO:0002142, GO:0032421, GO:0060171, GO:1990696, GO:0005518, GO:0017022, GO:0009887, GO:0016477, GO:0045184, GO:0035315, GO:0060113, GO:0048496, GO:0045494, GO:0050896, GO:0050953, GO:0007605, GO:0034446, GO:0009888, GO:0007601
CTELG00000002549.1	GO:0005829, GO:0005654, GO:0005634, GO:0005681, GO:0048024
CTELG00000002550.1	GO:0005783, GO:0005789, GO:0005794, GO:0000139, GO:0016021, GO:0005886, GO:0019706, GO:0018230, GO:0072659, GO:0018345, GO:0006612
CTELG00000002551.1	GO:0015629, GO:0016235, GO:0005829, GO:0005783, GO:0005789, GO:0043005, GO:0043025
CTELG00000002552.1	GO:0005829, GO:0005768, GO:0070062, GO:0055037, GO:0012510, GO:0016197, GO:0046907, GO:0006605, GO:0007165
CTELG00000002553.1	GO:0005509, GO:0030234, GO:0019722, GO:1990830, GO:0000226
CTELG00000002555.1	GO:0005887, GO:0008528, GO:0004966, GO:0007188, GO:0007218
CTELG00000002558.1	GO:0000139, GO:0016021, GO:0047273, GO:0008499, GO:0009312, GO:0006486
CTELG00000002559.1	GO:0031672, GO:0030673, GO:0030863, GO:0009898, GO:0031430, GO:0016020, GO:0043005, GO:0005634, GO:0005886, GO:0045211, GO:0042383, GO:0016529, GO:0014731, GO:0030018, GO:0051117, GO:0008093, GO:0019899, GO:0044325, GO:0019903, GO:0030507, GO:0006888, GO:0048821, GO:0055072, GO:0006779, GO:0010638, GO:0072659, GO:0007165
CTELG00000002560.1	GO:0005737, GO:0005634, GO:0000502, GO:0008134, GO:0006915, GO:0007253, GO:0043066, GO:0043518, GO:0043409, GO:0032088, GO:0090201, GO:0000122, GO:0030307, GO:0045737, GO:0032436, GO:0031398, GO:0070682
CTELG00000002562.1	GO:0005581, GO:0005737, GO:0005576
CTELG00000002563.1	GO:0005887, GO:0098794, GO:0019899, GO:0001609, GO:0042802, GO:0007189, GO:0042755, GO:0060080, GO:0007626, GO:0046636, GO:0050728, GO:2001235, GO:0032230, GO:0001975, GO:0001963
CTELG00000002571.1	GO:0016021, GO:0005886, GO:0001594
CTELG00000002576.1	GO:0016021, GO:0016020, GO:0005262, GO:0005509, GO:0030246, GO:0001965, GO:0050982
CTELG00000002577.1	GO:0016021, GO:0016020, GO:0005262, GO:0005509, GO:0007340, GO:0050982
CTELG00000002578.1	GO:0016021, GO:0005886, GO:0005524, GO:0016887, GO:0009414, GO:0010148
CTELG00000002578.2	GO:0016021, GO:0005886, GO:0005524, GO:0016887, GO:0009414, GO:0010148
CTELG00000002579.1	GO:0016021, GO:0005886, GO:0043235, GO:0005524, GO:0008528, GO:0005525, GO:0004383, GO:0042562, GO:0016941, GO:0017046, GO:0001653, GO:0004672, GO:0019901, GO:0007589, GO:0007166, GO:0006182, GO:0019934, GO:0042417, GO:0016525, GO:0030308, GO:0048662, GO:0010753, GO:0035815, GO:0035810, GO:0007168, GO:0008217, GO:0097746, GO:1903779, GO:0043114, GO:0007165
CTELG00000002581.1	GO:0005814, GO:0036064, GO:0097542, GO:0005929, GO:0005737, GO:0060271, GO:0045880
CTELG00000002582.1	GO:0070062, GO:0005654, GO:0005634, GO:0017053, GO:0003677, GO:0003676, GO:0003723, GO:0001085, GO:0003714, GO:0000398, GO:0000122, GO:0045892, GO:0007219, GO:0050769, GO:0016032
CTELG00000002583.1	GO:0005634, GO:0003676, GO:0003723, GO:0007411, GO:0048749, GO:0050832, GO:0007173, GO:0048106, GO:0007403, GO:0008586, GO:0035321, GO:0000398, GO:0007400, GO:0007422, GO:0090263, GO:0006355, GO:0007379, GO:0035222
CTELG00000002583.2	GO:0005634, GO:0003676, GO:0003723, GO:0007411, GO:0048749, GO:0050832, GO:0007173, GO:0048106, GO:0007403, GO:0008586, GO:0035321, GO:0000398, GO:0007400, GO:0007422, GO:0090263, GO:0006355, GO:0007379, GO:0035222
CTELG00000002584.1	GO:0005634, GO:0003676, GO:0003723, GO:0007411, GO:0048749, GO:0050832, GO:0007173, GO:0048106, GO:0007403, GO:0008586, GO:0035321, GO:0000398, GO:0007400, GO:0007422, GO:0090263, GO:0006355, GO:0007379, GO:0035222
CTELG00000002585.1	GO:0005829, GO:0004126, GO:0042802, GO:0001882, GO:0042803, GO:0008270, GO:0009972, GO:0030308, GO:0045980
CTELG00000002586.1	GO:0005887, GO:0008528, GO:0004966, GO:0007188, GO:0007218
CTELG00000002589.1	GO:0005829, GO:0000123, GO:0045111, GO:0070776, GO:0005654, GO:0005634, GO:0046872, GO:0035064, GO:0003713, GO:0006915, GO:0007050, GO:0006978, GO:0006260, GO:0043966, GO:0043983, GO:0043981, GO:0043982, GO:0008285, GO:0045926, GO:0045892, GO:0043065, GO:0006473
CTELG00000002589.2	GO:0005694, GO:0000123, GO:0070776, GO:0005654, GO:0005634, GO:0003682, GO:0046872, GO:0035064, GO:0006260, GO:0043966, GO:0044154, GO:0043967, GO:0008285, GO:0045926, GO:0043065, GO:2001235, GO:0045893, GO:0006473, GO:1901796
CTELG00000002591.1	GO:0036464, GO:0016607, GO:0044877, GO:0003723, GO:0016973, GO:0045727
CTELG00000002594.1	GO:0003723, GO:0006400
CTELG00000002594.2	GO:0003723, GO:0006400
CTELG00000002595.1	GO:0016021, GO:0005765, GO:0005654, GO:0005886, GO:0045211, GO:0016298, GO:0046872, GO:0004806, GO:0019369, GO:0071926, GO:0007216, GO:0016042, GO:0007405, GO:0022008, GO:0042136, GO:0010898, GO:0001516, GO:0050727, GO:0098921
CTELG00000002595.2	GO:0016021, GO:0005765, GO:0005654, GO:0005886, GO:0045211, GO:0016298, GO:0046872, GO:0004806, GO:0019369, GO:0071926, GO:0007216, GO:0016042, GO:0007405, GO:0022008, GO:0042136, GO:0010898, GO:0001516, GO:0050727, GO:0098921
CTELG00000002596.1	GO:0005737, GO:0005829, GO:0005654, GO:0005634, GO:0035035, GO:0008283, GO:0006397, GO:0045944, GO:2000045, GO:0008380
CTELG00000002596.2	GO:0005737, GO:0005829, GO:0005654, GO:0005634, GO:0035035, GO:0008283, GO:0006397, GO:0045944, GO:2000045, GO:0008380
CTELG00000002597.1	GO:0005770, GO:0005765, GO:0071986, GO:0005085, GO:0060090, GO:0000186, GO:0034613, GO:0071230, GO:0010761, GO:0032008, GO:1902414, GO:0001558, GO:0150116
CTELG00000002598.1	GO:0008833, GO:0003677, GO:0008270, GO:0006281
CTELG00000002599.1	GO:0003964, GO:0006313
CTELG00000002600.1	GO:0005829, GO:0071949, GO:0004489, GO:0009086, GO:0006730, GO:0035999
CTELG00000002600.2	GO:0005829, GO:0071949, GO:0004489, GO:0009086, GO:0006730, GO:0035999
CTELG00000002601.1	GO:0004190, GO:0004519, GO:0003676, GO:0003964, GO:0015074
CTELG00000002602.1	GO:0015030, GO:0032183, GO:0070140, GO:0030576, GO:0008283, GO:0016926
CTELG00000002602.2	GO:0015030, GO:0005615, GO:0032183, GO:0070140, GO:0030576, GO:0008283, GO:0016926, GO:0009301
CTELG00000002604.1	GO:0005737, GO:0030425, GO:0043005, GO:0005654, GO:0005634, GO:0032991, GO:0005791, GO:0003682, GO:0003684, GO:0003677, GO:0001228, GO:0003700, GO:0003690, GO:0042802, GO:0097371, GO:0046872, GO:0002039, GO:0019904, GO:0000977, GO:0043565, GO:0050699, GO:0048646, GO:0009887, GO:0006915, GO:0007569, GO:0030154, GO:0008283, GO:0006974, GO:0006338, GO:0060197, GO:1904888, GO:0007499, GO:0035115, GO:…
CTELG00000002605.1	GO:0005814, GO:0005813, GO:0036064, GO:0005737, GO:0005815, GO:0072686, GO:1990811, GO:0030030, GO:0000070, GO:0090307, GO:1902857, GO:1902440
CTELG00000002606.1	GO:0005737, GO:0030425, GO:0005739, GO:0005654, GO:0005634, GO:0032991, GO:0005791, GO:0003682, GO:0003684, GO:0003677, GO:0001228, GO:0003700, GO:0000981, GO:0042802, GO:0097371, GO:0046872, GO:0002039, GO:0000977, GO:0000976, GO:0050699, GO:0006915, GO:0007569, GO:0008283, GO:0006974, GO:0006338, GO:0060197, GO:1904888, GO:0007499, GO:0035115, GO:0035116, GO:0010481, GO:0002064, GO:0001736, GO:…
CTELG00000002608.1	GO:0044305, GO:0005737, GO:0070062, GO:0048786, GO:0008021, GO:0030672, GO:0042802, GO:0051966
CTELG00000002609.1	GO:0009986, GO:0005789, GO:0005576, GO:0098982, GO:0098978, GO:0000139, GO:0016021, GO:0099061, GO:0099065, GO:0005634, GO:0014069, GO:0098845, GO:0045211, GO:0001540, GO:0005509, GO:0019894, GO:0042988, GO:0007156, GO:0098969, GO:0051965, GO:0050806, GO:0001558, GO:0090128, GO:0099003
CTELG00000002609.2	GO:0009986, GO:0005789, GO:0005576, GO:0098982, GO:0098978, GO:0000139, GO:0016021, GO:0099061, GO:0099065, GO:0005634, GO:0014069, GO:0098845, GO:0045211, GO:0001540, GO:0005509, GO:0019894, GO:0042988, GO:0007156, GO:0098969, GO:0051965, GO:0050806, GO:0001558, GO:0090128, GO:0099003
CTELG00000002610.1	GO:0005615
CTELG00000002611.1	GO:0005581, GO:0005576, GO:0030246, GO:0045087
CTELG00000002612.1	GO:0005829, GO:0045296, GO:0030165, GO:0030971, GO:0090630, GO:0060326, GO:0007186, GO:0043065, GO:1903078, GO:0051056
CTELG00000002614.1	GO:0005634, GO:0001228, GO:0000978, GO:0043565, GO:1990837, GO:0045944
CTELG00000002614.2	GO:0005634, GO:0001228, GO:0000978, GO:0043565, GO:1990837, GO:0045944
CTELG00000002614.3	GO:0005634, GO:0001228, GO:0000978, GO:0043565, GO:1990837, GO:0045944
CTELG00000002614.4	GO:0005634, GO:0001228, GO:0000978, GO:0043565, GO:1990837, GO:0045944
CTELG00000002615.1	GO:0001228, GO:0000981, GO:0000978, GO:0043565, GO:1990837, GO:0045944
CTELG00000002615.2	GO:0001228, GO:0000981, GO:0000978, GO:0043565, GO:1990837, GO:0045944
CTELG00000002616.1	GO:0004190, GO:0004519, GO:0003676, GO:0003964, GO:0015074
CTELG00000002621.1	GO:0005634, GO:0003677, GO:0003700, GO:0000981, GO:0007049, GO:0030154, GO:0045600, GO:0046326, GO:0046889, GO:0033138, GO:0045893, GO:0050821, GO:0007165, GO:0006351
CTELG00000002623.1	GO:0005967, GO:0005739, GO:0045254, GO:0004742, GO:0042802, GO:0000166, GO:0034604, GO:0006086, GO:0006006, GO:0030431, GO:0006099
CTELG00000002624.1	GO:0001669, GO:0005634, GO:0030154, GO:0007283
CTELG00000002624.2	GO:0001669, GO:0005634, GO:0030154, GO:0007283
CTELG00000002625.1	GO:0005801, GO:0005783, GO:0005789, GO:0016021
CTELG00000002625.2	GO:0005783, GO:0016021
CTELG00000002626.1	GO:0005777, GO:0003997, GO:0071949, GO:0042803, GO:0033540, GO:0009062, GO:0019395, GO:0006091, GO:0050665, GO:0006629, GO:0006693
CTELG00000002627.1	GO:0020037, GO:0046872, GO:0019825, GO:0005344
CTELG00000002628.1	GO:0005783, GO:0005811, GO:0016616, GO:0016229, GO:0046889
CTELG00000002629.1	GO:0005811, GO:0004022, GO:0016616
CTELG00000002631.1	GO:0022625, GO:0003723, GO:0003735, GO:0006412
CTELG00000002632.1	GO:0005749, GO:0009055, GO:0050660, GO:0016491, GO:0008177, GO:0000104, GO:0006121, GO:0006099
CTELG00000002636.1	GO:0015030, GO:0005737, GO:0016607, GO:0005634, GO:0005681, GO:0003723, GO:0006915, GO:0006397, GO:0008380
CTELG00000002637.1	GO:0005769, GO:0012505, GO:0005783, GO:0042470, GO:0033162, GO:0016020, GO:0044233, GO:0005741, GO:0005739, GO:0045335, GO:0030670, GO:0005802, GO:0035650, GO:0035651, GO:0036461, GO:0005525, GO:0030742, GO:0003924, GO:0019882, GO:0035646, GO:0006886, GO:1903232, GO:0032438, GO:0007005, GO:0090382, GO:0072657, GO:0016192
CTELG00000002640.1	GO:0005634, GO:0004879, GO:0000977, GO:0008270, GO:0007552, GO:0016319, GO:0000122, GO:0045944, GO:0040034
CTELG00000002640.2	GO:0005634, GO:0004879, GO:0000977, GO:0008270, GO:0007552, GO:0016319, GO:0000122, GO:0045944, GO:0040034
CTELG00000002641.1	GO:0070062, GO:0005615, GO:0000139, GO:0030173, GO:0045171, GO:0071949, GO:0016971, GO:0003756, GO:0085029, GO:0016242
CTELG00000002642.1	GO:0005783, GO:0031012, GO:0005615, GO:0005739, GO:0008083, GO:0008201, GO:0005520, GO:0005178, GO:0007155, GO:0016525, GO:0060548, GO:0008285, GO:0051881, GO:1903426, GO:0007165
CTELG00000002644.1	GO:0016021
CTELG00000002646.1	GO:0044599, GO:0030119, GO:0005737, GO:0016607, GO:0005654, GO:0005634, GO:0000724, GO:0016197, GO:0015031
CTELG00000002646.2	GO:0044599, GO:0030119, GO:0005737, GO:0016607, GO:0005654, GO:0005634, GO:0000724, GO:0016197, GO:0015031
CTELG00000002647.1	GO:0046872, GO:0003964
CTELG00000002650.1	GO:0030424, GO:0009986, GO:0016021, GO:0031594, GO:0098595, GO:0045202, GO:0007411, GO:0016477, GO:0007427, GO:0021782, GO:0008045, GO:0007517, GO:0045887
CTELG00000002651.1	GO:0016021, GO:0016020, GO:0005774, GO:0008324, GO:0005384
CTELG00000002651.2	GO:0016021, GO:0016020, GO:0005774, GO:0008324, GO:0005384
CTELG00000002654.1	GO:0005829, GO:0009506, GO:0005774, GO:0005509, GO:0003729, GO:0071456, GO:0009646, GO:0009612, GO:0009652
CTELG00000002654.2	GO:0005829, GO:0009506, GO:0005774, GO:0005509, GO:0003729, GO:0071456, GO:0009646, GO:0009612, GO:0009652
CTELG00000002654.3	GO:0005829, GO:0009506, GO:0005774, GO:0005509, GO:0003729, GO:0071456, GO:0009646, GO:0009612, GO:0009652
CTELG00000002654.4	GO:0005829, GO:0009506, GO:0005774, GO:0005509, GO:0003729, GO:0071456, GO:0009646, GO:0009612, GO:0009652
CTELG00000002657.1	GO:0005737, GO:0005634, GO:0003677, GO:0046872, GO:0045892
CTELG00000002657.2	GO:0005737, GO:0005634, GO:0003677, GO:0046872, GO:0045892
CTELG00000002657.3	GO:0005634, GO:0003677, GO:0046872
CTELG00000002659.1	GO:0016021, GO:0005887, GO:0008188, GO:0001653, GO:0008344, GO:0002209, GO:0007629, GO:0007186, GO:0008345, GO:0007218, GO:0007204, GO:0032226
CTELG00000002663.1	GO:0005887, GO:0030246, GO:0004175, GO:0004930, GO:0004888, GO:0007189, GO:0009952, GO:0007166, GO:0009792, GO:0097264, GO:0019953
CTELG00000002666.1	GO:0016021, GO:0030246, GO:0008201
CTELG00000002670.1	GO:0060473, GO:0005534, GO:1903777, GO:0042803, GO:0033296
CTELG00000002671.1	GO:0044185, GO:0020002, GO:0072494, GO:0016020, GO:0019013, GO:0004190, GO:0003677, GO:0003887, GO:0003723, GO:0003964, GO:0004523, GO:0039660, GO:0008270, GO:0015074, GO:0006310, GO:0075713, GO:0039657, GO:0046718, GO:0044826, GO:0019068
CTELG00000002674.1	GO:0032580, GO:0005797, GO:0016021, GO:0046920, GO:0008417, GO:0018392, GO:0036065, GO:0036071, GO:0007399, GO:0006486
CTELG00000002677.1	GO:0005743, GO:0005741, GO:0005739, GO:0005777, GO:0030151, GO:0043546, GO:0008940, GO:0098809, GO:0016661, GO:0030170, GO:0070458, GO:0042126, GO:0006809, GO:0055114
CTELG00000002678.1	GO:0005737, GO:0016020, GO:0005634, GO:0005524, GO:0005509, GO:0009931, GO:0005516, GO:0106310, GO:0106311, GO:0035556, GO:0018105, GO:0046777
CTELG00000002679.1	GO:0005829, GO:0004062, GO:0008146, GO:0050427, GO:0006068, GO:0051923
CTELG00000002680.1	GO:0005929, GO:0005887, GO:0005524, GO:0001621, GO:0071415, GO:0007200, GO:0030168, GO:0043270, GO:0008360, GO:0090075
CTELG00000002682.1	GO:0015629, GO:0005737, GO:0005634, GO:0005886, GO:0030041, GO:0060271, GO:0044782, GO:0061371
CTELG00000002682.2	GO:0015629, GO:0005737, GO:0005634, GO:0005886, GO:0030041, GO:0044782
CTELG00000002683.1	GO:0005769, GO:0006893, GO:0015031
CTELG00000002684.1	GO:0005783, GO:0005789, GO:0016021, GO:0016020, GO:0008144, GO:0019899, GO:0004857, GO:0005504, GO:0015020, GO:0046982, GO:0042803, GO:0005080, GO:0005496, GO:0052696, GO:0052697
CTELG00000002685.1	GO:0005887, GO:0008528, GO:0004966, GO:0007188, GO:0007218
CTELG00000002687.1	GO:0005737, GO:0005829, GO:0005634, GO:0003730, GO:0003729, GO:0051028, GO:0007399, GO:0010468, GO:0051252, GO:0006417
CTELG00000002690.1	GO:0005887, GO:0004937, GO:0004930, GO:0071880, GO:0007267, GO:0007200, GO:0007204, GO:0001996, GO:0043410, GO:0045907
CTELG00000002695.1	GO:0016021
CTELG00000002696.1	GO:0005794, GO:0000139, GO:0016021, GO:0030246, GO:0046872, GO:0004653, GO:0006486
CTELG00000002696.2	GO:0005794, GO:0000139, GO:0016021, GO:0030246, GO:0046872, GO:0004653, GO:0006486
CTELG00000002697.1	GO:0005794, GO:0000139, GO:0016021, GO:0030246, GO:0046872, GO:0004653, GO:0016266, GO:0018242, GO:0018243
CTELG00000002698.1	GO:0005794, GO:0000139, GO:0016021, GO:0030246, GO:0046872, GO:0004653, GO:0016266, GO:0006493
CTELG00000002699.1	GO:0032580, GO:0016021, GO:0046920, GO:0008417, GO:0036065, GO:0006486
CTELG00000002700.1	GO:0016021, GO:0016020, GO:0020037, GO:0005506, GO:0004497, GO:0016705
CTELG00000002700.2	GO:0016021, GO:0016020, GO:0020037, GO:0005506, GO:0004497, GO:0016705
CTELG00000002700.3	GO:0016021, GO:0016020, GO:0020037, GO:0005506, GO:0004497, GO:0016705
CTELG00000002704.1	GO:0016324, GO:0016021, GO:0008508
CTELG00000002706.1	GO:0005783, GO:0005789, GO:0016021, GO:0003865, GO:0047751, GO:0016628, GO:0102389, GO:0019408, GO:0019348, GO:0006488, GO:0016095
CTELG00000002707.1	GO:0005829, GO:1990745, GO:0016020, GO:0048471, GO:0055037, GO:0000149, GO:0032456, GO:0015031
CTELG00000002712.1	GO:0005794, GO:0000139, GO:0016021, GO:0008376, GO:0008375, GO:0008532, GO:0016758, GO:0030311, GO:0006486, GO:0009617
CTELG00000002713.1	GO:0005892, GO:0098691, GO:0005887, GO:0099055, GO:0099056, GO:0016020, GO:0043005, GO:0032991, GO:0045202, GO:0022848, GO:0030594, GO:0004888, GO:0007268, GO:0034220, GO:0051899, GO:0050877, GO:0014059, GO:0042391, GO:2000300, GO:0007165
CTELG00000002713.2	GO:0005892, GO:0098691, GO:0005887, GO:0099055, GO:0099056, GO:0016020, GO:0043005, GO:0032991, GO:0045202, GO:0022848, GO:0030594, GO:0004888, GO:0007268, GO:0034220, GO:0051899, GO:0050877, GO:0014059, GO:0042391, GO:2000300, GO:0007165
CTELG00000002714.1	GO:0050853, GO:0002467, GO:0009617
CTELG00000002715.1	GO:0005737, GO:0005634, GO:0005667, GO:0003677, GO:0003700, GO:0000981, GO:0046983, GO:0000977, GO:0043565, GO:0035881, GO:0009887, GO:0030154, GO:0032502, GO:0031017, GO:0048699, GO:0030902, GO:0031016, GO:0045893, GO:0006357, GO:0006355, GO:0048384, GO:0009888
CTELG00000002716.1	GO:0005737, GO:0005634, GO:0005667, GO:0003677, GO:0003700, GO:0000981, GO:0046983, GO:0000977, GO:0043565, GO:0035881, GO:0009887, GO:0030154, GO:0032502, GO:0031017, GO:0048699, GO:0030902, GO:0031016, GO:0045893, GO:0006357, GO:0006355, GO:0048384, GO:0009888
CTELG00000002717.1	GO:0015629, GO:0005737, GO:0005829, GO:0005789, GO:0016021, GO:0016020, GO:0005634, GO:0048471, GO:0000033, GO:0048306, GO:0004378, GO:0102704, GO:0046982, GO:0047485, GO:0006488, GO:0006490, GO:0033577, GO:0051592
CTELG00000002717.2	GO:0015629, GO:0005737, GO:0005829, GO:0005789, GO:0016021, GO:0016020, GO:0005634, GO:0048471, GO:0000033, GO:0048306, GO:0004378, GO:0102704, GO:0046982, GO:0047485, GO:0006488, GO:0006490, GO:0033577, GO:0051592
CTELG00000002719.1	GO:0031410, GO:0016021, GO:0005886, GO:0012506, GO:0007275, GO:0090263, GO:0016055
CTELG00000002725.1	GO:0005581, GO:0062023, GO:0031012, GO:0005576, GO:0007155
CTELG00000002726.1	GO:0005581, GO:0062023, GO:0031012, GO:0005576, GO:0032991, GO:0005518, GO:0007155, GO:0030198
CTELG00000002727.1	GO:0005581, GO:0062023, GO:0031012, GO:0005576, GO:0007155
CTELG00000002728.1	GO:0005634, GO:0048471
[truncated: 21,751 more rows]
