# Supplementary material for: Cell fate specification modes shape transcriptome evolution in the highly conserved spiral cleavage
Source: EMBO Rep. 2025 Sep 4;26(20):5088–114. doi: 10.1038/s44319-025-00569-4 (PMC12550047; doi:10.1038/s44319-025-00569-4)
Supplement: Supplementary file 45 — Dataset EV43 [file 44319_2025_569_MOESM45_ESM.xlsx]

## Sheet: Sheet1
Dataset EV43 – KEGG universe for O. fusiformis.

## Sheet: Dataset EV43
Gene_ID	KEGG_ID
OFUSG00001.1	K04959
OFUSG00001.2	K04958
OFUSG00001.3	K04958
OFUSG00001.4	K04958
OFUSG00001.5	K04958
OFUSG00002.1	NA
OFUSG00003.1	K15710
OFUSG00003.2	K15710
OFUSG00004.1	NA
OFUSG00005.1	NA
OFUSG00006.1	NA
OFUSG00007.1	K12197
OFUSG00008.1	NA
OFUSG00009.1	K10639
OFUSG00010.1	NA
OFUSG00011.1	NA
OFUSG00012.1	K09228
OFUSG00013.1	K09228
OFUSG00014.1	K11992
OFUSG00015.1	NA
OFUSG00015.2	NA
OFUSG00016.1	NA
OFUSG00017.1	NA
OFUSG00018.1	NA
OFUSG00019.1	NA
OFUSG00020.1	K11844
OFUSG00021.1	K16475
OFUSG00022.1	NA
OFUSG00023.1	NA
OFUSG00024.1	NA
OFUSG00025.1	K12827
OFUSG00026.1	K00799
OFUSG00027.1	NA
OFUSG00027.2	NA
OFUSG00028.1	NA
OFUSG00029.1	NA
OFUSG00030.1	NA
OFUSG00031.1	NA
OFUSG00032.1	NA
OFUSG00033.1	K19601
OFUSG00033.2	K19601
OFUSG00034.1	NA
OFUSG00035.1	NA
OFUSG00036.1	K08813
OFUSG00036.2	K08813
OFUSG00037.1	NA
OFUSG00038.1	NA
OFUSG00039.1	K21439
OFUSG00039.2	K21439
OFUSG00040.1	K21733
OFUSG00041.1	NA
OFUSG00042.1	K01317
OFUSG00043.1	NA
OFUSG00043.2	NA
OFUSG00043.3	NA
OFUSG00043.4	NA
OFUSG00044.1	NA
OFUSG00045.1	NA
OFUSG00046.1	K09500
OFUSG00047.1	K12473
OFUSG00048.1	NA
OFUSG00049.1	K19177
OFUSG00050.1	K15544
OFUSG00050.2	K15544
OFUSG00051.1	K21421
OFUSG00052.1	NA
OFUSG00053.1	K22867
OFUSG00054.1	K16569
OFUSG00055.1	K16569
OFUSG00056.1	NA
OFUSG00057.1	NA
OFUSG00057.2	NA
OFUSG00058.1	NA
OFUSG00059.1	NA
OFUSG00060.1	K18398
OFUSG00061.1	K21766
OFUSG00062.1	K18798
OFUSG00063.1	K18533
OFUSG00064.1	K18533
OFUSG00064.2	K18533
OFUSG00064.3	K18533
OFUSG00064.4	K18533
OFUSG00065.1	K18533
OFUSG00066.1	NA
OFUSG00067.1	K18463
OFUSG00068.1	K11097
OFUSG00069.1	K22073
OFUSG00069.2	K22073
OFUSG00070.1	K08545
OFUSG00071.1	K22037
OFUSG00072.1	K00551
OFUSG00073.1	NA
OFUSG00074.1	K21440
OFUSG00075.1	K00103
OFUSG00076.1	K00103
OFUSG00077.1	K01019
OFUSG00078.1	NA
OFUSG00079.1	NA
OFUSG00080.1	K00725
OFUSG00081.1	K23851
OFUSG00081.2	K23851
OFUSG00082.1	NA
OFUSG00083.1	NA
OFUSG00084.1	K13211
OFUSG00085.1	K04427
OFUSG00086.1	K04944
OFUSG00087.1	K00551
OFUSG00088.1	K08220
OFUSG00089.1	NA
OFUSG00090.1	NA
OFUSG00090.2	NA
OFUSG00091.1	NA
OFUSG00092.1	NA
OFUSG00092.2	NA
OFUSG00093.1	K11810
OFUSG00094.1	NA
OFUSG00095.1	NA
OFUSG00096.1	NA
OFUSG00096.2	NA
OFUSG00096.3	NA
OFUSG00097.1	NA
OFUSG00098.1	K08212
OFUSG00099.1	K08204
OFUSG00100.1	K08203
OFUSG00101.1	NA
OFUSG00102.1	NA
OFUSG00103.1	NA
OFUSG00104.1	K04960
OFUSG00105.1	NA
OFUSG00106.1	NA
OFUSG00107.1	NA
OFUSG00108.1	K08765
OFUSG00109.1	NA
OFUSG00110.1	NA
OFUSG00111.1	NA
OFUSG00112.1	K21423
OFUSG00113.1	NA
OFUSG00113.2	NA
OFUSG00114.1	NA
OFUSG00115.1	NA
OFUSG00116.1	K14567
OFUSG00117.1	NA
OFUSG00118.1	NA
OFUSG00119.1	NA
OFUSG00120.1	K23424
OFUSG00121.1	NA
OFUSG00120.2	K23424
OFUSG00122.1	NA
OFUSG00122.2	NA
OFUSG00123.1	NA
OFUSG00124.1	NA
OFUSG00125.1	NA
OFUSG00126.1	NA
OFUSG00127.1	K06106
OFUSG00127.2	K06106
OFUSG00128.1	NA
OFUSG00128.2	NA
OFUSG00129.1	K14847
OFUSG00130.1	NA
OFUSG00131.1	NA
OFUSG00132.1	NA
OFUSG00133.1	NA
OFUSG00134.1	NA
OFUSG00135.1	NA
OFUSG00136.1	NA
OFUSG00136.2	NA
OFUSG00137.1	K07424
OFUSG00138.1	NA
OFUSG00139.1	K04926
OFUSG00140.1	NA
OFUSG00141.1	NA
OFUSG00142.1	K01867
OFUSG00143.1	NA
OFUSG00144.1	NA
OFUSG00145.1	NA
OFUSG00146.1	NA
OFUSG00147.1	NA
OFUSG00148.1	K08465
OFUSG00149.1	K04596
OFUSG00150.1	K04594
OFUSG00151.1	K16506
OFUSG00152.1	NA
OFUSG00153.1	NA
OFUSG00154.1	K13221
OFUSG00155.1	NA
OFUSG00156.1	NA
OFUSG00157.1	K07916
OFUSG00158.1	NA
OFUSG00158.2	NA
OFUSG00159.1	K15503
OFUSG00160.1	K03039
OFUSG00161.1	NA
OFUSG00162.1	NA
OFUSG00163.1	NA
OFUSG00164.1	K00501
OFUSG00165.1	NA
OFUSG00166.1	K08866
OFUSG00166.2	K08866
OFUSG00167.1	K00725
OFUSG00168.1	NA
OFUSG00169.1	K05766
OFUSG00170.1	NA
OFUSG00171.1	NA
OFUSG00172.1	K00830
OFUSG00173.1	K01581
OFUSG00174.1	NA
OFUSG00175.1	K16766
OFUSG00176.1	NA
OFUSG00177.1	NA
OFUSG00178.1	K07424
OFUSG00179.1	NA
OFUSG00180.1	NA
OFUSG00181.1	NA
OFUSG00182.1	K11405
OFUSG00183.1	NA
OFUSG00184.1	NA
OFUSG00185.1	K01937
OFUSG00185.2	K01937
OFUSG00186.1	NA
OFUSG00187.1	NA
OFUSG00188.1	K11765
OFUSG00189.1	K11765
OFUSG00190.1	K14452
OFUSG00191.1	NA
OFUSG00192.1	K16533
OFUSG00193.1	NA
OFUSG00194.1	NA
OFUSG00195.1	NA
OFUSG00196.1	K01017
OFUSG00197.1	K13044
OFUSG00197.2	K13044
OFUSG00198.1	K20641
OFUSG00199.1	K03021
OFUSG00200.1	NA
OFUSG00201.1	NA
OFUSG00202.1	NA
OFUSG00203.1	K15432
OFUSG00204.1	NA
OFUSG00205.1	NA
OFUSG00206.1	NA
OFUSG00207.1	K19021
OFUSG00208.1	K14302
OFUSG00209.1	NA
OFUSG00210.1	K09228
OFUSG00211.1	K04312
OFUSG00212.1	K02892
OFUSG00213.1	NA
OFUSG00213.2	NA
OFUSG00214.1	K17985
OFUSG00215.1	NA
OFUSG00216.1	K09228
OFUSG00217.1	NA
OFUSG00218.1	K10420
OFUSG00218.2	K10420
OFUSG00219.1	NA
OFUSG00220.1	K12319
OFUSG00221.1	NA
OFUSG00221.2	NA
OFUSG00222.1	K20641
OFUSG00223.1	K00799
OFUSG00224.1	NA
OFUSG00225.1	K13523
OFUSG00225.2	K13523
OFUSG00226.1	K01866
OFUSG00227.1	NA
OFUSG00228.1	NA
OFUSG00229.1	NA
OFUSG00229.2	K05202
OFUSG00230.1	NA
OFUSG00231.1	NA
OFUSG00232.1	K14791
OFUSG00233.1	K05208
OFUSG00234.1	K05208
OFUSG00234.2	K05208
OFUSG00235.1	NA
OFUSG00236.1	NA
OFUSG00236.2	NA
OFUSG00237.1	NA
OFUSG00238.1	NA
OFUSG00239.1	NA
OFUSG00240.1	K10706
OFUSG00241.1	K10706
OFUSG00242.1	NA
OFUSG00243.1	K11857
OFUSG00244.1	NA
OFUSG00245.1	K02865
OFUSG00246.1	K24133
OFUSG00247.1	K24133
OFUSG00248.1	NA
OFUSG00249.1	K00699
OFUSG00250.1	NA
OFUSG00251.1	K10498
OFUSG00251.2	NA
OFUSG00252.1	K11538
OFUSG00253.1	K11538
OFUSG00254.1	K14165
OFUSG00255.1	NA
OFUSG00256.1	K10798
OFUSG00257.1	NA
OFUSG00258.1	NA
OFUSG00259.1	NA
OFUSG00259.2	NA
OFUSG00260.1	K22755
OFUSG00261.1	NA
OFUSG00262.1	K22755
OFUSG00263.1	NA
OFUSG00264.1	NA
OFUSG00265.1	NA
OFUSG00266.1	K11515
OFUSG00266.2	K11515
OFUSG00267.1	NA
OFUSG00268.1	K07830
OFUSG00269.1	K17301
OFUSG00270.1	K00108
OFUSG00271.1	K00326
OFUSG00272.1	K00272
OFUSG00273.1	NA
OFUSG00274.1	NA
OFUSG00275.1	NA
OFUSG00276.1	NA
OFUSG00277.1	NA
OFUSG00278.1	K09519
OFUSG00279.1	NA
OFUSG00279.2	NA
OFUSG00279.3	NA
OFUSG00280.1	NA
OFUSG00281.1	NA
OFUSG00282.1	K14324
OFUSG00283.1	NA
OFUSG00284.1	NA
OFUSG00285.1	K02884
OFUSG00286.1	K16312
OFUSG00286.2	K16312
OFUSG00286.3	K16312
OFUSG00287.1	NA
OFUSG00288.1	NA
OFUSG00289.1	K19496
OFUSG00288.2	NA
OFUSG00290.1	NA
OFUSG00291.1	NA
OFUSG00292.1	NA
OFUSG00292.2	NA
OFUSG00293.1	NA
OFUSG00294.1	K19499
OFUSG00294.2	K19499
OFUSG00294.3	K19499
OFUSG00295.1	K19499
OFUSG00295.2	K19499
OFUSG00295.3	K19499
OFUSG00295.4	K19499
OFUSG00296.1	NA
OFUSG00297.1	K01136
OFUSG00298.1	NA
OFUSG00299.1	K01316
OFUSG00300.1	NA
OFUSG00301.1	K13171
OFUSG00302.1	K16675
OFUSG00302.2	K16675
OFUSG00303.1	NA
OFUSG00304.1	NA
OFUSG00305.1	K17495
OFUSG00306.1	K21108
OFUSG00307.1	K21108
OFUSG00307.2	K21108
OFUSG00308.1	K09668
OFUSG00309.1	NA
OFUSG00310.1	NA
OFUSG00310.2	NA
OFUSG00311.1	NA
OFUSG00312.1	NA
OFUSG00312.2	NA
OFUSG00313.1	K19907
OFUSG00314.1	NA
OFUSG00315.1	NA
OFUSG00316.1	K01024
OFUSG00317.1	K22037
OFUSG00318.1	K22037
OFUSG00319.1	K00699
OFUSG00320.1	NA
OFUSG00321.1	NA
OFUSG00322.1	K11832
OFUSG00323.1	K12191
OFUSG00324.1	NA
OFUSG00325.1	NA
OFUSG00326.1	K11436
OFUSG00327.1	NA
OFUSG00328.1	K17598
OFUSG00329.1	NA
OFUSG00330.1	NA
OFUSG00331.1	K06720
OFUSG00332.1	NA
OFUSG00333.1	K23424
OFUSG00334.1	K22282
OFUSG00335.1	K15042
OFUSG00336.1	NA
OFUSG00337.1	K19525
OFUSG00338.1	K05466
OFUSG00339.1	K19525
OFUSG00340.1	NA
OFUSG00341.1	NA
OFUSG00342.1	K11390
OFUSG00343.1	K12192
OFUSG00344.1	NA
OFUSG00344.2	NA
OFUSG00344.3	NA
OFUSG00345.1	NA
OFUSG00346.1	K04459
OFUSG00347.1	K04936
OFUSG00347.2	K04936
OFUSG00348.1	K23965
OFUSG00349.1	NA
OFUSG00350.1	NA
OFUSG00351.1	K13093
OFUSG00352.1	NA
OFUSG00353.1	K04718
OFUSG00354.1	NA
OFUSG00354.2	NA
OFUSG00355.1	NA
OFUSG00356.1	K19919
OFUSG00357.1	K21616
OFUSG00358.1	NA
OFUSG00359.1	NA
OFUSG00360.1	K05694
OFUSG00361.1	NA
OFUSG00362.1	K08339
OFUSG00363.1	K10612
OFUSG00364.1	NA
OFUSG00365.1	K14464
OFUSG00366.1	NA
OFUSG00367.1	K20302
OFUSG00368.1	K09067
OFUSG00369.1	NA
OFUSG00370.1	NA
OFUSG00371.1	NA
OFUSG00372.1	K05030
OFUSG00373.1	NA
OFUSG00374.1	NA
OFUSG00375.1	K00107
OFUSG00376.1	K00107
OFUSG00377.1	K11653
OFUSG00377.2	K11653
OFUSG00377.3	K11653
OFUSG00378.1	NA
OFUSG00378.2	NA
OFUSG00378.3	NA
OFUSG00379.1	K08469
OFUSG00380.1	NA
OFUSG00381.1	K12470
OFUSG00382.1	NA
OFUSG00383.1	K16729
OFUSG00384.1	K04805
OFUSG00385.1	NA
OFUSG00386.1	K23717
OFUSG00387.1	K23717
OFUSG00388.1	NA
OFUSG00389.1	NA
OFUSG00390.1	K04604
OFUSG00391.1	NA
OFUSG00392.1	K15618
OFUSG00392.2	K15618
OFUSG00393.1	K08464
OFUSG00394.1	NA
OFUSG00395.1	K14077
OFUSG00396.1	NA
OFUSG00397.1	NA
OFUSG00398.1	K06546
OFUSG00398.2	K06546
OFUSG00399.1	K24054
OFUSG00400.1	K00264
OFUSG00401.1	NA
OFUSG00402.1	NA
OFUSG00402.2	NA
OFUSG00403.1	K06238
OFUSG00404.1	NA
OFUSG00405.1	NA
OFUSG00406.1	NA
OFUSG00406.2	NA
OFUSG00407.1	K01950
OFUSG00408.1	NA
OFUSG00409.1	NA
OFUSG00410.1	NA
OFUSG00411.1	K12739
OFUSG00412.1	NA
OFUSG00413.1	K08735
OFUSG00414.1	K08735
OFUSG00415.1	NA
OFUSG00416.1	NA
OFUSG00417.1	K04203
OFUSG00418.1	K24154
OFUSG00419.1	K01611
OFUSG00420.1	K13137
OFUSG00421.1	K03964
OFUSG00422.1	NA
OFUSG00423.1	K11547
OFUSG00424.1	NA
OFUSG00425.1	NA
OFUSG00426.1	K12793
OFUSG00426.2	K12793
OFUSG00427.1	NA
OFUSG00428.1	K00876
OFUSG00429.1	K22139
OFUSG00430.1	NA
OFUSG00431.1	NA
OFUSG00432.1	NA
OFUSG00433.1	K08409
OFUSG00434.1	NA
OFUSG00435.1	NA
OFUSG00436.1	K00161
OFUSG00436.2	NA
OFUSG00437.1	NA
OFUSG00438.1	NA
OFUSG00439.1	NA
OFUSG00440.1	K06564
OFUSG00441.1	K09662
OFUSG00442.1	NA
OFUSG00443.1	NA
OFUSG00443.2	NA
OFUSG00443.3	NA
OFUSG00443.4	NA
OFUSG00444.1	NA
OFUSG00445.1	NA
OFUSG00446.1	K15361
OFUSG00447.1	K00591
OFUSG00448.1	K03193
OFUSG00449.1	NA
OFUSG00450.1	NA
OFUSG00451.1	NA
OFUSG00452.1	K24123
OFUSG00453.1	NA
OFUSG00454.1	NA
OFUSG00455.1	NA
OFUSG00456.1	K04565
OFUSG00457.1	NA
OFUSG00458.1	K02990
OFUSG00459.1	NA
OFUSG00460.1	NA
OFUSG00461.1	NA
OFUSG00462.1	K21970
OFUSG00463.1	K10578
OFUSG00464.1	K04428
OFUSG00465.1	K09270
OFUSG00466.1	K19533
OFUSG00467.1	NA
OFUSG00468.1	K08545
OFUSG00469.1	K17410
OFUSG00470.1	K23863
OFUSG00471.1	NA
OFUSG00472.1	K11344
OFUSG00473.1	K09528
OFUSG00474.1	K19607
OFUSG00475.1	K04288
OFUSG00476.1	NA
OFUSG00477.1	NA
OFUSG00478.1	NA
OFUSG00479.1	NA
OFUSG00480.1	NA
OFUSG00481.1	NA
OFUSG00482.1	NA
OFUSG00483.1	NA
OFUSG00484.1	NA
OFUSG00485.1	NA
OFUSG00486.1	NA
OFUSG00487.1	NA
OFUSG00487.2	NA
OFUSG00488.1	K17572
OFUSG00489.1	K17572
OFUSG00490.1	NA
OFUSG00491.1	K05695
OFUSG00492.1	NA
OFUSG00493.1	NA
OFUSG00494.1	NA
OFUSG00495.1	NA
OFUSG00496.1	NA
OFUSG00496.2	NA
OFUSG00497.1	K08367
OFUSG00498.1	K11313
OFUSG00498.2	K11313
OFUSG00498.3	K11313
OFUSG00499.1	NA
OFUSG00500.1	NA
OFUSG00501.1	NA
OFUSG00502.1	NA
OFUSG00503.1	NA
OFUSG00504.1	NA
OFUSG00505.1	NA
OFUSG00506.1	NA
OFUSG00507.1	K08202
OFUSG00508.1	K08199
OFUSG00509.1	NA
OFUSG00509.2	NA
OFUSG00510.1	NA
OFUSG00511.1	NA
OFUSG00512.1	K23909
OFUSG00513.1	K10454
OFUSG00514.1	K10463
OFUSG00515.1	K10473
OFUSG00516.1	K12860
OFUSG00517.1	K20825
OFUSG00517.2	K20825
OFUSG00518.1	NA
OFUSG00519.1	K04373
OFUSG00519.2	K04373
OFUSG00520.1	K04373
OFUSG00521.1	K14776
OFUSG00522.1	K14776
OFUSG00523.1	K14720
OFUSG00523.2	K14720
OFUSG00524.1	NA
OFUSG00524.2	NA
OFUSG00525.1	NA
OFUSG00526.1	K01025
OFUSG00527.1	NA
OFUSG00528.1	K03173
OFUSG00528.2	K03173
OFUSG00529.1	K03174
OFUSG00530.1	NA
OFUSG00531.1	NA
OFUSG00532.1	NA
OFUSG00533.1	NA
OFUSG00534.1	K09540
OFUSG00535.1	NA
OFUSG00536.1	NA
OFUSG00537.1	K15450
OFUSG00538.1	NA
OFUSG00539.1	K11997
OFUSG00540.1	K12166
OFUSG00541.1	NA
OFUSG00542.1	NA
OFUSG00543.1	K23718
OFUSG00544.1	K07931
OFUSG00545.1	K15009
OFUSG00546.1	NA
OFUSG00547.1	KEGG:eco:b2601
OFUSG00548.1	K03320
OFUSG00549.1	K07855
OFUSG00550.1	NA
OFUSG00551.1	K14613
OFUSG00552.1	K04282
OFUSG00553.1	K20840
OFUSG00554.1	K08175
OFUSG00554.2	K08175
OFUSG00555.1	NA
OFUSG00556.1	NA
OFUSG00557.1	NA
OFUSG00558.1	K23088
OFUSG00559.1	K23088
OFUSG00559.2	K23088
OFUSG00560.1	K07408
OFUSG00561.1	NA
OFUSG00562.1	K14592
OFUSG00563.1	NA
OFUSG00564.1	NA
OFUSG00565.1	NA
OFUSG00566.1	NA
OFUSG00567.1	K04598
OFUSG00568.1	NA
OFUSG00569.1	NA
OFUSG00570.1	NA
OFUSG00571.1	K04318
OFUSG00572.1	K08407
OFUSG00573.1	NA
OFUSG00574.1	NA
OFUSG00575.1	K23706
OFUSG00576.1	NA
OFUSG00577.1	NA
OFUSG00578.1	NA
OFUSG00579.1	K06825
OFUSG00580.1	K06825
OFUSG00581.1	K23342
OFUSG00582.1	NA
OFUSG00583.1	NA
OFUSG00584.1	NA
OFUSG00585.1	NA
OFUSG00586.1	NA
OFUSG00586.2	NA
OFUSG00586.3	NA
OFUSG00586.4	NA
OFUSG00587.1	NA
OFUSG00588.1	NA
OFUSG00588.2	NA
OFUSG00589.1	NA
OFUSG00590.1	NA
OFUSG00591.1	NA
OFUSG00592.1	NA
OFUSG00593.1	NA
OFUSG00593.2	NA
OFUSG00594.1	K04356
OFUSG00595.1	NA
OFUSG00596.1	NA
OFUSG00597.1	NA
OFUSG00598.1	NA
OFUSG00599.1	NA
OFUSG00600.1	NA
OFUSG00601.1	NA
OFUSG00602.1	NA
OFUSG00603.1	NA
OFUSG00604.1	NA
OFUSG00605.1	NA
OFUSG00606.1	K12474
OFUSG00607.1	K04715
OFUSG00608.1	K04718
OFUSG00609.1	NA
OFUSG00610.1	K05460
OFUSG00611.1	NA
OFUSG00612.1	K13879
OFUSG00612.2	NA
OFUSG00613.1	K13880
OFUSG00614.1	NA
OFUSG00615.1	K04282
OFUSG00616.1	NA
OFUSG00617.1	NA
OFUSG00618.1	K09702
OFUSG00619.1	K11795
OFUSG00620.1	NA
OFUSG00621.1	NA
OFUSG00622.1	NA
OFUSG00623.1	NA
OFUSG00624.1	NA
OFUSG00625.1	NA
OFUSG00626.1	NA
OFUSG00627.1	NA
OFUSG00628.1	K06545
OFUSG00629.1	NA
OFUSG00629.2	NA
OFUSG00630.1	K13912
OFUSG00630.2	K06545
OFUSG00631.1	NA
OFUSG00632.1	NA
OFUSG00633.1	NA
OFUSG00634.1	K09067
OFUSG00635.1	NA
OFUSG00636.1	NA
OFUSG00637.1	K09067
OFUSG00638.1	NA
OFUSG00639.1	NA
OFUSG00640.1	K20784
OFUSG00641.1	K08106
OFUSG00641.2	K08106
OFUSG00642.1	K01024
OFUSG00643.1	K07809
OFUSG00644.1	K07808
OFUSG00645.1	K07809
OFUSG00646.1	NA
OFUSG00646.2	NA
OFUSG00647.1	NA
OFUSG00648.1	NA
OFUSG00649.1	NA
OFUSG00650.1	K12026
OFUSG00650.2	K12026
OFUSG00651.1	NA
OFUSG00652.1	NA
OFUSG00652.2	NA
OFUSG00652.3	NA
OFUSG00653.1	NA
OFUSG00654.1	NA
OFUSG00655.1	NA
OFUSG00656.1	NA
OFUSG00656.2	NA
OFUSG00657.1	K15043
OFUSG00658.1	NA
OFUSG00658.2	NA
OFUSG00658.3	NA
OFUSG00658.4	NA
OFUSG00659.1	NA
OFUSG00659.2	NA
OFUSG00660.1	K05662
OFUSG00661.1	NA
OFUSG00662.1	K00761
OFUSG00663.1	K23740
OFUSG00664.1	NA
OFUSG00664.2	NA
OFUSG00665.1	NA
OFUSG00666.1	NA
OFUSG00667.1	NA
OFUSG00668.1	NA
OFUSG00669.1	NA
OFUSG00670.1	NA
OFUSG00671.1	NA
OFUSG00672.1	K23222
OFUSG00673.1	NA
OFUSG00674.1	NA
OFUSG00675.1	NA
OFUSG00676.1	NA
OFUSG00677.1	NA
OFUSG00678.1	NA
OFUSG00679.1	K09113
OFUSG00680.1	NA
OFUSG00681.1	K10812
OFUSG00681.2	K10812
OFUSG00682.1	K01022
OFUSG00683.1	NA
OFUSG00684.1	NA
OFUSG00685.1	K04746
OFUSG00685.2	K04746
OFUSG00686.1	K12617
OFUSG00687.1	NA
OFUSG00688.1	K12493
OFUSG00688.2	K12493
OFUSG00688.3	K12493
OFUSG00688.4	K12493
OFUSG00688.5	K12493
OFUSG00689.1	NA
OFUSG00690.1	NA
OFUSG00691.1	K16600
OFUSG00692.1	K10408
OFUSG00693.1	K00753
OFUSG00694.1	K00746
OFUSG00695.1	NA
OFUSG00696.1	K19648
OFUSG00697.1	K00060
OFUSG00698.1	NA
OFUSG00699.1	K09048
OFUSG00700.1	NA
OFUSG00701.1	K15440
OFUSG00702.1	K15440
OFUSG00703.1	NA
OFUSG00704.1	NA
OFUSG00705.1	NA
OFUSG00706.1	NA
OFUSG00707.1	NA
OFUSG00707.2	NA
OFUSG00708.1	K08220
OFUSG00709.1	NA
OFUSG00710.1	NA
OFUSG00710.2	NA
OFUSG00711.1	NA
OFUSG00712.1	NA
OFUSG00713.1	NA
OFUSG00713.2	NA
OFUSG00712.2	NA
OFUSG00714.1	K12816
OFUSG00715.1	K18668
OFUSG00716.1	K07968
OFUSG00716.2	K07968
OFUSG00716.3	K07968
OFUSG00717.1	NA
OFUSG00718.1	K09554
OFUSG00719.1	NA
OFUSG00720.1	K05203
OFUSG00721.1	NA
OFUSG00722.1	NA
OFUSG00723.1	K02987
OFUSG00724.1	K23317
OFUSG00725.1	K04950
OFUSG00726.1	K04948
OFUSG00727.1	K14388
OFUSG00728.1	K23342
OFUSG00729.1	NA
OFUSG00730.1	K01262
OFUSG00731.1	NA
OFUSG00732.1	NA
OFUSG00733.1	NA
OFUSG00734.1	NA
OFUSG00735.1	NA
OFUSG00736.1	NA
OFUSG00737.1	NA
OFUSG00738.1	NA
OFUSG00739.1	K11859
OFUSG00739.2	K11859
OFUSG00740.1	K19176
OFUSG00741.1	NA
OFUSG00742.1	K14573
OFUSG00743.1	NA
OFUSG00744.1	K14310
OFUSG00745.1	NA
OFUSG00746.1	K04135
OFUSG00747.1	K14464
OFUSG00748.1	NA
OFUSG00749.1	NA
OFUSG00749.2	NA
OFUSG00750.1	K03877
OFUSG00751.1	K03877
OFUSG00752.1	K23851
OFUSG00753.1	K16060
OFUSG00754.1	K16061
OFUSG00755.1	NA
OFUSG00756.1	K04725
OFUSG00757.1	K16060
OFUSG00758.1	NA
OFUSG00759.1	K16302
OFUSG00760.1	K15363
OFUSG00761.1	K00502
OFUSG00762.1	K01315
OFUSG00763.1	K08175
OFUSG00764.1	NA
OFUSG00765.1	NA
OFUSG00766.1	K18592
OFUSG00767.1	NA
OFUSG00768.1	K23088
OFUSG00769.1	K12463
OFUSG00770.1	NA
OFUSG00771.1	NA
OFUSG00772.1	K14021
OFUSG00773.1	K09292
OFUSG00774.1	NA
OFUSG00774.2	NA
OFUSG00775.1	NA
OFUSG00776.1	K14408
OFUSG00777.1	NA
OFUSG00778.1	K12461
OFUSG00779.1	NA
OFUSG00780.1	K09228
OFUSG00781.1	NA
OFUSG00781.2	NA
OFUSG00782.1	K02349
OFUSG00783.1	NA
OFUSG00784.1	NA
OFUSG00785.1	NA
OFUSG00786.1	NA
OFUSG00787.1	NA
OFUSG00788.1	NA
OFUSG00789.1	NA
OFUSG00790.1	K10751
OFUSG00791.1	NA
OFUSG00792.1	NA
OFUSG00793.1	NA
OFUSG00794.1	K01183
OFUSG00795.1	K01183
OFUSG00796.1	NA
OFUSG00797.1	K01183
OFUSG00798.1	K00512
OFUSG00799.1	NA
OFUSG00800.1	NA
OFUSG00801.1	NA
OFUSG00802.1	NA
OFUSG00803.1	NA
OFUSG00804.1	NA
OFUSG00805.1	K08187
OFUSG00806.1	K22761
OFUSG00807.1	NA
OFUSG00808.1	K21595
OFUSG00809.1	K12505
OFUSG00810.1	NA
OFUSG00811.1	K08175
OFUSG00812.1	NA
OFUSG00813.1	K08175
OFUSG00814.1	NA
OFUSG00815.1	K20045
OFUSG00816.1	NA
OFUSG00817.1	NA
OFUSG00818.1	NA
OFUSG00819.1	K05970
OFUSG00820.1	K09228
OFUSG00821.1	NA
OFUSG00822.1	K09228
OFUSG00823.1	NA
OFUSG00823.2	NA
OFUSG00824.1	K15436
OFUSG00825.1	NA
OFUSG00826.1	NA
OFUSG00827.1	NA
OFUSG00828.1	NA
OFUSG00829.1	K04224
OFUSG00830.1	NA
OFUSG00831.1	NA
OFUSG00832.1	K11997
OFUSG00833.1	K17571
OFUSG00834.1	NA
OFUSG00835.1	K13806
OFUSG00836.1	K06484
OFUSG00837.1	K02367
OFUSG00838.1	NA
OFUSG00839.1	NA
OFUSG00840.1	NA
OFUSG00840.2	NA
OFUSG00841.1	NA
OFUSG00841.2	NA
OFUSG00842.1	K18754
OFUSG00843.1	K08463
OFUSG00844.1	K08376
OFUSG00845.1	K13649
OFUSG00846.1	K13649
OFUSG00847.1	NA
OFUSG00847.2	NA
OFUSG00848.1	NA
OFUSG00849.1	NA
OFUSG00850.1	NA
OFUSG00851.1	NA
OFUSG00852.1	K07411
OFUSG00853.1	K07414
OFUSG00854.1	NA
OFUSG00855.1	NA
OFUSG00856.1	NA
OFUSG00856.2	NA
OFUSG00857.1	NA
OFUSG00858.1	K01324
OFUSG00859.1	K01310
OFUSG00860.1	NA
OFUSG00861.1	NA
OFUSG00862.1	NA
OFUSG00863.1	K17341
OFUSG00864.1	K22282
OFUSG00865.1	NA
OFUSG00866.1	K06013
OFUSG00867.1	K03126
OFUSG00868.1	K00544
OFUSG00868.2	K00544
OFUSG00869.1	K15501
OFUSG00869.2	K15501
OFUSG00869.3	K15501
OFUSG00869.4	K15501
OFUSG00869.5	K15501
OFUSG00870.1	NA
OFUSG00870.2	NA
OFUSG00871.1	K04511
OFUSG00871.2	K14380
OFUSG00871.3	K14380
OFUSG00872.1	NA
OFUSG00873.1	NA
OFUSG00874.1	NA
OFUSG00875.1	NA
OFUSG00876.1	NA
OFUSG00877.1	K03127
OFUSG00878.1	NA
OFUSG00879.1	K13017
OFUSG00880.1	K08465
OFUSG00880.2	K08465
OFUSG00881.1	K09228
OFUSG00882.1	K22074
OFUSG00883.1	NA
OFUSG00884.1	NA
OFUSG00885.1	K19640
OFUSG00886.1	K07299
OFUSG00887.1	NA
OFUSG00888.1	K00802
OFUSG00889.1	NA
OFUSG00890.1	NA
OFUSG00891.1	NA
OFUSG00891.2	NA
OFUSG00892.1	NA
OFUSG00893.1	K08076
OFUSG00894.1	NA
OFUSG00895.1	NA
OFUSG00895.2	NA
OFUSG00896.1	NA
OFUSG00897.1	K04556
OFUSG00898.1	K09228
OFUSG00899.1	NA
OFUSG00900.1	NA
OFUSG00901.1	K15538
OFUSG00902.1	NA
OFUSG00903.1	NA
OFUSG00904.1	K14439
OFUSG00905.1	K08803
OFUSG00906.1	K02208
OFUSG00907.1	K03960
OFUSG00908.1	NA
OFUSG00909.1	K11461
OFUSG00910.1	NA
OFUSG00911.1	NA
OFUSG00912.1	KEGG:rno:313588
OFUSG00913.1	NA
OFUSG00914.1	NA
OFUSG00915.1	NA
OFUSG00915.2	NA
OFUSG00915.3	NA
OFUSG00916.1	K17903
OFUSG00917.1	NA
OFUSG00918.1	NA
OFUSG00919.1	NA
OFUSG00920.1	NA
OFUSG00921.1	K00616
OFUSG00922.1	NA
OFUSG00923.1	NA
OFUSG00924.1	NA
OFUSG00925.1	K18809
OFUSG00926.1	NA
OFUSG00927.1	NA
OFUSG00928.1	K10380
OFUSG00929.1	NA
OFUSG00929.2	NA
OFUSG00930.1	K09228
OFUSG00931.1	K17817
OFUSG00932.1	K12735
OFUSG00933.1	K00626
OFUSG00933.2	K00626
OFUSG00934.1	K19805
OFUSG00935.1	K18438
OFUSG00936.1	K10990
OFUSG00937.1	NA
OFUSG00938.1	NA
OFUSG00938.2	NA
OFUSG00939.1	K05702
OFUSG00939.2	K05702
OFUSG00940.1	K16474
OFUSG00941.1	NA
OFUSG00942.1	NA
OFUSG00943.1	NA
OFUSG00944.1	NA
OFUSG00945.1	NA
OFUSG00946.1	NA
OFUSG00947.1	NA
OFUSG00948.1	NA
OFUSG00949.1	K17726
OFUSG00950.1	K07414
OFUSG00951.1	K17726
OFUSG00952.1	K00103
OFUSG00953.1	NA
OFUSG00954.1	NA
OFUSG00955.1	NA
OFUSG00955.2	NA
OFUSG00955.3	K00107
OFUSG00956.1	NA
OFUSG00957.1	NA
OFUSG00957.2	NA
OFUSG00958.1	NA
OFUSG00959.1	NA
OFUSG00960.1	NA
OFUSG00961.1	NA
OFUSG00961.2	NA
OFUSG00962.1	NA
OFUSG00963.1	NA
OFUSG00964.1	NA
OFUSG00965.1	NA
OFUSG00966.1	NA
OFUSG00966.2	K09100
OFUSG00967.1	K04306
OFUSG00968.1	NA
OFUSG00969.1	NA
OFUSG00970.1	NA
OFUSG00970.2	NA
OFUSG00970.3	NA
OFUSG00971.1	K00868
OFUSG00972.1	NA
OFUSG00973.1	NA
OFUSG00973.2	NA
OFUSG00974.1	K00787
OFUSG00975.1	K06270
OFUSG00976.1	K17413
OFUSG00977.1	NA
OFUSG00977.2	NA
OFUSG00977.3	NA
OFUSG00977.4	NA
OFUSG00978.1	NA
OFUSG00979.1	NA
OFUSG00980.1	NA
OFUSG00981.1	NA
OFUSG00982.1	NA
OFUSG00983.1	NA
OFUSG00984.1	NA
OFUSG00984.2	NA
OFUSG00985.1	NA
OFUSG00986.1	NA
OFUSG00987.1	NA
OFUSG00988.1	NA
OFUSG00989.1	NA
OFUSG00989.2	NA
OFUSG00990.1	NA
OFUSG00991.1	K08106
OFUSG00992.1	NA
OFUSG00993.1	K13720
OFUSG00994.1	NA
OFUSG00995.1	NA
OFUSG00996.1	NA
OFUSG00997.1	NA
OFUSG00998.1	NA
OFUSG00999.1	NA
OFUSG01000.1	KEGG:mtv:RVBD_1527c
OFUSG01001.1	NA
OFUSG01002.1	NA
OFUSG01003.1	NA
OFUSG01004.1	K19404
OFUSG01005.1	NA
OFUSG01006.1	NA
OFUSG01007.1	K14616
OFUSG01007.2	K14616
OFUSG01008.1	NA
OFUSG01009.1	K00635
OFUSG01009.2	K00635
OFUSG01010.1	NA
OFUSG01011.1	NA
OFUSG01012.1	NA
OFUSG01013.1	NA
OFUSG01014.1	NA
OFUSG01015.1	NA
OFUSG01016.1	NA
OFUSG01017.1	NA
OFUSG01017.2	NA
OFUSG01018.1	NA
OFUSG01019.1	NA
OFUSG01020.1	NA
OFUSG01020.2	NA
OFUSG01021.1	K15920
OFUSG01022.1	NA
OFUSG01022.2	NA
OFUSG01023.1	K02295
OFUSG01024.1	NA
OFUSG01025.1	K23533
OFUSG01026.1	NA
OFUSG01027.1	K02996
OFUSG01028.1	NA
OFUSG01029.1	NA
OFUSG01030.1	K18161
OFUSG01031.1	K08791
OFUSG01032.1	K20044
OFUSG01032.2	K20044
OFUSG01032.3	K20044
OFUSG01032.4	K20044
OFUSG01032.5	K20044
OFUSG01033.1	NA
OFUSG01033.2	NA
OFUSG01034.1	K17918
OFUSG01034.2	K17918
OFUSG01035.1	K13103
OFUSG01036.1	NA
OFUSG01037.1	K24134
OFUSG01038.1	NA
OFUSG01039.1	NA
OFUSG01040.1	K19476
OFUSG01041.1	NA
OFUSG01042.1	NA
OFUSG01043.1	NA
OFUSG01044.1	NA
OFUSG01045.1	K06502
OFUSG01046.1	NA
OFUSG01047.1	NA
OFUSG01048.1	NA
OFUSG01049.1	NA
OFUSG01050.1	NA
OFUSG01051.1	NA
OFUSG01052.1	NA
OFUSG01053.1	K19018
OFUSG01054.1	K08106
OFUSG01055.1	K10366
OFUSG01056.1	NA
OFUSG01057.1	NA
OFUSG01058.1	NA
OFUSG01059.1	K22068
OFUSG01060.1	NA
OFUSG01061.1	K23617
OFUSG01062.1	K16780
OFUSG01062.2	K16780
OFUSG01063.1	NA
OFUSG01064.1	NA
OFUSG01065.1	K10408
OFUSG01066.1	NA
OFUSG01067.1	K06252
OFUSG01068.1	K01019
OFUSG01069.1	NA
OFUSG01070.1	NA
OFUSG01071.1	K22824
OFUSG01072.1	K04564
OFUSG01073.1	K10358
OFUSG01073.2	K10358
OFUSG01074.1	NA
OFUSG01075.1	K16609
OFUSG01076.1	NA
OFUSG01077.1	NA
OFUSG01078.1	NA
OFUSG01079.1	K08202
OFUSG01080.1	K12383
OFUSG01081.1	NA
OFUSG01082.1	K11564
OFUSG01083.1	NA
OFUSG01084.1	NA
OFUSG01085.1	NA
OFUSG01086.1	K14772
OFUSG01087.1	NA
OFUSG01088.1	NA
OFUSG01089.1	NA
OFUSG01090.1	NA
OFUSG01091.1	K13912
OFUSG01092.1	K05123
OFUSG01093.1	NA
OFUSG01093.2	NA
OFUSG01094.1	K05970
OFUSG01095.1	NA
OFUSG01096.1	NA
OFUSG01097.1	K08518
OFUSG01098.1	K00699
OFUSG01099.1	K00228
OFUSG01100.1	NA
OFUSG01101.1	K06566
OFUSG01102.1	K06566
OFUSG01103.1	K19882
OFUSG01103.2	K19882
OFUSG01104.1	NA
OFUSG01105.1	NA
OFUSG01106.1	NA
OFUSG01107.1	K21440
OFUSG01108.1	K11450
OFUSG01109.1	NA
OFUSG01110.1	K07418
OFUSG01110.2	K07418
OFUSG01111.1	NA
OFUSG01112.1	K00753
OFUSG01112.2	K00753
OFUSG01113.1	NA
OFUSG01114.1	NA
OFUSG01115.1	K06792
OFUSG01116.1	NA
OFUSG01117.1	K04426
OFUSG01117.2	K13986
OFUSG01117.3	K04426
OFUSG01117.4	K13986
OFUSG01117.5	K04426
OFUSG01118.1	K00451
OFUSG01118.2	K00451
OFUSG01119.1	NA
OFUSG01120.1	NA
OFUSG01121.1	NA
OFUSG01122.1	NA
OFUSG01123.1	NA
OFUSG01124.1	NA
OFUSG01125.1	K07968
OFUSG01126.1	K17592
OFUSG01127.1	K17592
OFUSG01128.1	NA
OFUSG01129.1	K08797
OFUSG01130.1	NA
OFUSG01131.1	NA
OFUSG01132.1	K02350
OFUSG01133.1	K02350
OFUSG01134.1	K02350
OFUSG01135.1	NA
OFUSG01136.1	K02350
OFUSG01137.1	NA
OFUSG01138.1	K07809
OFUSG01139.1	K10863
OFUSG01140.1	K14769
OFUSG01141.1	K09365
OFUSG01142.1	NA
OFUSG01143.1	NA
OFUSG01143.2	NA
OFUSG01144.1	NA
OFUSG01145.1	NA
OFUSG01146.1	K14861
OFUSG01147.1	NA
OFUSG01146.2	K14861
OFUSG01148.1	NA
OFUSG01149.1	NA
OFUSG01150.1	KEGG:rno:399684
OFUSG01151.1	K15287
OFUSG01152.1	K08202
OFUSG01153.1	NA
OFUSG01154.1	K18035
OFUSG01154.2	K16910
OFUSG01155.1	NA
OFUSG01156.1	NA
OFUSG01157.1	NA
OFUSG01158.1	K05108
OFUSG01159.1	NA
OFUSG01160.1	NA
OFUSG01160.2	NA
OFUSG01161.1	NA
OFUSG01162.1	NA
OFUSG01163.1	NA
OFUSG01164.1	K16910
OFUSG01164.2	K05694
OFUSG01165.1	NA
OFUSG01166.1	NA
OFUSG01167.1	NA
OFUSG01168.1	NA
OFUSG01169.1	K05695
OFUSG01170.1	NA
OFUSG01171.1	NA
OFUSG01172.1	K05695
OFUSG01173.1	K05717
OFUSG01173.2	NA
OFUSG01174.1	K05695
OFUSG01175.1	NA
OFUSG01176.1	NA
OFUSG01177.1	NA
OFUSG01178.1	NA
OFUSG01179.1	NA
OFUSG01180.1	NA
OFUSG01180.2	NA
OFUSG01181.1	NA
OFUSG01182.1	K05114
OFUSG01183.1	NA
OFUSG01184.1	NA
OFUSG01185.1	NA
OFUSG01186.1	K16353
OFUSG01187.1	NA
OFUSG01188.1	NA
OFUSG01189.1	K16353
OFUSG01190.1	NA
OFUSG01190.2	NA
OFUSG01190.3	NA
OFUSG01191.1	NA
OFUSG01192.1	NA
OFUSG01193.1	K16910
OFUSG01194.1	K18032
OFUSG01195.1	K16662
OFUSG01196.1	K18032
OFUSG01197.1	K05502
OFUSG01198.1	NA
OFUSG01199.1	NA
OFUSG01200.1	NA
OFUSG01201.1	NA
OFUSG01202.1	NA
OFUSG01203.1	NA
OFUSG01204.1	K17346
OFUSG01205.1	K24135
OFUSG01205.2	K24135
OFUSG01206.1	NA
OFUSG01207.1	K15503
OFUSG01208.1	K00725
OFUSG01209.1	KEGG:mmu:100043686
OFUSG01209.2	K01176
OFUSG01210.1	NA
OFUSG01211.1	NA
OFUSG01212.1	K22873
OFUSG01213.1	K00771
OFUSG01214.1	K04285
OFUSG01215.1	K02842
OFUSG01216.1	NA
OFUSG01217.1	K21435
OFUSG01218.1	NA
OFUSG01219.1	NA
OFUSG01220.1	NA
OFUSG01221.1	NA
OFUSG01222.1	K22888
OFUSG01223.1	NA
OFUSG01224.1	K05770
OFUSG01225.1	K03183
OFUSG01226.1	K06275
OFUSG01227.1	K09448
OFUSG01228.1	K03183
OFUSG01229.1	K03183
OFUSG01230.1	K03183
OFUSG01231.1	K17452
OFUSG01232.1	NA
OFUSG01233.1	NA
OFUSG01234.1	NA
OFUSG01235.1	NA
OFUSG01236.1	NA
OFUSG01237.1	NA
OFUSG01238.1	NA
OFUSG01239.1	NA
OFUSG01240.1	NA
OFUSG01241.1	NA
OFUSG01241.2	NA
OFUSG01242.1	NA
OFUSG01243.1	K17607
OFUSG01244.1	K12232
OFUSG01245.1	NA
OFUSG01246.1	NA
OFUSG01247.1	NA
OFUSG01248.1	K00901
OFUSG01249.1	NA
OFUSG01248.2	K00901
OFUSG01248.3	K00901
OFUSG01248.4	K00901
OFUSG01250.1	K00699
OFUSG01251.1	K12183
OFUSG01252.1	K06632
OFUSG01253.1	NA
OFUSG01254.1	K11778
OFUSG01255.1	NA
OFUSG01256.1	NA
OFUSG01257.1	K11798
OFUSG01258.1	NA
OFUSG01258.2	NA
OFUSG01255.2	NA
OFUSG01259.1	NA
OFUSG01260.1	K10260
OFUSG01261.1	K01024
OFUSG01262.1	K11662
OFUSG01263.1	K00699
OFUSG01264.1	NA
OFUSG01265.1	K17341
OFUSG01266.1	NA
OFUSG01267.1	NA
OFUSG01267.2	NA
OFUSG01268.1	K23257
OFUSG01269.1	NA
OFUSG01270.1	K12605
OFUSG01270.2	K12605
OFUSG01271.1	K14345
OFUSG01272.1	NA
OFUSG01273.1	NA
OFUSG01273.2	NA
OFUSG01274.1	NA
OFUSG01275.1	K08465
OFUSG01276.1	NA
OFUSG01277.1	NA
OFUSG01278.1	NA
OFUSG01279.1	K09228
OFUSG01280.1	K22207
OFUSG01281.1	K04746
OFUSG01282.1	NA
OFUSG01283.1	NA
OFUSG01284.1	K16752
OFUSG01285.1	K09671
OFUSG01286.1	K11887
OFUSG01287.1	K01230
OFUSG01288.1	NA
OFUSG01289.1	K22422
OFUSG01289.2	K22422
OFUSG01290.1	K16069
OFUSG01291.1	K10380
OFUSG01292.1	K15504
OFUSG01293.1	NA
OFUSG01294.1	NA
OFUSG01295.1	NA
OFUSG01296.1	NA
OFUSG01297.1	NA
OFUSG01298.1	NA
OFUSG01298.2	NA
OFUSG01299.1	NA
OFUSG01300.1	K04150
OFUSG01301.1	NA
OFUSG01302.1	K07271
OFUSG01303.1	NA
OFUSG01304.1	K00272
OFUSG01305.1	K04356
OFUSG01306.1	NA
OFUSG01307.1	K14342
OFUSG01308.1	K04170
OFUSG01308.2	K04170
OFUSG01309.1	K15259
OFUSG01310.1	NA
OFUSG01311.1	NA
OFUSG01312.1	NA
OFUSG01312.2	NA
OFUSG01313.1	NA
OFUSG01314.1	NA
OFUSG01315.1	NA
OFUSG01316.1	NA
OFUSG01315.2	NA
OFUSG01317.1	NA
OFUSG01318.1	NA
OFUSG01319.1	K02599
OFUSG01320.1	K06825
OFUSG01321.1	NA
OFUSG01321.2	NA
OFUSG01322.1	NA
OFUSG01323.1	NA
OFUSG01324.1	K08133
OFUSG01325.1	K22037
OFUSG01326.1	K10656
OFUSG01327.1	NA
OFUSG01328.1	NA
OFUSG01329.1	K09632
OFUSG01330.1	NA
OFUSG01331.1	NA
OFUSG01332.1	NA
OFUSG01333.1	K22888
OFUSG01334.1	NA
OFUSG01335.1	K22888
OFUSG01336.1	K11875
OFUSG01337.1	NA
OFUSG01337.2	NA
OFUSG01337.3	NA
OFUSG01337.4	NA
OFUSG01338.1	NA
OFUSG01339.1	K10408
OFUSG01340.1	NA
OFUSG01340.2	K10408
OFUSG01341.1	K10408
OFUSG01342.1	K10408
OFUSG01342.2	K10408
OFUSG01343.1	K10408
OFUSG01344.1	NA
OFUSG01345.1	NA
OFUSG01346.1	NA
OFUSG01347.1	K13956
OFUSG01348.1	NA
OFUSG01349.1	K23424
OFUSG01350.1	NA
OFUSG01351.1	K12401
OFUSG01352.1	NA
OFUSG01353.1	NA
OFUSG01354.1	NA
OFUSG01355.1	NA
OFUSG01356.1	NA
OFUSG01357.1	NA
OFUSG01358.1	K02369
OFUSG01359.1	NA
OFUSG01360.1	NA
OFUSG01361.1	NA
OFUSG01362.1	KEGG:xla:403384
OFUSG01363.1	K13145
OFUSG01364.1	NA
OFUSG01364.2	NA
OFUSG01365.1	K23049
OFUSG01366.1	K18663
OFUSG01367.1	K09679
OFUSG01368.1	K09679
OFUSG01369.1	K10967
OFUSG01370.1	K14434
OFUSG01371.1	K14434
OFUSG01372.1	NA
OFUSG01372.2	NA
OFUSG01373.1	NA
OFUSG01374.1	NA
OFUSG01375.1	NA
OFUSG01376.1	NA
OFUSG01377.1	NA
OFUSG01378.1	NA
OFUSG01379.1	NA
OFUSG01380.1	NA
OFUSG01381.1	NA
OFUSG01381.2	NA
OFUSG01382.1	NA
OFUSG01383.1	NA
OFUSG01384.1	K14616
OFUSG01385.1	NA
OFUSG01385.2	NA
OFUSG01386.1	NA
OFUSG01387.1	NA
OFUSG01388.1	NA
OFUSG01389.1	NA
OFUSG01390.1	NA
OFUSG01391.1	K08681
OFUSG01392.1	NA
OFUSG01393.1	NA
OFUSG01394.1	NA
OFUSG01395.1	NA
OFUSG01396.1	K00758
OFUSG01397.1	NA
OFUSG01398.1	NA
OFUSG01399.1	K08841
OFUSG01400.1	NA
OFUSG01401.1	K17820
OFUSG01402.1	NA
OFUSG01403.1	K22120
OFUSG01404.1	NA
OFUSG01405.1	K05658
OFUSG01405.2	K05658
OFUSG01406.1	NA
OFUSG01407.1	NA
OFUSG01408.1	NA
OFUSG01409.1	NA
OFUSG01410.1	NA
OFUSG01411.1	K09228
OFUSG01412.1	K09229
OFUSG01413.1	K00731
OFUSG01414.1	NA
OFUSG01415.1	NA
OFUSG01415.2	NA
OFUSG01416.1	NA
OFUSG01417.1	K10752
OFUSG01417.2	K10752
OFUSG01418.1	K20068
OFUSG01418.2	K20068
OFUSG01418.3	K20068
OFUSG01418.4	K20068
OFUSG01418.5	K20068
OFUSG01419.1	K15156
OFUSG01420.1	NA
OFUSG01421.1	K04958
OFUSG01422.1	NA
OFUSG01423.1	K14386
OFUSG01423.2	K14386
OFUSG01423.3	K14386
OFUSG01423.4	K14386
OFUSG01423.5	K14386
OFUSG01424.1	NA
OFUSG01425.1	K05052
OFUSG01425.2	K05052
OFUSG01426.1	K01446
OFUSG01427.1	NA
OFUSG01428.1	K02872
OFUSG01429.1	NA
OFUSG01429.2	NA
OFUSG01429.3	NA
OFUSG01430.1	K02127
OFUSG01431.1	K02857
OFUSG01431.2	K02857
OFUSG01432.1	K08202
OFUSG01432.2	K08202
OFUSG01433.1	NA
OFUSG01434.1	K08202
OFUSG01434.2	K08202
OFUSG01435.1	NA
OFUSG01436.1	K05402
OFUSG01437.1	K15107
OFUSG01438.1	K02150
OFUSG01439.1	K15485
OFUSG01440.1	NA
OFUSG01441.1	NA
OFUSG01442.1	NA
OFUSG01443.1	NA
OFUSG01444.1	NA
OFUSG01444.2	NA
OFUSG01444.3	NA
OFUSG01445.1	NA
OFUSG01446.1	K13241
OFUSG01447.1	K13247
OFUSG01447.2	K13247
OFUSG01447.3	K13247
OFUSG01448.1	NA
OFUSG01449.1	K16717
OFUSG01450.1	K00799
OFUSG01451.1	NA
OFUSG01451.2	NA
OFUSG01451.3	NA
OFUSG01452.1	NA
OFUSG01453.1	NA
OFUSG01454.1	K01870
OFUSG01455.1	K11997
OFUSG01456.1	NA
OFUSG01457.1	NA
OFUSG01458.1	NA
OFUSG01459.1	K05694
OFUSG01460.1	NA
OFUSG01461.1	K10062
OFUSG01461.2	K06468
OFUSG01461.3	K06468
OFUSG01461.4	K06468
OFUSG01462.1	NA
OFUSG01462.2	NA
OFUSG01462.3	NA
OFUSG01462.4	NA
OFUSG01463.1	NA
OFUSG01464.1	NA
OFUSG01465.1	NA
OFUSG01466.1	NA
OFUSG01467.1	NA
OFUSG01467.2	NA
OFUSG01467.3	NA
OFUSG01467.4	NA
OFUSG01468.1	K04604
OFUSG01467.5	NA
OFUSG01469.1	NA
OFUSG01470.1	K11807
OFUSG01471.1	K04746
OFUSG01472.1	K16762
OFUSG01473.1	NA
OFUSG01474.1	NA
OFUSG01475.1	NA
OFUSG01476.1	NA
OFUSG01477.1	NA
OFUSG01478.1	NA
OFUSG01479.1	K23164
OFUSG01480.1	K05763
OFUSG01480.2	K05763
OFUSG01481.1	NA
OFUSG01481.2	NA
OFUSG01481.3	NA
OFUSG01482.1	K04728
OFUSG01482.2	K04728
OFUSG01483.1	NA
OFUSG01484.1	NA
OFUSG01485.1	NA
OFUSG01486.1	NA
OFUSG01487.1	NA
OFUSG01488.1	NA
OFUSG01489.1	NA
OFUSG01490.1	NA
OFUSG01491.1	NA
OFUSG01492.1	NA
OFUSG01493.1	NA
OFUSG01494.1	K14572
OFUSG01495.1	K14572
OFUSG01496.1	K14572
OFUSG01497.1	K14572
OFUSG01498.1	K04224
OFUSG01499.1	NA
OFUSG01500.1	NA
OFUSG01501.1	NA
OFUSG01502.1	K14572
OFUSG01503.1	NA
OFUSG01504.1	NA
OFUSG01505.1	NA
OFUSG01506.1	K14572
OFUSG01507.1	K10141
OFUSG01508.1	NA
OFUSG01509.1	NA
OFUSG01510.1	K07767
OFUSG01510.2	K07767
OFUSG01511.1	K20633
OFUSG01511.2	K20633
OFUSG01511.3	K20633
OFUSG01512.1	NA
OFUSG01513.1	K02725
OFUSG01514.1	NA
OFUSG01515.1	NA
OFUSG01516.1	NA
OFUSG01517.1	K01135
OFUSG01518.1	NA
OFUSG01519.1	NA
OFUSG01520.1	NA
OFUSG01521.1	NA
OFUSG01522.1	K01022
OFUSG01523.1	NA
OFUSG01524.1	K01022
OFUSG01525.1	NA
OFUSG01526.1	NA
OFUSG01527.1	K01022
OFUSG01528.1	NA
OFUSG01529.1	NA
OFUSG01530.1	NA
OFUSG01530.2	NA
OFUSG01531.1	NA
OFUSG01532.1	NA
OFUSG01532.2	NA
OFUSG01532.3	NA
OFUSG01532.4	NA
OFUSG01533.1	K02354
OFUSG01534.1	NA
OFUSG01535.1	NA
OFUSG01536.1	NA
OFUSG01537.1	NA
OFUSG01538.1	NA
OFUSG01539.1	NA
OFUSG01540.1	NA
OFUSG01541.1	NA
OFUSG01542.1	NA
OFUSG01543.1	NA
OFUSG01544.1	NA
OFUSG01545.1	NA
OFUSG01546.1	K08595
OFUSG01547.1	NA
OFUSG01548.1	NA
OFUSG01549.1	K08580
OFUSG01550.1	NA
OFUSG01551.1	NA
OFUSG01551.2	NA
OFUSG01551.3	NA
OFUSG01552.1	K12351
OFUSG01553.1	K19947
OFUSG01553.2	K19947
OFUSG01554.1	NA
OFUSG01555.1	K14556
OFUSG01556.1	NA
OFUSG01557.1	K14556
OFUSG01558.1	K08187
OFUSG01559.1	NA
OFUSG01560.1	NA
OFUSG01561.1	NA
OFUSG01562.1	K14821
OFUSG01563.1	NA
OFUSG01564.1	K03781
OFUSG01565.1	NA
OFUSG01566.1	NA
OFUSG01567.1	K13207
OFUSG01567.2	K13207
OFUSG01567.3	K13207
OFUSG01567.4	K13207
OFUSG01567.5	K13207
OFUSG01568.1	NA
OFUSG01569.1	K04141
OFUSG01570.1	NA
OFUSG01571.1	NA
OFUSG01571.2	NA
OFUSG01572.1	K01365
OFUSG01572.2	K01365
OFUSG01573.1	NA
OFUSG01574.1	NA
OFUSG01574.2	NA
OFUSG01575.1	NA
OFUSG01576.1	NA
OFUSG01577.1	NA
OFUSG01578.1	NA
OFUSG01579.1	NA
OFUSG01580.1	K07820
OFUSG01581.1	NA
OFUSG01582.1	NA
OFUSG01583.1	NA
OFUSG01584.1	NA
OFUSG01585.1	K06083
OFUSG01586.1	NA
OFUSG01587.1	K06252
OFUSG01588.1	K10104
OFUSG01589.1	K10104
OFUSG01590.1	NA
OFUSG01591.1	NA
OFUSG01592.1	NA
OFUSG01593.1	NA
OFUSG01594.1	NA
OFUSG01595.1	NA
OFUSG01596.1	NA
OFUSG01597.1	K20111
OFUSG01598.1	K03098
OFUSG01599.1	NA
OFUSG01600.1	NA
OFUSG01601.1	NA
OFUSG01601.2	NA
OFUSG01602.1	K11714
OFUSG01603.1	K01115
OFUSG01604.1	NA
OFUSG01605.1	K14464
OFUSG01606.1	K14464
OFUSG01607.1	K16506
OFUSG01608.1	K19483
OFUSG01609.1	NA
OFUSG01609.2	NA
OFUSG01610.1	NA
OFUSG01611.1	K09391
OFUSG01612.1	NA
OFUSG01613.1	NA
OFUSG01614.1	NA
OFUSG01615.1	NA
OFUSG01615.2	NA
OFUSG01616.1	NA
OFUSG01616.2	NA
OFUSG01617.1	NA
OFUSG01618.1	K02888
OFUSG01619.1	K14305
OFUSG01620.1	NA
OFUSG01620.2	NA
OFUSG01621.1	NA
OFUSG01621.2	NA
OFUSG01622.1	K14305
OFUSG01623.1	NA
OFUSG01624.1	K06252
OFUSG01625.1	K06252
OFUSG01626.1	K10104
OFUSG01627.1	K01619
OFUSG01628.1	NA
OFUSG01629.1	K10104
OFUSG01630.1	K10104
OFUSG01631.1	K01619
OFUSG01632.1	K03014
OFUSG01633.1	K10277
OFUSG01634.1	K09228
OFUSG01635.1	K03242
OFUSG01635.2	K03242
OFUSG01636.1	K07765
OFUSG01637.1	K24144
OFUSG01638.1	NA
OFUSG01639.1	NA
OFUSG01640.1	NA
OFUSG01641.1	K10133
OFUSG01642.1	NA
OFUSG01643.1	NA
OFUSG01644.1	NA
OFUSG01645.1	NA
OFUSG01646.1	NA
OFUSG01647.1	NA
OFUSG01648.1	NA
OFUSG01649.1	NA
OFUSG01650.1	K20164
OFUSG01651.1	NA
OFUSG01652.1	NA
OFUSG01653.1	NA
OFUSG01654.1	NA
OFUSG01655.1	NA
OFUSG01655.2	NA
OFUSG01656.1	K10104
OFUSG01657.1	NA
OFUSG01658.1	K10104
OFUSG01659.1	NA
OFUSG01660.1	NA
OFUSG01661.1	NA
OFUSG01662.1	NA
OFUSG01663.1	NA
OFUSG01664.1	NA
OFUSG01664.2	NA
OFUSG01665.1	NA
OFUSG01666.1	NA
OFUSG01667.1	NA
OFUSG01668.1	NA
OFUSG01669.1	K14634
OFUSG01670.1	K02377
OFUSG01671.1	NA
OFUSG01672.1	NA
OFUSG01673.1	NA
OFUSG01674.1	NA
OFUSG01675.1	K07855
OFUSG01676.1	NA
OFUSG01677.1	NA
OFUSG01678.1	NA
OFUSG01679.1	NA
OFUSG01680.1	NA
OFUSG01681.1	NA
OFUSG01682.1	K07925
OFUSG01683.1	NA
OFUSG01684.1	K14648
OFUSG01685.1	K14648
OFUSG01686.1	NA
OFUSG01687.1	K14648
OFUSG01688.1	NA
OFUSG01689.1	NA
OFUSG01690.1	K20168
OFUSG01691.1	K07890
OFUSG01692.1	K06252
OFUSG01692.2	NA
OFUSG01693.1	NA
OFUSG01694.1	NA
OFUSG01695.1	K22564
OFUSG01696.1	NA
OFUSG01697.1	K07408
OFUSG01698.1	NA
OFUSG01699.1	K10860
OFUSG01700.1	K00725
OFUSG01701.1	NA
OFUSG01702.1	NA
OFUSG01703.1	NA
OFUSG01704.1	NA
OFUSG01705.1	NA
OFUSG01706.1	K19527
OFUSG01707.1	K00699
OFUSG01708.1	K00699
OFUSG01709.1	NA
OFUSG01710.1	NA
OFUSG01711.1	NA
OFUSG01712.1	NA
OFUSG01712.2	NA
OFUSG01713.1	NA
OFUSG01714.1	NA
OFUSG01715.1	NA
OFUSG01716.1	NA
OFUSG01717.1	K03193
OFUSG01718.1	NA
OFUSG01719.1	NA
[truncated: 29,980 more rows]
