# Supplementary material for: Cell fate specification modes shape transcriptome evolution in the highly conserved spiral cleavage
Source: EMBO Rep. 2025 Sep 4;26(20):5088–114. doi: 10.1038/s44319-025-00569-4 (PMC12550047; doi:10.1038/s44319-025-00569-4)
Supplement: Supplementary file 46 — Dataset EV44 [file 44319_2025_569_MOESM46_ESM.xlsx]

## Sheet: Sheet1
Dataset EV44 – KEGG universe for C. teleta.

## Sheet: Dataset EV44
Gene_ID	KEGG_ID
CTELG00000000001.1
CTELG00000000002.1	K08765
CTELG00000000002.2	K08765
CTELG00000000002.3	K19523
CTELG00000000004.1	K15449
CTELG00000000005.1
CTELG00000000005.2
CTELG00000000006.1
CTELG00000000007.1	K11142
CTELG00000000011.1
CTELG00000000013.1
CTELG00000000014.1
CTELG00000000017.1
CTELG00000000017.2
CTELG00000000018.1	K14685
CTELG00000000020.1	K05641
CTELG00000000022.1
CTELG00000000022.2
CTELG00000000022.3
CTELG00000000023.1
CTELG00000000024.1	K16569
CTELG00000000025.1
CTELG00000000026.1	K07441
CTELG00000000027.1
CTELG00000000029.1	K18260
CTELG00000000029.2	K18260
CTELG00000000030.1	K08066
CTELG00000000030.2	K08066
CTELG00000000031.1	K01895
CTELG00000000032.1	K04367
CTELG00000000033.1
CTELG00000000034.1
CTELG00000000035.1
CTELG00000000036.1
CTELG00000000038.1
CTELG00000000039.1	K17589
CTELG00000000040.1
CTELG00000000041.1	K00207
CTELG00000000042.1
CTELG00000000043.1
CTELG00000000046.1	K04239
CTELG00000000047.1
CTELG00000000049.1	K02268
CTELG00000000050.1
CTELG00000000051.1
CTELG00000000052.1
CTELG00000000053.1	K26238
CTELG00000000054.1
CTELG00000000055.1
CTELG00000000056.1	K02127
CTELG00000000058.1
CTELG00000000059.1	K07830
CTELG00000000060.1
CTELG00000000061.2
CTELG00000000062.1	K01599
CTELG00000000064.1
CTELG00000000065.1
CTELG00000000066.1
CTELG00000000070.1
CTELG00000000071.1	K01415
CTELG00000000072.1
CTELG00000000074.1
CTELG00000000075.1
CTELG00000000076.1	K13813
CTELG00000000077.1
CTELG00000000078.1	K09604
CTELG00000000079.1
CTELG00000000080.1	K03951
CTELG00000000081.1
CTELG00000000082.1
CTELG00000000083.1	K23281
CTELG00000000084.1	K10436
CTELG00000000088.1	K14773
CTELG00000000089.1	K03247
CTELG00000000090.1
CTELG00000000092.1	K02876
CTELG00000000096.1	K09176
CTELG00000000097.1	K17609
CTELG00000000098.1	K06515
CTELG00000000099.1	K06072
CTELG00000000101.1	K23609
CTELG00000000102.1	K10205
CTELG00000000103.1
CTELG00000000104.1
CTELG00000000105.1	K08059
CTELG00000000106.1	K14618
CTELG00000000106.2	K14618
CTELG00000000107.1	K00654
CTELG00000000107.2	K00654
CTELG00000000108.1	K01881
CTELG00000000109.1	K14820
CTELG00000000110.1	K14322
CTELG00000000110.2
CTELG00000000110.3	K14322
CTELG00000000111.1
CTELG00000000111.2	K13165
CTELG00000000112.1	K02978
CTELG00000000113.1
CTELG00000000115.1
CTELG00000000116.1
CTELG00000000117.1
CTELG00000000118.1
CTELG00000000119.1
CTELG00000000120.1
CTELG00000000122.1
CTELG00000000123.1	K13982
CTELG00000000124.1	K15865
CTELG00000000124.2	K15865
CTELG00000000124.3	K15865
CTELG00000000125.1	K12737
CTELG00000000126.1
CTELG00000000127.1	K15979
CTELG00000000128.1	K19385
CTELG00000000129.1
CTELG00000000130.1
CTELG00000000131.1	K05129
CTELG00000000132.1	K11877
CTELG00000000133.1	K10423
CTELG00000000134.1	K21852
CTELG00000000135.1
CTELG00000000136.1
CTELG00000000136.2
CTELG00000000136.3
CTELG00000000137.1
CTELG00000000139.1
CTELG00000000141.1	K02183
CTELG00000000142.1	K01590
CTELG00000000143.1
CTELG00000000144.1
CTELG00000000145.1	K20053
CTELG00000000146.1
CTELG00000000147.1
CTELG00000000148.2	K05759
CTELG00000000149.1	K13293
CTELG00000000157.1
CTELG00000000158.1
CTELG00000000159.1
CTELG00000000160.1	K02503
CTELG00000000161.1
CTELG00000000162.1
CTELG00000000163.1	K01017
CTELG00000000164.1	K04579
CTELG00000000164.2	K04578
CTELG00000000168.1
CTELG00000000169.1
CTELG00000000173.1	K10356
CTELG00000000174.1	K00275
CTELG00000000174.2	K00275
CTELG00000000175.1	K00710
CTELG00000000176.1	K13210
CTELG00000000177.1
CTELG00000000178.1	K08877
CTELG00000000179.1	K10521
CTELG00000000180.1
CTELG00000000181.1	K15109
CTELG00000000182.1
CTELG00000000183.1	K00809
CTELG00000000183.2	K00809
CTELG00000000183.3	K00809
CTELG00000000184.1
CTELG00000000185.1	K14950
CTELG00000000186.1	K11188
CTELG00000000187.1	K24978
CTELG00000000188.1
CTELG00000000189.1
CTELG00000000189.2
CTELG00000000190.1
CTELG00000000191.1	K22861
CTELG00000000191.2	K22861
CTELG00000000191.3	K22861
CTELG00000000192.1
CTELG00000000193.1
CTELG00000000194.1
CTELG00000000195.1	K10579
CTELG00000000197.1	K08730
CTELG00000000198.1	K11323
CTELG00000000199.1	K24764
CTELG00000000200.1	K07817
CTELG00000000202.1
CTELG00000000202.2
CTELG00000000203.1
CTELG00000000206.1	K07200
CTELG00000000206.2	K07200
CTELG00000000206.3	K07200
CTELG00000000206.4	K07200
CTELG00000000207.1	K00011
CTELG00000000210.1
CTELG00000000211.1
CTELG00000000212.1	K04576
CTELG00000000213.1
CTELG00000000214.1
CTELG00000000215.1
CTELG00000000216.1
CTELG00000000216.2
CTELG00000000216.3
CTELG00000000220.1	K14075
CTELG00000000221.1	K01298
CTELG00000000224.1
CTELG00000000225.1
CTELG00000000226.1
CTELG00000000226.2
CTELG00000000227.1
CTELG00000000228.1
CTELG00000000228.2
CTELG00000000229.1
CTELG00000000230.1	K09672
CTELG00000000231.1	K05719
CTELG00000000232.1	K05719
CTELG00000000233.1
CTELG00000000234.1	K06698
CTELG00000000235.1	K08360
CTELG00000000236.1
CTELG00000000237.1
CTELG00000000237.2
CTELG00000000238.1	K23553
CTELG00000000239.1	K02318
CTELG00000000240.1	K15502
CTELG00000000241.1	K01077
CTELG00000000242.1
CTELG00000000243.1
CTELG00000000245.1
CTELG00000000246.1
CTELG00000000247.1
CTELG00000000249.1	K03175
CTELG00000000251.1	K00816
CTELG00000000252.1
CTELG00000000253.1
CTELG00000000254.1
CTELG00000000255.1	K16731
CTELG00000000255.2	K16731
CTELG00000000255.3	K16731
CTELG00000000256.1	K05754
CTELG00000000257.1	K02918
CTELG00000000258.1	K16219
CTELG00000000259.1	K25388
CTELG00000000260.1
CTELG00000000261.1
CTELG00000000262.1
CTELG00000000263.1	K15837
CTELG00000000264.1	K12867
CTELG00000000265.1	K04267
CTELG00000000266.1	K03173
CTELG00000000266.2	K03173
CTELG00000000269.1
CTELG00000000272.1
CTELG00000000277.1	K09680
CTELG00000000278.1
CTELG00000000279.1
CTELG00000000280.1
CTELG00000000282.1	K01641
CTELG00000000284.1	K16487
CTELG00000000284.2	K16487
CTELG00000000284.3	K16487
CTELG00000000285.1
CTELG00000000286.1
CTELG00000000287.1	K08875
CTELG00000000288.1
CTELG00000000288.2
CTELG00000000289.1	K18160
CTELG00000000290.1
CTELG00000000290.2
CTELG00000000291.1
CTELG00000000292.1
CTELG00000000293.1
CTELG00000000295.1
CTELG00000000296.1	K24067
CTELG00000000297.1
CTELG00000000298.1
CTELG00000000299.1
CTELG00000000302.1	K05038
CTELG00000000303.1	K04150
CTELG00000000304.1	K04265
CTELG00000000305.1
CTELG00000000306.1
CTELG00000000307.1
CTELG00000000309.1
CTELG00000000310.1	K11647
CTELG00000000311.1	K08059
CTELG00000000313.1	K12386
CTELG00000000313.2	K12386
CTELG00000000313.3	K12386
CTELG00000000314.1
CTELG00000000318.1
CTELG00000000320.1
CTELG00000000321.1
CTELG00000000322.1	K05770
CTELG00000000323.1	K14439
CTELG00000000325.1	K12351
CTELG00000000325.2	K12351
CTELG00000000327.1	K03927
CTELG00000000328.1
CTELG00000000328.2
CTELG00000000331.1	K19947
CTELG00000000331.2	K19947
CTELG00000000332.1
CTELG00000000333.1
CTELG00000000334.1
CTELG00000000335.1	K02183
CTELG00000000336.1
CTELG00000000337.1
CTELG00000000339.1	K13247
CTELG00000000339.2	K13247
CTELG00000000340.1	K21813
CTELG00000000341.1	K25757
CTELG00000000342.1	K08765
CTELG00000000343.1
CTELG00000000343.2
CTELG00000000344.1	K07432
CTELG00000000345.1	K24660
CTELG00000000346.1	K00281
CTELG00000000347.1	K01411
CTELG00000000348.1
CTELG00000000349.1	K08193
CTELG00000000351.1	K00831
CTELG00000000352.1	K21138
CTELG00000000353.1
CTELG00000000354.1
CTELG00000000355.1
CTELG00000000356.1	K25477
CTELG00000000357.1
CTELG00000000358.1
CTELG00000000360.1
CTELG00000000363.1	K04926
CTELG00000000364.1	K08681
CTELG00000000365.1	K06215
CTELG00000000365.2	K06215
CTELG00000000366.1
CTELG00000000367.1	K11887
CTELG00000000369.1
CTELG00000000370.1	K01128
CTELG00000000371.1	K03145
CTELG00000000372.1	K20058
CTELG00000000372.2
CTELG00000000373.1
CTELG00000000374.1
CTELG00000000375.1	K08288
CTELG00000000376.1
CTELG00000000377.1	K07903
CTELG00000000378.1	K10250
CTELG00000000378.2	K10250
CTELG00000000379.1	K03963
CTELG00000000380.1	K20877
CTELG00000000383.1
CTELG00000000384.1	K02981
CTELG00000000385.1
CTELG00000000385.2
CTELG00000000386.1
CTELG00000000387.1	K14620
CTELG00000000388.1
CTELG00000000390.1
CTELG00000000391.1
CTELG00000000392.1
CTELG00000000393.1
CTELG00000000394.1	K01565
CTELG00000000395.1	K14708
CTELG00000000396.1
CTELG00000000397.1	K12182
CTELG00000000398.1
CTELG00000000399.1
CTELG00000000400.1	K13578
CTELG00000000401.1
CTELG00000000403.1	K14946
CTELG00000000404.1
CTELG00000000407.1
CTELG00000000408.1
CTELG00000000409.1	K01022
CTELG00000000410.1
CTELG00000000411.1
CTELG00000000412.1	K01809
CTELG00000000413.1	K15369
CTELG00000000413.2	K15369
CTELG00000000414.1	K21841
CTELG00000000415.1	K01025
CTELG00000000416.1
CTELG00000000417.1	K22366
CTELG00000000418.1
CTELG00000000419.1	K00657
CTELG00000000420.1
CTELG00000000421.1
CTELG00000000422.1
CTELG00000000423.1
CTELG00000000424.1
CTELG00000000425.1
CTELG00000000426.1
CTELG00000000427.1
CTELG00000000428.1	K14610
CTELG00000000429.1
CTELG00000000430.1	K07249
CTELG00000000431.1
CTELG00000000432.1	K14709
CTELG00000000433.1
CTELG00000000434.1
CTELG00000000435.1
CTELG00000000436.1
CTELG00000000437.1
CTELG00000000438.1
CTELG00000000439.1
CTELG00000000440.1
CTELG00000000441.1
CTELG00000000442.1
CTELG00000000443.1
CTELG00000000443.2
CTELG00000000445.1
CTELG00000000449.1
CTELG00000000450.1
CTELG00000000451.1
CTELG00000000451.2
CTELG00000000452.1	K01027
CTELG00000000453.1	K09100
CTELG00000000454.1
CTELG00000000455.1
CTELG00000000456.1
CTELG00000000457.1
CTELG00000000458.1
CTELG00000000459.1	K17598
CTELG00000000459.2
CTELG00000000460.1
CTELG00000000461.1	K24997
CTELG00000000461.2	K24997
CTELG00000000462.1
CTELG00000000463.1
CTELG00000000466.1	K05695
CTELG00000000466.2	K05695
CTELG00000000467.1	K24734
CTELG00000037631.1	K11251
CTELG00000037672.1	K11252
CTELG00000037699.1
CTELG00000000471.1
CTELG00000000473.1
CTELG00000000474.1	K08813
CTELG00000000474.2	K08813
CTELG00000000475.1
CTELG00000000476.1
CTELG00000000477.1
CTELG00000000478.1	K19177
CTELG00000000479.1	K17301
CTELG00000000480.1
CTELG00000000481.1
CTELG00000000482.1
CTELG00000000483.1
CTELG00000000484.1	K16533
CTELG00000000485.1
CTELG00000000486.1	K13813
CTELG00000000487.1	K13355
CTELG00000000489.1
CTELG00000000490.1	K10151
CTELG00000000491.1	K19269
CTELG00000000493.1	K05022
CTELG00000000494.1	K05759
CTELG00000000495.1
CTELG00000000496.1	K12739
CTELG00000000497.1	K11344
CTELG00000000498.1
CTELG00000000505.1
CTELG00000000507.1
CTELG00000000508.1	K08735
CTELG00000000508.2	K08735
CTELG00000000509.1
CTELG00000000510.1
CTELG00000000511.1
CTELG00000000514.1
CTELG00000000515.1
CTELG00000000516.1
CTELG00000000517.1	K16729
CTELG00000000518.1	K17781
CTELG00000000519.1	K03964
CTELG00000000520.1	K13137
CTELG00000000521.1
CTELG00000000522.1	K26090
CTELG00000000522.2
CTELG00000000523.1	K18423
CTELG00000000524.1	K15501
CTELG00000000524.2	K15501
CTELG00000000526.1	K18152
CTELG00000000527.1	K03039
CTELG00000000528.1	K02896
CTELG00000000529.1
CTELG00000000530.1	K00626
CTELG00000000531.1
CTELG00000000532.1
CTELG00000000533.1
CTELG00000000534.1
CTELG00000000535.1	K18048
CTELG00000000536.1	K04267
CTELG00000000537.1	K04166
CTELG00000000538.1	K05529
CTELG00000000539.1	K23490
CTELG00000000540.1
CTELG00000000541.1
CTELG00000000542.1	K10308
CTELG00000000544.1
CTELG00000000545.1
CTELG00000000546.1	K04160
CTELG00000000549.1
CTELG00000000550.1
CTELG00000000551.1	K11997
CTELG00000000552.1	K01081
CTELG00000000553.1
CTELG00000000554.1
CTELG00000000555.1
CTELG00000000556.1	K14299
CTELG00000000557.1	K16782
CTELG00000000558.1	K07190
CTELG00000000559.1	K17257
CTELG00000000560.1	K04681
CTELG00000000561.1
CTELG00000000562.1
CTELG00000000562.2	K14438
CTELG00000000563.1	K01050
CTELG00000000564.1
CTELG00000000564.2
CTELG00000000564.3
CTELG00000000565.1	K08341
CTELG00000000566.1	K10734
CTELG00000000567.1	K10636
CTELG00000000568.1	K10443
CTELG00000000568.2	K10443
CTELG00000000569.1
CTELG00000000570.1
CTELG00000000570.2
CTELG00000000570.3
CTELG00000000572.1	K00477
CTELG00000000573.1
CTELG00000000573.2
CTELG00000000575.1
CTELG00000000576.1
CTELG00000000577.1
CTELG00000000578.1
CTELG00000000579.1
CTELG00000000580.1
CTELG00000000581.1	K08489
CTELG00000000583.1
CTELG00000000584.1
CTELG00000000584.2
CTELG00000000585.1	K00364
CTELG00000000586.1
CTELG00000000587.1
CTELG00000000588.1
CTELG00000000589.1
CTELG00000000590.1	K02961
CTELG00000000591.1	K15732
CTELG00000000592.1	K11504
CTELG00000000593.1	K14724
CTELG00000000593.2	K14724
CTELG00000000594.1	K11876
CTELG00000000595.1
CTELG00000000596.1	K23151
CTELG00000000597.1	K24725
CTELG00000000598.1
CTELG00000000599.1	K05292
CTELG00000000600.1
CTELG00000000600.2
CTELG00000000601.1	K24727
CTELG00000000602.1	K24812
CTELG00000000604.1	K17458
CTELG00000000605.1	K13138
CTELG00000000605.2	K13138
CTELG00000000605.3	K13138
CTELG00000000607.1	K12394
CTELG00000000608.1	K00799
CTELG00000000609.1
CTELG00000000610.1
CTELG00000000613.1	K25698
CTELG00000000614.1	K25698
CTELG00000000615.1
CTELG00000000618.1	K23610
CTELG00000000619.1	K12604
CTELG00000000620.1	K01116
CTELG00000000621.1
CTELG00000000622.1	K24738
CTELG00000000623.1
CTELG00000000624.1
CTELG00000000625.1
CTELG00000000627.1
CTELG00000000628.1	K00718
CTELG00000000629.1
CTELG00000000630.1
CTELG00000000631.1
CTELG00000000633.1
CTELG00000000634.1	K05035
CTELG00000000636.1
CTELG00000000637.1	K04532
CTELG00000000638.1
CTELG00000000639.1
CTELG00000000640.1	K00411
CTELG00000000641.1
CTELG00000000642.1
CTELG00000000642.2
CTELG00000000643.1
CTELG00000000644.1
CTELG00000000644.2
CTELG00000000646.1	K24865
CTELG00000000648.1	K16670
CTELG00000000648.2	K16670
CTELG00000000649.1	K00471
CTELG00000000650.1	K02218
CTELG00000000651.1
CTELG00000000652.1
CTELG00000000653.1
CTELG00000000654.1
CTELG00000000656.1
CTELG00000000657.1	K20404
CTELG00000000658.1
CTELG00000000659.1	K00222
CTELG00000000660.1
CTELG00000000662.1	K23553
CTELG00000000664.1	K19467
CTELG00000000666.1	K01495
CTELG00000000667.1	K10606
CTELG00000000667.2	K10606
CTELG00000000667.3	K10606
CTELG00000000667.4	K10606
CTELG00000000668.1	K16781
CTELG00000000669.1	K15791
CTELG00000000670.1
CTELG00000000670.2
CTELG00000000670.3
CTELG00000000671.1	K12301
CTELG00000000671.2	K12301
CTELG00000000672.1
CTELG00000000673.1
CTELG00000000674.1	K23289
CTELG00000000675.1	K17491
CTELG00000000676.1	K25395
CTELG00000000676.2
CTELG00000000676.3
CTELG00000000677.1
CTELG00000000678.1
CTELG00000000678.2
CTELG00000000679.1
CTELG00000000680.1
CTELG00000000681.1
CTELG00000000682.1	K04504
CTELG00000000683.1	K09492
CTELG00000000684.1
CTELG00000000684.2
CTELG00000000685.1	K24348
CTELG00000000686.1	K12800
CTELG00000000690.1
CTELG00000000691.1
CTELG00000000692.1
CTELG00000000693.1	K11412
CTELG00000000694.1	K01870
CTELG00000000695.1	K04142
CTELG00000000696.1
CTELG00000000697.1
CTELG00000000698.1
CTELG00000000699.1
CTELG00000000700.1	K20281
CTELG00000000701.1
CTELG00000000702.1
CTELG00000000703.1	K23355
CTELG00000000704.1
CTELG00000000704.2
CTELG00000000705.1	K03331
CTELG00000000707.1
CTELG00000000708.1
CTELG00000000709.1
CTELG00000000710.1	K11517
CTELG00000000711.1
CTELG00000000712.1	K20289
CTELG00000000713.1
CTELG00000000714.1
CTELG00000000714.2
CTELG00000000715.1
CTELG00000000716.1
CTELG00000000717.1
CTELG00000000718.1	K20720
CTELG00000000719.1
CTELG00000000720.1	K07390
CTELG00000000721.1
CTELG00000000722.1
CTELG00000000723.1	K07375
CTELG00000000724.1
CTELG00000000725.1	K07375
CTELG00000000726.1
CTELG00000000727.1	K07375
CTELG00000000728.1	K21893
CTELG00000000729.1
CTELG00000000729.2
CTELG00000000730.1
CTELG00000000731.1	K00799
CTELG00000000732.1	K00799
CTELG00000000733.1	K03637
CTELG00000000734.1
CTELG00000000736.1
CTELG00000000737.1
CTELG00000000738.1	K20193
CTELG00000000743.1
CTELG00000000747.1
CTELG00000000748.1
CTELG00000000749.1
CTELG00000000750.1
CTELG00000000751.1
CTELG00000000752.1
CTELG00000000753.1
CTELG00000000754.1
CTELG00000000755.1
CTELG00000000756.1
CTELG00000000757.1
CTELG00000000758.1	K11984
CTELG00000000759.1	K11153
CTELG00000000760.1	K11153
CTELG00000000762.1
CTELG00000000763.1
CTELG00000000765.1
CTELG00000000766.1
CTELG00000000767.1
CTELG00000000769.1
CTELG00000000770.1
CTELG00000000771.1
CTELG00000000772.1
CTELG00000000773.1
CTELG00000000773.2
CTELG00000000774.1	K20123
CTELG00000000775.1	K11658
CTELG00000000775.2	K11658
CTELG00000000776.1	K20196
CTELG00000000776.2	K20196
CTELG00000000776.3	K20196
CTELG00000000777.1	K04513
CTELG00000000778.1
CTELG00000000779.1
CTELG00000000780.1	K19382
CTELG00000000781.1	K10448
CTELG00000000782.1
CTELG00000000783.1
CTELG00000000784.1	K23203
CTELG00000000785.1
CTELG00000000785.2
CTELG00000000785.3
CTELG00000000786.1
CTELG00000000786.2
CTELG00000000787.1
CTELG00000000789.1
CTELG00000000792.1	K23167
CTELG00000000793.1
CTELG00000000795.1	K14388
CTELG00000000796.1	K06961
CTELG00000000798.1
CTELG00000000798.2
CTELG00000000799.1	K04213
CTELG00000000800.1
CTELG00000000801.1
CTELG00000000801.2
CTELG00000000802.1	K26235
CTELG00000000803.1	K07942
CTELG00000000804.1
CTELG00000000806.1
CTELG00000000807.1
CTELG00000037632.1	K11251
CTELG00000000809.1
CTELG00000037633.1	K11251
CTELG00000037700.1
CTELG00000037673.1
CTELG00000000810.1	K14427
CTELG00000000811.1
CTELG00000000812.1	K02900
CTELG00000000812.2	K02900
CTELG00000000814.1
CTELG00000000814.2
CTELG00000000815.1
CTELG00000000816.1
CTELG00000000817.1
CTELG00000000819.1	K04138
CTELG00000000820.1	K25824
CTELG00000000820.2	K25824
CTELG00000000820.3	K25824
CTELG00000000821.1	K05309
CTELG00000000822.1	K12812
CTELG00000000823.1
CTELG00000000824.1	K14686
CTELG00000000825.1	K02964
CTELG00000000826.1	K20298
CTELG00000000827.1	K01482
CTELG00000000828.1	K10447
CTELG00000000829.1	K00326
CTELG00000000830.1
CTELG00000000830.2	K12968
CTELG00000000831.1
CTELG00000000832.1
CTELG00000000834.1	K09054
CTELG00000000835.1
CTELG00000000836.1	K01940
CTELG00000000836.2	K01940
CTELG00000000838.1	K03663
CTELG00000000839.1	K03685
CTELG00000000840.1
CTELG00000000841.1
CTELG00000000841.2
CTELG00000000842.1	K08498
CTELG00000000843.1	K00894
CTELG00000000844.1
CTELG00000000845.1
CTELG00000000848.1
CTELG00000000849.1
CTELG00000000850.1	K04282
CTELG00000000851.1
CTELG00000000853.1
CTELG00000000855.1
CTELG00000000856.1
CTELG00000000860.1
CTELG00000000861.1
CTELG00000000862.1
CTELG00000000864.1
CTELG00000000865.1
CTELG00000000866.1	K10739
CTELG00000000869.1
CTELG00000000871.1
CTELG00000000873.1
CTELG00000000874.1
CTELG00000000875.1	K07422
CTELG00000000876.1
CTELG00000000877.1
CTELG00000000878.1
CTELG00000000878.2
CTELG00000000881.1
CTELG00000000882.1	K17382
CTELG00000000883.1	K00861
CTELG00000000885.1	K08635
CTELG00000000886.1
CTELG00000000887.1
CTELG00000000888.1
CTELG00000000889.1
CTELG00000000890.1	K19369
CTELG00000000891.1
CTELG00000000893.1	K08375
CTELG00000000894.1
CTELG00000000894.2	K14388
CTELG00000000894.3	K14388
CTELG00000000896.1	K07841
CTELG00000000898.1
CTELG00000000899.1	K00512
CTELG00000000900.1	K22792
CTELG00000000901.1	K14530
CTELG00000000902.1	K08104
CTELG00000000903.1	K08104
CTELG00000000904.1	K09085
CTELG00000000906.1
CTELG00000000907.1
CTELG00000000909.1	K05266
CTELG00000000910.1
CTELG00000000911.1
CTELG00000000912.1
CTELG00000000913.1
CTELG00000000914.1	K17511
CTELG00000000915.1	K17388
CTELG00000000916.1	K03691
CTELG00000000917.1
CTELG00000000917.2
CTELG00000000917.3
CTELG00000000917.4
CTELG00000000918.1
CTELG00000000919.1	K17413
CTELG00000000921.1
CTELG00000000922.1	K14556
CTELG00000000923.1
CTELG00000000924.1
CTELG00000000925.1	K06704
CTELG00000000926.1	K04809
CTELG00000000927.1
CTELG00000000928.1
CTELG00000000929.1
CTELG00000000930.1
CTELG00000000931.1	K01017
CTELG00000000934.1
CTELG00000000937.1
CTELG00000000938.1
CTELG00000000940.1
CTELG00000000942.1	K04146
CTELG00000000944.1
CTELG00000000945.1
CTELG00000000946.1	K13506
CTELG00000000946.2	K13506
CTELG00000000947.1
CTELG00000000948.1	K08106
CTELG00000000949.1	K08106
CTELG00000000950.1	K04205
CTELG00000000951.1	K18932
CTELG00000000952.1
CTELG00000000953.1	K12301
CTELG00000000954.1
CTELG00000000956.1
CTELG00000000957.1
CTELG00000000958.1	K04150
CTELG00000000959.1
CTELG00000000961.1
CTELG00000000962.1	K10871
CTELG00000000963.1
CTELG00000000964.1	K23855
CTELG00000000965.1	K22380
CTELG00000000966.1
CTELG00000000967.1	K00485
CTELG00000000970.1
CTELG00000000971.1	K12319
CTELG00000000972.1
CTELG00000000973.1	K02183
CTELG00000000974.1
CTELG00000000975.1
CTELG00000000977.1
CTELG00000000978.1	K06111
CTELG00000000979.1	K01255
CTELG00000000981.1
CTELG00000000982.1	K21893
CTELG00000000983.1
CTELG00000000983.2
CTELG00000000983.3
CTELG00000000984.1	K08052
CTELG00000000985.1	K14445
CTELG00000000986.1	K14445
CTELG00000000988.1
CTELG00000000989.1
CTELG00000000992.1
CTELG00000000994.1
CTELG00000000995.1
CTELG00000000996.1
CTELG00000000998.1	K17425
CTELG00000000999.1
CTELG00000001000.1	K11428
CTELG00000001002.1	K26273
CTELG00000001003.1	K20173
CTELG00000001003.2	K20173
CTELG00000001004.1	K20347
CTELG00000001005.1	K18628
CTELG00000001006.1	K15100
CTELG00000001007.1
CTELG00000001008.1	K09272
CTELG00000001010.1
CTELG00000001011.1
CTELG00000001013.1
CTELG00000001014.1
CTELG00000001015.1
CTELG00000001016.1
CTELG00000001017.1
CTELG00000001021.1	K01050
CTELG00000001022.1
CTELG00000001023.1	K21892
CTELG00000001024.1	K15121
CTELG00000001024.2	K15121
CTELG00000001024.3	K15121
CTELG00000001026.1	K13907
CTELG00000001028.1	K24369
CTELG00000001028.2	K24369
CTELG00000001029.1	K16762
CTELG00000001029.2	K16762
CTELG00000001031.1	K02150
CTELG00000001032.1	K25628
CTELG00000001033.1
CTELG00000001035.1
CTELG00000001036.1	K24427
CTELG00000001037.1	K23164
CTELG00000001037.2	K23164
CTELG00000001038.1
CTELG00000001039.1
CTELG00000001040.1	K14305
CTELG00000001041.1	K12474
CTELG00000001042.1
CTELG00000001043.1	K01135
CTELG00000001044.1	K05694
CTELG00000001045.1
CTELG00000001046.1
CTELG00000001047.1
CTELG00000001048.1
CTELG00000001049.1
CTELG00000001050.1
CTELG00000001051.1
CTELG00000001052.1
CTELG00000001052.2
CTELG00000001053.1	K25409
CTELG00000001055.1	K16061
CTELG00000001055.2	K16061
CTELG00000001056.1
CTELG00000001057.1	K14530
CTELG00000001058.1
CTELG00000001059.1	K11108
CTELG00000001060.1
CTELG00000001061.1	K23566
CTELG00000001062.1	K02903
CTELG00000001064.1	K05667
CTELG00000001064.2	K05667
CTELG00000001064.3	K05667
CTELG00000001065.1	K24342
CTELG00000001067.1	K01053
CTELG00000001068.1	K01053
CTELG00000001069.1	K14298
CTELG00000001070.1	K18426
CTELG00000001073.1
CTELG00000001074.1
CTELG00000001077.1
CTELG00000001078.1	K20633
CTELG00000001078.2	K20633
CTELG00000001078.3	K20633
CTELG00000001078.4	K20633
CTELG00000001079.1	K22867
CTELG00000001080.1
CTELG00000001081.1
CTELG00000001082.1	K12878
CTELG00000001082.2	K12878
CTELG00000001083.1
CTELG00000001084.1
CTELG00000001087.1
CTELG00000001088.1	K11092
CTELG00000001089.1
CTELG00000001089.2
CTELG00000001090.1
CTELG00000001091.1
CTELG00000001093.1	K00432
CTELG00000001095.1
CTELG00000001096.1	K20838
CTELG00000001098.1	K00623
CTELG00000001099.1	K14636
CTELG00000001101.1
CTELG00000001101.2
CTELG00000001101.3
CTELG00000001102.1
CTELG00000001104.1	K01265
CTELG00000001105.1	K00121
CTELG00000001106.1	K25611
CTELG00000001108.1	K05496
CTELG00000001109.1
CTELG00000001110.1	K11269
CTELG00000001111.1	K09669
CTELG00000001112.1
CTELG00000001114.1
CTELG00000001115.1
CTELG00000001117.1
CTELG00000001121.1
CTELG00000001122.1
CTELG00000001123.1	K25757
CTELG00000001124.1
CTELG00000001125.1
CTELG00000001126.1
CTELG00000001126.3
CTELG00000001127.1	K00968
CTELG00000001128.1
CTELG00000001129.1
CTELG00000001131.1
CTELG00000001132.1	K02320
CTELG00000001133.1	K09452
CTELG00000001135.1
CTELG00000001136.1	K01900
CTELG00000001137.1	K13338
CTELG00000001137.2	K13338
CTELG00000001139.1
CTELG00000001141.1
CTELG00000001142.1	K09228
CTELG00000001142.2
CTELG00000001143.1	K00784
CTELG00000001144.1	K08111
CTELG00000001145.1	K08112
CTELG00000001146.1	K21853
CTELG00000001146.2	K21853
CTELG00000001146.3	K21853
CTELG00000001148.1	K08574
CTELG00000001150.1	K17498
CTELG00000001151.1	K09539
CTELG00000001152.1
CTELG00000001153.1
CTELG00000001154.1
CTELG00000001155.1
CTELG00000001156.1
CTELG00000001157.1
CTELG00000001158.1
CTELG00000001160.1
CTELG00000001161.1
CTELG00000001162.1	K10408
CTELG00000001163.1	K11981
CTELG00000001164.1	K23234
CTELG00000001165.1
CTELG00000001166.1
CTELG00000001167.1
CTELG00000001168.1
CTELG00000001171.1
CTELG00000001172.1
CTELG00000001173.1
CTELG00000001174.1
CTELG00000001176.1
CTELG00000001177.1
CTELG00000001179.1	K03131
CTELG00000001179.2	K03131
CTELG00000001180.1
CTELG00000001181.1
CTELG00000001182.1
CTELG00000001184.1
CTELG00000001186.1	K01948
CTELG00000001187.1	K24982
CTELG00000001187.2	K24982
CTELG00000001188.1	K11840
CTELG00000001189.1	K01965
CTELG00000001189.2	K01965
CTELG00000001189.3	K01965
CTELG00000001190.1
CTELG00000001191.1
CTELG00000001193.1
CTELG00000001194.1	K02355
CTELG00000001195.1	K10590
CTELG00000001196.1
CTELG00000001196.2
CTELG00000001197.1
CTELG00000001198.1
CTELG00000001199.1
CTELG00000001200.1	K12842
CTELG00000001201.1
CTELG00000001203.1
CTELG00000001205.1
CTELG00000001207.1	K14389
CTELG00000001208.1	K17286
CTELG00000001209.1	K09662
CTELG00000001209.2	K09662
CTELG00000001210.1	K07762
CTELG00000001211.1	K04233
CTELG00000001213.1	K00272
CTELG00000001214.1
CTELG00000001215.1
CTELG00000001216.1
CTELG00000001218.1
CTELG00000001218.2
CTELG00000001219.1	K03165
CTELG00000001220.1	K11282
CTELG00000001221.1	K09228
CTELG00000001221.2	K09228
CTELG00000001222.1
CTELG00000001223.1
CTELG00000001224.1
CTELG00000001225.1	K26165
CTELG00000001225.2	K26165
CTELG00000001225.3	K26165
CTELG00000001225.4	K26165
CTELG00000001226.1	K10401
CTELG00000001227.1
CTELG00000001228.1	K01539
CTELG00000001228.2	K01539
CTELG00000001229.1	K03939
CTELG00000001231.1	K14012
CTELG00000001232.1	K19371
CTELG00000001233.1
CTELG00000001236.1
CTELG00000001237.1	K15443
CTELG00000001238.1	K08026
CTELG00000001239.1
CTELG00000001240.1
CTELG00000001241.1
CTELG00000001242.1
CTELG00000001243.1
CTELG00000001244.1
CTELG00000001245.1	K12374
CTELG00000001246.1
CTELG00000001247.1	K14768
CTELG00000001248.1
CTELG00000001249.1	K06460
CTELG00000001250.1	K11834
CTELG00000001251.1	K23327
CTELG00000001252.1
CTELG00000001252.2
CTELG00000001253.1	K13748
CTELG00000001254.1
CTELG00000001254.2
CTELG00000001254.3
CTELG00000001254.4
CTELG00000001255.1	K26229
CTELG00000001255.2	K26229
CTELG00000001256.1	K02606
CTELG00000001257.1	K21971
CTELG00000001257.2	K21971
CTELG00000001257.3	K21971
CTELG00000001258.1
CTELG00000001259.1	K12350
CTELG00000001260.1
CTELG00000001261.1
CTELG00000001262.1	K10669
CTELG00000001263.1
CTELG00000001264.1	K23296
CTELG00000001265.1	K26162
CTELG00000001266.1
CTELG00000001267.1	K07941
CTELG00000001268.1	K20093
CTELG00000001269.1	K17580
CTELG00000001269.2	K17580
CTELG00000001270.1	K03953
CTELG00000001271.1
CTELG00000001271.2
CTELG00000001271.3
CTELG00000001271.4
CTELG00000001274.1	K09191
CTELG00000001274.2	K09191
CTELG00000001275.1	K00522
CTELG00000001276.1
CTELG00000001276.2
CTELG00000001277.1	K14676
CTELG00000001278.1	K20410
CTELG00000001279.1	K04808
CTELG00000001281.1
CTELG00000001282.1
CTELG00000001283.1
CTELG00000001285.1
CTELG00000001286.1
CTELG00000001288.1
CTELG00000001289.1	K00777
CTELG00000001290.1	K00710
CTELG00000001291.1
CTELG00000001292.1	K00710
CTELG00000001293.1
CTELG00000001294.1
CTELG00000001295.1
CTELG00000001296.1	K01466
CTELG00000001297.1	K14819
CTELG00000001299.1
CTELG00000001300.1	K15202
CTELG00000001302.1	K04947
CTELG00000001303.1	K20825
CTELG00000001303.2	K20825
CTELG00000001304.1	K20523
CTELG00000001304.2	K20523
CTELG00000001305.1	K15377
CTELG00000001305.2	K15377
CTELG00000001306.1
CTELG00000001307.1
CTELG00000001308.1
CTELG00000001309.1	K05290
CTELG00000001310.1
CTELG00000001310.2
CTELG00000001311.1
CTELG00000001312.1	K23858
CTELG00000001313.1
CTELG00000001314.1	K19770
CTELG00000001316.1
CTELG00000001317.1
CTELG00000001318.1
CTELG00000001318.2
CTELG00000001320.1	K03327
CTELG00000001322.1	K00727
CTELG00000001323.1
CTELG00000001324.1
CTELG00000001325.1
CTELG00000001326.1
CTELG00000001326.2
CTELG00000001327.1
CTELG00000001329.1
CTELG00000001330.1
CTELG00000001333.1	K00569
CTELG00000001335.1
CTELG00000001336.1
CTELG00000001337.1
CTELG00000001339.1	K03392
CTELG00000001340.1	K04615
CTELG00000037674.1
CTELG00000037701.1
CTELG00000001343.1	K11275
CTELG00000001344.1	K12858
CTELG00000001345.1	K16748
CTELG00000001346.1
CTELG00000001347.1
CTELG00000001348.1	K23696
CTELG00000001350.1	K00079
CTELG00000001350.2	K00079
CTELG00000001350.3	K00079
CTELG00000001351.1
CTELG00000001352.1
CTELG00000001353.1
CTELG00000001354.1	K10740
CTELG00000001354.2
CTELG00000001355.1	K20407
CTELG00000001357.1
CTELG00000001358.1
CTELG00000001359.1	K02133
CTELG00000001360.1	K03954
CTELG00000001361.1	K18212
CTELG00000001362.1
CTELG00000001363.1
CTELG00000001364.1	K06695
CTELG00000001365.1
CTELG00000001366.1
CTELG00000001367.1
CTELG00000001367.2
CTELG00000001368.1	K00760
CTELG00000001369.1	K10457
CTELG00000001371.1
CTELG00000001372.1	K16601
CTELG00000001373.1	K07555
CTELG00000001374.1
CTELG00000001375.1
CTELG00000001376.1	K06584
CTELG00000001377.1
CTELG00000001378.1
CTELG00000001379.1
CTELG00000001380.1	K00069
CTELG00000001383.1	K01426
CTELG00000001384.1	K01426
CTELG00000001385.1	K01426
CTELG00000001386.1
CTELG00000001387.1	K00326
CTELG00000001388.1
CTELG00000001389.1
CTELG00000001390.1	K13205
CTELG00000001391.1	K01942
CTELG00000001392.1	K23851
CTELG00000001393.1
CTELG00000001394.1
CTELG00000001395.1
CTELG00000001395.2
CTELG00000001395.3
CTELG00000001396.1
CTELG00000001397.1	K00016
CTELG00000001397.2	K00016
CTELG00000001399.1
CTELG00000001400.1	K00029
CTELG00000001401.1	K17571
CTELG00000001402.1
CTELG00000001403.1	K12893
CTELG00000001404.1
CTELG00000001405.1
CTELG00000001406.1
CTELG00000001407.1
CTELG00000001408.1
CTELG00000001409.1	K14685
CTELG00000001409.2	K14685
CTELG00000001409.3	K14685
CTELG00000001410.1
CTELG00000001411.1
CTELG00000001412.1	K22531
CTELG00000001413.1
CTELG00000001414.1	K07952
CTELG00000001417.1	K14530
CTELG00000001418.1
CTELG00000001418.2
CTELG00000001419.1	K15255
CTELG00000001420.1
CTELG00000001423.1
CTELG00000001424.1	K03246
CTELG00000001424.2	K03246
CTELG00000001425.1
CTELG00000001426.1
CTELG00000001427.1
CTELG00000001428.1
CTELG00000001428.2
CTELG00000001429.1
CTELG00000001432.1
CTELG00000001433.1	K11997
CTELG00000001434.1	K12166
CTELG00000001435.1	K26163
CTELG00000001436.1
CTELG00000001437.1	K15538
CTELG00000001438.1	K03236
CTELG00000001439.1	K03236
CTELG00000001440.1
CTELG00000001441.1
CTELG00000001442.1	K00551
CTELG00000001442.2	K00551
CTELG00000001443.1	K25648
CTELG00000001443.2	K25648
CTELG00000001443.3	K25648
CTELG00000001444.1
CTELG00000001445.1	K15603
CTELG00000001447.1	K10370
CTELG00000001448.1
CTELG00000001449.1	K10408
CTELG00000001450.1	K01969
CTELG00000001451.1	K01555
CTELG00000001453.1
CTELG00000001454.1	K14464
CTELG00000001453.2
CTELG00000001455.2
CTELG00000001456.1
CTELG00000001456.2
CTELG00000001457.1
CTELG00000001458.1
CTELG00000001459.1
CTELG00000001464.1
CTELG00000001465.1	K09528
CTELG00000001466.1	K01867
CTELG00000001467.1
CTELG00000001468.1
CTELG00000001469.1
CTELG00000001470.1	K11975
CTELG00000001471.1	K10808
CTELG00000001471.2	K10808
CTELG00000001472.1	K14830
CTELG00000001472.2	K14830
CTELG00000001472.3	K14830
CTELG00000001472.4
CTELG00000001473.1	K05122
CTELG00000001474.1
CTELG00000001475.1	K25174
CTELG00000001475.2
CTELG00000001475.3
CTELG00000001476.1	K24550
CTELG00000001476.2	K24550
CTELG00000001476.3	K24550
CTELG00000001477.1	K19944
CTELG00000001478.1
CTELG00000001479.1
CTELG00000001480.1	K00767
CTELG00000001481.1	K11214
CTELG00000001482.1	K17767
CTELG00000001483.1	K02358
CTELG00000001484.1	K02924
CTELG00000001485.1	K24222
CTELG00000001486.1	K16308
CTELG00000001487.1	K16756
CTELG00000001488.1
CTELG00000001489.1	K17815
CTELG00000001492.1
CTELG00000001493.1	K03537
CTELG00000001494.1	K17680
CTELG00000001495.1
CTELG00000001497.1
CTELG00000001499.1	K13748
CTELG00000001501.1	K05218
CTELG00000001501.2	K05218
CTELG00000001502.1
CTELG00000001503.1
CTELG00000001504.1
CTELG00000001505.1	K06269
CTELG00000001508.1	K13206
CTELG00000001512.1	K02830
CTELG00000001513.1	K11364
CTELG00000001514.1	K07375
CTELG00000001515.1
CTELG00000001516.1
CTELG00000001518.1	K04371
CTELG00000001518.2	K04371
CTELG00000001519.1
CTELG00000001520.1
CTELG00000001520.2
CTELG00000001520.3
CTELG00000001520.4
CTELG00000001522.1
CTELG00000001523.1
CTELG00000001523.2
CTELG00000001524.1	K00357
CTELG00000001525.1
CTELG00000001525.2
CTELG00000001526.1	K02183
CTELG00000001527.1
CTELG00000001528.1
CTELG00000001529.1	K02183
CTELG00000001530.1
CTELG00000001531.1
CTELG00000001532.1	K02183
CTELG00000001532.2	K02183
CTELG00000001533.1	K01623
CTELG00000001534.1
CTELG00000001535.1
CTELG00000001536.1	K22747
CTELG00000001537.1	K11153
CTELG00000001537.2
CTELG00000001538.1	K03885
CTELG00000001539.1
CTELG00000001540.1
CTELG00000001541.1	K01229
CTELG00000001542.1	K01229
CTELG00000001543.1	K00419
CTELG00000001544.1	K05033
CTELG00000001545.1	K02331
CTELG00000001546.1
CTELG00000001546.2
CTELG00000001547.1
CTELG00000001547.2
CTELG00000001547.3
CTELG00000001548.1
CTELG00000001549.1	K01557
CTELG00000001550.1
CTELG00000001551.1	K03108
CTELG00000001552.1	K09499
CTELG00000001553.1
CTELG00000001554.1	K07958
CTELG00000001555.1
CTELG00000001556.1	K24069
CTELG00000001556.2	K24069
CTELG00000001557.1	K14810
CTELG00000001558.1	K12820
CTELG00000001559.1	K01510
CTELG00000001560.1
CTELG00000001561.1	K21248
CTELG00000001561.2	K21248
CTELG00000001561.3	K21248
CTELG00000001561.4	K21248
CTELG00000001561.5	K21248
CTELG00000001562.1
CTELG00000001563.1	K14643
CTELG00000001563.2	K14643
CTELG00000001563.3
CTELG00000001567.1
CTELG00000001568.1
CTELG00000001568.2
CTELG00000001568.3
CTELG00000001569.1
CTELG00000001569.2
CTELG00000001569.3
CTELG00000001571.1
CTELG00000001572.1	K04628
CTELG00000001573.1
CTELG00000001574.1
CTELG00000001575.1	K10461
CTELG00000001576.1
CTELG00000001577.1
CTELG00000001578.1	K00019
CTELG00000001581.1
CTELG00000001582.1
CTELG00000001584.1
CTELG00000001586.1
CTELG00000001588.1	K04282
CTELG00000001589.1	K24813
CTELG00000001590.1
CTELG00000001591.1
CTELG00000001592.1
CTELG00000001593.1
CTELG00000001594.1
CTELG00000001595.1
CTELG00000001597.1	K04615
CTELG00000001601.1
CTELG00000001602.1
CTELG00000001603.1
CTELG00000001604.1
CTELG00000001605.1
CTELG00000001606.1
CTELG00000001607.1
CTELG00000001608.1	K14402
CTELG00000001609.1	K04205
CTELG00000001610.1	K09201
CTELG00000001611.1	K04712
CTELG00000001612.1
CTELG00000001613.1	K02209
CTELG00000001614.1	K14965
CTELG00000001615.1	K06100
CTELG00000001616.1	K07819
CTELG00000001617.1	K09649
CTELG00000001618.1
CTELG00000001618.2
CTELG00000001619.1
CTELG00000001622.1
CTELG00000001622.2
CTELG00000001623.1
CTELG00000001625.1
CTELG00000001626.1
CTELG00000001627.1
CTELG00000001628.1
CTELG00000001629.1
CTELG00000001630.1
CTELG00000001631.1
CTELG00000001632.1	K01131
CTELG00000001633.1
CTELG00000001633.2
CTELG00000001634.1
CTELG00000001636.1	K01359
CTELG00000001636.2	K01359
CTELG00000001637.1
CTELG00000001639.1	K22540
CTELG00000001639.2	K22540
CTELG00000001640.1
CTELG00000001641.1	K16488
CTELG00000001642.1
CTELG00000001643.1	K24678
CTELG00000001645.1	K12173
CTELG00000001646.1	K20096
CTELG00000001647.1	K25473
CTELG00000001648.1	K01511
CTELG00000001649.1
CTELG00000001651.1	K25390
CTELG00000001652.1
CTELG00000001653.1	K04908
CTELG00000001654.1	K13514
CTELG00000001655.1	K24761
CTELG00000001656.1	K23294
CTELG00000001657.1
CTELG00000001659.1	K03358
CTELG00000001660.1	K22078
CTELG00000001661.1
CTELG00000001661.2
CTELG00000001662.1
CTELG00000001663.1
CTELG00000001664.1
CTELG00000001665.1
CTELG00000001666.1
CTELG00000001667.1	K20840
CTELG00000001668.1
CTELG00000001669.1
CTELG00000001670.1
CTELG00000001671.1
CTELG00000001672.1	K16587
CTELG00000001672.2	K16587
CTELG00000001673.1
CTELG00000001673.2
CTELG00000001673.3
CTELG00000001673.4
CTELG00000001673.5
CTELG00000001674.1	K06126
CTELG00000001675.1
CTELG00000001676.1
CTELG00000001676.2
CTELG00000001676.3
CTELG00000001676.4
CTELG00000001677.1
CTELG00000001678.1
CTELG00000001679.1
CTELG00000001682.1	K20840
CTELG00000001683.1
CTELG00000001684.1
CTELG00000001685.1	K10768
CTELG00000001686.1
CTELG00000001687.1
CTELG00000001688.1	K00106
CTELG00000001689.1	K02519
CTELG00000001690.1
CTELG00000001691.1
CTELG00000001693.1	K20840
CTELG00000001694.1	K20840
CTELG00000001695.1	K00272
CTELG00000001696.1
CTELG00000001697.1
CTELG00000001698.1
CTELG00000001699.1
CTELG00000001700.1
CTELG00000001701.1
CTELG00000001703.1
CTELG00000001704.1
CTELG00000001708.1
CTELG00000001710.1	K22679
CTELG00000001711.1	K04667
CTELG00000001714.1
CTELG00000001715.1
CTELG00000001716.1	K12188
CTELG00000001717.1
CTELG00000001718.1
CTELG00000001718.2
CTELG00000001720.1
CTELG00000001722.1	K01832
CTELG00000001723.1
CTELG00000001723.2
CTELG00000001724.1	K24185
CTELG00000001726.1
CTELG00000001727.1	K24253
CTELG00000001730.1
CTELG00000001730.2
CTELG00000001733.1	K13868
CTELG00000001734.1
CTELG00000001735.1	K24996
CTELG00000001736.1
CTELG00000001737.1	K24915
CTELG00000001737.2	K24915
CTELG00000001738.1	K25877
CTELG00000001738.2	K25877
CTELG00000001738.3	K25877
CTELG00000001739.1
CTELG00000001740.1	K10884
CTELG00000001740.2	K10884
CTELG00000001742.1
CTELG00000001743.1
CTELG00000001744.1	K17546
CTELG00000001745.1	K01379
CTELG00000001746.1
CTELG00000001747.1	K13509
CTELG00000001748.1
CTELG00000001749.1
CTELG00000001749.2
CTELG00000001750.1
CTELG00000001752.1	K12302
CTELG00000001753.1
CTELG00000001754.1
CTELG00000001755.1
CTELG00000001756.1	K06172
CTELG00000001757.1	K20778
CTELG00000001758.1
CTELG00000001759.1
CTELG00000001760.1
CTELG00000001761.1	K14787
CTELG00000001763.1
CTELG00000001765.1
CTELG00000001766.1	K11822
CTELG00000001767.1	K04320
CTELG00000001771.1	K01593
CTELG00000001771.2	K01593
CTELG00000001771.3	K01593
CTELG00000001773.1	K05038
CTELG00000001774.1
CTELG00000001776.1
CTELG00000001777.1
CTELG00000001778.1
CTELG00000001779.1
CTELG00000001780.1
CTELG00000001781.1
CTELG00000001782.1
CTELG00000001784.1
CTELG00000001786.1
CTELG00000001787.1
CTELG00000001788.1
CTELG00000001789.1
CTELG00000001790.1
CTELG00000001791.1	K04564
CTELG00000001792.1	K22824
CTELG00000001793.1
CTELG00000001794.1	K05762
CTELG00000001795.1
CTELG00000001796.1	K14165
CTELG00000001797.1
CTELG00000001798.1	K06013
CTELG00000001799.1	K11875
CTELG00000001799.2	K11875
CTELG00000001799.3	K11875
CTELG00000001799.4	K11875
CTELG00000001799.5	K11875
CTELG00000001800.1
CTELG00000001801.1	K23049
CTELG00000001802.1
CTELG00000001803.1
CTELG00000001805.1
CTELG00000001806.1
CTELG00000001807.1
CTELG00000001808.1
CTELG00000001809.1	K02987
CTELG00000001810.1
CTELG00000001811.1	K00699
CTELG00000001812.1
CTELG00000001813.1
CTELG00000001814.1
CTELG00000001815.1
CTELG00000001817.1	K23424
CTELG00000001819.1
CTELG00000001820.1	K20044
CTELG00000001821.1
CTELG00000001822.1
CTELG00000001823.1	K07408
CTELG00000001823.2	K07408
CTELG00000001824.1
CTELG00000001827.1
CTELG00000001828.1	K13959
CTELG00000001830.1
CTELG00000001831.1
CTELG00000001834.1
CTELG00000001835.1
CTELG00000001836.1
CTELG00000001839.1
CTELG00000001840.1
CTELG00000001842.1	K04284
CTELG00000001843.1
CTELG00000001844.1
CTELG00000001848.1
CTELG00000001850.1
CTELG00000001851.1	K12735
CTELG00000001852.1	K17817
CTELG00000001852.2	K17817
CTELG00000001854.1
CTELG00000001855.1
CTELG00000001857.1
CTELG00000001858.1	K01204
CTELG00000001863.1
CTELG00000001867.1
CTELG00000001867.2
CTELG00000001868.1	K06106
CTELG00000001869.1	K00501
CTELG00000001870.1
CTELG00000001871.1
CTELG00000001872.1
CTELG00000001873.1	K14784
CTELG00000001874.1
CTELG00000001875.1	K18627
CTELG00000001874.2
CTELG00000001876.1	K00456
CTELG00000001877.1
CTELG00000001878.1	K14786
CTELG00000001879.1
CTELG00000001880.1
CTELG00000001882.1
CTELG00000001883.1	K01135
CTELG00000001884.1	K07953
CTELG00000001885.1	K17403
CTELG00000001885.2	K17403
CTELG00000001886.1
CTELG00000001887.1	K00544
CTELG00000001888.1	K00544
CTELG00000001889.1	K19914
CTELG00000001892.1
CTELG00000001895.1	K14464
CTELG00000001896.1	K00232
CTELG00000001896.2	K00232
CTELG00000001897.1	K00472
CTELG00000001897.2	K00472
CTELG00000001898.1	K22076
CTELG00000001898.2	K22076
CTELG00000001900.1
CTELG00000001901.1
CTELG00000001902.1	K08202
CTELG00000001903.1
CTELG00000001904.1
CTELG00000001905.1
CTELG00000001907.1	K17360
CTELG00000001907.2	K17360
CTELG00000001908.1
CTELG00000001911.1
CTELG00000001911.2
CTELG00000001911.3
CTELG00000001911.4
CTELG00000001911.5
CTELG00000001912.1	K15284
CTELG00000001914.1	K16767
CTELG00000001915.1	K02157
CTELG00000001918.1
CTELG00000001919.1
CTELG00000001922.1
CTELG00000001924.1
CTELG00000001925.1
CTELG00000001926.1	K11972
CTELG00000001926.2	K11972
CTELG00000001927.1	K01634
CTELG00000001928.1	K20174
CTELG00000001929.1
CTELG00000001930.1
CTELG00000001931.1	K17525
CTELG00000001932.1	K10105
CTELG00000001933.1	K04285
CTELG00000001934.1
CTELG00000001935.1
CTELG00000001936.1	K06054
CTELG00000001938.1
CTELG00000001939.1	K10464
CTELG00000001940.1
CTELG00000001941.1	K01136
CTELG00000001942.1	K04808
CTELG00000001944.1
CTELG00000001945.1
CTELG00000001946.1
CTELG00000001948.1	K05038
CTELG00000001949.1
CTELG00000001951.1	K08428
CTELG00000001952.1
CTELG00000001954.1
CTELG00000001954.2
CTELG00000001956.1
CTELG00000001957.1
CTELG00000001958.1
CTELG00000001959.1
CTELG00000001962.1
CTELG00000001964.1	K11341
CTELG00000001965.1
CTELG00000001965.2
CTELG00000001967.1	K05757
CTELG00000001968.1	K12855
CTELG00000001968.2	K12855
CTELG00000001969.1	K10295
CTELG00000001970.1	K19801
CTELG00000001971.1
CTELG00000001972.1
CTELG00000001974.1	K23902
CTELG00000001975.1
CTELG00000001976.1	K10454
CTELG00000001977.1	K02145
CTELG00000001978.1	K20793
CTELG00000001979.1
CTELG00000001981.1	K10405
CTELG00000001982.1
CTELG00000001983.1
CTELG00000001984.1
CTELG00000001986.1	K04097
CTELG00000001987.1
CTELG00000001988.1	K00432
CTELG00000001989.2
CTELG00000001990.1	K00856
CTELG00000001991.1
CTELG00000001992.1
CTELG00000001993.1	K01194
CTELG00000001993.2	K01194
CTELG00000001994.1
CTELG00000001995.1
CTELG00000001996.1
CTELG00000001997.1	K05658
CTELG00000001999.1
CTELG00000002000.1	K03257
CTELG00000002001.1	K16752
CTELG00000002002.1
CTELG00000002005.1
CTELG00000002006.1	K01011
CTELG00000002007.1
CTELG00000002008.1	K25427
CTELG00000002008.2	K25427
CTELG00000002009.1
CTELG00000002010.1
CTELG00000002011.1
CTELG00000002012.1
CTELG00000002015.1
CTELG00000002016.1	K01507
CTELG00000002017.1
CTELG00000002018.1	K08493
CTELG00000002019.1	K02915
CTELG00000002020.1
CTELG00000002021.1	K19009
CTELG00000002022.1
CTELG00000002023.1
CTELG00000002024.1	K15731
CTELG00000002025.1	K11992
CTELG00000002025.2	K11992
CTELG00000002026.1	K07410
CTELG00000002027.1
CTELG00000002027.2
CTELG00000002027.3
CTELG00000002027.4
CTELG00000002028.1	K00942
CTELG00000002028.2	K00942
CTELG00000002029.1
CTELG00000002030.1
CTELG00000002031.1
CTELG00000002032.1	K08810
CTELG00000002034.1	K11149
CTELG00000002035.1
CTELG00000002037.1	K13755
CTELG00000002039.1
CTELG00000002039.2
CTELG00000002040.1
CTELG00000002041.1
CTELG00000002042.1
CTELG00000002042.2
CTELG00000002043.1	K18735
CTELG00000002043.2	K18735
CTELG00000002044.1
CTELG00000002045.1	K23893
CTELG00000002047.1	K04606
CTELG00000002048.1	K19970
CTELG00000002049.1
CTELG00000002050.1
CTELG00000002051.1	K24680
CTELG00000002052.1
CTELG00000002053.1	K08782
CTELG00000002054.1
CTELG00000002056.1
CTELG00000002057.1
CTELG00000002059.1
CTELG00000002060.1
CTELG00000002061.1
CTELG00000002062.1
CTELG00000002063.1
CTELG00000002065.1
CTELG00000002066.1	K24756
CTELG00000002067.1
CTELG00000002068.1
CTELG00000002070.1
CTELG00000002071.1
CTELG00000002071.2
CTELG00000002072.1	K01017
CTELG00000002073.1
CTELG00000002074.1
CTELG00000002076.1
CTELG00000002078.1
CTELG00000002079.1	K01011
CTELG00000002080.1
CTELG00000002081.1
CTELG00000002082.1	K12471
CTELG00000002083.1	K09140
CTELG00000002084.1	K19788
CTELG00000002086.1
CTELG00000002087.1	K06571
CTELG00000002088.1
CTELG00000002089.1
CTELG00000002090.1
CTELG00000002092.1
CTELG00000002094.1
CTELG00000002095.1	K24224
CTELG00000002096.1
CTELG00000002097.1	K09106
CTELG00000002099.1
CTELG00000002099.2
CTELG00000002100.1	K05038
CTELG00000002101.1
CTELG00000002101.2
CTELG00000002102.1
CTELG00000002103.1
CTELG00000002104.1
CTELG00000002106.1
CTELG00000002107.1	K12323
CTELG00000002107.2
CTELG00000002108.1	K00995
CTELG00000002108.2	K00995
CTELG00000002108.3	K00995
CTELG00000002109.1
CTELG00000002110.1	K12175
CTELG00000002110.2	K12175
CTELG00000002111.1
CTELG00000002112.1	K23994
CTELG00000002112.2
CTELG00000002115.1	K11518
CTELG00000002118.1	K18592
CTELG00000002119.1
CTELG00000002120.1
CTELG00000002121.1
CTELG00000002125.1
CTELG00000002127.1
CTELG00000002129.1	K22449
CTELG00000002129.2	K22449
CTELG00000002130.1	K20359
CTELG00000002130.2	K20359
CTELG00000002130.3	K20359
CTELG00000002131.1
CTELG00000002133.1
CTELG00000002134.1
CTELG00000002135.1	K05038
CTELG00000002137.1
CTELG00000002137.2
CTELG00000002137.3
CTELG00000002138.1	K07188
CTELG00000002139.1	K11804
CTELG00000002140.1
[truncated: 29,944 more rows]
